# Supplementary material for: Genetic analyses of human fetal retinal pigment epithelium gene expression suggest ocular disease mechanisms
Source: Commun Biol. 2019 May 20;2:186. doi: 10.1038/s42003-019-0430-6 (PMC6527609; doi:10.1038/s42003-019-0430-6)
Supplement: Supplementary file 3 — Supplementary Data 1–12 [file 42003_2019_430_MOESM3_ESM.xlsx]

## Sheet: 1. RPE cell lines
Sample	Sex	Ancestry	Genotype PC1	Genotype PC2	Genotype PC3
1	M	European	-958.512	-122.876	-52.5833
2	F	African American/Hispanic	-307.24	190.342	163.571
3	F	African American	322.476	-269.97	30.6516
4	M	African American	173.586	108.504	86.7518
5	F	African American	322.476	-269.97	30.6516
6	F	African American	63.0492	-415.916	-361.858
7	M	African American	354.126	-965.148	735.899
8	F	African American/Hispanic	-221.413	174.382	186.985
9	M	African American	477.006	117.784	-178.116
10	M	African American	197.27	906.297	655.482
11	M	African American	453.83	403.289	-675.541
12	F	African American	287.335	-63.2412	-142.569
13	M	African American	28.8156	495.568	-74.3602
14	M	African American/Hispanic	-290.77	238.819	157.43
15	F	European	-918.605	-118.279	-33.8153
16	F	African American	395.162	-100.306	162.068
17	M	European	-960.859	-115.196	-62.0157
18	F	African American	428.892	55.9181	-797.383
19	F	African American	246.028	-434.796	-444.761
20	F	African American	565.365	199.529	535.347
21	F	European	-922.554	-61.0014	-25.1354
22	F	African American	361.375	-92.444	-86.947
23	M	African American	-228.01	149.577	-46.5345
24	M	African American	453.647	-280.837	267.434
	Male	11
	Female	13

## Sheet: 2. RNAseq libraries
Sample	Treatment	RIN	Batch
1	galactose	9.5	9
1	glucose	9.8	9
2	galactose	9.9	3
2	glucose	9.2	3
3	galactose	9.5	4
3	glucose	10	4
4	galactose	9.6	8
4	glucose	9.5	8
5	galactose	9.4	6
5	glucose	9.6	6
6	galactose	8	1
6	glucose	9.8	1
7	galactose	8.8	11
7	glucose	9.3	11
8	galactose	9.6	5
8	glucose	9.7	5
9	galactose	9.2	2
9	glucose	9.8	2
10	galactose	8.6	12
10	glucose	8.1	12
11	galactose	9.8	8
11	glucose	9.4	8
12	galactose	9.1	3
12	glucose	9.5	3
13	galactose	8.9	7
13	glucose	10	7
14	galactose	8.8	4
14	glucose	8	4
15	galactose	9.5	10
15	glucose	9.8	10
16	galactose	9.7	6
16	glucose	9.7	6
17	galactose	9.1	11
17	glucose	9.4	11
18	galactose	9.8	7
18	glucose	9.7	7
19	galactose	9.6	12
19	glucose	9.6	12
20	galactose	9.8	9
20	glucose	9.9	9
21	galactose	9.7	10
21	glucose	9.7	10
22	galactose	9.5	5
22	glucose	9.2	5
23	galactose	9.7	1
23	glucose	8.4	1
24	galactose	8.6	2
24	glucose	9.5	2

## Sheet: 3. RPE-selective genes 
Gene_Name	Gene_ID	Z-score	Chr	Start	Stop	Strand	Type	RPE_Mean_RPKM	RPE_Mean_Count	Liao	Strunnikova	Bennis
ABCA4	ENSG00000198691.7	4.81941	chr1	94458392	94586688	-	protein_coding	2.23481	763.75
ABL2	ENSG00000143322.15	4.17441	chr1	179068461	179198819	-	protein_coding	30.2317	13401
AC008991.1	ENSG00000267683.1	4.59462	chr19	29383837	29386856	+	lincRNA	1.20933	30.6667
AC011524.1	ENSG00000267528.1	4.95656	chr19	29374336	29444152	+	lincRNA	1.53365	51.6667
AC068282.3	ENSG00000236682.1	4.74033	chr2	128146705	128158156	+	lincRNA	1.31777	173.562
AC079341.1	ENSG00000226757.1	5.3019	chr4	122685739	122687962	+	protein_coding	2.79032	118.417
ACTBL2	ENSG00000169067.2	5.25207	chr5	56775845	56778636	-	protein_coding	0.709605	79.9792
AF003626.1	ENSG00000230153.1	5.48008	chrX	150084285	150089411	+	lincRNA	0.792236	16.6667
AP001631.10	ENSG00000228120.2	5.3812	chr21	44579175	44582387	-	protein_coding	0.597169	31.75
ARSI	ENSG00000183876.8	4.33672	chr5	149675905	149718870	-	protein_coding	14.2424	1719.81
BCMO1	ENSG00000135697.5	5.39232	chr16	81272052	81324747	+	protein_coding	30.8983	3229.79
BEST1	ENSG00000167995.11	4.42758	chr11	61717292	61732840	+	protein_coding	485.417	57154.4	1	1	1
C14orf37	ENSG00000139971.11	4.61368	chr14	58466452	58764857	-	protein_coding	12.4693	3435.15
C2orf71	ENSG00000179270.6	4.41876	chr2	29284355	29297127	-	protein_coding	0.89197	243.958
CA14	ENSG00000118298.6	4.01594	chr1	150229553	150237478	+	protein_coding	32.2184	2755.71			1
CHAT	ENSG00000070748.13	5.21487	chr10	50817140	50873150	+	protein_coding	0.673716	92.5
CHRNA3	ENSG00000080644.11	5.20509	chr15	78885393	78913637	-	protein_coding	149.769	19462.4	1	1	1
CHRNA5	ENSG00000169684.9	5.21432	chr15	78857861	78887611	+	protein_coding	8.67061	37.5
CLEC19A	ENSG00000261210.1	5.4748	chr16	19297060	19333467	+	protein_coding	1.88194	66.5
CLUL1	ENSG00000079101.12	4.50155	chr18	596987	650228	+	protein_coding	5.23861	866.292
CNGB3	ENSG00000170289.8	5.26942	chr8	87566204	87755903	-	protein_coding	9.37549	1729.54
CRB2	ENSG00000148204.7	4.05831	chr9	126118448	126141032	+	protein_coding	10.5233	2445.4
CRISPLD1	ENSG00000121005.4	4.52861	chr8	75896749	75946793	+	protein_coding	189.442	26501.5
CRX	ENSG00000105392.11	5.47956	chr19	48322702	48346587	+	protein_coding	16.4754	2796.67		1	1
CTD-2540M10.1	ENSG00000259888.1	4.40214	chr16	24621586	24652278	+	lincRNA	2.02669	36.8958
DCT	ENSG00000080166.11	5.13918	chr13	95089557	95131936	-	protein_coding	358.812	49567.6	1	1
DMBX1	ENSG00000197587.6	5.33965	chr1	46972667	46979898	+	protein_coding	15.9229	1767.02
DNAJC3	ENSG00000102580.10	4.13728	chr13	96329392	96447243	+	protein_coding	82.1825	14909
DRD4	ENSG00000069696.6	4.907	chr11	637292	640706	+	protein_coding	43.6945	2228.12
EIF3CL	ENSG00000205609.8	5.1715	chr16	28390899	28415200	-	protein_coding	0.705779	34
ELFN1	ENSG00000225968.4	4.26453	chr7	1727754	1787590	+	protein_coding	13.1132	1861.44
EPHX4	ENSG00000172031.6	4.52987	chr1	92495538	92529093	+	protein_coding	3.73813	295.292
EPO	ENSG00000130427.2	4.07763	chr7	100318422	100321323	+	protein_coding	15.5869	712.917
F2RL2	ENSG00000164220.6	4.82348	chr5	75911306	75919259	-	protein_coding	17.4587	2076.52
GNGT1	ENSG00000127928.8	5.46514	chr7	93220884	93540577	+	protein_coding	2.64519	204.667
GPR143	ENSG00000101850.8	5.21304	chrX	9693385	9754337	-	protein_coding	110.822	8667.04	1	1
GSX2	ENSG00000180613.6	5.45367	chr4	54965689	54968672	+	protein_coding	19.8657	1320.9
HHIPL1	ENSG00000182218.5	4.02179	chr14	100111446	100146906	+	protein_coding	7.45593	2135.73
HTRA4	ENSG00000169495.4	5.08133	chr8	38831682	38846181	+	protein_coding	5.6925	444.604
ISPD	ENSG00000214960.5	4.37206	chr7	16130816	16460947	-	protein_coding	1.64904	194
KCNJ13	ENSG00000115474.6	5.41807	chr2	233631173	233641278	-	protein_coding	18.1849	1651.96
KIF26B	ENSG00000162849.11	4.00309	chr1	245318286	245872733	+	protein_coding	4.44539	2461.02
KISS1R	ENSG00000116014.5	4.23507	chr19	917286	921015	+	protein_coding	3.25854	201.479
KRT33B	ENSG00000131738.5	4.81299	chr17	39519745	39526052	-	protein_coding	0.567023	32.1875
LECT1	ENSG00000136110.8	4.40624	chr13	53277398	53313947	-	protein_coding	9.06737	506.521
LEPROTL1	ENSG00000104660.13	4.06915	chr8	29952913	29995864	+	protein_coding	38.0133	5893.94
LINC00276	ENSG00000230448.1	5.47938	chr2	13850655	14541087	-	lincRNA	0.573369	107.438
LINC00645	ENSG00000258548.1	5.25123	chr14	28081793	28108842	+	lincRNA	14.4761	1917.31
LINC00973	ENSG00000240476.1	5.22448	chr3	98699901	98701940	+	lincRNA	1.17239	48.7292
LRAT	ENSG00000121207.7	5.14869	chr4	155548096	155674270	+	protein_coding	30.328	7531.62			1
LRRN1	ENSG00000175928.5	4.3913	chr3	3841120	3889387	+	protein_coding	49.7722	7047.88
LRRN2	ENSG00000170382.7	4.04143	chr1	204586297	204654861	-	protein_coding	36.1809	7265.46
MAB21L1	ENSG00000180660.6	4.14595	chr13	36047925	36050832	-	protein_coding	60.2655	5790.83	1	1
MAN2A1	ENSG00000112893.5	4.12364	chr5	109025066	109202879	+	protein_coding	44.9821	8837.02
MEX3A	ENSG00000254726.2	4.34134	chr1	156041803	156051789	-	protein_coding	5.53795	1280.25
MFRP	ENSG00000235718.3	5.47999	chr11	119211877	119217383	-	protein_coding	151.553	12659.2
NANOS1	ENSG00000188613.5	5.01083	chr10	120789227	120793854	+	protein_coding	40.9187	6007.92
NOG	ENSG00000183691.4	5.02003	chr17	54671059	54672951	+	protein_coding	69.7158	4080.75
NPFFR1	ENSG00000148734.7	4.79303	chr10	72007084	72043432	-	protein_coding	23.2212	7388.4
NSFL1C	ENSG00000088833.13	4.19398	chr20	1422806	1448417	-	protein_coding	70.3641	12179.9
NTNG1	ENSG00000162631.14	4.20861	chr1	107682628	108026080	+	protein_coding	10.3047	2405.6
NYX	ENSG00000188937.5	5.02182	chrX	41306686	41334963	+	protein_coding	0.841095	95.0417
OC90	ENSG00000258417.2	5.48008	chr8	133045285	133067320	-	protein_coding	384.572	21.8542
OCA2	ENSG00000104044.11	4.31133	chr15	28000020	28344504	-	protein_coding	14.792	1858.23
OTX2	ENSG00000165588.12	4.99795	chr14	57267424	57277197	-	protein_coding	177.756	13287.2
OXTR	ENSG00000180914.6	4.14654	chr3	8792093	8811314	-	protein_coding	9.38488	1516.46
PLD5	ENSG00000180287.12	4.79628	chr1	242246287	242687998	-	protein_coding	34.0817	11266.7			1
PMEL	ENSG00000185664.10	5.18904	chr12	56347888	56367101	-	protein_coding	2611.71	119485
PNPLA3	ENSG00000100344.6	4.02022	chr22	44319618	44343448	+	protein_coding	20.0051	2640.69			1
PRSS33	ENSG00000103355.8	5.4777	chr16	2833953	2837949	-	protein_coding	462.845	24404.6
PTCHD4	ENSG00000244694.3	4.02616	chr6	47845763	48036425	-	protein_coding	0.993149	205.521
RAX	ENSG00000134438.9	5.47222	chr18	56934266	56941318	-	protein_coding	7.78095	960.583
RD3	ENSG00000198570.5	5.04817	chr1	211649863	211665937	-	protein_coding	3.1364	450.979
RDH5	ENSG00000135437.5	4.30493	chr12	56114150	56118489	+	protein_coding	273.029	13813.4			1
RGR	ENSG00000148604.9	5.39953	chr10	86004808	86019716	+	protein_coding	66.6599	7602.96			1
RGS9BP	ENSG00000186326.3	4.05928	chr19	33166312	33169206	+	protein_coding	2.26105	169.5
RLBP1	ENSG00000140522.7	5.28504	chr15	89753099	89764982	-	protein_coding	219.595	11258.9			1
RMRP	ENSG00000269900.2	4.24387	chr9	35657747	35658015	-	lincRNA	63.8675	249.104
RP1-74M1.3	ENSG00000272796.1	4.62376	chr1	23243174	23247993	+	lincRNA	1.44472	257.333
RP11-1085N6.5	ENSG00000258776.1	5.47817	chr14	57284287	57360428	-	lincRNA	1.19282	111.042
RP11-1085N6.6	ENSG00000270163.1	5.4396	chr14	57266622	57267306	-	lincRNA	22.9235	494.125
RP11-109J4.1	ENSG00000253417.1	5.46133	chr5	160358784	160365633	-	lincRNA	7.38405	574.188
RP11-120I21.2	ENSG00000254202.1	5.44176	chr8	84824947	85052518	+	lincRNA	1.04272	44.7083
RP11-205M3.3	ENSG00000248319.1	4.87471	chr4	170838911	170897053	-	lincRNA	1.13174	213.667
RP11-218C14.5	ENSG00000225056.1	4.21925	chr20	23635861	23637027	-	lincRNA	0.792321	15.1875
RP11-227D13.1	ENSG00000259705.1	4.14734	chr15	48938147	48944213	+	lincRNA	0.938943	71.6042
RP11-302J23.1	ENSG00000248599.1	4.44322	chr8	102064281	102088479	+	lincRNA	0.67909	48.9375
RP11-42I10.1	ENSG00000260086.1	4.95191	chr16	48657346	48778553	+	lincRNA	1.15585	96.8958
RP11-431N15.2	ENSG00000230105.1	5.11711	chrX	56644823	56650891	+	lincRNA	0.507656	17.8333
RP11-454P21.1	ENSG00000249937.1	4.81048	chr5	17684692	17955966	+	lincRNA	2.06273	111.167
RP11-459I19.1	ENSG00000272555.1	4.55165	chr2	219683412	219683867	+	lincRNA	8.87897	171.667
RP11-46A10.2	ENSG00000225857.1	5.08489	chr1	180875786	180878302	+	lincRNA	0.675865	31.8542
RP11-472G21.2	ENSG00000230526.1	5.31297	chr10	73638113	73638865	+	lincRNA	1.65529	27.3125
RP11-479J7.2	ENSG00000229588.1	4.79988	chr1	166304120	166304999	+	lincRNA	1.14451	33.9792
RP11-503G7.1	ENSG00000256783.1	5.47267	chr12	133033745	133036610	+	lincRNA	2.81193	138.438
RP11-503G7.2	ENSG00000256875.2	5.45705	chr12	133038827	133039442	+	lincRNA	2.5826	85.5625
RP11-672A2.1	ENSG00000254761.1	4.96696	chr11	76423439	76430652	-	lincRNA	0.792803	30.375
RP11-89K21.1	ENSG00000259439.1	4.96738	chr2	45147331	45166338	-	lincRNA	12.6824	2348.85
RP4-594A5.1	ENSG00000272328.1	5.41261	chr7	8343370	8380973	+	lincRNA	0.890975	54.1458
RPE65	ENSG00000116745.6	5.46618	chr1	68894504	68915642	-	protein_coding	42.7292	3962.21	1	1	1
SERPINE3	ENSG00000253309.2	5.47282	chr13	51909908	51938871	+	protein_coding	1245	62364.5
SLC16A14	ENSG00000163053.6	4.28369	chr2	230899697	230933715	-	protein_coding	34.6807	5983.5			1
SLC16A8	ENSG00000100156.6	5.01083	chr22	38474140	38480100	-	protein_coding	58.1777	4649.1			1
SLC18A3	ENSG00000187714.5	5.37332	chr10	50818346	50820765	+	protein_coding	16.6086	1444.44
SLC22A8	ENSG00000149452.11	4.07561	chr11	62760295	62783311	-	protein_coding	90.9856	6988.27			1
SLC24A5	ENSG00000188467.6	5.11713	chr15	48413168	48431372	+	protein_coding	7.62905	1182.06
SLC29A4	ENSG00000164638.6	4.49654	chr7	5313999	5346420	+	protein_coding	49.0263	9582.23
SLC2A12	ENSG00000146411.5	4.49793	chr6	134311570	134373774	-	protein_coding	55.4074	5413.52			1
SLC35D3	ENSG00000182747.4	5.32893	chr6	137243401	137246777	+	protein_coding	2.70483	231.146
SLC39A12	ENSG00000148482.7	4.96364	chr10	18240767	18332221	+	protein_coding	68.851	6643.92			1
SLC45A2	ENSG00000164175.10	5.46077	chr5	33944720	33984835	-	protein_coding	63.4115	6907.46
SLC4A2	ENSG00000164889.8	4.10057	chr7	150754296	150772862	+	protein_coding	183.517	37688.3	1	1	1
SLC4A5	ENSG00000188687.11	4.02871	chr2	74444692	74570541	-	protein_coding	21.2368	5329.69
SLC6A13	ENSG00000010379.11	4.19363	chr12	329788	372039	-	protein_coding	82.0393	9402.54			1
SLC6A20	ENSG00000163817.11	5.10927	chr3	45796941	45838027	-	protein_coding	54.6441	10555.9	1	1	1
SOX11	ENSG00000176887.5	4.68877	chr2	5832798	5841516	+	protein_coding	3.01666	950.875
STRIP2	ENSG00000128578.5	4.32069	chr7	129074273	129128240	+	protein_coding	135.347	25039.2			1
TAL2	ENSG00000186051.4	4.15863	chr9	108424737	108425367	+	protein_coding	0.823517	23.2292
TMEM155	ENSG00000164112.8	4.94993	chr4	122680087	122685449	-	protein_coding	40.5933	3111.77
TRPM1	ENSG00000134160.9	5.3931	chr15	31293263	31453476	-	protein_coding	79.8282	20358.7	1	1	1
TRPM3	ENSG00000083067.18	4.52967	chr9	73143978	74061751	-	protein_coding	32.2983	16990.2			1
TTLL4	ENSG00000135912.6	4.48828	chr2	219575567	219620139	+	protein_coding	102.425	17540.6	1	1	1
TYR	ENSG00000077498.8	5.38408	chr11	88910619	89028927	+	protein_coding	216.169	17972.7
TYRP1	ENSG00000107165.8	5.19866	chr9	12685438	12710290	+	protein_coding	1877.65	105695	1	1
UMODL1	ENSG00000177398.14	4.19458	chr21	43483067	43563563	+	protein_coding	1.70648	401.208
UPK3B	ENSG00000243566.2	4.43434	chr7	76139744	76648340	+	protein_coding	396.469	18905.2
WFIKKN2	ENSG00000173714.7	4.40341	chr17	48912010	48919709	+	protein_coding	352.731	37959.7
XYLB	ENSG00000093217.5	4.10215	chr3	38388250	38462839	+	protein_coding	9.35505	2170.19
ZNF804A	ENSG00000170396.6	4.47802	chr2	185463092	185804219	+	protein_coding	6.1856	1072.96
ZPLD1	ENSG00000170044.4	5.17175	chr3	101818087	102198685	+	protein_coding	0.582351	116.479

## Sheet: 4. RPE-specific GO terms
Name	Pathway	Size	ES	NES	Nominal p-val	FDR q-val	FWER p-val	Rank at Max	Leading Edge
GO_PIGMENT_GRANULE	GO_PIGMENT_GRANULE	101	0.692753	2.43109	0	0	0	2777	tags=50%, list=11%, signal=56%
GO_SENSORY_PERCEPTION_OF_LIGHT_STIMULUS	GO_SENSORY_PERCEPTION_OF_LIGHT_STIMULUS	209	0.609477	2.31066	0	0	0	2661	tags=28%, list=10%, signal=31%
GO_ESTABLISHMENT_OF_PROTEIN_LOCALIZATION_TO_ENDOPLASMIC_RETICULUM	GO_ESTABLISHMENT_OF_PROTEIN_LOCALIZATION_TO_ENDOPLASMIC_RETICULUM	104	0.640147	2.25852	0	0	0	6461	tags=82%, list=25%, signal=109%
GO_CYTOSOLIC_LARGE_RIBOSOMAL_SUBUNIT	GO_CYTOSOLIC_LARGE_RIBOSOMAL_SUBUNIT	58	0.687776	2.2435	0	0	0	6404	tags=81%, list=25%, signal=108%
GO_PROTEIN_LOCALIZATION_TO_ENDOPLASMIC_RETICULUM	GO_PROTEIN_LOCALIZATION_TO_ENDOPLASMIC_RETICULUM	123	0.621675	2.23529	0	0	0	6461	tags=80%, list=25%, signal=106%
GO_PYRUVATE_METABOLIC_PROCESS	GO_PYRUVATE_METABOLIC_PROCESS	61	0.675472	2.22298	0	1.474e-05	0.0001	3178	tags=44%, list=12%, signal=50%
GO_PIGMENT_METABOLIC_PROCESS	GO_PIGMENT_METABOLIC_PROCESS	59	0.679363	2.22198	0	1.26343e-05	0.0001	4212	tags=47%, list=16%, signal=57%
GO_PIGMENT_BIOSYNTHETIC_PROCESS	GO_PIGMENT_BIOSYNTHETIC_PROCESS	46	0.7068	2.21778	0	1.1055e-05	0.0001	4212	tags=54%, list=16%, signal=65%
GO_CYTOSOLIC_RIBOSOME	GO_CYTOSOLIC_RIBOSOME	109	0.621953	2.20953	0	9.82665e-06	0.0001	6461	tags=77%, list=25%, signal=103%
GO_DEVELOPMENTAL_PIGMENTATION	GO_DEVELOPMENTAL_PIGMENTATION	38	0.724248	2.20586	0	8.84398e-06	0.0001	1971	tags=42%, list=8%, signal=46%
GO_ENDOPLASMIC_RETICULUM_LUMEN	GO_ENDOPLASMIC_RETICULUM_LUMEN	190	0.578098	2.18066	0	2.40253e-05	0.0003	4492	tags=45%, list=18%, signal=54%
GO_TRANSLATIONAL_INITIATION	GO_TRANSLATIONAL_INITIATION	140	0.595245	2.1725	0	5.84436e-05	0.0008	6470	tags=76%, list=25%, signal=102%
GO_EYE_MORPHOGENESIS	GO_EYE_MORPHOGENESIS	134	0.590634	2.15219	0	0.000101428	0.0015	2765	tags=31%, list=11%, signal=34%
GO_PROTEIN_TARGETING_TO_MEMBRANE	GO_PROTEIN_TARGETING_TO_MEMBRANE	155	0.577702	2.12969	0	0.000226011	0.0035	5926	tags=63%, list=23%, signal=81%
GO_SECONDARY_METABOLITE_BIOSYNTHETIC_PROCESS	GO_SECONDARY_METABOLITE_BIOSYNTHETIC_PROCESS	20	0.801507	2.12915	0	0.000216835	0.0036	119	tags=30%, list=0%, signal=30%
GO_DETECTION_OF_VISIBLE_LIGHT	GO_DETECTION_OF_VISIBLE_LIGHT	42	0.686709	2.12046	0	0.000258424	0.0046	1054	tags=24%, list=4%, signal=25%
GO_PIGMENTATION	GO_PIGMENTATION	83	0.619026	2.11807	0	0.000258752	0.0049	2335	tags=33%, list=9%, signal=36%
GO_RIBOSOMAL_SUBUNIT	GO_RIBOSOMAL_SUBUNIT	158	0.57272	2.11591	0	0.000259123	0.0052	6461	tags=66%, list=25%, signal=87%
GO_CELLULAR_PIGMENTATION	GO_CELLULAR_PIGMENTATION	44	0.676482	2.10903	0	0.000315272	0.0067	4300	tags=48%, list=17%, signal=57%
GO_LARGE_RIBOSOMAL_SUBUNIT	GO_LARGE_RIBOSOMAL_SUBUNIT	91	0.604442	2.10433	0	0.000334782	0.0075	6404	tags=66%, list=25%, signal=88%
GO_LIPOSACCHARIDE_METABOLIC_PROCESS	GO_LIPOSACCHARIDE_METABOLIC_PROCESS	111	0.586237	2.09459	0	0.000469748	0.0111	3397	tags=40%, list=13%, signal=46%
GO_VITAMIN_TRANSPORT	GO_VITAMIN_TRANSPORT	31	0.719117	2.09206	0	0.000464413	0.0115	1421	tags=39%, list=6%, signal=41%
GO_PIGMENT_GRANULE_ORGANIZATION	GO_PIGMENT_GRANULE_ORGANIZATION	21	0.771657	2.0818	0	0.000559114	0.0145	2303	tags=48%, list=9%, signal=52%
GO_VITAMIN_BINDING	GO_VITAMIN_BINDING	74	0.614097	2.07726	0	0.000590781	0.016	4272	tags=43%, list=17%, signal=52%
GO_GLYCOSPHINGOLIPID_METABOLIC_PROCESS	GO_GLYCOSPHINGOLIPID_METABOLIC_PROCESS	68	0.617019	2.06428	0	0.000810217	0.0227	3397	tags=40%, list=13%, signal=46%
GO_VITAMIN_TRANSPORTER_ACTIVITY	GO_VITAMIN_TRANSPORTER_ACTIVITY	21	0.770909	2.05761	0	0.000945499	0.0275	1421	tags=52%, list=6%, signal=55%
GO_NUCLEAR_TRANSCRIBED_MRNA_CATABOLIC_PROCESS_NONSENSE_MEDIATED_DECAY	GO_NUCLEAR_TRANSCRIBED_MRNA_CATABOLIC_PROCESS_NONSENSE_MEDIATED_DECAY	118	0.572859	2.05286	0	0.00102804	0.0311	5926	tags=66%, list=23%, signal=86%
GO_OXIDATIVE_PHOSPHORYLATION	GO_OXIDATIVE_PHOSPHORYLATION	80	0.598585	2.04935	0	0.00112358	0.0352	6276	tags=63%, list=25%, signal=83%
GO_MULTI_ORGANISM_METABOLIC_PROCESS	GO_MULTI_ORGANISM_METABOLIC_PROCESS	137	0.560248	2.04131	0	0.00128503	0.0414	6461	tags=68%, list=25%, signal=90%

## Sheet: 5. Differential expression
gene	baseMean	log2FoldChange	lfcSE	stat	pvalue	padj
KIAA1045	24.8885	-2.01774	0.145079	-13.9079	5.6708e-44	1.29742e-39
SCD	17608.5	-1.12115	0.0816117	-13.7376	6.0413e-43	6.91095e-39
INSIG1	3066.39	-0.960528	0.0703621	-13.6512	1.98549e-42	1.5142e-38
TSPAN2	549.966	-1.39234	0.103339	-13.4735	2.23985e-41	1.28114e-37
SDCBP2	144.631	-1.69665	0.127357	-13.3221	1.72277e-40	7.88304e-37
NGFR	41.6433	-2.13123	0.165071	-12.911	3.90398e-38	1.48865e-34
HMGCS2	110.217	1.8014	0.146494	12.2967	9.43194e-35	3.08276e-31
AFAP1L1	81.9264	-1.02035	0.0879229	-11.605	3.88471e-31	1.09217e-27
TXNIP	1240.14	1.53056	0.131985	11.5964	4.2963e-31	1.09217e-27
EHD3	2527.96	0.614582	0.0540686	11.3667	6.12609e-30	1.40159e-26
KCNE2	29.7967	-1.48357	0.131032	-11.3222	1.01932e-29	2.12009e-26
PSD2	252.934	-0.949603	0.0864788	-10.9808	4.72959e-28	9.01736e-25
OLFM1	67.5153	-1.45279	0.13277	-10.9422	7.24104e-28	1.25862e-24
RP1-223B1.1	7.01351	-1.81386	0.165852	-10.9366	7.70169e-28	1.25862e-24
HTR6	20.7065	-1.78452	0.166128	-10.7418	6.4754e-27	9.87671e-24
ODC1	5980.92	-0.560608	0.0535851	-10.462	1.29086e-25	1.84585e-22
LOXL4	3490.12	-0.835561	0.0801666	-10.4228	1.95113e-25	2.62588e-22
PPP1R1B	140.91	-1.57513	0.15147	-10.399	2.50627e-25	3.18561e-22
KIAA1614	328.948	0.895004	0.0867448	10.3177	5.8629e-25	7.05985e-22
N4BP3	142.469	-0.978423	0.095835	-10.2095	1.79863e-24	2.05755e-21
SLC16A6	82.0559	-1.20511	0.121416	-9.92552	3.22421e-23	3.5127e-20
ARG2	221.582	-0.693815	0.0699523	-9.9184	3.46258e-23	3.60093e-20
GAL3ST1	64.5604	-1.30389	0.132698	-9.82602	8.69908e-23	8.65332e-20
NXPH4	138.765	-1.18227	0.12325	-9.59244	8.60232e-22	8.20052e-19
SLC22A23	816.451	0.64051	0.0681834	9.39392	5.78053e-21	5.29011e-18
NDRG1	7820.28	-0.818546	0.0902259	-9.07219	1.16647e-19	1.02645e-16
PABPC4	5651.66	-0.430202	0.047882	-8.98462	2.59635e-19	2.20007e-16
LPL	775.842	-1.02711	0.116456	-8.81966	1.14804e-18	9.38069e-16
AP000320.7	8.5427	-1.44633	0.164367	-8.79941	1.37536e-18	1.08506e-15
KISS1R	190.66	-1.39095	0.159316	-8.73076	2.52978e-18	1.92929e-15
KHDRBS1	4554.52	-0.340847	0.0391029	-8.71666	2.86523e-18	2.11463e-15
CEBPG	755.867	-0.681769	0.0785037	-8.68454	3.80279e-18	2.71888e-15
TMEM116	540.161	-0.552243	0.0640633	-8.62028	6.67924e-18	4.63074e-15
MST1R	1039.46	0.500394	0.0587445	8.51814	1.62137e-17	1.08199e-14
SNCB	9.98542	-1.39356	0.163645	-8.51575	1.65522e-17	1.08199e-14
NMRK2	1782.53	-1.2387	0.146795	-8.4383	3.21975e-17	2.04624e-14
MTHFD2	1333.02	-0.933541	0.111412	-8.37918	5.32982e-17	2.98256e-14
RCC2	3266.85	0.318749	0.0379902	8.39028	4.84971e-17	2.98256e-14
SBDSP1	945.915	-0.59248	0.0707004	-8.38014	5.28649e-17	2.98256e-14
TCP11	10.9594	-1.30419	0.155653	-8.37885	5.34485e-17	2.98256e-14
VASH1	1422.44	0.436846	0.0521136	8.38257	5.17844e-17	2.98256e-14
KCNJ13	1753.97	0.670552	0.0803412	8.3463	7.04339e-17	3.8368e-14
AC013275.2	5.14131	-1.37561	0.165649	-8.30434	1.00379e-16	5.34088e-14
CA2	854.09	-0.931109	0.112216	-8.29751	1.06318e-16	5.5283e-14
C1RL	2105.39	0.45875	0.055355	8.28743	1.15724e-16	5.88365e-14
C1orf54	67.7112	-0.801442	0.0970416	-8.25875	1.4721e-16	7.32179e-14
MXD4	4176.9	0.494021	0.0599163	8.24517	1.64921e-16	8.02813e-14
ACAT2	1561.25	-0.521497	0.0638357	-8.16935	3.10051e-16	1.47784e-13
AP000318.2	8.90026	-1.276	0.156472	-8.15481	3.49733e-16	1.60031e-13
SLC20A1	2644.35	-0.476262	0.0583968	-8.15562	3.47397e-16	1.60031e-13
HSD11B2	15.9543	-1.15238	0.141888	-8.12177	4.59442e-16	2.06109e-13
SLCO4C1	17.8166	-1.30448	0.160665	-8.11925	4.69058e-16	2.06377e-13
MXI1	1680.28	-0.864344	0.10693	-8.08327	6.3051e-16	2.72178e-13
RP11-840I19.5	6.79169	-1.26035	0.156147	-8.07158	6.93947e-16	2.94015e-13
SREBF1	9614.72	-0.575447	0.0716214	-8.03458	9.39037e-16	3.90622e-13
NR4A1	511.407	-0.781829	0.0974814	-8.02029	1.05492e-15	4.30992e-13
AQPEP	7.62752	-1.28891	0.161137	-7.99885	1.25588e-15	5.04092e-13
PDE2A	2774.84	-0.982146	0.123547	-7.94955	1.87197e-15	7.38427e-13
ZBTB2	338.914	-0.546498	0.0689757	-7.92305	2.31751e-15	8.98683e-13
YARS	2707.77	-0.518076	0.065454	-7.91512	2.47022e-15	9.41938e-13
OTUD3	1002.71	-0.861313	0.108876	-7.91096	2.5542e-15	9.57992e-13
CXCR5	5.95249	-1.27318	0.161497	-7.88363	3.18001e-15	1.17347e-12
MID1IP1	731.978	-0.528257	0.0671323	-7.86889	3.57791e-15	1.29935e-12
SLCO2A1	26.3074	-1.02962	0.130955	-7.86239	3.76859e-15	1.34721e-12
HIST1H3D	10.721	-1.10975	0.141608	-7.83677	4.62277e-15	1.62714e-12
EXOSC9	1132.2	-0.483702	0.0618193	-7.82446	5.09853e-15	1.76741e-12
KDELR2	6108.32	0.259784	0.0333898	7.78034	7.23289e-15	2.46987e-12
RIMS4	69.1684	-1.0492	0.134889	-7.77825	7.35344e-15	2.47411e-12
HMGCR	2489.27	-0.568177	0.0732303	-7.75876	8.57642e-15	2.84377e-12
SBDS	2405.75	-0.338023	0.0437615	-7.72421	1.12546e-14	3.62667e-12
ZNF259	1269.45	-0.45632	0.0590733	-7.72465	1.12163e-14	3.62667e-12
HMGCS1	3649.15	-0.577765	0.0755149	-7.65101	1.99413e-14	6.33661e-12
AGXT	15.652	-1.25244	0.164844	-7.59772	3.01393e-14	9.44598e-12
PRPF4	930.904	-0.327798	0.0432158	-7.58514	3.32136e-14	1.02688e-11
SEMA4A	4318.27	0.545189	0.0721863	7.55252	4.26901e-14	1.30228e-11
BNIP3	1967.31	-0.541601	0.0717341	-7.55013	4.3484e-14	1.30904e-11
ITIH5	5009.53	0.434809	0.0577263	7.53226	4.98695e-14	1.48177e-11
PTK2B	11497	0.536239	0.0712967	7.52123	5.42636e-14	1.59166e-11
SETD3	4816.15	-0.333006	0.0444623	-7.48963	6.90687e-14	2.00028e-11
HRK	52.194	-1.07543	0.143841	-7.47655	7.63011e-14	2.18212e-11
SH2D5	108.566	-0.68548	0.0919159	-7.45769	8.80529e-14	2.48711e-11
KIAA0556	1875.46	0.475671	0.0638093	7.45457	9.01638e-14	2.51568e-11
MT1G	101.519	-1.15013	0.154956	-7.42232	1.15087e-13	3.17239e-11
CSPG5	5216.97	0.652181	0.0879908	7.41192	1.2448e-13	3.39046e-11
IDI1	2508.4	-0.525452	0.0709082	-7.41032	1.25999e-13	3.39146e-11
GID8	1538.33	-0.339475	0.0458465	-7.4046	1.31547e-13	3.49962e-11
RFX5	979.997	0.402783	0.0547372	7.35849	1.86e-13	4.89137e-11
HK2	3543.8	-0.843851	0.115092	-7.33197	2.26794e-13	5.89639e-11
SLC5A10	30.0601	-0.978289	0.133529	-7.32641	2.36404e-13	6.07637e-11
STC2	5897.95	-0.878354	0.119913	-7.32493	2.39029e-13	6.07637e-11
PIK3AP1	63.3152	-0.745187	0.101997	-7.30599	2.75224e-13	6.91961e-11
EWSR1	6629.22	0.315954	0.0432875	7.29897	2.8998e-13	7.21136e-11
TARS	2902.29	-0.486459	0.0670477	-7.25542	4.00428e-13	9.85095e-11
SQLE	2754.85	-0.471614	0.0651074	-7.24363	4.36819e-13	1.06319e-10
AC144652.1	79.4201	-0.690336	0.0954673	-7.23112	4.79021e-13	1.15363e-10
TMEM214	3070.21	0.371622	0.0516858	7.19001	6.47858e-13	1.54399e-10
TRIB3	557.541	-1.05829	0.147457	-7.17696	7.12798e-13	1.68125e-10
EBF4	1402.91	0.594723	0.0830059	7.16483	7.78835e-13	1.81826e-10
BAIAP2L1	1056.25	-0.474524	0.066308	-7.15636	8.28499e-13	1.91467e-10
SLC9A8	1160.69	0.27172	0.0381021	7.13137	9.93778e-13	2.27366e-10
KIF6	215.388	0.465307	0.0652989	7.1258	1.03477e-12	2.34402e-10
IL4I1	13.8131	-0.919329	0.129252	-7.11269	1.13807e-12	2.55273e-10
RNF19B	437.065	-0.42459	0.0597492	-7.1062	1.19281e-12	2.64954e-10
NFE2	108.998	0.657935	0.0929501	7.07836	1.45869e-12	3.20898e-10
LDLR	2278.79	-0.746538	0.10553	-7.07415	1.50363e-12	3.24543e-10
ZNF442	48.4037	-0.863702	0.122091	-7.07427	1.50232e-12	3.24543e-10
SLC30A2	34.4011	-1.16452	0.165067	-7.05485	1.72783e-12	3.69448e-10
KIAA0319L	3983	0.282054	0.040017	7.04836	1.81034e-12	3.83507e-10
PIM1	1448.94	-0.860887	0.122544	-7.0251	2.13907e-12	4.48989e-10
TRPC4	925.433	0.567787	0.0811554	6.99629	2.62837e-12	5.46677e-10
PER1	886.241	-0.780866	0.111975	-6.97358	3.08966e-12	6.36832e-10
SPACA3	5.92005	-1.14955	0.165494	-6.94618	3.75306e-12	7.66663e-10
EGR2	20.9206	-0.917555	0.132152	-6.94315	3.83449e-12	7.76365e-10
MSMO1	3227.82	-0.621909	0.0899924	-6.91068	4.82334e-12	9.68011e-10
DEGS2	82.9366	-0.717404	0.103866	-6.90699	4.9506e-12	9.84911e-10
SLC2A10	1140.97	0.558278	0.0809609	6.89566	5.36156e-12	1.05747e-09
JHDM1D-AS1	129.892	-0.490961	0.071239	-6.89174	5.51121e-12	1.0777e-09
NR1D1	1894.43	-0.835452	0.121463	-6.87826	6.05887e-12	1.17475e-09
ARHGEF25	502.469	0.447955	0.0653193	6.85794	6.98616e-12	1.34316e-09
RRAD	945.18	-0.804677	0.117426	-6.85266	7.24916e-12	1.38211e-09
GPN3	302.659	-0.388325	0.0567477	-6.84301	7.75469e-12	1.46628e-09
ACSL3	1868.08	-0.460345	0.0674008	-6.82995	8.49431e-12	1.58013e-09
PLA2G3	17.0447	-1.01564	0.148703	-6.82994	8.49493e-12	1.58013e-09
FAF1	1463.56	-0.337518	0.0494315	-6.828	8.61051e-12	1.58871e-09
ALPL	799.309	-0.83423	0.122401	-6.81553	9.39166e-12	1.71897e-09
STARD4	1080.26	-0.692958	0.101927	-6.79857	1.05666e-11	1.91867e-09
APOLD1	1162.17	0.654344	0.0963345	6.79242	1.1027e-11	1.94067e-09
CTC-308K20.1	50.6844	-0.67097	0.0987482	-6.79476	1.08494e-11	1.94067e-09
GBP1	567.182	-0.885834	0.130388	-6.79382	1.09202e-11	1.94067e-09
RP3-395M20.8	238.139	-0.771874	0.113623	-6.79331	1.09587e-11	1.94067e-09
MAFF	625.933	-0.757494	0.111657	-6.78409	1.1682e-11	2.04024e-09
TINCR	6.43399	-1.09167	0.161687	-6.75175	1.46072e-11	2.5318e-09
PXDC1	1489.43	-0.709599	0.105467	-6.72819	1.7179e-11	2.95518e-09
CNR1	42.7848	-0.892349	0.132708	-6.72417	1.76598e-11	3.01521e-09
SYNE3	30.1681	-0.891553	0.132961	-6.70538	2.00889e-11	3.40455e-09
PFKFB4	1078.72	-0.870584	0.129969	-6.69842	2.10684e-11	3.54429e-09
SVIP	748.957	-0.455709	0.068389	-6.66348	2.6742e-11	4.46591e-09
LINC00617	134.808	-1.10571	0.166271	-6.65005	2.92984e-11	4.85738e-09
DDIT3	1277.26	-0.917399	0.138108	-6.64264	3.08118e-11	5.07153e-09
SLC25A20	309.238	0.421616	0.063649	6.62408	3.49414e-11	5.71017e-09
OLFML2A	669.511	-0.782116	0.118125	-6.62111	3.5651e-11	5.78482e-09
SLC13A3	4852.55	0.498792	0.0754987	6.60663	3.93161e-11	6.3346e-09
OTX2-AS1	805.023	0.490882	0.0744505	6.5934	4.29857e-11	6.8774e-09
SLC9A2	18.2596	-0.966437	0.146921	-6.57792	4.77088e-11	7.58006e-09
TMCO4	1061.04	-0.487753	0.0743297	-6.56202	5.30841e-11	8.37593e-09
PITPNA	11004.9	0.468737	0.0714845	6.55718	5.48351e-11	8.59296e-09
SLC35G2	305.662	-0.624486	0.0952607	-6.55554	5.54393e-11	8.62854e-09
PCYT2	1717.21	-0.512923	0.0783218	-6.54892	5.79563e-11	8.95934e-09
PPP1R3B	1139.27	-0.688423	0.105167	-6.54597	5.91114e-11	9.07658e-09
ALAD	2929.73	0.239893	0.0367089	6.53499	6.36135e-11	9.70275e-09
CES4A	155.531	0.570273	0.0873718	6.52697	6.71154e-11	1.01691e-08
SULF1	15378.7	0.593138	0.0908939	6.52561	6.77235e-11	1.01937e-08
PROSER2	229.183	-0.693749	0.106519	-6.51292	7.37022e-11	1.10211e-08
SLC26A4	101.103	-0.836688	0.128551	-6.5086	7.58561e-11	1.12696e-08
EIF2S1	1554.87	-0.330389	0.0507744	-6.50701	7.66596e-11	1.13154e-08
PDE4C	138.085	-0.789566	0.121648	-6.49056	8.55197e-11	1.25423e-08
C1QTNF6	591.387	0.372992	0.0575045	6.48631	8.79662e-11	1.2819e-08
EGF	318.509	0.648797	0.100077	6.483	8.99159e-11	1.30202e-08
USP35	364.412	0.301478	0.0465674	6.47402	9.54294e-11	1.37316e-08
UNC79	56.4391	-0.668397	0.10347	-6.45982	1.04826e-10	1.49895e-08
KCMF1	1887.38	-0.378036	0.0587171	-6.43826	1.20855e-10	1.71741e-08
DDX31	478.239	-0.24683	0.0383819	-6.43091	1.26842e-10	1.79137e-08
PIP5K1B	994.091	-0.647472	0.100895	-6.41729	1.38718e-10	1.94707e-08
FADS2	14303.6	-0.426811	0.066702	-6.39877	1.56636e-10	2.18517e-08
SH3BP5	3011.79	-0.418776	0.0654609	-6.39734	1.58104e-10	2.19228e-08
NKRF	487.453	-0.33426	0.0522577	-6.39638	1.59108e-10	2.19291e-08
RP11-307C18.1	8.13089	-1.01964	0.159636	-6.38729	1.68847e-10	2.3132e-08
OLFM4	41.0633	0.616124	0.0965538	6.38115	1.75759e-10	2.39357e-08
SLC22A6	105.288	0.909862	0.142934	6.36561	1.94514e-10	2.6333e-08
PHF7	190.448	-0.39802	0.0626695	-6.3511	2.13779e-10	2.87709e-08
MOB3C	331.413	0.399608	0.0629354	6.34949	2.16031e-10	2.88704e-08
PIM2	466.787	-0.349364	0.0550363	-6.34788	2.18304e-10	2.88704e-08
PPL	4105.6	-0.55601	0.0875854	-6.3482	2.17848e-10	2.88704e-08
MAP2K1	2001.42	-0.325787	0.051464	-6.33038	2.4455e-10	3.21556e-08
DKFZP667F0711	14.2085	-0.862441	0.136359	-6.3248	2.53563e-10	3.31501e-08
DNAJA3	1520.19	-0.25094	0.0398118	-6.30315	2.91654e-10	3.79133e-08
TMEM198B	1018.46	0.427972	0.0679584	6.29756	3.02374e-10	3.90848e-08
PMP22	3628.18	-0.581088	0.0924982	-6.28216	3.33907e-10	4.29183e-08
CNGB3	1631.26	0.77303	0.123339	6.2675	3.66888e-10	4.68941e-08
KARS	4757.18	-0.415086	0.0662385	-6.26654	3.69164e-10	4.69228e-08
AARS	7648.08	-0.463078	0.0741454	-6.24553	4.22357e-10	5.33874e-08
SRF	1562.51	-0.400699	0.0642115	-6.24031	4.36715e-10	5.48989e-08
ALDOC	2592.87	-0.504907	0.0810355	-6.23069	4.64378e-10	5.80574e-08
IGFBP5	46391.2	0.527069	0.0846147	6.22904	4.69295e-10	5.83533e-08
SEC14L6	122.692	0.678994	0.109022	6.22803	4.72342e-10	5.84147e-08
HSPA6	64.3546	-1.02404	0.164803	-6.21371	5.1747e-10	6.3454e-08
SLC45A4	3432.3	0.420862	0.067735	6.21336	5.18637e-10	6.3454e-08
GOLM1	3684.32	0.220846	0.035564	6.20982	5.30437e-10	6.42487e-08
SET	8611.23	-0.274165	0.0441509	-6.20973	5.30749e-10	6.42487e-08
LEF1	77.9374	-0.799803	0.128861	-6.20671	5.41041e-10	6.48088e-08
RDH10	4911.48	0.344237	0.0554574	6.20723	5.39273e-10	6.48088e-08
SLC39A7	6934.81	0.332109	0.0535614	6.20054	5.62705e-10	6.70527e-08
SFRP5	17188.9	0.488693	0.0790754	6.18009	6.40634e-10	7.59434e-08
SLC26A4-AS1	127.906	-0.700615	0.113463	-6.17485	6.6228e-10	7.81046e-08
NT5C3A	411.968	-0.419712	0.0680126	-6.17109	6.78191e-10	7.95709e-08
CHTF8	2670.4	0.222437	0.0360578	6.1689	6.87655e-10	8.02697e-08
PRKCB	2121.23	-0.497011	0.0807225	-6.15704	7.41182e-10	8.60787e-08
KCNE3	247.787	0.482395	0.0783903	6.15375	7.567e-10	8.7437e-08
ACLY	5459.64	-0.414785	0.0674333	-6.15104	7.69774e-10	8.85008e-08
SPG7	2419.24	0.366751	0.0597283	6.14032	8.23547e-10	9.42096e-08
FADS1	8080.71	-0.40505	0.0660507	-6.13241	8.65586e-10	9.8526e-08
SLC22A8	7582	0.66649	0.108708	6.13102	8.73176e-10	9.8898e-08
CEP68	1614.14	0.352995	0.0575972	6.12868	8.86098e-10	9.93776e-08
GLIPR1L2	77.8279	-0.632074	0.103131	-6.12882	8.85315e-10	9.93776e-08
GTPBP2	1094.55	0.222585	0.0363614	6.12148	9.27104e-10	1.03469e-07
LONRF1	419.133	-0.440524	0.0722009	-6.10136	1.0517e-09	1.16805e-07
STARD7	9677.86	0.19017	0.0312175	6.09178	1.11662e-09	1.23416e-07
AGPAT9	160.986	-0.551771	0.090658	-6.08628	1.15561e-09	1.26503e-07
RRBP1	11122.8	0.377952	0.0620977	6.08641	1.15474e-09	1.26503e-07
RP11-298P6.5	23.4738	0.941995	0.155043	6.0757	1.23449e-09	1.34495e-07
RCCD1	1511.62	0.451651	0.0743534	6.07439	1.2446e-09	1.34953e-07
SLC6A12	909.881	0.565381	0.0931594	6.06896	1.28744e-09	1.3894e-07
ORC3	1263.01	-0.313487	0.0517105	-6.06235	1.34147e-09	1.44092e-07
EXOC3L4	6.79093	-0.952081	0.157143	-6.05868	1.37247e-09	1.46732e-07
RP11-215P8.1	2.20044	-0.985801	0.163132	-6.04298	1.51298e-09	1.60442e-07
SESN2	727.021	-0.576193	0.0953522	-6.04279	1.51473e-09	1.60442e-07
FARSB	1176.52	-0.304655	0.0504235	-6.04192	1.52292e-09	1.60566e-07
OTX2	12467	0.278048	0.0461231	6.02839	1.65596e-09	1.73792e-07
RRS1	596.463	-0.355699	0.059048	-6.02389	1.70272e-09	1.77884e-07
ANGEL1	1373.71	0.375734	0.0624505	6.01651	1.78218e-09	1.845e-07
RPP40	133.339	-0.529474	0.0880029	-6.01655	1.78176e-09	1.845e-07
PRTN3	27.2003	-0.978847	0.162921	-6.00812	1.87683e-09	1.93423e-07
NOV	540.374	-0.55427	0.0922857	-6.00602	1.90131e-09	1.95067e-07
AC073321.4	3.32906	-0.994763	0.165747	-6.00168	1.95286e-09	1.99462e-07
BTC	1458.24	0.422554	0.0705587	5.98868	2.11552e-09	2.15116e-07
ITGA7	7573.98	0.28738	0.048067	5.97874	2.24869e-09	2.27645e-07
ZNF599	353.87	0.249215	0.0417121	5.97465	2.30587e-09	2.32405e-07
SAMSN1	5.88282	-0.988542	0.165576	-5.97033	2.36768e-09	2.37588e-07
PFKP	11535.3	-0.40539	0.0679455	-5.9664	2.4255e-09	2.42327e-07
SERPINF2	1568.21	0.543924	0.0911777	5.96554	2.43822e-09	2.42539e-07
NAMPT	1111.8	-0.500166	0.0840036	-5.95411	2.61494e-09	2.58515e-07
PDPN	12482	0.311527	0.052325	5.9537	2.62142e-09	2.58515e-07
TMEM184B	5949.33	0.308754	0.0518931	5.9498	2.68474e-09	2.63623e-07
CSNK1E	7225.43	0.262059	0.0440865	5.94421	2.77801e-09	2.71616e-07
RP11-637A17.2	29.5165	-0.742848	0.125052	-5.94031	2.84479e-09	2.76962e-07
RP11-61A14.3	522.227	-0.49196	0.0829829	-5.92845	3.05801e-09	2.96458e-07
PLEKHB2	5377.5	-0.404237	0.0681943	-5.92773	3.0716e-09	2.9652e-07
C1orf226	748.07	0.286867	0.0484341	5.92283	3.16451e-09	3.04205e-07
ADAMTS4	59.674	0.568729	0.0960455	5.92145	3.19106e-09	3.05474e-07
MGAM	24.8776	-0.872315	0.147385	-5.9186	3.24701e-09	3.09535e-07
KLHL12	1218.95	-0.210897	0.0356989	-5.90766	3.46992e-09	3.29412e-07
LINC00341	21.9967	-0.720922	0.122112	-5.90378	3.55268e-09	3.35875e-07
TRO	2014.04	0.376266	0.0637587	5.9014	3.6043e-09	3.39353e-07
SLC44A3	734.944	0.566934	0.0961052	5.8991	3.65486e-09	3.42703e-07
RRAGC	1678.19	-0.293481	0.0498014	-5.89303	3.79176e-09	3.54089e-07
LRIT3	29.4748	0.801582	0.136041	5.89221	3.81057e-09	3.54399e-07
MCM4	1036.46	-0.349256	0.0593646	-5.88323	4.02343e-09	3.7268e-07
RP11-115C10.1	2.79931	-0.955084	0.16252	-5.87672	4.1847e-09	3.86055e-07
ARRDC4	705.329	0.603862	0.102929	5.86679	4.44311e-09	4.07741e-07
LSM14B	1602.55	-0.221019	0.0376759	-5.86633	4.45541e-09	4.07741e-07
GPI	15294.9	-0.338628	0.0577709	-5.86156	4.58531e-09	4.17957e-07
TFDP1	1259.96	0.273325	0.0466898	5.85406	4.79727e-09	4.35542e-07
TMEM229B	940.993	0.431881	0.0737987	5.85215	4.85266e-09	4.3883e-07
MLF1	501.165	-0.268456	0.0458911	-5.84985	4.92017e-09	4.43183e-07
PPP1R15A	1161.43	-0.538755	0.0922704	-5.83887	5.25561e-09	4.71541e-07
AP001596.6	29.9926	0.76688	0.13165	5.82516	5.70584e-09	5.09937e-07
THNSL1	432.891	-0.422741	0.0726116	-5.82195	5.81665e-09	5.17818e-07
HEXIM1	1385.94	-0.373552	0.0641946	-5.81907	5.91768e-09	5.2477e-07
FOXD2-AS1	47.543	-0.892219	0.153602	-5.80863	6.29866e-09	5.56398e-07
RHOB	4461.79	0.398827	0.0686978	5.80552	6.41666e-09	5.64641e-07
WDR89	502.519	-0.334204	0.0575975	-5.80242	6.53662e-09	5.72993e-07
SRSF2	3335.06	0.226301	0.0390669	5.79266	6.92817e-09	6.02752e-07
YBX3	4047.7	-0.359163	0.0620034	-5.79264	6.92879e-09	6.02752e-07
RRAGD	3965.54	-0.372097	0.0643299	-5.78419	7.28606e-09	6.31431e-07
CCDC59	426.551	-0.529421	0.0916385	-5.77728	7.59183e-09	6.55447e-07
TEAD4	284.295	-0.524083	0.0907522	-5.77488	7.70077e-09	6.62353e-07
PRPS2	684.634	-0.286188	0.0496483	-5.7643	8.19974e-09	7.02629e-07
PAK1IP1	433.412	-0.381617	0.0662273	-5.76224	8.30067e-09	7.08623e-07
NPR2	840.08	0.300204	0.0522162	5.74926	8.96335e-09	7.62351e-07
VSTM4	517.892	0.387169	0.0674066	5.74378	9.25851e-09	7.84539e-07
BCL2	414.412	-0.582695	0.101468	-5.74263	9.3215e-09	7.86961e-07
C3orf14	136.681	-0.412437	0.071843	-5.7408	9.42284e-09	7.92592e-07
BAIAP2-AS1	1351.11	0.249527	0.0435137	5.73444	9.78328e-09	8.16904e-07
KCNS3	639.857	-0.563769	0.098308	-5.73472	9.76739e-09	8.16904e-07
ALDH18A1	2886.8	0.251046	0.0438277	5.72801	1.01613e-08	8.4538e-07
SLC2A4	486.303	-0.512725	0.0896244	-5.72082	1.06011e-08	8.78777e-07
MKI67IP	893.636	-0.316358	0.0553211	-5.71857	1.07427e-08	8.87298e-07
NMD3	1720.65	-0.397482	0.0695237	-5.71721	1.08285e-08	8.91167e-07
HFE	624.688	0.385885	0.0675188	5.71523	1.09556e-08	8.98397e-07
OSER1	1084.17	-0.475308	0.0832098	-5.71217	1.11547e-08	9.1146e-07
ARTN	33.7081	-0.83142	0.145723	-5.70546	1.16028e-08	9.42681e-07
PTCHD1	12.5402	-0.929386	0.162901	-5.70522	1.16192e-08	9.42681e-07
SFR1	196.358	-0.341919	0.0600521	-5.69369	1.2432e-08	1.00506e-06
UPP1	712.813	-0.82636	0.145288	-5.68774	1.2873e-08	1.03705e-06
TESC	161.71	-0.865941	0.152458	-5.67986	1.34809e-08	1.08221e-06
TMEM248	4838.68	0.145268	0.0255886	5.67707	1.37021e-08	1.09612e-06
ING5	774.636	-0.214078	0.037755	-5.6702	1.42627e-08	1.13699e-06
LINGO1	37.2247	-0.92201	0.162747	-5.6653	1.46771e-08	1.16597e-06
SC5D	2445.42	-0.434325	0.0767867	-5.65626	1.54708e-08	1.22476e-06
DNMT3B	76.9694	0.43168	0.0763371	5.65492	1.55922e-08	1.23012e-06
EFNA3	81.6073	-0.623145	0.110334	-5.64782	1.62491e-08	1.27754e-06
RP11-65J21.3	19.2488	-0.691133	0.122409	-5.64612	1.6411e-08	1.28585e-06
LCTL	162.173	0.536806	0.0953211	5.63155	1.78593e-08	1.39455e-06
ANKRD53	33.2421	0.605071	0.107565	5.62519	1.85302e-08	1.44201e-06
SFPQ	6892.9	0.381141	0.0677944	5.62201	1.88746e-08	1.46384e-06
ROBO4	35.7887	0.763063	0.135853	5.61682	1.94509e-08	1.50344e-06
RNA5SP155	2.19532	-0.896786	0.159691	-5.61576	1.95699e-08	1.50754e-06
ETS2	2733.4	-0.447849	0.0798425	-5.60916	2.03315e-08	1.56096e-06
ACAD10	1302.12	0.291789	0.0520417	5.60684	2.06052e-08	1.56368e-06
LPIN1	1914.15	-0.386159	0.0688705	-5.60703	2.05828e-08	1.56368e-06
TGFA	236.098	-0.515964	0.0920288	-5.60655	2.06404e-08	1.56368e-06
UBXN8	255.124	-0.302631	0.0539631	-5.6081	2.04556e-08	1.56368e-06
RP11-244H3.1	305.742	0.509315	0.0909888	5.59756	2.17391e-08	1.63608e-06
UGP2	3527.87	-0.260079	0.0464591	-5.59802	2.16808e-08	1.63608e-06
GHITM	4861.52	-0.25724	0.0459923	-5.59311	2.23042e-08	1.66764e-06
RPF2	761.33	-0.349836	0.062544	-5.59343	2.22625e-08	1.66764e-06
LEP	19.6496	-0.92604	0.165873	-5.58283	2.36642e-08	1.75957e-06
UNC5A	99.0338	-0.838766	0.150245	-5.58265	2.36875e-08	1.75957e-06
WDR1	12232.9	-0.253109	0.0453473	-5.58157	2.38363e-08	1.76489e-06
NCALD	342.136	0.447342	0.0801561	5.58089	2.39294e-08	1.76606e-06
AADACL4	33.5505	0.644749	0.115603	5.57727	2.44319e-08	1.79736e-06
SELENBP1	3294.19	0.532711	0.0955599	5.57463	2.48052e-08	1.81897e-06
GOLGA7B	623.402	0.451083	0.0809385	5.57316	2.50156e-08	1.82854e-06
FLJ30594	2778.89	0.361215	0.0648925	5.56636	2.60123e-08	1.89533e-06
DDIT4L	614.755	0.423542	0.0762465	5.5549	2.77768e-08	2.01748e-06
RFTN1	8265.33	-0.397582	0.0715995	-5.55286	2.81035e-08	2.03474e-06
CCDC57	1286.72	0.357553	0.0644045	5.55169	2.82928e-08	2.04199e-06
MIR143HG	30.6731	-0.906926	0.163593	-5.54378	2.96012e-08	2.12971e-06
NAA40	791.277	0.269524	0.0486417	5.541	3.00745e-08	2.15697e-06
PDGFRA	96.6903	0.621048	0.112157	5.53733	3.07118e-08	2.1958e-06
CA3	58.8701	-0.562285	0.101628	-5.53278	3.15191e-08	2.2465e-06
CLCN6	1352.67	-0.355565	0.0642881	-5.53082	3.18743e-08	2.26476e-06
CIRH1A	1121.74	-0.286682	0.0519046	-5.52325	3.32781e-08	2.35718e-06
PLCB2	9.64755	-0.832237	0.150706	-5.52225	3.34693e-08	2.36341e-06
ADCY7	575.007	0.455472	0.0824968	5.52109	3.36897e-08	2.37165e-06
EXOC3L1	1.96037	-0.892524	0.161903	-5.51272	3.53332e-08	2.47972e-06
CSNK2A2	2590.42	-0.212023	0.0385034	-5.50661	3.65817e-08	2.55949e-06
ATF6B	2962.53	0.223708	0.0406466	5.50373	3.71849e-08	2.59178e-06
RRP12	1693.81	-0.312231	0.056735	-5.50332	3.72698e-08	2.59178e-06
NCK1	1167.33	-0.491672	0.0894091	-5.49912	3.81686e-08	2.64624e-06
AC051649.6	3.36272	-0.911665	0.16585	-5.49691	3.86508e-08	2.67158e-06
FUT3	8.25861	-0.899576	0.16392	-5.48788	4.06785e-08	2.80326e-06
IKBKAP	5517.23	0.365065	0.0665991	5.48153	4.21656e-08	2.88834e-06
ZNF57	204.453	-0.374025	0.0682293	-5.48189	4.20811e-08	2.88834e-06
LDHA	19872.8	-0.347294	0.0633829	-5.4793	4.27008e-08	2.91628e-06
SLC25A33	678.139	-0.383676	0.070041	-5.47788	4.30452e-08	2.93104e-06
RP6-24A23.3	8.52585	-0.89296	0.163096	-5.47506	4.37374e-08	2.96934e-06
SFTPA2	2.09347	-0.86489	0.158007	-5.47374	4.40629e-08	2.98259e-06
KCNJ3	159.336	-0.589169	0.107719	-5.46951	4.51285e-08	3.0457e-06
AC011524.1	47.5158	-0.812777	0.14863	-5.46845	4.53993e-08	3.04602e-06
PON2	2394.27	0.299799	0.0548196	5.46884	4.52996e-08	3.04602e-06
GTF2IRD1	3266.38	-0.336915	0.0616341	-5.46638	4.5933e-08	3.07281e-06
TRAF1	196.06	0.432757	0.0793437	5.45421	4.91914e-08	3.2812e-06
CUL9	1466.16	0.255283	0.0468479	5.44919	5.05996e-08	3.36532e-06
CYP27C1	406.274	0.387553	0.0711515	5.44687	5.12626e-08	3.39953e-06
ASCC1	947.779	-0.256114	0.0470925	-5.43854	5.37187e-08	3.54854e-06
LRRC25	9.22756	-0.903634	0.166164	-5.43821	5.38199e-08	3.54854e-06
ALMS1-IT1	9.89699	-0.84832	0.156067	-5.43561	5.46089e-08	3.59022e-06
LINC00882	54.4131	-0.492961	0.0907511	-5.43201	5.57235e-08	3.653e-06
HTATSF1	2409.87	-0.272589	0.0502117	-5.4288	5.67341e-08	3.70863e-06
ADPGK	2179.17	0.250721	0.0462236	5.42409	5.82502e-08	3.79688e-06
RSL1D1	4482.35	-0.417741	0.0770339	-5.42282	5.86664e-08	3.81315e-06
ANKRD33B	9.36668	-0.900686	0.166154	-5.42079	5.93353e-08	3.8457e-06
C2orf71	217.355	0.537936	0.0993145	5.41649	6.07813e-08	3.92829e-06
C16orf96	119.989	-0.426594	0.0788116	-5.41283	6.20351e-08	3.99803e-06
DHCR24	9843.42	-0.322313	0.0596308	-5.40514	6.47592e-08	4.16187e-06
PLCD3	6872.39	-0.453082	0.0839378	-5.39783	6.74521e-08	4.32279e-06
SH2D6	26.8481	0.725897	0.134582	5.3937	6.90221e-08	4.41105e-06
CGRRF1	361.304	-0.31082	0.0576884	-5.38792	7.12783e-08	4.54255e-06
NWD1	1293.15	0.522207	0.0970346	5.38166	7.3801e-08	4.67727e-06
RP11-568K15.1	222.364	0.435908	0.0809982	5.3817	7.37872e-08	4.67727e-06
TRMT2B	575.584	0.214818	0.0399284	5.38007	7.44582e-08	4.70588e-06
TCF19	168.87	-0.435014	0.0808785	-5.37861	7.50636e-08	4.73107e-06
RRN3	1320.32	-0.357474	0.0664787	-5.37728	7.56195e-08	4.75302e-06
HNRNPM	4814.45	0.314422	0.0585088	5.37393	7.70392e-08	4.82898e-06
ABCC5	10190.8	0.618243	0.115178	5.36772	7.97379e-08	4.98449e-06
CNTFR	119.969	-0.711412	0.132652	-5.36302	8.18442e-08	5.10222e-06
POLR3C	702.428	-0.219341	0.0409278	-5.35922	8.35806e-08	5.19631e-06
TRPM3	16740.6	0.327731	0.0612003	5.35506	8.55296e-08	5.30306e-06
ANKMY1	262.821	-0.286674	0.0535872	-5.34967	8.81168e-08	5.44871e-06
OTUD1	534.408	-0.430242	0.0804579	-5.34742	8.92186e-08	5.50197e-06
NRBP2	2591.5	0.295678	0.0553146	5.34539	9.02219e-08	5.54301e-06
SORCS3	280.846	-0.674156	0.126126	-5.3451	9.03685e-08	5.54301e-06
ABCF2	2271.8	-0.208144	0.0389886	-5.3386	9.36657e-08	5.7146e-06
RHCG	20.2949	-0.819694	0.153535	-5.33882	9.35521e-08	5.7146e-06
PAICS	4671.57	-0.266572	0.0499965	-5.33181	9.72382e-08	5.91679e-06
GPR56	191.226	-0.69033	0.129488	-5.33123	9.75481e-08	5.9199e-06
RASD2	54.1272	-0.553209	0.103875	-5.32574	1.00541e-07	6.08538e-06
C17orf58	261.347	-0.243393	0.0457188	-5.3237	1.01678e-07	6.12181e-06
RP11-61L19.3	12.4536	-0.779162	0.146353	-5.32385	1.01592e-07	6.12181e-06
FBXO45	455.456	-0.256644	0.0482624	-5.31768	1.05098e-07	6.31109e-06
DRD2	5.15319	-0.868515	0.163513	-5.31159	1.0867e-07	6.50856e-06
TSPAN11	1910.15	0.505265	0.0952334	5.30555	1.12336e-07	6.71052e-06
SETMAR	1137.37	0.368166	0.0694637	5.30013	1.15723e-07	6.89486e-06
ATP6V1H	1861.59	-0.278041	0.0524721	-5.29882	1.16552e-07	6.92623e-06
H2AFV	2601.59	0.182334	0.0344264	5.29636	1.18133e-07	7.00195e-06
CTSO	1031.06	0.397628	0.075091	5.29528	1.18833e-07	7.02527e-06
CISH	36.4071	-0.564413	0.106643	-5.29255	1.20621e-07	7.1126e-06
MAP4K2	505.493	0.278717	0.0527288	5.28585	1.25123e-07	7.3591e-06
RP11-674N23.1	640.213	-0.698382	0.13223	-5.28158	1.28075e-07	7.51338e-06
FBXO34	1010.16	-0.36431	0.0691782	-5.26625	1.39239e-07	8.14744e-06
HAVCR2	4.37714	-0.855471	0.162464	-5.26561	1.39721e-07	8.15479e-06
NTNG1	2705.11	0.512746	0.0974924	5.25934	1.44572e-07	8.41642e-06
MMD	397.453	0.350705	0.0667548	5.25363	1.49128e-07	8.65962e-06
DACT3	68.0553	-0.547691	0.104339	-5.24913	1.52819e-07	8.83964e-06
HNF1A	13.4622	-0.871923	0.166115	-5.24891	1.53e-07	8.83964e-06
WSB2	2866.35	-0.22948	0.0438054	-5.23862	1.61779e-07	9.3233e-06
ARHGEF37	5440.2	0.363771	0.0694563	5.23741	1.62846e-07	9.33774e-06
PLA1A	669.045	-0.582666	0.111249	-5.23751	1.6276e-07	9.33774e-06
DHX37	1018.85	-0.266966	0.0509885	-5.23581	1.64263e-07	9.37426e-06
PHF15	2207.63	-0.25782	0.049242	-5.23577	1.64303e-07	9.37426e-06
KHDRBS2	101.342	-0.589568	0.112714	-5.23064	1.68923e-07	9.61392e-06
ISLR	21.0113	0.709576	0.135678	5.22986	1.69635e-07	9.63049e-06
SPTBN5	227.113	0.660866	0.126577	5.22104	1.77918e-07	1.00709e-05
VDAC2	3699.15	-0.268272	0.0513865	-5.22067	1.78273e-07	1.00709e-05
FASN	13433	-0.606244	0.116142	-5.21985	1.7907e-07	1.0091e-05
MRPS22	685.257	-0.24131	0.0462502	-5.2175	1.81359e-07	1.01774e-05
RP11-64B16.2	54.8208	0.521008	0.0998606	5.21736	1.81494e-07	1.01774e-05
PNLIPRP3	12.8757	-0.857573	0.164467	-5.21427	1.84541e-07	1.0323e-05
ARRDC2	166.257	-0.591041	0.113451	-5.20966	1.8919e-07	1.05572e-05
DBF4	188.036	-0.436116	0.0837957	-5.20451	1.94507e-07	1.08276e-05
SUSD4	75.6868	-0.51905	0.0997589	-5.20305	1.96046e-07	1.08867e-05
CATSPER3	17.6308	-0.712576	0.136996	-5.20145	1.97736e-07	1.0954e-05
ADTRP	2602.56	0.499139	0.0960213	5.19821	2.01216e-07	1.11198e-05
C1orf51	205.369	-0.552531	0.106302	-5.19775	2.01719e-07	1.11208e-05
ADK	380.756	-0.367513	0.0707388	-5.19535	2.04332e-07	1.12378e-05
GMPR	1556.43	0.570463	0.109899	5.19078	2.0942e-07	1.149e-05
CALML4	177.395	0.355623	0.0685177	5.19023	2.10037e-07	1.14963e-05
BEST1	58476.2	0.38256	0.0738819	5.17799	2.24289e-07	1.22358e-05
SNAP23	2473.65	0.273472	0.0528171	5.17772	2.24618e-07	1.22358e-05
FAM179A	155.954	0.570439	0.110237	5.17465	2.28344e-07	1.24092e-05
TRMT10A	126.563	-0.388809	0.0752759	-5.16512	2.40287e-07	1.30273e-05
YEATS4	621.546	-0.359321	0.0695927	-5.1632	2.42769e-07	1.31308e-05
RAB37	26.3908	0.586212	0.113611	5.15984	2.4716e-07	1.33367e-05
SLC46A1	2637.4	0.29119	0.0564982	5.15398	2.55019e-07	1.37284e-05
LAP3	1249.27	-0.30376	0.0589543	-5.15247	2.57072e-07	1.38065e-05
MAGEH1	1708.12	0.289373	0.0562392	5.1454	2.66956e-07	1.43037e-05
PTP4A2	6014.85	0.2028	0.039438	5.14224	2.71486e-07	1.45125e-05
RGR	7600.15	0.538324	0.104705	5.14135	2.72775e-07	1.45474e-05
GPHN	478.661	-0.265242	0.0516124	-5.13912	2.76032e-07	1.46868e-05
PGS1	837.643	0.207108	0.040314	5.13737	2.78613e-07	1.47753e-05
RAD9B	46.5505	-0.512741	0.099811	-5.13712	2.78987e-07	1.47753e-05
RP11-644F5.10	1681.07	0.492095	0.0958976	5.13147	2.87495e-07	1.51908e-05
DHRS13	1071.03	-0.559781	0.10913	-5.12951	2.90498e-07	1.53141e-05
ENTPD3	277.616	0.567875	0.110783	5.126	2.9597e-07	1.55667e-05
METTL16	1497.69	-0.200382	0.0391005	-5.1248	2.97852e-07	1.56297e-05
VWCE	90.1912	-0.436687	0.0852421	-5.12291	3.00863e-07	1.57516e-05
TERF2	1036.03	-0.184025	0.0359692	-5.11618	3.11788e-07	1.62863e-05
MTHFD1	2365.35	-0.231691	0.0453117	-5.11326	3.16639e-07	1.6502e-05
ENO2	9084.91	-0.44059	0.0863332	-5.10337	3.33661e-07	1.73496e-05
BCAS3	924.162	0.209232	0.0410163	5.10118	3.37542e-07	1.75116e-05
AGTR1	7.56306	-0.799277	0.156786	-5.0979	3.43446e-07	1.77375e-05
EIF1	12086	-0.403701	0.079184	-5.09827	3.42778e-07	1.77375e-05
BRAP	859.18	-0.233619	0.0458375	-5.09668	3.45667e-07	1.7812e-05
DNAJC19P5	7.99009	-0.741453	0.145601	-5.09238	3.53601e-07	1.81656e-05
TMEM165	1371.92	0.264598	0.0519625	5.0921	3.54118e-07	1.81656e-05
MRPS35	1363.02	-0.254477	0.0499972	-5.08982	3.58397e-07	1.8344e-05
AP001258.4	135.363	0.328551	0.0645815	5.08739	3.63027e-07	1.8521e-05
LINC01057	129.766	0.328557	0.0645865	5.08709	3.63601e-07	1.8521e-05
SYBU	368.838	-0.529091	0.104014	-5.08673	3.64283e-07	1.8521e-05
ZNF695	12.9387	-0.671147	0.131974	-5.08546	3.66744e-07	1.86047e-05
LINC00982	12862.4	0.420472	0.0828386	5.0758	3.85868e-07	1.95292e-05
TSPY26P	682.055	0.243855	0.0480465	5.0754	3.86674e-07	1.95292e-05
RP11-283I3.4	56.6224	0.47294	0.0932433	5.07211	3.93429e-07	1.98266e-05
PCYT1B	377.597	0.50526	0.0997245	5.06656	4.05073e-07	2.03685e-05
PDK3	242.053	-0.376118	0.0742597	-5.0649	4.08606e-07	2.05011e-05
FUCA1	1984.02	0.231663	0.0457664	5.06185	4.15216e-07	2.07418e-05
SLCO1A2	424.019	0.719484	0.142136	5.06194	4.15012e-07	2.07418e-05
IL17RC	1003.56	0.384654	0.0760005	5.06121	4.16609e-07	2.0766e-05
XYLT1	984.31	-0.765353	0.151234	-5.06071	4.17704e-07	2.07753e-05
HPCAL4	6.67951	-0.840891	0.166216	-5.05901	4.21435e-07	2.09154e-05
MMAB	1625.64	-0.40587	0.0802678	-5.05645	4.27129e-07	2.11521e-05
TMEM97	990.661	-0.359585	0.071122	-5.05589	4.28393e-07	2.11689e-05
LINC00664	14.1973	-0.831067	0.164466	-5.05311	4.34672e-07	2.14317e-05
SERBP1	8505.51	-0.224984	0.0445274	-5.05271	4.35585e-07	2.14317e-05
TXNL1	2612.65	-0.299002	0.0591926	-5.05133	4.38735e-07	2.15404e-05
SYNJ2	1368.97	-0.569761	0.112804	-5.0509	4.39734e-07	2.15432e-05
CAT	2351.14	0.313469	0.0621065	5.04728	4.48137e-07	2.18978e-05
CYB561	1182.35	0.257344	0.0509898	5.04696	4.48886e-07	2.18978e-05
PECR	301.795	0.293205	0.0581616	5.04121	4.62595e-07	2.25186e-05
RAB3IL1	1175.63	-0.552834	0.109676	-5.0406	4.64078e-07	2.25428e-05
MAGED1	19227	0.289258	0.0574156	5.03796	4.70508e-07	2.28067e-05
NOP2	1079.63	-0.235044	0.0466639	-5.03695	4.73011e-07	2.28795e-05
NUDT15	417.427	-0.302942	0.0601822	-5.03374	4.81009e-07	2.32173e-05
CYP26A1	134.011	-0.762943	0.151787	-5.02639	4.99792e-07	2.40731e-05
ERO1L	3410.95	-0.425702	0.0847729	-5.02168	5.12218e-07	2.46198e-05
BMF	6257.83	0.402179	0.0801139	5.02009	5.16484e-07	2.47728e-05
YRDC	522.281	-0.290637	0.0579003	-5.01961	5.17755e-07	2.47818e-05
NUP210	1852.04	0.273686	0.0545437	5.01775	5.22811e-07	2.49716e-05
LRIF1	541.127	-0.435145	0.0868009	-5.01314	5.3549e-07	2.55239e-05
MITF	7996	0.295974	0.0590574	5.01163	5.39698e-07	2.5671e-05
CDKN2AIP	495.214	-0.374617	0.0747637	-5.01068	5.42376e-07	2.56954e-05
RP5-1065J22.8	102.291	-0.352537	0.0703575	-5.01065	5.42458e-07	2.56954e-05
MVK	815.973	-0.37857	0.0755873	-5.00838	5.48906e-07	2.59471e-05
COL8A1	22106.9	0.406389	0.0811775	5.00618	5.55213e-07	2.61912e-05
GDF11	5139.22	0.311969	0.0623665	5.00219	5.66835e-07	2.66844e-05
SEC14L5	41.2498	-0.599812	0.119943	-5.00082	5.70874e-07	2.68194e-05
RP11-218C14.8	81.8328	0.517591	0.103601	4.996	5.85305e-07	2.7441e-05
PRELP	2360.06	0.596279	0.119423	4.99299	5.94528e-07	2.78164e-05
CCDC85C	6216.99	-0.338501	0.0678276	-4.99061	6.01888e-07	2.81033e-05
AC004381.6	83.9379	-0.341426	0.068461	-4.98717	6.12716e-07	2.85506e-05
NAP1L3	1027.41	-0.252151	0.0506452	-4.97877	6.39896e-07	2.97565e-05
ABCB7	1154.64	-0.30619	0.0615177	-4.97726	6.44907e-07	2.98877e-05
HSPA9	8704.02	-0.270383	0.0543258	-4.97707	6.45538e-07	2.98877e-05
NRG2	224.452	0.314334	0.0631607	4.97674	6.46638e-07	2.98877e-05
AB015752.3	5.2972	-0.82251	0.165325	-4.97511	6.52095e-07	3.00792e-05
GOLGA7	1874.29	-0.27277	0.054836	-4.97429	6.54859e-07	3.01371e-05
ZC3H15	1526.13	-0.327578	0.0658585	-4.97396	6.55984e-07	3.01371e-05
LINC00886	81.8825	0.452774	0.0911353	4.96815	6.75936e-07	3.09915e-05
NYX	86.6045	0.655211	0.131937	4.96608	6.83201e-07	3.12619e-05
HNRNPA2B1	11498.5	0.282487	0.056911	4.96366	6.91753e-07	3.15271e-05
SSPO	175.502	0.628769	0.126665	4.96403	6.90442e-07	3.15271e-05
EMD	2398.09	-0.34716	0.0699499	-4.96298	6.94203e-07	3.15759e-05
SESN1	493.225	-0.290344	0.0585129	-4.96205	6.97515e-07	3.16636e-05
SMO	2827.24	0.292518	0.059002	4.95777	7.13062e-07	3.23052e-05
SLC25A13	1895.4	0.282219	0.0569314	4.95718	7.1523e-07	3.23394e-05
CCDC43	564.925	-0.27102	0.0546891	-4.95564	7.20917e-07	3.25323e-05
CAMKK2	936.498	0.218735	0.044145	4.95492	7.23599e-07	3.2589e-05
ITPKA	16.2349	-0.597844	0.120787	-4.94957	7.43788e-07	3.34325e-05
DDX27	1381.83	-0.251802	0.0509464	-4.94248	7.71345e-07	3.45551e-05
UBE2L6	1184.79	0.287761	0.0582233	4.94237	7.71784e-07	3.45551e-05
CX3CR1	10.0729	-0.786052	0.159107	-4.94041	7.79597e-07	3.47751e-05
RP11-215G15.5	39.4698	-0.621521	0.125804	-4.94037	7.79738e-07	3.47751e-05
PALD1	590.397	0.318864	0.0646544	4.93183	8.14629e-07	3.62605e-05
PPIL2	1495.37	0.177156	0.0359809	4.92361	8.49631e-07	3.7745e-05
RP1-239B22.5	137.602	-0.53282	0.108256	-4.92187	8.57218e-07	3.80083e-05
ATAT1	627.049	0.316458	0.0643128	4.9206	8.62776e-07	3.81071e-05
PNO1	580.163	-0.262718	0.0533894	-4.92079	8.61977e-07	3.81071e-05
HIST1H2AC	584.099	-0.490109	0.0996996	-4.91586	8.83936e-07	3.88915e-05
ZDHHC16	1256.91	0.273945	0.0557267	4.91587	8.83889e-07	3.88915e-05
SPATA5L1	247.441	-0.299118	0.0608913	-4.91233	8.99995e-07	3.9522e-05
CPA2	43.1236	0.594859	0.12129	4.90445	9.369e-07	4.09854e-05
RP11-279F6.1	12.2258	-0.702001	0.143131	-4.90461	9.36108e-07	4.09854e-05
LINC00940	128.452	0.550546	0.112292	4.90279	9.44868e-07	4.1255e-05
CENPH	68.5373	-0.474686	0.0968417	-4.90168	9.50228e-07	4.141e-05
CCT6P1	115.853	-0.440869	0.089957	-4.90089	9.54029e-07	4.14966e-05
TBX19	59.5386	-0.532048	0.108643	-4.8972	9.72131e-07	4.22038e-05
LSG1	1240.92	-0.205245	0.0419149	-4.89672	9.74516e-07	4.22272e-05
ABR	27497.4	0.145241	0.0296726	4.89479	9.84121e-07	4.22973e-05
AP000230.1	64.2151	0.4505	0.0920376	4.89474	9.84357e-07	4.22973e-05
C1orf43	3956.51	-0.279766	0.0571495	-4.89534	9.8135e-07	4.22973e-05
CNN2	11982	-0.317788	0.0649141	-4.89552	9.80482e-07	4.22973e-05
PLRG1	1696.59	-0.249517	0.0509786	-4.89454	9.85378e-07	4.22973e-05
CREG2	8.85112	-0.706202	0.144392	-4.89088	1.00387e-06	4.30103e-05
RP11-472M19.2	7.03019	-0.733318	0.150029	-4.88784	1.01948e-06	4.35885e-05
TCP1	9905.97	-0.281797	0.0576566	-4.88751	1.02117e-06	4.35885e-05
NSDHL	1086.1	-0.405071	0.0829633	-4.88254	1.0473e-06	4.46205e-05
AATF	1685.98	-0.336941	0.069032	-4.88094	1.05583e-06	4.49002e-05
FBXO25	830.258	-0.311925	0.0639535	-4.87737	1.07512e-06	4.55512e-05
LRRK1	202.092	0.518744	0.106353	4.87759	1.0739e-06	4.55512e-05
TIPIN	174.625	-0.269443	0.0553364	-4.86919	1.12059e-06	4.73346e-05
TPGS2	5578.18	0.2121	0.0435609	4.86905	1.12135e-06	4.73346e-05
C8orf33	2820.65	-0.279302	0.0573913	-4.86663	1.13517e-06	4.77087e-05
IQSEC2	458.904	0.301698	0.0620007	4.86604	1.13855e-06	4.77087e-05
MSANTD3	709.882	-0.281138	0.0577747	-4.8661	1.13822e-06	4.77087e-05
POPDC3	320.222	-0.402534	0.0827207	-4.86619	1.13772e-06	4.77087e-05
RP11-585P4.5	4.40894	-0.780201	0.160393	-4.86431	1.14858e-06	4.8041e-05
ATG9B	114.021	-0.737492	0.151685	-4.86201	1.16197e-06	4.84214e-05
EIF1AD	641.478	-0.175085	0.0360092	-4.86223	1.16069e-06	4.84214e-05
SLC12A9	1350.54	0.265601	0.0546316	4.86166	1.16403e-06	4.84214e-05
TTN	176.963	0.765775	0.157668	4.85688	1.19248e-06	4.95149e-05
SNAP91	291.227	-0.366011	0.0754418	-4.85157	1.22485e-06	5.07671e-05
SLC44A1	1438.03	0.319522	0.0658677	4.85097	1.22861e-06	5.08307e-05
CAMKK1	160.927	-0.361093	0.0745431	-4.84408	1.27197e-06	5.25296e-05
CSF1	1085.28	0.200204	0.0413444	4.84235	1.28314e-06	5.28579e-05
VAT1	12215.5	-0.279327	0.0576869	-4.84213	1.28454e-06	5.28579e-05
PHTF1	1151.23	0.304148	0.062824	4.84127	1.29013e-06	5.29924e-05
RP11-547D24.1	5.4154	0.800266	0.165392	4.8386	1.30756e-06	5.36125e-05
ZNF25	391.364	-0.332811	0.0687995	-4.8374	1.31547e-06	5.38402e-05
NFIL3	565.719	-0.402207	0.0832027	-4.83406	1.33779e-06	5.4656e-05
PIPOX	33.8074	-0.504935	0.104511	-4.83138	1.35589e-06	5.52965e-05
DUSP5	80.6807	-0.655482	0.135733	-4.82921	1.37078e-06	5.58043e-05
SCNN1G	67.3854	-0.79904	0.165473	-4.82883	1.37341e-06	5.58121e-05
FANCE	238.915	-0.424912	0.0880315	-4.82681	1.38734e-06	5.62783e-05
AC004840.9	41.6684	0.405367	0.0840451	4.82321	1.41267e-06	5.72045e-05
RP11-160O5.1	148.389	0.446473	0.0926144	4.82077	1.43003e-06	5.78052e-05
FAM107A	2062.96	0.457907	0.0950112	4.8195	1.43916e-06	5.80717e-05
AC004893.11	93.3939	0.437908	0.0909828	4.81308	1.4862e-06	5.96674e-05
LINC00263	428.956	-0.281658	0.0585199	-4.81304	1.48653e-06	5.96674e-05
SEH1L	618.557	-0.257952	0.0535901	-4.81342	1.48367e-06	5.96674e-05
S1PR1	1184.47	-0.463725	0.0963816	-4.81134	1.49921e-06	6.00707e-05
ITIH1	1.66021	-0.711595	0.147938	-4.81008	1.50872e-06	6.03463e-05
POLR1E	973.547	-0.294847	0.0613431	-4.80653	1.53576e-06	6.13205e-05
HDAC2	2915.88	-0.219129	0.045605	-4.80493	1.54805e-06	6.16001e-05
ZNF556	2.1958	-0.783327	0.163026	-4.80492	1.54815e-06	6.16001e-05
APCDD1	83.5161	0.657719	0.136998	4.80095	1.57918e-06	6.27256e-05
RASSF4	1002.48	0.401878	0.0837548	4.79826	1.60047e-06	6.34612e-05
FAM102A	4992.99	0.362833	0.0756679	4.79507	1.6262e-06	6.43698e-05
IFT172	1648.22	0.228355	0.0476544	4.7919	1.65206e-06	6.52807e-05
RAP1GAP	1162.29	-0.449685	0.0938719	-4.79042	1.66435e-06	6.5653e-05
CDH12	66.1919	0.606056	0.126565	4.78848	1.68046e-06	6.61744e-05
BRD4	3180.1	-0.380061	0.0793923	-4.78713	1.69181e-06	6.65069e-05
SLC4A5	2864.87	0.520649	0.108824	4.78431	1.71575e-06	6.73322e-05
RGS11	757.844	0.4369	0.0914191	4.77909	1.76093e-06	6.89867e-05
CACNA2D4	541.608	0.393948	0.0825074	4.7747	1.79979e-06	7.03886e-05
RP11-345M22.1	27.9232	0.540111	0.113137	4.77397	1.80633e-06	7.05241e-05
MCMBP	1428.96	-0.251565	0.0527397	-4.76994	1.84281e-06	7.18255e-05
SNHG12	226.641	-0.467554	0.0980307	-4.76947	1.8471e-06	7.18705e-05
FAM134B	736.409	-0.354528	0.0743663	-4.76732	1.86689e-06	7.25171e-05
CMSS1	461.891	-0.283464	0.0596425	-4.75271	2.00705e-06	7.7702e-05
UBA2	2460.57	-0.264018	0.0555511	-4.7527	2.00716e-06	7.7702e-05
RP13-137A17.4	9.39013	-0.745184	0.15691	-4.74913	2.04298e-06	7.89551e-05
AC016722.2	29.81	-0.506937	0.106771	-4.74788	2.05562e-06	7.93093e-05
KCNJ5	54.1592	-0.632882	0.133362	-4.7456	2.07884e-06	8.00704e-05
CLCC1	1464.6	0.188922	0.0398404	4.74197	2.11655e-06	8.13663e-05
DUSP11	589.648	-0.213958	0.045123	-4.74167	2.1196e-06	8.13663e-05
C1orf170	15.3624	-0.75829	0.159948	-4.74084	2.12829e-06	8.15632e-05
AC008268.1	10.2737	0.705741	0.148912	4.73932	2.14439e-06	8.20428e-05
GATM	264.712	-0.489147	0.103261	-4.737	2.16909e-06	8.28491e-05
GYLTL1B	2309.51	0.326229	0.0689005	4.73478	2.19295e-06	8.3621e-05
FAM19A2	45.9624	-0.495767	0.104722	-4.73413	2.19995e-06	8.36341e-05
SMAD2	2919.63	-0.224894	0.0475054	-4.73407	2.20061e-06	8.36341e-05
RP11-552F3.4	14.6863	-0.679883	0.143802	-4.72791	2.26844e-06	8.60689e-05
B3GALT1	202.95	-0.612154	0.129519	-4.72637	2.28571e-06	8.65806e-05
ICOSLG	442.907	-0.529036	0.111954	-4.72549	2.29561e-06	8.68118e-05
PFDN4	424.312	-0.382894	0.0811119	-4.72056	2.35192e-06	8.87947e-05
ZNF93	142.635	-0.430378	0.0911793	-4.72012	2.35701e-06	8.88401e-05
AP3S2	1534.5	0.230997	0.0489874	4.71544	2.41195e-06	9.07614e-05
CTC-296K1.4	19.1283	-0.654703	0.138858	-4.71489	2.41837e-06	9.08537e-05
LGALS3	841.248	-0.544519	0.1155	-4.71444	2.42379e-06	9.09081e-05
ATG14	1589.68	-0.416519	0.0884816	-4.7074	2.50894e-06	9.39477e-05
FAM111A	685.846	0.41285	0.0879979	4.69159	2.71084e-06	0.000101342
CTD-2366F13.1	101.242	-0.320479	0.0683301	-4.69015	2.73001e-06	0.000101759
SGCE	1010.74	0.26194	0.0558497	4.69009	2.7309e-06	0.000101759
GAS1	861.828	0.437071	0.093273	4.68593	2.78685e-06	0.000103675
TCAIM	1130.98	-0.270675	0.057805	-4.68256	2.83313e-06	0.000105226
TRMT6	314.306	-0.321672	0.0687052	-4.68192	2.84207e-06	0.000105387
AC097500.2	21.9917	-0.596673	0.127451	-4.68157	2.84682e-06	0.000105392
ZMYND8	1034.19	0.381982	0.0816544	4.67803	2.89645e-06	0.000107056
WDR72	6.76181	-0.757172	0.161952	-4.6753	2.93526e-06	0.000108316
DLEC1	38.4025	0.486593	0.104093	4.6746	2.94531e-06	0.000108512
CCL2	702.889	0.469472	0.100465	4.673	2.96826e-06	0.000109182
CTA-85E5.10	89.2932	0.382059	0.0817685	4.67245	2.97628e-06	0.000109301
EMILIN3	439.317	0.395738	0.084705	4.67196	2.98341e-06	0.000109387
LINC01085	13.2986	0.762915	0.163316	4.6714	2.99156e-06	0.00010951
PSAT1	2614.83	0.303163	0.0649245	4.66948	3.01967e-06	0.000110187
RP1-74M1.3	243.796	0.410954	0.0880083	4.66949	3.01951e-06	0.000110187
IFT27	1698.92	0.284604	0.0609571	4.66892	3.02794e-06	0.000110312
PLXNB3	2565.63	0.433708	0.0929187	4.66761	3.04727e-06	0.00011074
SERPINH1	8372.21	0.306746	0.0657199	4.66747	3.04935e-06	0.00011074
TTN-AS1	220.793	0.472804	0.101315	4.66665	3.06146e-06	0.000111004
PPP5D1	67.7795	-0.397583	0.0852119	-4.66581	3.07398e-06	0.000111281
MANSC1	1023.08	0.365589	0.0783644	4.66525	3.08246e-06	0.000111412
GTPBP8	372.392	-0.272099	0.0583486	-4.66333	3.11132e-06	0.000112278
GGT7	761.006	0.293136	0.0628765	4.6621	3.12998e-06	0.000112773
LINC00494	96.1863	0.560241	0.12021	4.66052	3.1541e-06	0.000113285
SGK1	4956.34	0.300833	0.0645458	4.66077	3.15031e-06	0.000113285
SLC25A25	675.511	-0.342845	0.0736132	-4.65739	3.20243e-06	0.000114841
PDCL3	386.077	-0.257024	0.0552072	-4.65562	3.23009e-06	0.000115651
FAM105A	34.8763	-0.461441	0.099176	-4.65275	3.27541e-06	0.000117091
PRC1-AS1	219.558	0.38093	0.0818827	4.65214	3.28504e-06	0.000117252
MAPK15	117.781	0.510258	0.109748	4.64934	3.32991e-06	0.000118668
ELP3	1026.03	-0.195354	0.0420571	-4.64497	3.40125e-06	0.000121022
RP3-466P17.2	1.93182	-0.726688	0.156673	-4.63826	3.51357e-06	0.000124825
SLC29A2	324.401	-0.38408	0.0828232	-4.63734	3.52915e-06	0.000125184
FAM63A	1492.56	0.29348	0.0633166	4.63511	3.56742e-06	0.000126345
CNIH3	246.501	-0.386979	0.0835262	-4.63302	3.60367e-06	0.000127257
ZNF639	758.165	-0.321627	0.069421	-4.63299	3.60428e-06	0.000127257
C20orf166-AS1	5.48721	-0.764741	0.165524	-4.62011	3.83532e-06	0.000135097
ZNF569	271.752	-0.356898	0.0772514	-4.61996	3.83815e-06	0.000135097
STRAP	3541.13	-0.194029	0.0420129	-4.61833	3.8684e-06	0.000135953
SLC35E4	1188.04	0.352604	0.076357	4.61783	3.87773e-06	0.000136072
DDX55	650.578	-0.235974	0.0511663	-4.6119	3.99002e-06	0.000138891
FERMT2	2181.98	-0.384124	0.0832937	-4.61168	3.99424e-06	0.000138891
MUM1	2369.7	0.233416	0.050606	4.61242	3.98012e-06	0.000138891
PHF1	1613.64	-0.323188	0.0700715	-4.61226	3.98322e-06	0.000138891
SMAP1	1424.99	-0.276025	0.0598535	-4.61167	3.9945e-06	0.000138891
VASN	8283.35	0.344034	0.074593	4.61215	3.98518e-06	0.000138891
BCAS2	774.397	-0.270513	0.0586691	-4.61083	4.01063e-06	0.000138905
CYP4F23P	32.4465	0.715913	0.155252	4.61129	4.00184e-06	0.000138905
TMEM163	7.54542	-0.692717	0.150241	-4.6107	4.01311e-06	0.000138905
RP11-488C13.5	288.545	0.489735	0.106236	4.60986	4.02933e-06	0.000139255
NEIL1	303.091	0.484581	0.105132	4.60926	4.04113e-06	0.000139453
TRIM24	986.974	-0.39863	0.0865289	-4.60691	4.08706e-06	0.000140825
CTD-3105H18.13	13.9426	-0.700862	0.152219	-4.6043	4.1385e-06	0.000142259
SLC35F2	202.089	-0.423743	0.0920433	-4.60374	4.14974e-06	0.000142259
ZKSCAN7	269.268	0.337154	0.0732379	4.60355	4.15354e-06	0.000142259
ZNF460	78.875	-0.584235	0.126898	-4.60396	4.14531e-06	0.000142259
NUPR1	2640.19	-0.616212	0.133961	-4.59994	4.22603e-06	0.000144525
CRHR1	6.39746	-0.752614	0.163637	-4.59928	4.23951e-06	0.00014477
HOGA1	340.132	0.387714	0.0843372	4.59719	4.28226e-06	0.000146012
C8orf46	68.3998	0.494028	0.107509	4.59522	4.32283e-06	0.000147176
RP11-132A1.4	29.8876	-0.573655	0.124873	-4.59392	4.35003e-06	0.000147882
ZNF789	676.915	0.353355	0.076945	4.59231	4.38371e-06	0.000148806
AC073479.1	1769.97	0.454896	0.0990805	4.59117	4.40768e-06	0.000149397
DIRAS2	23.0376	-0.646144	0.140844	-4.58767	4.4823e-06	0.000151702
GABBR1	687.899	0.457137	0.0998107	4.58004	4.64895e-06	0.00015711
FAM162A	1909.04	-0.312007	0.0681776	-4.57639	4.73065e-06	0.000159635
SCNN1B	306.438	-0.685889	0.150049	-4.5711	4.85181e-06	0.000163483
CHCHD3	2107.88	-0.307955	0.0674002	-4.56905	4.89932e-06	0.000164841
ASB13	1722.17	0.484086	0.106081	4.56338	5.03365e-06	0.000168627
RP11-31F15.2	31.1682	-0.475304	0.104143	-4.56395	5.01989e-06	0.000168627
TMEM41A	634.036	-0.148768	0.0326005	-4.56337	5.03396e-06	0.000168627
EFHC1	1886.62	0.298213	0.0654165	4.55868	5.14771e-06	0.000172185
FAM161B	312.776	-0.2362	0.0518374	-4.55655	5.20002e-06	0.000173681
ACSL1	4457.51	-0.271383	0.0595706	-4.55565	5.22232e-06	0.000174171
TSPYL5	572.755	0.376265	0.0826258	4.55384	5.26752e-06	0.000175423
LINC01006	72.7346	-0.355341	0.0780585	-4.55224	5.30773e-06	0.000176505
ERGIC1	4070.65	0.259557	0.0570223	4.55185	5.31772e-06	0.000176551
SLC2A12	6959.72	0.435308	0.095639	4.55158	5.32453e-06	0.000176551
RP11-283C24.1	2.95698	-0.746631	0.16406	-4.55096	5.34023e-06	0.000176815
BZRAP1-AS1	110.221	0.386895	0.0850469	4.54919	5.38532e-06	0.000177793
SLC30A10	2091.07	-0.510059	0.11212	-4.54922	5.38452e-06	0.000177793
TECPR2	2478.35	0.265265	0.058364	4.545	5.49353e-06	0.000181105
ANGPTL2	5984.89	0.256076	0.0563893	4.54123	5.59283e-06	0.000184113
TMEM260	1418.61	0.281592	0.0620192	4.5404	5.61484e-06	0.000184572
MOV10	2069.19	0.217978	0.0480228	4.53905	5.65083e-06	0.000185488
LCORL	337.039	-0.427345	0.0941655	-4.53823	5.67279e-06	0.000185676
OVOL1	1.91568	-0.730607	0.160979	-4.53852	5.66503e-06	0.000185676
TNFSF13B	41.0389	-0.550693	0.121379	-4.53697	5.70677e-06	0.000186522
ETNK1	1244.73	0.359972	0.0793877	4.53435	5.77815e-06	0.000188429
MGEA5	4042.75	0.313383	0.069115	4.53422	5.78159e-06	0.000188429
FAM155B	19.3999	-0.519352	0.114708	-4.52761	5.96542e-06	0.000194143
COLEC12	10349.9	0.317615	0.0701558	4.52728	5.97487e-06	0.000194175
ADCY6	1868.06	0.281294	0.0621473	4.52624	6.00415e-06	0.000194849
NAP1L2	457.45	-0.321169	0.0710287	-4.52168	6.13518e-06	0.00019882
FUS	7300.93	0.235302	0.0520487	4.52082	6.16019e-06	0.000199348
ADM	2769.07	-0.653538	0.144585	-4.52008	6.18168e-06	0.000199761
DNM1	850.557	0.435494	0.0963672	4.51911	6.20994e-06	0.000200391
APOC1	691.719	-0.595499	0.131789	-4.51857	6.22574e-06	0.000200618
AP3S1	1099.08	-0.325733	0.0721342	-4.51565	6.31214e-06	0.000203116
CACNA1G	27.396	-0.683812	0.151456	-4.51492	6.33401e-06	0.000203248
RP13-514E23.1	12.1804	0.580135	0.128493	4.51493	6.33369e-06	0.000203248
MED29	2237.43	-0.200734	0.0444906	-4.51183	6.42711e-06	0.000205946
AVPI1	1167	-0.445745	0.0988169	-4.51082	6.45766e-06	0.000206636
GORASP1	1790.7	0.186888	0.0414511	4.50865	6.52422e-06	0.000208474
KBTBD12	24.3622	0.674403	0.149649	4.50657	6.58845e-06	0.000210233
ADAM21	18.3012	0.555791	0.123448	4.50223	6.72435e-06	0.000214053
TLR9	30.9693	-0.493145	0.109535	-4.50215	6.72687e-06	0.000214053
EIF2S2	2425.86	-0.325114	0.0723088	-4.49618	6.91847e-06	0.000219844
RAMP3	5.24718	-0.720245	0.160316	-4.49267	7.03342e-06	0.000223187
PBXIP1	9343.5	0.286169	0.0637022	4.49229	7.04622e-06	0.000223283
AKNA	582.263	-0.364122	0.0810648	-4.49174	7.06446e-06	0.000223552
PCED1A	1450.37	0.345306	0.0769057	4.48999	7.1225e-06	0.000225077
SCN5A	536.584	0.532323	0.118575	4.48935	7.14412e-06	0.000225449
SLC24A4	5.20738	-0.744088	0.16579	-4.48813	7.1851e-06	0.00022643
LRRN2	6518.97	0.435068	0.0969496	4.48757	7.20406e-06	0.000226715
RP11-46A10.2	30.0902	0.541046	0.120635	4.48497	7.29235e-06	0.000229178
ECHDC2	2713.18	0.429437	0.0957585	4.48459	7.30557e-06	0.000229279
ACCS	563.442	0.429593	0.0958834	4.48037	7.45137e-06	0.000233534
GADD45G	90.7515	-0.74496	0.166307	-4.47944	7.48407e-06	0.000234238
RP11-1379J22.2	7.17651	-0.704644	0.157379	-4.47738	7.55639e-06	0.000236179
C11orf1	298.979	-0.310017	0.0692778	-4.47499	7.64152e-06	0.000238513
AF001548.5	24.4523	0.589789	0.131819	4.47425	7.66807e-06	0.000239016
ADSS	1621.99	-0.315098	0.0704888	-4.47019	7.815e-06	0.000242759
RP11-95P2.1	102.143	-0.456435	0.102109	-4.47005	7.81998e-06	0.000242759
TMEM55A	1034.09	-0.388874	0.0869921	-4.47022	7.81395e-06	0.000242759
ANGPTL6	41.7145	-0.530109	0.118628	-4.46868	7.87052e-06	0.000243997
MMACHC	328.593	-0.243758	0.0545519	-4.46836	7.88201e-06	0.000244022
GRAMD2	100.689	-0.294771	0.0660337	-4.46394	8.04656e-06	0.000248677
RP11-563J2.2	14.5831	-0.679669	0.152264	-4.46374	8.05411e-06	0.000248677
RSL24D1	1926.5	-0.309746	0.0694229	-4.46172	8.13032e-06	0.000250692
NLE1	1049.68	-0.329068	0.0738204	-4.45768	8.28504e-06	0.000255119
UIMC1	638.003	-0.30197	0.0677718	-4.45569	8.3624e-06	0.000257155
FZD3	1109.17	0.395789	0.0888544	4.45435	8.41485e-06	0.000258275
KB-1125A3.11	9.06908	-0.66878	0.150146	-4.45418	8.42139e-06	0.000258275
C10orf2	544.535	-0.251727	0.0565373	-4.4524	8.4915e-06	0.000259729
ZCCHC7	709.373	-0.299085	0.0671713	-4.45257	8.48497e-06	0.000259729
RP11-627G23.1	53.1033	0.588478	0.132196	4.45156	8.52503e-06	0.000260406
CARS	1758.24	-0.296633	0.0666815	-4.44851	8.64685e-06	0.000263775
C10orf76	1033.32	0.16527	0.0371588	4.44766	8.68122e-06	0.000264471
TPST1	371.019	0.192647	0.0433333	4.44571	8.76031e-06	0.000266526
CDK7	605.518	-0.225122	0.0506609	-4.44371	8.84193e-06	0.000268651
NEK9	3715.56	0.218264	0.0491237	4.44315	8.865e-06	0.000268995
EBAG9	667.476	-0.293614	0.0662484	-4.43202	9.33564e-06	0.000282901
LINC00906	76.8306	-0.689646	0.155642	-4.43098	9.38072e-06	0.000283891
TTC39A	100.736	0.458034	0.10353	4.42416	9.68199e-06	0.000292621
C7orf57	7.0731	-0.715482	0.161821	-4.42144	9.80466e-06	0.000295938
BIRC3	163.543	0.493223	0.111701	4.41557	1.00744e-05	0.00030368
MT-RNR1	17507.8	-0.470964	0.106697	-4.41402	1.01469e-05	0.000305462
GALNT9	248.226	-0.486873	0.110318	-4.41335	1.01781e-05	0.000305465
LOXL1	7456.07	0.420687	0.0953255	4.41316	1.01871e-05	0.000305465
SLC39A14	2155.36	-0.351064	0.0795441	-4.41344	1.01739e-05	0.000305465
SDAD1	1010.93	-0.334606	0.0758277	-4.41271	1.02085e-05	0.000305708
MARVELD1	3411.88	0.341835	0.077494	4.41112	1.0284e-05	0.000307551
ZBTB9	701.263	-0.193506	0.0438706	-4.41084	1.02969e-05	0.000307551
KCNIP4	25.9281	-0.546569	0.12399	-4.40815	1.04257e-05	0.000310991
DIABLO	523.552	-0.243723	0.0553309	-4.40482	1.05871e-05	0.000315393
DCLK3	4.34014	-0.726234	0.164885	-4.40449	1.06032e-05	0.000315414
SLCO4A1	1097.96	-0.448868	0.101917	-4.40424	1.06154e-05	0.000315414
RP11-97N5.2	1.91635	-0.702332	0.159491	-4.4036	1.06471e-05	0.000315946
SRRT	2468.34	0.272615	0.0619606	4.39981	1.08346e-05	0.000321094
TGFB3	293.906	0.313354	0.07124	4.39858	1.08964e-05	0.000322508
MLLT3	313.71	-0.388441	0.088334	-4.39741	1.09551e-05	0.000323825
HK2P1	5.03119	-0.726547	0.165237	-4.397	1.09757e-05	0.000324018
AC097724.3	22.6015	-0.526592	0.119868	-4.39309	1.11753e-05	0.000329485
CABIN1	3110.42	0.262769	0.0598569	4.38995	1.13378e-05	0.000333845
ATP6V1D	2547.21	-0.235145	0.0535723	-4.38929	1.13719e-05	0.000334419
C9orf78	1357.3	-0.284128	0.0647947	-4.38505	1.15962e-05	0.000340576
ANKS6	1730.33	0.172271	0.0393309	4.38004	1.18659e-05	0.00034805
SUGP2	4291.91	0.258744	0.059083	4.37934	1.19039e-05	0.000348719
TNFSF12	198.716	0.483807	0.110496	4.3785	1.195e-05	0.000349623
SLC39A12	6322.21	0.443353	0.101291	4.377	1.20322e-05	0.000351576
HSPA7	3.8881	-0.685316	0.156634	-4.37528	1.21278e-05	0.000353918
BCL2L1	4581.66	-0.305868	0.0699471	-4.37285	1.22634e-05	0.000356058
CTD-2555K7.2	15.1285	-0.566913	0.129631	-4.37327	1.22399e-05	0.000356058
MCM2	1256.35	-0.271802	0.0621548	-4.37298	1.2256e-05	0.000356058
SOX5	524.743	0.522325	0.119444	4.37298	1.22559e-05	0.000356058
CRISPLD1	23690.9	0.361808	0.0827512	4.37225	1.22975e-05	0.000356595
VAPA	3555.21	-0.228519	0.0522799	-4.37107	1.23639e-05	0.000358068
CD3EAP	264.25	-0.286519	0.0656081	-4.36713	1.25891e-05	0.00036073
DPAGT1	1165.12	0.192528	0.0440872	4.36698	1.25977e-05	0.00036073
HIST1H2BD	145.313	-0.457143	0.104673	-4.36737	1.25753e-05	0.00036073
MAN1C1	4179	0.339043	0.0776088	4.36862	1.25035e-05	0.00036073
NLRP12	1.9683	-0.701807	0.160683	-4.36765	1.25591e-05	0.00036073
RP11-259G18.1	4.3954	-0.706197	0.161684	-4.36777	1.25524e-05	0.00036073
ST8SIA5	8.56706	-0.650739	0.148974	-4.36813	1.25316e-05	0.00036073
SULT1A1	1095.86	0.469594	0.107484	4.36898	1.24826e-05	0.00036073
TIMM44	1288.7	-0.28507	0.0652784	-4.367	1.25968e-05	0.00036073
PRPF18	203.03	-0.328239	0.0752014	-4.36481	1.27235e-05	0.000363877
DNAJB9	2231.37	-0.359501	0.0824012	-4.36281	1.28403e-05	0.000365945
KCTD14	418.631	0.374403	0.0858153	4.36289	1.28356e-05	0.000365945
NDNF	25.3953	-0.603248	0.138272	-4.36275	1.28438e-05	0.000365945
AKAP1	859.316	-0.232116	0.0532157	-4.36179	1.29002e-05	0.000366453
NSUN7	276.949	0.207545	0.0475843	4.36163	1.29097e-05	0.000366453
SURF6	1255.57	-0.214298	0.0491307	-4.3618	1.28998e-05	0.000366453
ATG16L1	676.349	-0.174462	0.0400037	-4.36116	1.29375e-05	0.000366786
MAPK10	350.919	0.324102	0.0743378	4.35985	1.30149e-05	0.000368524
PRTFDC1	438.885	0.391218	0.0897555	4.35871	1.30831e-05	0.000369998
ADAMTS10	480.69	0.378871	0.0869427	4.35771	1.31428e-05	0.000371226
KREMEN2	17.086	-0.637274	0.146329	-4.35506	1.33028e-05	0.000375283
IFI35	413.629	0.393569	0.0903787	4.35466	1.33273e-05	0.000375511
MANEAL	347.063	-0.294643	0.0677007	-4.35214	1.34813e-05	0.000379384
RP11-486O13.4	1.71858	-0.706933	0.162454	-4.3516	1.35148e-05	0.000379858
RP4-535B20.1	1.81133	-0.712554	0.163771	-4.35093	1.35564e-05	0.000380562
CUTC	337.389	-0.263109	0.0604886	-4.34973	1.36306e-05	0.000381707
RP11-403A21.1	9.89412	0.646196	0.148553	4.34993	1.36181e-05	0.000381707
KIAA1429	2380.02	-0.31198	0.0717441	-4.34852	1.37062e-05	0.000382504
SLC25A29	4632.41	0.307262	0.0706598	4.34847	1.37092e-05	0.000382504
TMEM14A	1206.25	0.243666	0.0560294	4.34889	1.36826e-05	0.000382504
STAG3	69.9758	-0.421258	0.096927	-4.34614	1.38557e-05	0.00038612
ABCC2	11.3192	-0.64495	0.148406	-4.34584	1.38742e-05	0.000386166
RNF157-AS1	130.163	0.382999	0.0881428	4.34521	1.39141e-05	0.000386805
LSAMP	1639.26	0.436791	0.100543	4.34431	1.39715e-05	0.000387458
ZNF496	2109.46	-0.232681	0.0535575	-4.34451	1.39589e-05	0.000387458
GRTP1	152.162	0.308156	0.0709519	4.34317	1.40444e-05	0.000389009
RP3-508I15.14	43.9694	0.433229	0.0997683	4.34235	1.40969e-05	0.000389991
VANGL2	1403.1	0.290139	0.0668315	4.34135	1.41613e-05	0.0003913
ILF3	9007.78	0.104203	0.0240053	4.34083	1.41946e-05	0.000391747
MPZL1	2918.25	0.217072	0.0500538	4.33678	1.44586e-05	0.000398553
HDAC5	3679.92	-0.289952	0.0668632	-4.33649	1.44777e-05	0.000398598
ATP5S	514.435	-0.240591	0.055487	-4.33598	1.45113e-05	0.000399044
ARRB1	325.781	0.511928	0.118081	4.33539	1.45499e-05	0.000399625
AEN	561.065	-0.406823	0.0938618	-4.33428	1.4624e-05	0.000400015
DUSP9	6.32776	-0.677552	0.156318	-4.33445	1.46124e-05	0.000400015
NEU1	5672.64	-0.250031	0.0576874	-4.33424	1.46266e-05	0.000400015
RP11-61A14.2	170.978	-0.44829	0.103433	-4.33413	1.46341e-05	0.000400015
SCDP1	10.2086	-0.686527	0.158433	-4.33324	1.46931e-05	0.000401149
CYP21A2	22.6576	0.590626	0.136383	4.33064	1.48677e-05	0.000405434
COPS2	2378.45	-0.383783	0.0886432	-4.32952	1.49432e-05	0.000406695
RP11-1114A5.4	89.9468	-0.536578	0.123937	-4.32943	1.49495e-05	0.000406695
SLC22A17	4599.15	0.382145	0.0883561	4.32505	1.52498e-05	0.000414371
PEG10	3422.01	-0.404547	0.0935809	-4.32297	1.53945e-05	0.000417806
BCHE	114.064	0.454479	0.105249	4.31813	1.57359e-05	0.000425899
PIGA	228.408	-0.334617	0.0774944	-4.31795	1.57485e-05	0.000425899
PNPLA7	198.46	0.468858	0.108581	4.31805	1.57416e-05	0.000425899
NOVA1	259.877	0.484764	0.112276	4.31763	1.57715e-05	0.000426018
CPT2	1289.95	0.25672	0.059526	4.31273	1.61251e-05	0.000435054
ACTG1	93425	-0.245681	0.0569757	-4.31202	1.61767e-05	0.000435932
RP11-615I2.2	153.051	0.495363	0.114901	4.31123	1.6235e-05	0.000436989
SBSPON	319.256	0.533714	0.123845	4.30953	1.63601e-05	0.000439837
DVL2	1751.7	-0.231185	0.0536482	-4.30927	1.63795e-05	0.000439844
PCGF6	198.575	-0.248822	0.0577792	-4.30643	1.65913e-05	0.000445008
MIS18A	211.832	-0.294271	0.0683437	-4.30575	1.66422e-05	0.000445851
DHX32	1641.02	0.137156	0.0318604	4.30491	1.67057e-05	0.000447029
NPEPL1	441.794	0.409093	0.0950461	4.30415	1.67626e-05	0.000448026
GADD45A	1058.33	-0.325783	0.0757155	-4.30273	1.68705e-05	0.000450386
OR51E2	1119.39	0.401105	0.0932642	4.30073	1.70233e-05	0.000453934
LPIN3	506.056	0.34267	0.0796889	4.3001	1.70719e-05	0.0004547
RP11-62H7.2	19.5941	0.540688	0.125773	4.2989	1.71644e-05	0.000456634
AC104809.3	100.143	0.616463	0.143473	4.29673	1.73336e-05	0.000460064
TDRD3	896.629	-0.257578	0.0599455	-4.29688	1.73219e-05	0.000460064
TRAK1	3007.07	0.17758	0.0413545	4.29409	1.75409e-05	0.000465028
FAM166B	23.2006	0.563098	0.131238	4.29067	1.78133e-05	0.000471702
RP11-509E16.1	2432.6	0.468843	0.109289	4.28996	1.78707e-05	0.000472674
RBP7	153.723	-0.423401	0.0987269	-4.28861	1.79794e-05	0.000475001
STRIP2	22548	0.313666	0.0731738	4.2866	1.81432e-05	0.000478776
GOT2	9358.56	0.281791	0.0657716	4.28439	1.83245e-05	0.000483002
TBL1X	2956.38	0.22077	0.0515334	4.28402	1.83547e-05	0.000483241
COL4A5	2393.83	0.439139	0.102551	4.28216	1.85087e-05	0.000486225
TECPR1	1402.64	0.204282	0.0477055	4.28214	1.85105e-05	0.000486225
GRIA2	430.857	0.63876	0.149182	4.28176	1.85422e-05	0.000486499
SARS	5041.09	-0.312334	0.072968	-4.28042	1.8654e-05	0.000488871
STRADB	2038.57	0.190009	0.0444035	4.27915	1.87611e-05	0.000491115
LNX1	277.28	0.346994	0.0811712	4.27484	1.91274e-05	0.000500133
RP11-171I2.2	35.18	0.459572	0.107522	4.27423	1.91799e-05	0.000500548
RP11-66B24.2	63.0562	0.513421	0.120122	4.27415	1.9187e-05	0.000500548
CNBD2	10.7616	-0.593477	0.138881	-4.27329	1.92613e-05	0.000501913
ANKRD24	212.837	-0.425215	0.0995157	-4.27284	1.92996e-05	0.000502339
RP11-552D4.1	34.3646	0.6227	0.145757	4.27219	1.93561e-05	0.000503237
CCM2L	6.34912	-0.693678	0.162399	-4.27145	1.94202e-05	0.00050433
JAM2	286.251	-0.399626	0.0935658	-4.27107	1.94536e-05	0.000504624
OPCML	6018.58	0.426632	0.0999331	4.26918	1.96197e-05	0.000508357
METAP2	2461.48	-0.214138	0.0501743	-4.26789	1.97329e-05	0.000510711
CYP39A1	282.222	0.270112	0.0633737	4.2622	2.02422e-05	0.00052271
ERMN	4345.88	0.376606	0.088359	4.26223	2.02398e-05	0.00052271
2018-09-08	4136.56	0.235298	0.0552167	4.26136	2.03185e-05	0.00052409
PLEKHA7	1664	0.359113	0.0842817	4.26087	2.03633e-05	0.000524653
CPT1C	1853.68	0.340653	0.0799562	4.26049	2.03977e-05	0.000524949
HIST1H2BN	70.9405	-0.458133	0.107562	-4.25926	2.05106e-05	0.00052726
ADAMTSL4	3425.07	0.416498	0.0978913	4.2547	2.09326e-05	0.000536642
ATP6AP1L	295.862	-0.350579	0.0824006	-4.25456	2.09459e-05	0.000536642
CHD3	6439.56	0.217766	0.0511796	4.25493	2.09118e-05	0.000536642
APOC1P1	8.93957	-0.706674	0.166138	-4.25355	2.10408e-05	0.00053847
CCDC174	697.741	-0.252086	0.0592992	-4.25109	2.12736e-05	0.000543819
ZFAND2A	339.636	-0.403291	0.0949152	-4.24896	2.14765e-05	0.000548394
DNAJC27-AS1	128.284	-0.400748	0.0943335	-4.24821	2.15489e-05	0.000549629
WRNIP1	2099.34	-0.250394	0.0589464	-4.24783	2.15855e-05	0.00054995
EFHC2	101.912	0.43617	0.102734	4.24561	2.18003e-05	0.000554804
RP11-613D13.5	87.2622	0.56353	0.132758	4.24478	2.18805e-05	0.000556226
PAPLN	428.72	0.320988	0.0756814	4.24131	2.22222e-05	0.000564285
CSRNP1	737.466	-0.360125	0.084926	-4.24045	2.2307e-05	0.000565811
TARDBP	3920.86	0.169067	0.0398949	4.23781	2.25706e-05	0.000571864
CEP250	1714.05	-0.293084	0.0691796	-4.23657	2.26959e-05	0.000573767
RSU1	1514.66	-0.283084	0.0668175	-4.23667	2.26855e-05	0.000573767
DDX50	1557.64	-0.186252	0.0439729	-4.2356	2.2794e-05	0.00057561
PPM1F	1290.38	0.193849	0.0458259	4.23012	2.33565e-05	0.000589167
DARS	2651.34	-0.233623	0.0552407	-4.22918	2.34541e-05	0.000590976
RAD18	328.354	-0.31716	0.0749977	-4.22893	2.3481e-05	0.000591004
LIPE	4867.38	0.378903	0.0896213	4.22782	2.35963e-05	0.000593252
ASTL	4.78376	-0.683003	0.161576	-4.22712	2.36704e-05	0.000594463
INSR	2966.87	0.247719	0.0586291	4.22519	2.3874e-05	0.000598919
AC129929.5	8.15636	-0.628958	0.148886	-4.22442	2.39561e-05	0.000600321
ARHGAP9	160.882	-0.463919	0.109848	-4.22329	2.40764e-05	0.000601359
CUL3	1941.44	-0.278413	0.0659199	-4.22351	2.4053e-05	0.000601359
RNF223	19.7836	-0.693608	0.164226	-4.2235	2.40541e-05	0.000601359
ITGA6	6982.74	0.358235	0.0848435	4.22231	2.41812e-05	0.000603317
MESDC1	695.912	0.374215	0.0886415	4.22166	2.42508e-05	0.000604395
STAG3L4	384.504	-0.311512	0.0738242	-4.21965	2.44681e-05	0.000609146
TPK1	458.215	-0.241038	0.057133	-4.21889	2.45503e-05	0.000610529
PLEKHO1	568.686	-0.384215	0.0910917	-4.21789	2.46594e-05	0.000612577
HMHA1	93.3496	-0.569539	0.135059	-4.21696	2.47618e-05	0.000614454
CASC3	3148.74	-0.189803	0.0450178	-4.21617	2.48487e-05	0.000615942
RCL1	615.607	-0.282039	0.0669029	-4.21565	2.49057e-05	0.000616685
RPLP0P2	18.5847	-0.557768	0.132317	-4.21539	2.49348e-05	0.00061674
WDR61	1776.11	0.19585	0.0465021	4.21163	2.53532e-05	0.00062641
RP11-1085N6.5	98.5354	0.462993	0.110021	4.20823	2.57384e-05	0.000634957
ULK1	6643.36	-0.295413	0.0702014	-4.20808	2.57546e-05	0.000634957
LRPPRC	6828.63	-0.279822	0.0665155	-4.20687	2.58935e-05	0.000637694
GAB2	774.699	-0.47642	0.113313	-4.20446	2.61704e-05	0.00064382
RP11-38P22.2	57.9333	-0.41458	0.0986215	-4.20375	2.62528e-05	0.000645154
HIST2H2BE	537.207	-0.413918	0.0985415	-4.20044	2.66393e-05	0.000653949
RP11-147L13.8	11.2408	-0.637709	0.151843	-4.19979	2.67162e-05	0.000655134
B3GALT4	109.709	0.441101	0.105048	4.19903	2.68062e-05	0.000656166
EXPH5	360.395	-0.466509	0.111101	-4.19895	2.68157e-05	0.000656166
CYP4V2	3992.93	0.525175	0.125113	4.19761	2.69745e-05	0.000659348
DEGS1	2251.73	0.159702	0.0380782	4.19405	2.74018e-05	0.000668603
VPS11	2371.48	-0.199868	0.047656	-4.19397	2.74116e-05	0.000668603
SUFU	1926.51	0.276124	0.0658522	4.19309	2.75185e-05	0.000670496
DDX19B	630.674	-0.250556	0.0597848	-4.19096	2.7778e-05	0.0006761
PPFIA2	114.955	-0.638026	0.152335	-4.18831	2.81043e-05	0.000683313
AKR1E2	18.1184	0.51621	0.123276	4.18744	2.8212e-05	0.000685204
FOS	120.779	-0.561193	0.134039	-4.18679	2.82931e-05	0.000686445
BCL7A	429.692	-0.182041	0.0434865	-4.18616	2.83715e-05	0.000687619
TMC5	103.407	0.516442	0.123409	4.18481	2.85404e-05	0.000690979
RNF32	56.9039	-0.37036	0.0885322	-4.18333	2.87266e-05	0.000694753
FHIT	830.226	0.350015	0.0836753	4.18302	2.87668e-05	0.000694989
GLRX2	114.563	-0.299959	0.0717337	-4.18156	2.8951e-05	0.000698095
ZDHHC1	637.856	0.352831	0.0843786	4.18152	2.89564e-05	0.000698095
GTPBP4	1356.57	-0.180023	0.0430708	-4.17969	2.91902e-05	0.000702913
RP11-506K6.4	16.3407	-0.564089	0.134966	-4.17948	2.92176e-05	0.000702913
CENPP	235.254	-0.25925	0.0620358	-4.17904	2.92737e-05	0.000703523
PER2	215.71	-0.466883	0.111735	-4.17849	2.93448e-05	0.000704492
CNP	5155.51	0.254918	0.0610177	4.17777	2.94379e-05	0.000705986
CHST9	31.803	-0.507319	0.121453	-4.17707	2.95288e-05	0.000707424
NOM1	593.859	-0.24082	0.0576626	-4.17637	2.96192e-05	0.000708847
SLC16A2	1563.85	0.296462	0.0709958	4.17577	2.96981e-05	0.000709993
FAM109B	416.789	0.304953	0.0730427	4.17499	2.97994e-05	0.000711672
POLR2C	2043.41	-0.192941	0.0462165	-4.17472	2.98356e-05	0.000711792
STARD13	308.319	0.338847	0.0812676	4.16952	3.05245e-05	0.000727468
MAK16	358.588	-0.336014	0.0805957	-4.16914	3.05756e-05	0.00072793
GNL3	1511.7	-0.211767	0.0508078	-4.16801	3.07273e-05	0.000730781
NICN1	914.099	0.25455	0.0610761	4.16776	3.07612e-05	0.000730825
ENOPH1	1503.77	-0.267517	0.0642362	-4.16459	3.11913e-05	0.000740276
ABCC6	369.117	0.362601	0.0870748	4.16424	3.12386e-05	0.00074063
CPNE1	3175.9	-0.287707	0.0691011	-4.16356	3.13319e-05	0.000741588
RP11-689P11.2	106.089	0.470653	0.113043	4.16348	3.13438e-05	0.000741588
RMND1	643.268	-0.265514	0.063787	-4.16251	3.14762e-05	0.000743951
SREBF2	12111.5	-0.218257	0.0524468	-4.16149	3.16173e-05	0.000746515
GCC1	1090.73	-0.199938	0.0480731	-4.15903	3.19599e-05	0.000753826
SH2B1	1884.17	0.22402	0.0538988	4.15631	3.23434e-05	0.000762085
STARD8	233.328	0.373236	0.0898112	4.15578	3.24175e-05	0.000763046
LMO1	336.035	0.470019	0.113119	4.1551	3.25141e-05	0.000764532
OSGIN2	1001.2	-0.371605	0.0894753	-4.15316	3.27919e-05	0.000769483
RP11-500C11.3	38.5846	-0.430555	0.103669	-4.15317	3.27904e-05	0.000769483
C9orf64	580.392	0.237363	0.0571595	4.15264	3.28664e-05	0.000770442
LINC00693	17.7862	-0.569104	0.137072	-4.15185	3.29797e-05	0.000772306
TUFT1	854.92	-0.377708	0.0910053	-4.1504	3.31897e-05	0.00077643
ADPRM	292.361	-0.373534	0.0900128	-4.14978	3.32791e-05	0.000776931
GBE1	2183.8	-0.299983	0.0722878	-4.14985	3.327e-05	0.000776931
RNF212	95.8167	0.501355	0.120853	4.14846	3.34725e-05	0.000779854
RP11-386D6.2	4.92516	0.677015	0.163189	4.14866	3.34432e-05	0.000779854
LHX9	4.37312	-0.688096	0.165882	-4.1481	3.35239e-05	0.000780257
ATG13	5368.26	0.182279	0.0439638	4.14611	3.38172e-05	0.000786285
FAM104A	824.205	-0.125593	0.0303084	-4.14383	3.41558e-05	0.000793351
C4orf6	2.72047	-0.675806	0.163131	-4.14272	3.43206e-05	0.00079585
DHCR7	8380.78	-0.26157	0.063141	-4.14264	3.43329e-05	0.00079585
MIS12	811.298	-0.201324	0.0486209	-4.14069	3.46256e-05	0.000801011
ZNF844	887.311	-0.358076	0.0864769	-4.14071	3.46233e-05	0.000801011
MAFA	31.4158	-0.612986	0.148091	-4.13926	3.48423e-05	0.00080521
SMS	2626.22	-0.305598	0.0738423	-4.13852	3.49554e-05	0.000807001
ZHX3	2270.81	0.304011	0.073463	4.13829	3.49904e-05	0.000807001
MAST2	960.23	-0.184772	0.0446736	-4.13605	3.53338e-05	0.000814101
MAMDC4	357.146	0.330069	0.0798078	4.13579	3.53735e-05	0.000814196
QPCTL	466.119	-0.29878	0.0722485	-4.13545	3.54263e-05	0.000814592
SLC25A34	55.3176	0.461802	0.111754	4.13232	3.59112e-05	0.000824913
NSMCE2	931.049	-0.355319	0.0859992	-4.13165	3.6017e-05	0.000826512
ASNS	1035.75	-0.402016	0.0973237	-4.13071	3.61647e-05	0.00082907
NGEF	9.79608	-0.600383	0.145408	-4.12895	3.6442e-05	0.000834591
NALCN	1988.86	0.370155	0.0897279	4.12531	3.70241e-05	0.000847074
NRCAM	24.2471	-0.613488	0.148733	-4.12475	3.71133e-05	0.000848266
OR7D2	8.93134	-0.681126	0.165149	-4.12431	3.71846e-05	0.000849048
CKS1B	300.251	-0.321916	0.078058	-4.12406	3.72254e-05	0.000849133
CFL2	2108.42	-0.246347	0.0597419	-4.12352	3.7312e-05	0.00085026
MESDC2	2952.81	0.147687	0.0358212	4.1229	3.74126e-05	0.000850857
PSMG3-AS1	541.792	0.309543	0.0750758	4.12307	3.73852e-05	0.000850857
DNAJA4	366.753	0.388167	0.094175	4.12177	3.75978e-05	0.00085402
GGCX	2110.41	0.182008	0.0441614	4.12142	3.76545e-05	0.00085402
PITPNB	1354.86	0.159652	0.0387377	4.12136	3.76636e-05	0.00085402
HLCS	1414.72	0.293435	0.0712217	4.12003	3.78825e-05	0.000857283
SLCO1C1	8.26129	0.646902	0.157013	4.12006	3.78771e-05	0.000857283
LINC01018	34.3027	0.444341	0.107858	4.1197	3.79368e-05	0.000857664
AFMID	1294.38	0.348297	0.0845504	4.1194	3.79853e-05	0.000857913
INPP5K	8613.1	0.397046	0.0964249	4.11767	3.82725e-05	0.000863546
HSD17B14	2359.09	-0.413681	0.100536	-4.11474	3.87609e-05	0.000873598
WDR86	383.745	0.451861	0.10982	4.11455	3.87943e-05	0.000873598
RAB26	431.42	0.486358	0.118227	4.11378	3.89235e-05	0.000875645
GSTM2	1407.54	0.29527	0.071786	4.1132	3.90219e-05	0.000876997
DPH2	653.753	-0.194394	0.0472814	-4.11142	3.93227e-05	0.000882279
MATN1-AS1	49.5082	-0.370655	0.0901539	-4.11136	3.93341e-05	0.000882279
RPL17	2455.87	-0.266222	0.0647614	-4.11081	3.94277e-05	0.000883513
LRRN4	41.7703	0.601357	0.146395	4.10777	3.995e-05	0.00089434
FAM47E-STBD1	24.0085	-0.50861	0.123897	-4.1051	4.04147e-05	0.000903859
IL17RE	548.512	0.384243	0.0936762	4.10182	4.09905e-05	0.000914948
MMP15	3040.47	0.315106	0.0768196	4.1019	4.09777e-05	0.000914948
C2orf43	817.958	0.172003	0.0419415	4.10102	4.11336e-05	0.000917247
RP11-526F3.1	128.285	-0.403456	0.0984023	-4.10007	4.13029e-05	0.000920127
PSMD10P1	3.35524	-0.680539	0.16607	-4.09792	4.16884e-05	0.000927811
CTD-2516F10.2	130.742	0.498312	0.121608	4.09768	4.17305e-05	0.000927844
RP11-66N24.3	164.863	0.463373	0.113104	4.09688	4.18755e-05	0.000930165
RP11-876N24.1	2.33633	-0.664043	0.162187	-4.09431	4.23431e-05	0.000939638
MBTPS1	5423.36	0.151747	0.0370773	4.09273	4.2632e-05	0.000945132
ADAMTSL5	898.561	-0.405133	0.0990021	-4.09216	4.27368e-05	0.000946539
RP11-402D21.2	2.05657	-0.676039	0.165242	-4.09121	4.29137e-05	0.000949539
MRAS	1415.89	0.360821	0.0882009	4.0909	4.29711e-05	0.000949891
FBXO10	424.584	0.339741	0.0830626	4.09018	4.31045e-05	0.00095161
METTL21A	379.737	0.197887	0.0483828	4.09003	4.31321e-05	0.00095161
LGALS3BP	29230.7	0.283492	0.069369	4.08672	4.37517e-05	0.000963951
LIPT1	221.757	-0.414683	0.101474	-4.08659	4.37757e-05	0.000963951
PTBP1P	6.75668	0.628995	0.153935	4.08612	4.38651e-05	0.000964989
FAM131C	105.236	-0.501815	0.122825	-4.08563	4.39581e-05	0.000966108
SHISA5	10033.1	0.391112	0.0958092	4.0822	4.46113e-05	0.000979522
ARNT2	5526.79	0.274022	0.0671329	4.08178	4.46915e-05	0.000980342
DDX10	611.867	-0.347117	0.0851897	-4.07463	4.6087e-05	0.00100999
SLC26A7	982.321	0.470517	0.115483	4.07433	4.61479e-05	0.00101035
PLCXD3	101.432	0.576239	0.141441	4.07407	4.61978e-05	0.00101048
SORT1	9512.71	0.266637	0.0654597	4.07331	4.63503e-05	0.00101284
KCTD12	633.445	0.397581	0.0976807	4.07021	4.69706e-05	0.00102542
SPIRE1	2598.57	-0.29131	0.0716058	-4.06824	4.73699e-05	0.00103315
SLC38A11	1408.99	0.426105	0.104766	4.0672	4.75812e-05	0.00103677
TRPV3	66.6316	0.623319	0.153334	4.06511	4.8009e-05	0.0010451
RGN	734.921	0.326051	0.0802315	4.06388	4.82637e-05	0.00104964
CAMK4	30.403	-0.573279	0.141092	-4.06315	4.84139e-05	0.00105191
TUBGCP6	1657.78	0.231474	0.0569788	4.06246	4.85589e-05	0.00105406
ATP6V1C1	2597.7	-0.225559	0.055527	-4.06215	4.86233e-05	0.00105446
ZNF441	297.055	-0.470614	0.115926	-4.05961	4.91553e-05	0.00106498
CTD-2350C19.1	23.721	0.48567	0.119665	4.05859	4.93707e-05	0.00106864
ARHGEF40	2094.7	0.197076	0.0485668	4.05784	4.9529e-05	0.00107105
ATF3	78.1435	-0.619517	0.152706	-4.05693	4.97227e-05	0.00107423
TFAP4	257.916	-0.298169	0.0735081	-4.05628	4.98606e-05	0.00107619
RP3-449M8.9	6.64254	-0.65183	0.160709	-4.05598	4.99256e-05	0.00107658
OGT	4799.54	0.417606	0.103056	4.05222	5.07347e-05	0.00109299
RP5-1103G7.4	70.2286	-0.338885	0.083673	-4.05011	5.11928e-05	0.00109976
STRA6	2362.14	0.309082	0.0763107	4.05031	5.11494e-05	0.00109976
WTAP	1962.32	-0.234359	0.0578591	-4.05052	5.11041e-05	0.00109976
TBC1D14	5843.99	0.200292	0.0494585	4.0497	5.12823e-05	0.00110064
RBFOX1	4.63923	-0.663253	0.163824	-4.04858	5.15299e-05	0.00110492
RWDD2A	551.291	0.17222	0.0425484	4.04763	5.17382e-05	0.00110835
DCTN6	1049.33	-0.288327	0.0712423	-4.04713	5.18498e-05	0.0011097
PDHX	593.665	-0.197703	0.0488559	-4.04665	5.19549e-05	0.0011109
STAT6	1403.4	0.287833	0.0711326	4.04644	5.2003e-05	0.0011109
DDX5	16058.7	0.221544	0.0547627	4.04552	5.22066e-05	0.00111421
WSCD2	7.35752	-0.648434	0.160365	-4.04349	5.26617e-05	0.00112288
RP11-122A3.2	886.873	-0.276599	0.0684613	-4.04023	5.33997e-05	0.00113755
DCAF13	1013.36	-0.175609	0.0434888	-4.03802	5.39035e-05	0.00114615
GLIS2	2959.87	-0.263825	0.0653323	-4.0382	5.38628e-05	0.00114615
XYLT2	1866.14	0.233858	0.0579358	4.0365	5.42552e-05	0.00115256
ZNF710	449.596	-0.322537	0.0799348	-4.035	5.46013e-05	0.00115883
CCNA1	86.6219	-0.531479	0.131765	-4.03355	5.4941e-05	0.00116496
CDH3	7800.17	0.297319	0.0737228	4.03293	5.50852e-05	0.00116694
NOXA1	480.341	0.449848	0.111559	4.03237	5.52176e-05	0.00116866
CTC-558O2.1	82.4432	0.566098	0.14046	4.03032	5.56999e-05	0.00117778
SPR	666.359	0.323419	0.0802857	4.02836	5.61676e-05	0.00118657
ACACB	1234.07	0.233001	0.0578475	4.02786	5.6288e-05	0.00118802
SIAH2	982.309	-0.247975	0.0615898	-4.02624	5.66755e-05	0.0011951
ANAPC10	203.884	-0.235769	0.0585661	-4.0257	5.68066e-05	0.00119676
GCGR	36.0122	-0.639638	0.158945	-4.02428	5.71494e-05	0.00120287
SYN2	90.2125	-0.369517	0.0918318	-4.02384	5.72562e-05	0.00120401
DYNC1LI1	1021.99	-0.156599	0.0389336	-4.02222	5.76519e-05	0.00121122
CA5BP1	455.356	0.290587	0.0722507	4.02193	5.77236e-05	0.00121161
SSRP1	2661.96	-0.151783	0.0377469	-4.02106	5.79372e-05	0.00121498
RAP1GDS1	859.029	-0.237079	0.058968	-4.02046	5.80835e-05	0.00121693
EGLN3	308.806	-0.392591	0.0976789	-4.0192	5.8396e-05	0.00122225
LEPREL2	4463.85	0.315929	0.0786088	4.01901	5.8444e-05	0.00122225
GNG7	1340.72	0.347377	0.0864411	4.01866	5.8531e-05	0.00122295
TFAP2C	4.76814	-0.665114	0.165522	-4.01829	5.86214e-05	0.00122372
HSDL2	4134.59	0.238303	0.0593134	4.01769	5.8772e-05	0.00122575
STAC	150.986	-0.427244	0.106348	-4.0174	5.88433e-05	0.00122612
KDM4A	2535.92	0.219247	0.0545866	4.01649	5.90706e-05	0.00122973
PVT1	523.313	-0.484468	0.120631	-4.01612	5.91652e-05	0.00123058
UST	225.187	-0.284376	0.0708188	-4.01555	5.93064e-05	0.0012324
DIEXF	678.569	-0.263366	0.0656273	-4.01305	5.99385e-05	0.00124413
WBP11	2793.4	-0.217971	0.0543177	-4.01289	5.99796e-05	0.00124413
TPCN2	343.987	0.266062	0.0663173	4.01195	6.02189e-05	0.00124796
HABP4	1214.16	-0.283311	0.0706368	-4.01082	6.05093e-05	0.00125284
ACSL6	199.895	0.499114	0.12449	4.00928	6.09048e-05	0.00125989
CLDN19	7141.43	0.330054	0.082384	4.00629	6.16812e-05	0.0012748
PCP4L1	9.26175	-0.624309	0.155844	-4.006	6.17568e-05	0.00127484
PGM1	2625.04	-0.229278	0.0572357	-4.00585	6.17945e-05	0.00127484
RP11-93B14.4	2.82452	-0.664637	0.165987	-4.00416	6.22375e-05	0.00128282
SRP68	2551.91	-0.185338	0.0462888	-4.00395	6.22934e-05	0.00128282
KCNC3	689.361	0.401873	0.100381	4.00347	6.24201e-05	0.00128427
EXTL3	3475.04	0.306017	0.076467	4.00196	6.28209e-05	0.00129136
LARS2	1015.18	0.171881	0.0429607	4.00089	6.31042e-05	0.00129601
IL10RA	4.26138	-0.659961	0.164997	-3.99984	6.33856e-05	0.0012983
RP11-795F19.5	23.7369	-0.564774	0.141187	-4.00019	6.32905e-05	0.0012983
SLC6A13	8939.05	0.377195	0.0943027	3.99984	6.33859e-05	0.0012983
SNX9	2094.81	-0.315084	0.0787818	-3.99945	6.34892e-05	0.00129926
AKAP12	1084.14	-0.563798	0.140982	-3.99907	6.35932e-05	0.00130022
PHF17	1572.96	-0.213458	0.0533804	-3.9988	6.36639e-05	0.00130051
CD55	1381.44	-0.297335	0.0743708	-3.99801	6.3878e-05	0.00130372
CELSR2	5016.02	0.387337	0.0968963	3.99743	6.40331e-05	0.00130572
SYF2	1806.32	-0.317088	0.0793632	-3.9954	6.45846e-05	0.00131579
SYT7	56.0786	-0.582725	0.145909	-3.99374	6.50384e-05	0.00132386
PNP	476.667	-0.229571	0.0574902	-3.99321	6.51835e-05	0.00132563
AC137932.5	6.40225	0.631779	0.158241	3.99252	6.53756e-05	0.00132682
KANK2	3253.1	-0.3124	0.0782492	-3.99237	6.54158e-05	0.00132682
MRPL49	1953.49	-0.215372	0.0539441	-3.99252	6.5376e-05	0.00132682
CCDC74A	839.498	0.333655	0.0836145	3.9904	6.59628e-05	0.00133673
RP11-484O2.1	18.6307	0.557969	0.139836	3.99017	6.60254e-05	0.00133681
CTD-2514K5.2	59.6828	0.392369	0.0983449	3.98972	6.61513e-05	0.00133699
ZNF608	1231.08	0.393272	0.0985701	3.98977	6.61373e-05	0.00133699
C3orf38	650.305	-0.284694	0.071363	-3.98937	6.62487e-05	0.00133778
CYR61	3927.76	-0.478965	0.120082	-3.98867	6.64459e-05	0.0013398
IL20RA	184.572	-0.271758	0.0681339	-3.98859	6.64659e-05	0.0013398
FOXD2	33.3034	-0.662996	0.166308	-3.98655	6.704e-05	0.001349
UMPS	810.101	-0.16542	0.0414925	-3.98674	6.69873e-05	0.001349
SP140	41.5503	0.433579	0.108831	3.98397	6.77733e-05	0.00136255
TMEM63C	485.315	0.40525	0.101761	3.98237	6.82322e-05	0.00137057
ABCA4	683.115	0.565727	0.142079	3.98178	6.83998e-05	0.00137274
PDE4B	523.43	0.377459	0.0948027	3.98152	6.84748e-05	0.00137304
NRSN2	2576.81	0.252703	0.0634744	3.98119	6.85719e-05	0.00137378
NPTX1	319.185	-0.659679	0.165746	-3.98005	6.89017e-05	0.00137918
FBXO9	1700.59	0.195931	0.0492517	3.97816	6.94496e-05	0.00138893
COQ2	221.489	-0.207934	0.052284	-3.97701	6.97865e-05	0.00139445
ASNSD1	1345.7	-0.215067	0.0540844	-3.97651	6.99333e-05	0.00139616
RP11-650L12.2	566.387	0.394054	0.0991362	3.97487	7.04168e-05	0.00140459
PHF19	363.795	-0.246852	0.0621143	-3.97416	7.0629e-05	0.0014076
SLC7A6	3631.06	0.346772	0.087289	3.97269	7.10644e-05	0.00141504
TYMS	203.692	-0.339067	0.085355	-3.97243	7.11432e-05	0.00141538
C12orf29	205.272	-0.327703	0.0825087	-3.97174	7.13495e-05	0.00141825
B4GALNT4	862.544	0.393475	0.0991133	3.96995	7.18882e-05	0.00142685
EPHA1	17.1317	0.544981	0.137279	3.96989	7.19067e-05	0.00142685
MAD2L1	153.448	-0.348353	0.0877636	-3.96922	7.21087e-05	0.00142941
RP11-276H19.1	34.0742	0.454887	0.114609	3.96905	7.21608e-05	0.00142941
COL8A2	13408.6	0.23951	0.0603595	3.96806	7.24588e-05	0.00143407
TMEM150C	93.7733	0.327741	0.0826018	3.96772	7.25622e-05	0.00143487
GRM8	271.355	0.43886	0.110623	3.96718	7.27278e-05	0.00143691
EXOSC2	693.997	-0.144013	0.0363039	-3.96687	7.28213e-05	0.00143718
PRRT3	680.953	0.332895	0.0839219	3.96672	7.28673e-05	0.00143718
C11orf49	1604.05	0.243535	0.0614009	3.96631	7.29926e-05	0.00143841
AMZ2	1987.18	-0.159694	0.0402656	-3.96601	7.30852e-05	0.001439
OPHN1	1994.58	0.448169	0.113038	3.96476	7.34699e-05	0.00144533
ACPP	19.0218	0.526071	0.132705	3.96422	7.36366e-05	0.00144737
RP11-347E10.1	23.1737	0.550049	0.138762	3.96399	7.37084e-05	0.00144753
NDUFAF2	323.059	-0.350604	0.0884959	-3.96181	7.43828e-05	0.00145952
BRIX1	404.896	-0.287309	0.0725289	-3.96131	7.45403e-05	0.00146136
TBX15	3.3375	-0.658338	0.166209	-3.9609	7.4667e-05	0.00146259
SLC25A16	728.409	-0.176794	0.0446372	-3.96068	7.47376e-05	0.00146272
HKDC1	625.019	-0.420159	0.106119	-3.95933	7.51612e-05	0.00146976
CTC-786C10.2	2.93754	0.65724	0.166135	3.95607	7.61936e-05	0.00148867
RFC3	244.345	-0.293651	0.0742499	-3.9549	7.6566e-05	0.00149467
FXR2	2004.57	-0.194667	0.0492287	-3.95433	7.67496e-05	0.00149698
LINC00371	1.8536	-0.642508	0.162514	-3.95356	7.69958e-05	0.0015005
TEX10	828.64	-0.202504	0.0512242	-3.95328	7.70862e-05	0.00150098
RCC1	1211.84	-0.26126	0.0661127	-3.95173	7.7589e-05	0.00150949
RP11-210M15.2	120.228	0.294586	0.0746157	3.94804	7.87931e-05	0.00153161
GGT1	736.975	0.251448	0.0637094	3.94679	7.9206e-05	0.00153741
SURF4	8837.63	0.183715	0.0465486	3.94673	7.92256e-05	0.00153741
BZRAP1	1339.94	0.269224	0.0682439	3.94502	7.97933e-05	0.0015458
TRIM17	87.6351	0.383179	0.097125	3.94521	7.97291e-05	0.0015458
PGBD5	267.081	-0.456841	0.115828	-3.94414	8.00873e-05	0.00155018
CTC-487M23.5	14.903	-0.533888	0.135442	-3.94181	8.08692e-05	0.00156268
SFXN5	533.826	0.191546	0.048591	3.94199	8.08071e-05	0.00156268
PHF21B	35.8499	-0.439733	0.111674	-3.93764	8.22877e-05	0.00158874
ARF3	4701.88	0.166419	0.0422679	3.93725	8.24209e-05	0.00158997
PLEKHF2	287.811	-0.335008	0.0851313	-3.9352	8.31291e-05	0.00160228
TLK2	1363.94	-0.213224	0.0542023	-3.93386	8.35937e-05	0.00160988
PPP4R4	717.421	-0.418992	0.106585	-3.93106	8.4572e-05	0.00162735
MYO9B	2667.05	0.191517	0.048725	3.93057	8.47445e-05	0.0016293
LINGO4	29.6736	0.448816	0.114276	3.92747	8.58427e-05	0.00164903
MOSPD1	660.52	-0.294953	0.0751124	-3.92682	8.60756e-05	0.00165212
COPS3	1420.29	-0.242391	0.0617576	-3.92488	8.67745e-05	0.00166414
AADAT	480.063	0.269268	0.0686142	3.92438	8.69552e-05	0.0016662
TIPARP	2153.99	-0.320042	0.0815583	-3.92409	8.70573e-05	0.00166677
TRIM9	287.954	-0.348892	0.0889288	-3.92327	8.73535e-05	0.00167104
ASPG	485.595	0.551829	0.140698	3.92208	8.7789e-05	0.00167797
CYP1B1	3625.67	0.497216	0.126813	3.92087	8.82307e-05	0.001685
DIS3L	1067.43	0.207772	0.0530317	3.91789	8.93265e-05	0.0017045
AP003774.6	12.2829	0.528804	0.134998	3.91712	8.96113e-05	0.00170851
BTBD19	761.57	0.392349	0.100186	3.91622	8.99487e-05	0.00171352
C1orf50	445.229	-0.279109	0.0712777	-3.91579	9.01074e-05	0.00171445
STARD3NL	1130.97	-0.19779	0.0505121	-3.91569	9.01474e-05	0.00171445
SGSM3	1914.33	0.271809	0.0694383	3.9144	9.06299e-05	0.00172219
ATP1B1	10482.3	0.175988	0.044997	3.91111	9.18741e-05	0.00174319
DCAF8	4677.27	0.169532	0.0433468	3.91107	9.18873e-05	0.00174319
GRIN2C	5.37886	-0.634526	0.16228	-3.91008	9.22656e-05	0.00174747
KCNH1	4.1075	-0.646938	0.165447	-3.91024	9.22027e-05	0.00174747
YIPF7	52.981	-0.53296	0.136339	-3.90907	9.26513e-05	0.00175332
CNKSR3	1200.04	-0.411329	0.10525	-3.90814	9.3011e-05	0.00175868
ST8SIA1	109.246	0.453323	0.116035	3.90677	9.35372e-05	0.00176717
CARNS1	2072.62	0.347143	0.0888771	3.90587	9.38857e-05	0.00177229
WDR45B	1978.47	-0.186644	0.0477886	-3.90562	9.39853e-05	0.0017727
SMNDC1	671.579	-0.281117	0.0719847	-3.90524	9.41312e-05	0.00177399
PHKB	2460.78	0.197005	0.0504503	3.90493	9.4251e-05	0.00177479
LRRC70	4.77451	-0.639618	0.163864	-3.90335	9.48695e-05	0.00178497
NR2C2AP	294.299	-0.383274	0.0981992	-3.90302	9.49992e-05	0.00178594
SLC22A5	1119.8	0.240932	0.0617596	3.90112	9.57485e-05	0.00179855
KCNK13	7.10667	-0.601635	0.154263	-3.90006	9.61688e-05	0.00180496
PPP2CB	2327.38	-0.209688	0.0537994	-3.89759	9.7153e-05	0.00182194
TNFSF13	149.132	0.326034	0.083656	3.89732	9.72648e-05	0.00182254
ACTB	49078.5	-0.272199	0.0698689	-3.89585	9.78539e-05	0.00183208
CECR6	11.9844	-0.552456	0.141829	-3.89523	9.81062e-05	0.0018353
ADIPOR2	4701.16	-0.185012	0.0475178	-3.89353	9.87971e-05	0.0018437
ART5	114.515	0.386253	0.0992027	3.89357	9.87797e-05	0.0018437
USP1	988.575	-0.373129	0.0958262	-3.89381	9.86806e-05	0.0018437
TIGD2	850.012	-0.211333	0.0542832	-3.89316	9.89455e-05	0.00184497
HEY2	7.21536	-0.625414	0.160786	-3.88973	0.000100358	0.00186977
HIAT1	1786.56	-0.257131	0.0661243	-3.8886	0.000100826	0.00187697
AXIN2	796.89	-0.264976	0.0681687	-3.88706	0.000101464	0.00188578
TLDC1	629.621	0.159786	0.0411059	3.88718	0.000101415	0.00188578
AC078941.1	4.61736	-0.632836	0.162898	-3.88486	0.000102387	0.00189831
RP11-284F21.10	54.5119	0.468674	0.120639	3.88492	0.000102362	0.00189831
RP11-554A11.9	7.81261	-0.558552	0.143763	-3.88522	0.000102239	0.00189831
CDC37L1	687.017	-0.243052	0.0625711	-3.88441	0.000102578	0.0019003
RTCA	931.659	-0.194857	0.0501735	-3.88366	0.000102894	0.00190463
CD248	44.095	0.539225	0.138857	3.88331	0.000103046	0.00190589
ZCWPW1	333.375	-0.397869	0.102485	-3.8822	0.000103516	0.00191305
RRAS2	778.255	-0.195482	0.0503727	-3.88071	0.000104153	0.00192326
DNASE1	663.928	0.222832	0.0574718	3.87724	0.000105648	0.00194929
PDE3A	159.615	0.48312	0.124613	3.87698	0.000105762	0.00194983
YY1	3950.37	-0.167296	0.0431575	-3.8764	0.000106013	0.00195287
XXbac-B444P24.8	26.2544	0.538002	0.138818	3.87558	0.00010637	0.00195788
RNF168	440.793	-0.258718	0.0667696	-3.87479	0.000106719	0.00196272
ABCD4	1511.42	0.229764	0.0593094	3.87398	0.000107072	0.00196605
BRD9	1078.86	-0.124819	0.0322185	-3.87415	0.000107	0.00196605
PLEKHO2	1142.24	0.332195	0.0857964	3.87189	0.000107993	0.00197978
VDAC1	5733.9	-0.177782	0.0459153	-3.87197	0.00010796	0.00197978
LINC00964	10.0399	0.571798	0.147695	3.87148	0.000108177	0.00198157
GSAP	250.142	0.36599	0.0945441	3.8711	0.000108345	0.00198305
PLCG2	68.1043	-0.395449	0.102206	-3.86914	0.000109221	0.0019975
POLE4	832.903	-0.349418	0.0903543	-3.8672	0.000110092	0.00201182
CNBP	6404.14	-0.191269	0.0494665	-3.86663	0.000110351	0.00201404
OLA1	2479.41	-0.181448	0.0469278	-3.86654	0.000110389	0.00201404
KLF5	765.912	-0.495667	0.128212	-3.86599	0.00011064	0.002017
GCNT1	89.5925	-0.420713	0.108843	-3.86533	0.000110939	0.00201922
MPZL2	301.619	0.464135	0.120071	3.8655	0.00011086	0.00201922
GIPR	117.141	0.428394	0.110876	3.86373	0.000111667	0.00203086
PROSC	1726.65	-0.174928	0.0452871	-3.86265	0.000112166	0.00203832
ALPK3	201.873	0.417455	0.108082	3.86238	0.000112288	0.00203893
FEM1A	1555.79	-0.205986	0.0533497	-3.86105	0.000112899	0.00204515
MTFR1	564.795	-0.170875	0.0442555	-3.86111	0.000112872	0.00204515
XXbac-BPG252P9.10	38.8042	-0.377929	0.0978813	-3.8611	0.000112879	0.00204515
E2F1	119.5	-0.395	0.102332	-3.85998	0.000113397	0.00205112
ZNF44	353.752	-0.227817	0.0590206	-3.85995	0.000113408	0.00205112
ABLIM2	36.0334	-0.381873	0.0989425	-3.85955	0.000113597	0.00205292
CCL28	508.271	-0.416278	0.107871	-3.85904	0.000113833	0.00205556
B3GNT8	24.7555	-0.48491	0.125676	-3.85843	0.000114117	0.00205906
ABCA2	35636.7	0.26495	0.0686834	3.85756	0.000114525	0.0020648
PEX5	4522.5	-0.232389	0.0602457	-3.85735	0.000114624	0.00206494
CTD-3064M3.3	4.21731	-0.637238	0.165231	-3.85664	0.000114957	0.00206931
SYS1-DBNDD2	14.0428	-0.46724	0.121229	-3.8542	0.000116107	0.00208838
RIMKLA	341.821	-0.344158	0.089378	-3.85059	0.000117834	0.00211778
FGF7	75.4897	0.492251	0.12787	3.84962	0.0001183	0.00212448
RP11-137L10.6	128.359	-0.244576	0.063568	-3.84748	0.00011934	0.00214147
C15orf52	2310.7	0.245772	0.0639337	3.84417	0.00012096	0.00216884
PPIL6	110.826	-0.272285	0.0708357	-3.84389	0.0001211	0.00216965
IRF9	246.328	0.312137	0.0812332	3.84248	0.000121797	0.00218043
CCDC40	198.539	0.265967	0.0692411	3.84117	0.000122449	0.00219039
MTSS1L	7003.9	-0.254853	0.0663712	-3.83981	0.00012313	0.00220085
SULT1A2	43.0531	0.457669	0.119211	3.83916	0.000123454	0.00220491
MYC	1872.22	-0.307608	0.0801364	-3.83856	0.000123759	0.00220864
SMYD3	533.528	-0.208204	0.0542483	-3.83799	0.000124046	0.00221204
DYNC1I2	2591.18	-0.195977	0.0510698	-3.83744	0.000124325	0.00221529
SUV39H1	227.755	-0.235145	0.0613007	-3.83592	0.000125094	0.00222726
PCDHB5	484.002	0.320345	0.0835234	3.83539	0.000125365	0.00223034
TIMP3	94562.9	-0.358653	0.0935338	-3.83448	0.000125832	0.00223691
SLC38A7	968.86	0.217926	0.0568412	3.83395	0.0001261	0.00223995
AC131025.8	1.81035	-0.572632	0.149487	-3.83065	0.000127806	0.00226848
NPC1L1	2.21169	-0.581615	0.151875	-3.82957	0.000128368	0.00227669
VWA5A	1883.76	0.238	0.0621529	3.82927	0.000128522	0.00227766
ITFG2	1047.16	-0.184335	0.0481416	-3.82901	0.000128659	0.00227832
VAT1L	6796.97	0.412468	0.107748	3.82807	0.000129153	0.00228529
TMEM129	2733.21	0.253007	0.066102	3.82753	0.000129438	0.00228857
USP25	1442.55	-0.314999	0.0823487	-3.82518	0.000130676	0.00230868
PATL1	2054.53	-0.29277	0.076589	-3.82261	0.000132048	0.00233111
NAIF1	398.339	-0.285962	0.0748384	-3.82106	0.000132878	0.00234215
PPP3R1	1381.54	-0.226659	0.059318	-3.82108	0.00013287	0.00234215
ZNF433	194.285	-0.306639	0.0802689	-3.82014	0.000133373	0.00234907
CIZ1	3089.48	-0.169868	0.0444721	-3.81964	0.000133645	0.00235206
TUBD1	204.416	-0.308463	0.0807713	-3.81897	0.00013401	0.00235665
RP3-508I15.21	217.391	0.474479	0.124315	3.81676	0.000135217	0.00237607
STRADA	465.119	0.191678	0.0502338	3.81572	0.000135785	0.00238421
FOXK2	1822.75	-0.178755	0.0468623	-3.81448	0.000136473	0.00239445
CCDC141	43.8318	0.586329	0.153744	3.81368	0.000136914	0.00239485
EIF1B	1732.3	-0.241004	0.0631919	-3.81384	0.000136824	0.00239485
RP11-307C19.1	60.4224	0.517901	0.135788	3.81403	0.000136721	0.00239485
SEPN1	5503.28	0.310147	0.0813145	3.81417	0.000136641	0.00239485
VRK1	219.298	-0.238025	0.0624232	-3.81308	0.000137247	0.00239884
UBE2QL1	77.2791	-0.549834	0.144205	-3.81286	0.000137367	0.00239909
ADCYAP1R1	9.47852	-0.631843	0.165731	-3.81247	0.000137583	0.00239922
RP11-30K9.5	48.8565	0.363237	0.095276	3.81247	0.000137582	0.00239922
LRRC6	91.2638	0.29853	0.0783253	3.81141	0.000138176	0.00240771
C22orf23	65.648	-0.363817	0.0954666	-3.81093	0.000138442	0.00240869
ZC3H12B	181.388	0.289628	0.0759959	3.81111	0.000138345	0.00240869
EIF3H	7253.52	-0.230549	0.0605344	-3.80857	0.000139774	0.00243
RP11-4O1.2	82.3675	0.376672	0.0989155	3.80802	0.000140084	0.00243355
SRGAP3	781.982	0.275126	0.0722556	3.80768	0.000140277	0.00243505
BTG3	776.153	-0.216838	0.0569591	-3.80691	0.000140715	0.00244079
AHRR	467.063	-0.407159	0.106965	-3.80645	0.000140974	0.00244343
COPG1	6136.41	0.14549	0.0382253	3.80611	0.00014117	0.00244498
MUT	1982.37	-0.210479	0.0553043	-3.80583	0.000141327	0.00244585
SHANK1	14.2503	0.541051	0.142205	3.80472	0.000141963	0.002455
RP11-66B24.1	14.3963	0.579481	0.152344	3.80376	0.000142517	0.00246272
SUCLA2	1047.54	-0.234713	0.0617428	-3.80146	0.000143845	0.00248379
CCNK	1400.69	-0.159979	0.042103	-3.7997	0.000144871	0.00249586
FAM171A1	1990.12	0.193164	0.0508335	3.79993	0.000144735	0.00249586
ZFP28	365.592	-0.282327	0.0743008	-3.79979	0.000144821	0.00249586
B3GALT5	489.439	0.389849	0.102682	3.79667	0.000146651	0.00252429
RP11-266O8.1	37.3923	0.539619	0.142135	3.79652	0.000146742	0.00252429
RANP4	34.6341	-0.491155	0.12939	-3.79593	0.000147094	0.00252791
THAP1	215.27	-0.258391	0.0680731	-3.79579	0.000147173	0.00252791
CCDC104	1800.76	-0.221723	0.0584536	-3.79315	0.000148747	0.00255302
COQ10B	803.691	-0.239433	0.0631525	-3.79134	0.000149837	0.00256981
EXD3	500.457	0.330537	0.0871904	3.79098	0.000150056	0.00257164
LINC00667	1291.55	0.145313	0.0383558	3.78855	0.000151527	0.00259475
SLC12A8	738.68	0.27305	0.0720756	3.78838	0.000151632	0.00259475
RNA5SP111	36.0805	0.501128	0.132325	3.7871	0.000152414	0.00260619
MTO1	581.258	-0.144758	0.0382272	-3.78677	0.000152619	0.00260775
SLC16A8	4429.09	0.398202	0.105323	3.78076	0.000156347	0.00266945
MFSD1	1471.17	0.201485	0.0533239	3.77852	0.000157765	0.0026903
WASF1	438.2	-0.299598	0.0792911	-3.77846	0.000157803	0.0026903
AXIN1	1241.77	-0.245683	0.0650318	-3.77789	0.000158165	0.00269445
ATF5	1340.55	-0.253707	0.0671794	-3.77655	0.000159015	0.00270693
SYTL4	63.9685	0.295846	0.0783455	3.77618	0.000159255	0.00270899
RP11-766N7.3	16.6768	0.547247	0.14493	3.77593	0.000159411	0.00270963
SPATA24	90.3634	-0.320346	0.0848848	-3.77389	0.000160724	0.00272992
TMEM25	1264.18	0.185531	0.0491841	3.77218	0.00016183	0.00274662
TMEM63A	490.482	0.344323	0.091284	3.772	0.000161947	0.00274662
PIGG	2392.01	0.176795	0.0468872	3.77063	0.000162834	0.00275962
MSI2	4090.6	0.263416	0.069906	3.76815	0.000164462	0.00278365
PTP4A1	4047.49	-0.262583	0.0696857	-3.7681	0.000164495	0.00278365
RP11-89K21.1	2232.2	0.376303	0.0999186	3.7661	0.000165817	0.00280394
TBC1D2	2196.71	-0.261976	0.069576	-3.76532	0.000166338	0.00281067
PRKCQ	1396.02	0.261696	0.0695138	3.76466	0.000166775	0.00281598
KRT17	291.103	-0.615387	0.163478	-3.76434	0.00016699	0.00281753
PHYKPL	1538.54	0.192742	0.0512101	3.76374	0.000167388	0.00282217
TMEM108	258.793	0.289221	0.0768588	3.76301	0.000167879	0.00282836
RP11-678G15.2	5.1941	0.615902	0.163683	3.76277	0.000168041	0.002829
GRAP2	4.16855	0.622911	0.165622	3.76104	0.000169206	0.00284652
GNB1	9201.97	-0.127066	0.0337872	-3.76078	0.000169382	0.00284739
PARP9	552.42	0.254857	0.0677755	3.76031	0.0001697	0.00285064
GUSBP11	48.9463	0.425218	0.1131	3.75966	0.000170146	0.00285604
TTYH3	8933.19	0.244044	0.0649306	3.75854	0.000170911	0.00286676
CTSF	5749.92	0.2776	0.0739123	3.75581	0.000172785	0.00289607
MR1	174.81	0.392034	0.104386	3.7556	0.000172925	0.00289631
LRRC37B	287.119	-0.274221	0.0730354	-3.75463	0.0001736	0.00290548
HNRNPC	10038	-0.2326	0.0619727	-3.75327	0.000174546	0.00291492
SEMA5B	199.066	-0.499259	0.133019	-3.75328	0.000174533	0.00291492
TXNRD3	365.28	0.165241	0.0440258	3.75329	0.000174531	0.00291492
POLR3F	397.548	-0.185542	0.0494443	-3.75254	0.000175049	0.00292118
PPP1R2	1153.83	-0.227295	0.0605798	-3.75199	0.000175436	0.00292551
TBX1	42.845	-0.62349	0.166248	-3.75036	0.000176581	0.00294246
STEAP3	458.394	-0.310178	0.0827443	-3.74863	0.000177806	0.00296072
SLC9A9	186.897	0.356058	0.0950156	3.74736	0.000178706	0.00297138
USH2A	207.583	0.586785	0.156584	3.74742	0.00017866	0.00297138
TMEM109	6120.97	0.221796	0.059197	3.74675	0.000179142	0.00297646
ARHGEF1	1517.38	0.21075	0.0562635	3.74577	0.000179838	0.00298303
CLDN23	30.7101	0.516902	0.138007	3.74547	0.000180059	0.00298303
SYNGR1	1937.32	0.258975	0.0691356	3.7459	0.000179749	0.00298303
ZRANB1	1749.78	-0.159028	0.0424587	-3.74547	0.000180058	0.00298303
RP3-449O17.1	161.09	0.253714	0.0677664	3.74394	0.000181154	0.002999
WDR75	1083.97	-0.211358	0.056478	-3.74231	0.000182337	0.00301641
GDF15	284.376	-0.563618	0.150673	-3.74067	0.000183532	0.00302917
LRRC16B	66.7788	-0.349711	0.0934877	-3.74072	0.000183495	0.00302917
MAPK8IP2	132.733	-0.341357	0.0912559	-3.74065	0.000183543	0.00302917
SEZ6	17.4085	-0.545846	0.145935	-3.74034	0.000183771	0.00302917
SPG21	4164.16	-0.192605	0.0514934	-3.74037	0.000183747	0.00302917
KANSL2	745.764	-0.206532	0.0552277	-3.73965	0.000184279	0.00303537
PLK5	167.655	-0.461477	0.123408	-3.73943	0.000184437	0.00303579
NAGA	1709.68	0.207717	0.0555557	3.73889	0.000184835	0.00304014
SLC16A14	5500.55	0.307675	0.0823053	3.73821	0.000185332	0.00304613
PPDPF	5871.27	-0.352631	0.0943529	-3.73736	0.000185964	0.00305431
IQSEC3	3047.56	0.331146	0.0886402	3.73584	0.000187087	0.00307056
RP11-15B17.1	18.5515	-0.460033	0.123153	-3.73544	0.000187384	0.00307323
C16orf58	3876.7	0.179201	0.0479958	3.73369	0.000188696	0.00308799
CCBE1	92.5438	-0.518444	0.138858	-3.73362	0.000188748	0.00308799
PCMTD2	3118.72	0.290941	0.0779159	3.73404	0.000188434	0.00308799
PFKFB3	1709.32	-0.373262	0.099976	-3.73352	0.000188823	0.00308799
PDK1	1059.06	-0.390558	0.104721	-3.7295	0.000191857	0.00313536
MYO7A	5854.99	0.269889	0.0723918	3.72817	0.000192872	0.00314745
PHYHIPL	565.588	0.414191	0.111093	3.72832	0.000192759	0.00314745
OR7E13P	14.2725	-0.504652	0.135381	-3.72764	0.000193282	0.00315188
TATDN1	471.04	-0.290892	0.0780591	-3.72657	0.000194107	0.00316308
EHHADH	546.639	0.267489	0.0717972	3.72562	0.000194834	0.00317267
PRKD1	166.008	0.231223	0.0620778	3.72472	0.00019553	0.00318175
CYB5B	2129.61	-0.159275	0.0427704	-3.72395	0.000196126	0.00318918
ZCCHC8	690.348	-0.197392	0.0530112	-3.72359	0.000196411	0.00319154
DNAH1	397.726	0.341546	0.0917453	3.72277	0.000197049	0.0031983
RP6-42F4.1	175.157	0.35114	0.0943241	3.7227	0.000197106	0.0031983
EPC2	688.29	-0.294786	0.0792101	-3.72157	0.000197989	0.00321034
RP11-807H22.5	44.7513	-0.402785	0.108249	-3.72091	0.00019851	0.00321651
CHRNB1	843.755	0.23535	0.0632984	3.71811	0.000200718	0.00324999
USP36	1521.16	-0.225146	0.0605716	-3.71702	0.000201589	0.00326178
HSF1	2701.77	-0.240131	0.0646418	-3.7148	0.000203368	0.00328824
GABRA2	67.8586	-0.535842	0.144325	-3.71274	0.000205028	0.00331273
BFAR	2829.17	-0.203428	0.0548039	-3.71193	0.000205687	0.00331869
GAREM	99.6007	-0.362506	0.0976551	-3.7121	0.000205543	0.00331869
LNP1	112.664	0.264702	0.0713334	3.71077	0.00020663	0.00333157
PLIN3	2062.14	0.202352	0.0545349	3.71051	0.000206846	0.0033327
KLHL21	6866.41	-0.194156	0.0523335	-3.70997	0.000207282	0.00333502
RP11-490O6.2	8.14099	0.509096	0.13722	3.71007	0.000207202	0.00333502
DRAXIN	14.3639	-0.58924	0.158846	-3.70951	0.000207659	0.00333874
MCF2L	1933.82	0.248824	0.0670853	3.70907	0.000208023	0.00334225
PARP6	1569.91	-0.209293	0.0564411	-3.70817	0.000208761	0.00335174
RBPMS	3211.23	-0.262193	0.0707556	-3.70562	0.000210877	0.00338097
RPA1	3314.16	-0.147427	0.0397837	-3.7057	0.000210807	0.00338097
NTRK1	12.8763	0.577735	0.155916	3.70542	0.000211038	0.00338119
2018-09-02	11306.2	0.176188	0.0475587	3.70463	0.000211696	0.00338936
CBX1	2829.52	-0.0982286	0.0265249	-3.70326	0.000212846	0.00340301
NLRP3	7.20049	-0.584378	0.157794	-3.70343	0.000212706	0.00340301
ABCA13	74.7401	0.53591	0.144735	3.70271	0.000213312	0.00340808
C11orf65	33.1596	-0.34165	0.0922799	-3.70232	0.000213633	0.00341082
HK3	4.06588	-0.613922	0.16587	-3.70123	0.00021456	0.00342324
AQP4	24.8635	-0.602333	0.162937	-3.69674	0.00021839	0.00348191
VBP1	902.378	-0.215809	0.0583848	-3.69632	0.00021875	0.00348522
TUBB4A	8371.13	0.307069	0.0831091	3.69477	0.000220088	0.0035041
FAM210A	400.491	-0.274298	0.074253	-3.6941	0.000220671	0.00350606
GATAD2A	2410.92	-0.191714	0.0518951	-3.69425	0.000220533	0.00350606
IRS2	2342.04	-0.379533	0.102738	-3.6942	0.000220579	0.00350606
EML3	1845.9	0.270981	0.0733637	3.69367	0.000221044	0.00350955
RASSF8-AS1	652.844	0.231017	0.0625605	3.6927	0.000221885	0.00352046
C1orf61	278.57	0.504297	0.136591	3.69201	0.000222488	0.00352479
STOM	2213.57	-0.183856	0.0498003	-3.69186	0.00022262	0.00352479
TEX30	185.062	-0.289803	0.0784929	-3.69209	0.000222415	0.00352479
DUSP8	127.07	-0.462642	0.125336	-3.69122	0.000223178	0.00353118
CCNG1	5046.3	-0.269239	0.0729764	-3.68939	0.000224791	0.00355425
AKR1C1	18.8126	0.577366	0.156517	3.68884	0.000225279	0.00355733
RP11-348P10.2	43.6063	0.379854	0.102979	3.68864	0.000225452	0.00355733
ZNF333	491.152	-0.286341	0.0776247	-3.68878	0.000225328	0.00355733
AF131216.5	5.02268	-0.601444	0.163138	-3.68671	0.000227175	0.00358203
GOT1	2214.11	-0.262638	0.0712571	-3.68577	0.000228009	0.00359107
GYPE	91.9308	0.488964	0.132665	3.68571	0.000228061	0.00359107
HDAC8	561.454	0.203876	0.0553499	3.68341	0.000230136	0.00362124
RP13-735L24.1	88.5682	0.515315	0.140014	3.68045	0.000232818	0.00366093
EIF3E	10217.1	-0.230504	0.0626575	-3.6788	0.000234339	0.00367483
FZD5	1239.08	0.354041	0.0962386	3.67879	0.000234345	0.00367483
REPS1	1478.17	-0.188909	0.0513481	-3.67899	0.000234159	0.00367483
RP5-837J1.2	293.153	0.23772	0.0646168	3.67893	0.000234216	0.00367483
AC114803.3	4.39897	-0.605034	0.164505	-3.67791	0.000235157	0.00368189
C2orf76	135.68	-0.279907	0.0761061	-3.67786	0.0002352	0.00368189
HORMAD2	545.802	0.329953	0.0897153	3.67777	0.000235278	0.00368189
RXRG	53.2417	0.553222	0.150457	3.67695	0.000236044	0.00369135
C18orf21	424.074	-0.310712	0.0845081	-3.67671	0.000236263	0.00369226
GALNT6	548.289	0.376796	0.102537	3.67474	0.000238087	0.00371822
PPP1R8	1233.24	-0.162024	0.0440945	-3.67448	0.000238335	0.00371956
RABGAP1L	2994.42	0.256756	0.0698822	3.67413	0.000238658	0.00372206
ACSS3	464.916	0.292258	0.0795559	3.67362	0.00023914	0.0037245
DOCK11	78.8017	-0.486381	0.132397	-3.67366	0.000239097	0.0037245
RAB21	1827.57	-0.18371	0.0500342	-3.67169	0.000240955	0.00375021
MAB21L1	5377.87	0.192724	0.0525135	3.66999	0.000242559	0.00377261
CEP164	1834.41	0.196796	0.053628	3.66965	0.000242887	0.0037748
PIWIL2	64.5989	-0.44655	0.121693	-3.6695	0.00024303	0.0037748
RASSF6	62.879	-0.398005	0.108486	-3.66873	0.000243758	0.0037828
RTN1	72.4045	-0.475949	0.129736	-3.66861	0.000243875	0.0037828
SLU7	1392.89	-0.27522	0.0750674	-3.66631	0.000246079	0.0038118
SUPT7L	1721.23	0.164425	0.0448455	3.66648	0.000245912	0.0038118
NYNRIN	1872.57	0.363896	0.0992668	3.66584	0.000246529	0.0038162
CC2D1B	1738.52	-0.164984	0.0450255	-3.66422	0.000248089	0.00383775
CSRNP2	1272.68	-0.218547	0.0597042	-3.66049	0.000251732	0.00388999
KAZN	1409.78	-0.185539	0.050688	-3.66042	0.000251806	0.00388999
TMEM105	2.10418	-0.597798	0.163339	-3.65986	0.000252356	0.00389585
ATP2C2	12.0954	-0.533025	0.145672	-3.65908	0.00025312	0.003905
MZT1	224.193	-0.274951	0.0751481	-3.65879	0.000253412	0.00390688
DZIP1	3327.49	0.226117	0.0618099	3.65826	0.000253928	0.00391221
RP11-705C15.2	81.7861	-0.337938	0.0924485	-3.65542	0.000256758	0.00395314
CYP51P2	11.9533	-0.531341	0.145402	-3.65428	0.0002579	0.00396805
GLO1	3816.5	-0.17252	0.0472179	-3.6537	0.000258483	0.00397436
WNT10A	122.032	-0.581693	0.159221	-3.65336	0.000258827	0.00397696
BHLHE40	9087.21	-0.320441	0.0877262	-3.65274	0.000259454	0.00398393
ZBTB14	538.152	-0.196825	0.0539026	-3.6515	0.000260716	0.00400062
LEPRE1	5298.35	0.22199	0.0608001	3.65115	0.000261068	0.00400333
BTN2A2	1262.97	0.2187	0.0599075	3.65062	0.000261604	0.00400887
RP11-73M18.8	242.289	0.3574	0.097948	3.64887	0.000263397	0.00403364
CLN5	1910.96	0.194936	0.0534317	3.64831	0.00026397	0.00403972
HEPACAM	32.8291	0.578706	0.158671	3.64722	0.000265098	0.00405426
PINX1	180.401	-0.273487	0.0749909	-3.64694	0.000265384	0.00405592
COL5A3	9.8654	-0.590747	0.162043	-3.64561	0.000266759	0.00407422
SHKBP1	1504.73	0.259683	0.071239	3.64523	0.00026715	0.00407475
SLC17A9	20.3886	0.444092	0.121825	3.64531	0.000267065	0.00407475
FAM216A	182.512	-0.235942	0.0647867	-3.64183	0.00027071	0.00412355
LAPTM4B	15936.4	0.120724	0.0331485	3.64192	0.000270612	0.00412355
CEACAM19	305.204	0.331479	0.0910365	3.64117	0.000271407	0.00413141
CKMT1A	6.40127	-0.583482	0.160272	-3.64057	0.000272031	0.00413816
UBE2D2	2465.73	-0.145324	0.0399222	-3.64018	0.000272452	0.00414181
RP4-785G19.5	22.1678	-0.412906	0.113472	-3.63885	0.000273862	0.00416048
APOBEC3C	299.922	0.271706	0.0746841	3.63807	0.000274687	0.00417025
ALPK1	569.731	0.255077	0.0701456	3.63639	0.000276486	0.00419477
AIMP1	943.661	-0.265762	0.0731093	-3.63514	0.000277831	0.0042096
POMT1	1913.17	0.210252	0.0578374	3.63522	0.000277744	0.0042096
ZNF627	696.515	-0.263229	0.0724245	-3.63452	0.000278494	0.00421686
PDGFRL	181.984	0.379021	0.10431	3.6336	0.000279495	0.00422921
C20orf202	4.66945	-0.578547	0.159245	-3.63306	0.000280075	0.00423519
RP11-539L10.3	121.474	-0.405583	0.111671	-3.63193	0.000281305	0.00425097
DNAJC9	721.109	-0.170565	0.0469806	-3.63055	0.000282822	0.00427108
ADA	726.796	-0.290924	0.0801436	-3.63003	0.000283383	0.00427393
EPHB4	2848.03	0.193686	0.0533564	3.63003	0.000283385	0.00427393
CHST6	40.9181	0.545456	0.150288	3.62941	0.000284069	0.00428143
ALG8	1167.09	0.161036	0.0443805	3.62854	0.000285031	0.00429311
IARS2	3537.99	-0.160152	0.0441547	-3.62707	0.000286656	0.00430649
RP5-1042I8.7	125.053	0.329725	0.090904	3.62718	0.000286534	0.00430649
THAP9	237.215	-0.315127	0.086872	-3.62749	0.000286191	0.00430649
ZNHIT3	889.425	-0.2265	0.0624473	-3.62705	0.000286672	0.00430649
CTD-2583A14.11	126.031	0.315894	0.0871383	3.62521	0.000288732	0.00433458
SRSF6	6525.54	0.233313	0.0643848	3.62373	0.000290387	0.00435656
SLC26A1	148.215	0.359376	0.0991787	3.62353	0.000290614	0.00435712
NDUFB2-AS1	47.1949	-0.346079	0.0955564	-3.62172	0.000292648	0.00438473
FAM178B	436.917	0.405141	0.11189	3.62089	0.000293592	0.00439601
FAM120AOS	1843.69	-0.129884	0.0358798	-3.61998	0.00029463	0.0044081
PIK3R2	7278.44	0.200892	0.0554974	3.61984	0.000294785	0.0044081
SLC25A19	201.663	-0.298097	0.0823551	-3.61965	0.000295001	0.00440844
AP001053.11	124.519	0.442496	0.122283	3.61863	0.000296164	0.00442293
RP11-96K19.4	4.10423	-0.593307	0.163994	-3.61786	0.000297052	0.0044333
EPHA6	113.276	-0.548381	0.151585	-3.61765	0.000297286	0.0044339
STK36	1317.08	0.205999	0.0569672	3.6161	0.000299071	0.00445761
MRPL15	1313.15	-0.227158	0.0628324	-3.6153	0.000300004	0.00446862
DDX54	3091.01	-0.27571	0.0762841	-3.61426	0.000301212	0.00448077
TFR2	14.5395	-0.530244	0.146702	-3.61441	0.000301027	0.00448077
ATP6V1G1	2843.3	-0.228609	0.0633203	-3.61035	0.000305779	0.00454229
BYSL	665.581	-0.245338	0.0679692	-3.60954	0.000306737	0.00454229
FBXO22	607.677	-0.183616	0.0508691	-3.60958	0.000306692	0.00454229
GRIN2A	7.18096	-0.598757	0.165873	-3.60974	0.000306508	0.00454229
PYGM	3495.83	0.266051	0.0736995	3.60994	0.000306266	0.00454229
RFC5	409.832	-0.19301	0.0534705	-3.60966	0.000306595	0.00454229
THAP8	400.238	-0.34386	0.0952507	-3.61006	0.000306131	0.00454229
GLUD2	192.298	0.354137	0.0981324	3.60877	0.000307657	0.00455003
SPIDR	1147.24	0.118018	0.0327025	3.60882	0.000307592	0.00455003
PCID2	1052.84	-0.147662	0.0409203	-3.60852	0.000307945	0.00455135
NFE2L3	1565.13	0.257363	0.0713472	3.60719	0.000309537	0.00457191
PRRT2	157.83	0.445069	0.123452	3.6052	0.000311918	0.00460411
TDRD7	808.543	0.24738	0.0686426	3.60389	0.000313486	0.00462427
C6orf136	589.235	-0.306452	0.0850682	-3.60242	0.000315263	0.00464749
TRIM25	1858.93	0.20874	0.0579471	3.60225	0.000315479	0.00464767
ATG3	990.539	-0.18728	0.0520045	-3.60122	0.000316726	0.00465705
MROH7	377.382	0.409358	0.113662	3.60155	0.000316327	0.00465705
RP11-475O23.3	2.20544	-0.588609	0.163446	-3.60124	0.000316706	0.00465705
NPM1	16770.6	-0.255137	0.0708657	-3.60029	0.000317858	0.0046707
TANGO6	443.368	0.168726	0.0468775	3.5993	0.000319077	0.0046856
IFT52	1186.38	-0.184209	0.0511893	-3.59858	0.000319958	0.00469552
RP11-888D10.4	5.68678	-0.597973	0.166211	-3.59766	0.000321089	0.00470909
ARRDC3	3191.22	-0.433199	0.120444	-3.59669	0.000322297	0.00472379
MMEL1	184.042	0.410784	0.114286	3.59435	0.000325208	0.00476036
PSEN1	3792.18	0.149924	0.0417096	3.59446	0.000325065	0.00476036
WHAMM	549.084	-0.210303	0.0585182	-3.59381	0.000325882	0.00476717
RP11-171I2.5	11.6079	0.472551	0.131507	3.59336	0.000326439	0.00477226
RIMS3	382.278	0.280773	0.0781455	3.59295	0.00032695	0.00477668
IL34	748.597	0.431605	0.120174	3.5915	0.000328781	0.00480037
LPP-AS2	64.1028	0.258422	0.0719832	3.59003	0.000330638	0.00482134
TNFAIP3	527.624	-0.438185	0.122055	-3.59006	0.0003306	0.00482134
CKMT1B	18.8938	-0.527602	0.146974	-3.58977	0.000330967	0.00482305
MARS2	267.386	-0.35924	0.100115	-3.58829	0.000332858	0.00484753
VIPR1	28.7541	-0.438869	0.122313	-3.58808	0.000333125	0.00484833
FASTKD2	1093.8	-0.192954	0.0537906	-3.58714	0.000334329	0.00486275
SNORD63	14.7977	-0.546549	0.152378	-3.58679	0.000334768	0.00486605
RPH3AL	85.7966	0.360948	0.100642	3.58645	0.000335213	0.00486942
UBE2H	5155.31	0.233531	0.0651336	3.58542	0.00033654	0.00488559
MVB12B	1012.43	0.211296	0.0589405	3.5849	0.000337209	0.0048922
SHB	1666.09	-0.344526	0.0961157	-3.58449	0.000337741	0.00489681
NOP16	441.475	-0.311083	0.0868094	-3.58352	0.000338997	0.00490936
SLC2A9	87.0993	0.389381	0.108665	3.58332	0.00033925	0.00490936
ZFP82	439.539	-0.194364	0.0542391	-3.58347	0.000339056	0.00490936
CTC1	660.905	-0.242715	0.0677431	-3.58288	0.000339832	0.00491467
SNED1	2509.64	0.288896	0.0806823	3.58067	0.00034272	0.00495331
AC012146.7	44.0849	-0.382052	0.106749	-3.57898	0.000344935	0.00497321
EIF3M	4020.41	-0.226162	0.063192	-3.57896	0.000344966	0.00497321
LEO1	553.989	-0.269114	0.0751913	-3.57905	0.000344839	0.00497321
PTPRG-AS1	34.2262	-0.368317	0.102899	-3.5794	0.000344389	0.00497321
CCT4	6697.88	-0.206597	0.0577324	-3.57853	0.000345539	0.00497832
AC007276.5	23.7146	-0.468215	0.130877	-3.5775	0.00034689	0.00498837
AC012074.1	3.622	0.586173	0.163849	3.57752	0.000346864	0.00498837
ZNF862	962.885	0.195199	0.0545604	3.57768	0.000346662	0.00498837
RP11-1191J2.2	28.6612	0.493281	0.137896	3.57719	0.000347309	0.00499126
CNBD1	3.15646	0.59351	0.165931	3.57684	0.000347776	0.00499484
PPP2R2C	6.43347	-0.566147	0.158331	-3.57572	0.000349265	0.00501307
IL20RB	21.6675	-0.452361	0.12656	-3.57429	0.000351176	0.00503734
NCAPD2	1463.2	0.191696	0.0536815	3.57099	0.000355639	0.00509816
E2F5	364.748	-0.259172	0.0725836	-3.57067	0.000356075	0.00510122
SOX9	7031.17	0.208436	0.0583835	3.57012	0.000356815	0.00510862
ASCL1	213.343	0.571119	0.160084	3.56763	0.000360224	0.00515098
PDIA5	1378.26	0.282028	0.0790507	3.56768	0.000360154	0.00515098
ZSCAN16	167.84	0.286867	0.0804303	3.56666	0.00036156	0.00516686
RP11-720L2.3	233.492	0.501076	0.140516	3.56596	0.00036253	0.00517748
AP001372.2	161.54	-0.278833	0.0782013	-3.56558	0.000363056	0.00518175
TRIB1	1288.75	0.322287	0.0904219	3.56426	0.000364887	0.00520465
ANK1	170.291	0.540767	0.151747	3.56361	0.000365791	0.00521104
ATP10B	207.442	0.511935	0.143651	3.56374	0.000365614	0.00521104
CYTH3	1284.24	-0.233945	0.0656773	-3.56204	0.000367991	0.00523911
AHSA2	1839.86	0.370498	0.104047	3.56088	0.00036961	0.0052589
C12orf45	152.075	-0.266042	0.0747202	-3.56051	0.000370141	0.00526318
CASC15	522.571	0.336692	0.0945711	3.5602	0.000370569	0.00526599
ADAM20	4.23418	-0.58972	0.165653	-3.55996	0.000370905	0.00526749
PPAT	846.367	-0.295317	0.0829634	-3.5596	0.000371422	0.00527157
TMEM86A	1584.66	0.178816	0.0502486	3.55862	0.000372809	0.00528797
KLF9	894.979	0.246261	0.0692127	3.55803	0.000373641	0.00529648
C1GALT1C1	915.97	0.144269	0.0405692	3.55611	0.000376381	0.00532872
PWP1	1371.91	-0.111006	0.0312146	-3.55622	0.000376233	0.00532872
RP11-66B24.7	209.068	0.510085	0.143477	3.55517	0.000377739	0.00534464
CCT2	4965.99	-0.139272	0.0391886	-3.55389	0.000379584	0.00536412
MRPL1	331.612	-0.293509	0.0825852	-3.55402	0.000379397	0.00536412
FAM69A	2555.13	0.332689	0.093622	3.55353	0.000380091	0.00536797
PCIF1	2035.45	-0.228942	0.064446	-3.55246	0.000381649	0.00538664
RP11-708B6.2	42.3904	-0.444728	0.125218	-3.55162	0.00038287	0.00540055
FKBP9	3315.95	0.249162	0.070179	3.55038	0.000384681	0.00542275
FOXO1	879.107	0.225608	0.0635574	3.54967	0.000385715	0.00543398
TSPAN15	1414.61	0.442808	0.124758	3.54935	0.000386185	0.00543725
ZNF26	335.158	-0.250709	0.070661	-3.54805	0.000388092	0.00546074
HBS1L	1323.61	-0.244232	0.0688624	-3.54667	0.000390135	0.00548483
SUPT3H	371.692	-0.251991	0.0710522	-3.54657	0.000390284	0.00548483
OTUD7B	1717.24	-0.242869	0.0685108	-3.54497	0.000392658	0.00551481
ACOX2	952.008	0.280563	0.0791578	3.54436	0.000393573	0.00552224
NEFH	296.132	-0.345324	0.0974309	-3.54429	0.00039367	0.00552224
PIANP	1908.4	0.326557	0.0921693	3.54301	0.000395581	0.00554524
WSCD1	1819.8	0.239177	0.0675095	3.54287	0.000395794	0.00554524
FUNDC2	1702.08	-0.256347	0.0723719	-3.54208	0.00039698	0.00555845
RNF112	5.45326	-0.564017	0.159243	-3.54187	0.000397301	0.00555954
SLC19A1	3286.89	0.269313	0.0760408	3.54169	0.000397568	0.00555988
CWF19L2	359.809	-0.418858	0.118271	-3.5415	0.000397852	0.00556046
AC010894.3	20.9216	-0.411197	0.116135	-3.54067	0.000399116	0.00557417
ADCY2	27.7368	-0.419505	0.118486	-3.54053	0.000399321	0.00557417
EIF4A1	579.626	-0.168845	0.047705	-3.53935	0.00040111	0.00559232
TFB2M	383.315	-0.170916	0.0482882	-3.53949	0.000400897	0.00559232
RAD21-AS1	11.7559	-0.529251	0.149589	-3.53803	0.000403125	0.00561699
FAM120C	469.143	0.271046	0.076685	3.53454	0.000408491	0.00568829
C12orf60	90.8543	-0.271322	0.0767814	-3.53369	0.000409805	0.00570213
C18orf56	13.7729	-0.439478	0.124372	-3.53357	0.000409983	0.00570213
RP11-884K10.7	296.598	0.270137	0.0764732	3.53244	0.000411738	0.00572305
DPF2	1985.7	-0.168135	0.0476143	-3.5312	0.000413685	0.00574664
CWC15	1071.22	-0.265753	0.0752708	-3.53062	0.000414582	0.00575559
CDC20P1	12.2233	0.529325	0.149938	3.5303	0.000415092	0.00575918
TARSL2	571.051	-0.185016	0.052427	-3.52902	0.000417103	0.00578008
TGFB1I1	870.742	-0.409584	0.116058	-3.52914	0.000416906	0.00578008
SIRT1	760.034	-0.311485	0.0882753	-3.52856	0.000417827	0.0057866
TLCD1	133.328	-0.33895	0.0960643	-3.52837	0.000418134	0.00578735
L3MBTL1	379.716	0.29226	0.082842	3.52792	0.000418846	0.00579369
VPS26A	1540.98	-0.183059	0.0518914	-3.52773	0.000419142	0.00579429
NDUFA4	3554.52	-0.297145	0.0842653	-3.52631	0.000421401	0.005822
CYB5D1	881.618	-0.148351	0.0420922	-3.52442	0.00042441	0.00585905
FUT5	2.52504	-0.576896	0.163691	-3.52431	0.000424595	0.00585905
FOXO4	838.403	0.246442	0.0699462	3.52331	0.000426194	0.00587757
C1QL4	2.18687	-0.574567	0.163141	-3.52191	0.00042845	0.0058971
ESYT2	2445.7	-0.22202	0.063044	-3.52167	0.000428838	0.0058971
FRMPD3	446.482	0.551242	0.156525	3.52175	0.000428705	0.0058971
LINC00092	5.35641	-0.559278	0.158798	-3.52195	0.000428385	0.0058971
SIRPA	2144.84	0.270571	0.0768311	3.52163	0.000428899	0.0058971
EGFL6	37.315	-0.52743	0.149811	-3.52063	0.000430526	0.00591251
LITAF	4317.4	-0.243647	0.0692057	-3.52062	0.000430536	0.00591251
GOLGA2B	211.539	0.39365	0.111822	3.52033	0.000431006	0.0059154
RP11-227G15.9	3.41699	-0.577589	0.164156	-3.51855	0.000433918	0.00595181
MAP4K1	411.719	0.36414	0.103508	3.51798	0.000434839	0.00596087
EIF4H	7947.91	-0.195451	0.0555612	-3.51776	0.000435207	0.00596233
RIOK2	711.807	-0.186467	0.0530109	-3.51752	0.000435603	0.00596419
MSI1	1205.6	0.213696	0.0607616	3.51696	0.000436517	0.00597313
FAM134A	4837.83	-0.181571	0.0516516	-3.5153	0.000439251	0.00600336
SEC61A1	10769.6	0.174343	0.0495935	3.51544	0.000439022	0.00600336
MLX	1033.6	-0.185309	0.052746	-3.51323	0.00044269	0.00604315
SLC35B2	2824.58	0.171594	0.0488414	3.5133	0.000442584	0.00604315
METAP1	1140.64	-0.205242	0.0584452	-3.5117	0.000445258	0.00607457
MT3	14.0168	-0.574836	0.163748	-3.51048	0.000447292	0.00609563
RAPGEFL1	341.127	0.264843	0.0754439	3.51046	0.000447334	0.00609563
VPS37B	2358.93	0.206769	0.0589162	3.50954	0.000448885	0.00611312
ABCB5	90.8264	-0.499928	0.142479	-3.50879	0.00045015	0.00611942
RP11-326I11.4	6.25671	-0.574585	0.163749	-3.50894	0.000449899	0.00611942
TMEM8B	1511.03	0.213829	0.0609357	3.50909	0.000449643	0.00611942
PARM1	10248.5	0.326969	0.0932105	3.50786	0.000451734	0.00613731
MYOF	5107.74	-0.454887	0.129735	-3.50628	0.000454423	0.00617017
PA2G4	2862.64	-0.189289	0.0539975	-3.50551	0.000455729	0.00618424
LAMTOR5-AS1	40.4924	-0.365517	0.104316	-3.50395	0.000458419	0.00621706
RNF125	47.0677	-0.424019	0.121029	-3.50344	0.000459283	0.00622508
POLR3H	1711.83	0.179746	0.0513571	3.49992	0.000465398	0.00630422
SH3BGR	194.011	-0.268043	0.0766049	-3.49903	0.000466952	0.00631779
TMEM151B	21.5415	-0.470876	0.134568	-3.49916	0.000466728	0.00631779
DCK	448.361	-0.301172	0.0861086	-3.49758	0.000469492	0.00634092
RP11-865I6.2	7.5231	0.566449	0.161949	3.4977	0.000469296	0.00634092
SH3GL3	192.157	-0.379686	0.108551	-3.49777	0.000469157	0.00634092
RP11-522I20.3	79.9522	-0.288011	0.0823712	-3.4965	0.000471408	0.00636303
CYP21A1P	27.3947	0.496588	0.14205	3.49587	0.000472522	0.0063718
RP3-508I15.19	49.9569	0.441176	0.126202	3.49578	0.000472671	0.0063718
SUSD1	577.991	0.23666	0.0677012	3.49566	0.000472893	0.0063718
NUFIP1	269.45	-0.185883	0.0531949	-3.49438	0.000475173	0.00639875
SGPP2	61.6022	-0.536359	0.153523	-3.49367	0.000476432	0.00641193
HNRNPCP2	174.336	-0.302352	0.086547	-3.4935	0.000476729	0.00641216
GSPT1	2891.16	-0.172366	0.0493499	-3.49273	0.000478106	0.00642691
B3GNT7	289.002	0.329098	0.0942825	3.49055	0.000482022	0.00647573
NIP7	605.655	-0.151915	0.0435301	-3.48988	0.000483239	0.00648828
LRRC8A	5589.51	0.311482	0.0892632	3.48948	0.000483969	0.00649426
MBIP	597.744	-0.212024	0.0607669	-3.48914	0.000484581	0.00649867
NUDT21	2207.67	-0.251313	0.0720322	-3.4889	0.000485019	0.00650074
TMEM39A	914.98	0.17605	0.0504703	3.48819	0.000486304	0.00651414
JAG2	802.886	-0.347884	0.0997592	-3.48724	0.000488042	0.00653359
ATP6V1E1	3958.13	-0.252592	0.0724454	-3.48666	0.0004891	0.00653779
EIF3EP1	58.4	0.321536	0.0922248	3.48644	0.000489499	0.00653779
OXCT1-AS1	27.1068	-0.349671	0.100283	-3.48684	0.000488756	0.00653779
TMEM128	636.916	-0.188273	0.0540015	-3.48644	0.000489494	0.00653779
BSN	173.255	-0.419951	0.120472	-3.48589	0.000490509	0.00654549
RP11-1016B18.1	40.8376	0.447952	0.128507	3.48581	0.000490647	0.00654549
CFLAR	3164.33	0.290934	0.0834741	3.48532	0.000491546	0.00655366
RIN2	2466.98	0.151843	0.0435731	3.48478	0.000492533	0.00656299
RP11-418J17.1	146.588	0.262286	0.0752753	3.48435	0.000493329	0.00656977
RALA	1368.08	-0.166067	0.0476653	-3.48403	0.000493933	0.00657016
RP11-284F21.9	14.9854	0.491347	0.141029	3.48403	0.00049393	0.00657016
SLC20A2	3315.64	0.123282	0.0354196	3.48061	0.000500272	0.00665062
RAX2	2.31532	-0.557781	0.160268	-3.48031	0.000500831	0.00665419
GATS	638.298	0.316034	0.0908217	3.47971	0.000501948	0.00666516
MEGF11	19.6396	-0.578562	0.166287	-3.47929	0.000502739	0.00667179
B3GAT1	1716.42	0.333772	0.0959532	3.47848	0.000504261	0.00668811
C1orf53	79.0654	-0.295557	0.084981	-3.47792	0.000505312	0.00669477
KLHL31	288.367	0.391615	0.112601	3.47791	0.000505348	0.00669477
PLEKHA3	837.992	-0.209598	0.0602742	-3.47741	0.000506276	0.00670318
ACSS1	2284.96	0.323451	0.0930428	3.47637	0.000508249	0.0067254
NUDT5	1570.57	0.129105	0.0371426	3.47592	0.000509106	0.00673285
RP11-1094H24.4	21.3286	-0.425087	0.122386	-3.47334	0.00051402	0.00679392
MKRN2	1287.05	-0.131483	0.0378576	-3.47309	0.000514502	0.00679636
SEPHS1	1733.06	0.13713	0.0395066	3.47106	0.000518412	0.00684406
GEM	4267.45	0.354431	0.102147	3.46983	0.000520794	0.00686906
ZNF652	1234.23	0.200765	0.0578611	3.46977	0.000520906	0.00686906
DVL1	1760.02	-0.250649	0.0722413	-3.4696	0.000521227	0.00686932
SCCPDH	2312.34	-0.152458	0.0439456	-3.46925	0.00052192	0.0068745
CEBPZ	1213.29	-0.374789	0.108041	-3.46894	0.000522518	0.00687842
RP11-218E20.3	13.2702	0.509375	0.146889	3.46775	0.000524833	0.00690491
CTD-2630F21.1	57.7462	-0.261496	0.0754127	-3.46754	0.000525252	0.00690645
SYT3	78.2644	0.339834	0.0980246	3.46682	0.000526645	0.0069208
NSG2	13.6319	-0.508838	0.1468	-3.4662	0.000527876	0.006933
RP11-85B7.2	1.94009	-0.558634	0.161181	-3.46589	0.000528475	0.00693688
SNRNP27	694.157	-0.204071	0.0589322	-3.46281	0.000534561	0.00701275
MVD	1651.86	-0.362127	0.104613	-3.46159	0.000536991	0.00703655
RP11-613M10.9	2.08821	-0.567448	0.163924	-3.46166	0.000536864	0.00703655
MKKS	1011.39	0.164972	0.0476616	3.46132	0.000537527	0.00703954
FZD10	2.47512	-0.535204	0.154655	-3.46062	0.000538924	0.00704977
MMD2	9.15425	-0.484989	0.140139	-3.46077	0.000538634	0.00704977
KLC3	730.417	-0.330012	0.0953737	-3.4602	0.000539775	0.00705687
SUPV3L1	691.674	-0.168387	0.0486669	-3.45998	0.000540212	0.00705855
MRPL3	1864.56	-0.152231	0.0440287	-3.45753	0.000545152	0.00711497
UCP3	35.0403	0.357789	0.103478	3.45762	0.000544962	0.00711497
RIN3	386.556	0.268752	0.0777338	3.45734	0.00054553	0.00711584
FLVCR2	1239.78	0.297386	0.0860199	3.45718	0.000545863	0.00711612
H6PD	8048.02	0.240177	0.0695129	3.45515	0.000549989	0.00715768
SLC25A18	42.9167	0.528957	0.153087	3.45528	0.000549727	0.00715768
WARS2	915.453	-0.240273	0.069535	-3.45543	0.000549416	0.00715768
EMG1	765.64	-0.259425	0.0751172	-3.45361	0.000553141	0.00719052
SLC2A3	479.354	-0.458322	0.132707	-3.45364	0.000553083	0.00719052
CHN1	1215.82	0.337194	0.0976793	3.45205	0.000556339	0.00722605
LINC00486	6.57722	0.543829	0.157541	3.45197	0.000556506	0.00722605
CUL1	2110.85	-0.129163	0.0374609	-3.44794	0.000564873	0.00733053
SERTAD2	1765.09	-0.212039	0.0615123	-3.4471	0.000566643	0.00734933
RAPGEF1	2435.82	-0.249888	0.0725111	-3.44621	0.000568517	0.00736947
CTNNBIP1	825.171	0.188354	0.0546732	3.44508	0.000570886	0.00739598
AC090044.1	73.3269	0.425801	0.123648	3.44367	0.000573886	0.00743064
MED26	302.401	-0.245981	0.071447	-3.44285	0.000575627	0.00744897
C14orf39	33.79	-0.424066	0.123253	-3.44062	0.000580378	0.00750342
SDHB	1651.77	-0.219363	0.0637605	-3.44042	0.000580819	0.00750342
SIGLEC15	18.1955	-0.523856	0.15226	-3.44054	0.000580556	0.00750342
RYK	1754.31	0.181192	0.0526705	3.44011	0.000581473	0.00750763
HERC5	97.0728	-0.393182	0.114304	-3.43978	0.00058218	0.00751252
AC104653.1	9.61907	-0.519194	0.150954	-3.43943	0.000582948	0.00751819
EPS15L1	1760.03	-0.121316	0.0353045	-3.43628	0.000589761	0.00760178
TMEM164	6771.5	0.286905	0.083498	3.43607	0.00059022	0.00760341
ZC3H8	292.276	-0.25631	0.0746113	-3.43526	0.000591981	0.0076218
BMP7	26292.2	0.166158	0.0483713	3.43506	0.000592425	0.00762323
CPM	194.239	0.358226	0.104331	3.43356	0.000595713	0.00765691
MOGS	2085.99	0.196424	0.0572055	3.43366	0.000595489	0.00765691
C1D	430.122	-0.183716	0.0535098	-3.43332	0.00059623	0.00765926
ELF3	403.643	-0.469014	0.136614	-3.43314	0.000596641	0.00766024
TMEM198	517.097	-0.269372	0.0784712	-3.43275	0.000597497	0.00766693
ORMDL3	2095.06	0.16002	0.0466208	3.43237	0.000598323	0.00767323
CDK5R1	118.55	-0.289527	0.0844062	-3.43016	0.000603221	0.00772974
OPTN	3060.98	-0.209217	0.0609949	-3.43008	0.000603405	0.00772974
EGFL8	64.288	0.377722	0.110153	3.42905	0.000605693	0.0077547
C1orf145	773.016	0.25203	0.0735172	3.42817	0.000607659	0.00777552
RP11-662G23.1	4.04087	-0.563588	0.164412	-3.42791	0.000608254	0.00777878
DDX17	17331.6	0.289907	0.0845773	3.42772	0.000608669	0.00777945
ELMOD3	474.277	0.26947	0.0786181	3.42758	0.000608986	0.00777945
EXOC3	3535.31	-0.176322	0.0514532	-3.42684	0.00061066	0.00779213
STX7	1856.53	-0.225494	0.0658009	-3.42692	0.000610472	0.00779213
PEX26	1867.11	0.168865	0.0492827	3.42647	0.000611488	0.00779834
PRIM1	106.647	-0.239922	0.0700324	-3.42587	0.000612828	0.00780958
WWTR1	5229	0.263398	0.0768871	3.42577	0.000613051	0.00780958
MAGEF1	1552.34	0.176029	0.0514004	3.42466	0.000615563	0.00783721
LTBP1	4569.39	0.288111	0.0841852	3.42235	0.000620828	0.00789985
AC011239.1	5.60347	0.548395	0.160258	3.42196	0.000621707	0.00790224
HGSNAT	1522.25	0.260064	0.0759971	3.42202	0.000621575	0.00790224
TTYH2	3833.37	0.29509	0.0862423	3.42163	0.000622464	0.00790747
IFRD1	1881.54	-0.352998	0.103191	-3.42084	0.00062429	0.00792626
BTN2A3P	97.3841	0.301565	0.0881715	3.42021	0.000625729	0.00794013
EMID1	504.933	0.304376	0.0890357	3.41859	0.000629467	0.00798313
TCEA1	1655	-0.259016	0.075778	-3.41808	0.000630639	0.00799357
FCHSD1	517.668	0.203075	0.0594175	3.41776	0.000631385	0.00799859
ZNF274	1691.08	-0.162805	0.0476401	-3.4174	0.000632233	0.0080049
C4orf36	168.699	-0.245061	0.0717159	-3.41712	0.000632885	0.00800873
RP11-383H13.1	152.437	-0.456574	0.133628	-3.41675	0.000633739	0.0080151
POU2AF1	13.5072	0.527936	0.154546	3.41604	0.000635394	0.00803159
CTD-2017C7.2	18.3008	-0.45866	0.134282	-3.41565	0.000636306	0.00803494
KCTD5	920.785	-0.144257	0.0422346	-3.41562	0.000636361	0.00803494
RP11-695J4.2	38.2069	0.404796	0.118557	3.41436	0.000639312	0.00806775
KLKB1	210.052	0.563884	0.165239	3.41254	0.000643598	0.00811736
SYNGR2	5221.86	0.221836	0.06501	3.41234	0.000644076	0.00811891
ARHGAP1	6263.41	0.205628	0.0602706	3.41174	0.000645487	0.00813222
GAL3ST3	238.372	0.370206	0.108548	3.41053	0.000648363	0.00816395
PRPF38A	1691.24	-0.144915	0.0424998	-3.40979	0.000650135	0.00817727
RP5-1024N4.4	6.72858	0.538635	0.157966	3.40981	0.000650082	0.00817727
TAF1D	1940.79	-0.283193	0.0830781	-3.40875	0.000652603	0.00820379
RAB12	1146.49	-0.223996	0.0657211	-3.40828	0.00065374	0.00821358
DIS3L2	876.318	0.140385	0.0412017	3.40727	0.000656163	0.0082395
KLRG1	23.6507	0.360684	0.105869	3.40689	0.000657087	0.00824656
DNM2	9349.7	-0.134729	0.0395482	-3.4067	0.000657531	0.00824762
DNPEP	1334.53	-0.188208	0.0552624	-3.40572	0.000659903	0.00827284
RABGGTB	3066.64	-0.291349	0.0856141	-3.40305	0.000666392	0.00834961
AP1AR	360.73	-0.325582	0.0956971	-3.40221	0.000668428	0.00836596
SLC35A2	885.798	0.136446	0.0401048	3.40225	0.000668343	0.00836596
TRIM3	396.623	0.162896	0.0478856	3.40178	0.000669487	0.00837463
PCDHB7	115.415	0.340007	0.0999724	3.40101	0.000671371	0.0083936
IFFO2	749.243	-0.242524	0.0713154	-3.40072	0.000672075	0.00839781
ZNF350	358.863	-0.209952	0.0617511	-3.39997	0.000673924	0.00841633
KIAA0930	1897.91	0.197232	0.0580869	3.39546	0.000685127	0.00853092
PTENP1	43.1563	-0.386165	0.113711	-3.39603	0.000683701	0.00853092
RP11-3B12.1	111.557	-0.293474	0.0864207	-3.39588	0.000684095	0.00853092
SEMA4F	912.042	0.15036	0.0442848	3.39529	0.000685548	0.00853092
UFSP2	1191.92	-0.238571	0.0702657	-3.39527	0.000685619	0.00853092
VGLL4	7457.93	0.121298	0.035726	3.39523	0.00068571	0.00853092
WASF2	5393.44	-0.204351	0.0601809	-3.39561	0.000684747	0.00853092
FKBP7	298.736	0.209547	0.0617406	3.394	0.000688805	0.00856477
AKT1	4081.19	0.161527	0.0476029	3.39323	0.000690734	0.00857943
MTMR11	148.475	0.314166	0.0925827	3.39336	0.000690409	0.00857943
TRMT10C	558.045	-0.237972	0.0702054	-3.38965	0.000699827	0.00868766
ADIPOR1	3144.73	-0.178159	0.0525638	-3.3894	0.00070047	0.00868886
RP11-680F8.1	53.9737	0.323339	0.0953997	3.38931	0.000700684	0.00868886
CACUL1	2294.24	0.193472	0.0571093	3.38775	0.000704672	0.00873324
KAT2B	914.575	0.314836	0.0929437	3.38738	0.000705633	0.00873324
NUDCD1	407.279	-0.255239	0.0753512	-3.38732	0.000705789	0.00873324
TTC18	451.764	0.383693	0.113268	3.38749	0.000705364	0.00873324
PTGFRN	2122.13	0.239803	0.0708056	3.38678	0.000707181	0.00874573
SLC24A5	1562.47	0.251529	0.0742772	3.38635	0.000708277	0.00875455
MFAP4	2830.02	-0.439854	0.129905	-3.38598	0.00070925	0.00875711
PCDHB15	120.196	0.356052	0.105151	3.38609	0.000708955	0.00875711
PPAPDC1B	1155.93	0.225992	0.0667963	3.38329	0.000716222	0.00883842
GTF2E2	659.417	-0.194229	0.0574147	-3.38291	0.000717209	0.00884584
NEK8	188.54	-0.220395	0.0651665	-3.38203	0.000719516	0.00886951
OSGIN1	781.788	-0.313053	0.09258	-3.38143	0.000721097	0.00888408
RAB33A	302.003	-0.421296	0.124596	-3.38129	0.000721475	0.00888408
FAM71F2	45.468	0.351823	0.104068	3.38071	0.000722981	0.00889784
SLC38A3	6506.63	0.17758	0.0525466	3.37948	0.000726243	0.00892837
SMYD4	315.256	-0.163967	0.0485167	-3.3796	0.000725918	0.00892837
COMMD10	629.399	-0.226731	0.0671321	-3.37738	0.000731804	0.00898709
RHEB	1967.63	-0.160405	0.0474922	-3.37749	0.000731493	0.00898709
ZFP1	411.053	-0.284384	0.0842231	-3.37656	0.000733989	0.00900909
RP4-706A16.3	125.302	-0.357613	0.105917	-3.37637	0.000734499	0.00901052
SZT2	2079.65	0.303221	0.0898146	3.37608	0.000735259	0.009015
RP3-428L16.2	43.7894	-0.351771	0.104202	-3.37587	0.000735839	0.00901728
METAP1D	365.032	0.212892	0.063076	3.37517	0.000737711	0.00903538
PIP5K1C	11863.6	0.241002	0.0714376	3.37361	0.000741902	0.00907681
RNF150	4247.04	0.310361	0.0919984	3.37355	0.000742063	0.00907681
RP11-171I2.4	14.5841	0.463295	0.137335	3.37347	0.000742284	0.00907681
HPN	365.676	0.374424	0.111005	3.37303	0.000743455	0.00908627
SYCP2L	14.5106	-0.454036	0.134674	-3.37136	0.000747973	0.00913661
MTPAP	577.877	-0.207009	0.0614163	-3.37059	0.000750071	0.00915735
C8orf31	26.8057	0.353759	0.104967	3.37018	0.000751185	0.00916606
CDC6	84.6348	-0.355173	0.105405	-3.36959	0.000752794	0.00917827
LAMP3	4.71778	-0.555969	0.164999	-3.36952	0.000752988	0.00917827
BLOC1S2	865.383	-0.172457	0.0511869	-3.36917	0.000753941	0.00918499
GMIP	368.059	0.244239	0.0725096	3.36836	0.000756162	0.00920715
LIG1	723.732	-0.188342	0.0559259	-3.3677	0.000757968	0.00922423
ASAP3	2556.66	0.198596	0.0589765	3.36738	0.00075887	0.0092263
XXbac-B135H6.15	16.7908	0.453959	0.134812	3.36735	0.000758945	0.0092263
CENPQ	116.004	-0.31723	0.0942175	-3.36699	0.000759926	0.00923333
RPS11P6	13.0383	-0.439192	0.130457	-3.36656	0.000761131	0.00924306
CERCAM	1634.74	0.304892	0.0905839	3.36585	0.000763068	0.00926167
NPHP1	311.839	0.226873	0.0674127	3.36544	0.000764226	0.0092708
ZMYM6NB	153.005	0.287378	0.0854175	3.36439	0.000767123	0.00930101
RNF139	1044.5	-0.241943	0.0719162	-3.36424	0.00076756	0.00930138
KCNQ1	207.227	0.282536	0.0840052	3.36331	0.000770131	0.00932759
LY6D	5.48387	-0.553336	0.164534	-3.36304	0.000770894	0.0093319
DIO3OS	92.6288	0.395953	0.117779	3.36182	0.000774306	0.00936824
ISCU	1560.66	-0.190536	0.0566817	-3.36151	0.000775165	0.00936873
SLC38A10	6904.01	0.222379	0.0661519	3.36164	0.000774821	0.00936873
GCA	1314.81	0.180943	0.0538543	3.35986	0.000779812	0.00941991
RPS10-NUDT3	2.15303	-0.553982	0.164891	-3.3597	0.000780278	0.00942057
PDGFD	1500.44	0.28932	0.0861234	3.35937	0.000781213	0.00942688
TACR1	3.35333	-0.557992	0.166123	-3.35891	0.000782499	0.00943743
AC144831.1	208.781	0.351796	0.104829	3.3559	0.000791083	0.00953593
TAPT1-AS1	154.707	0.258198	0.0769667	3.35468	0.000794576	0.00957298
NDUFAF4	480.288	-0.27508	0.0820089	-3.35427	0.000795735	0.0095819
NUDT3	3258.42	0.233898	0.0697894	3.35148	0.000803818	0.00967415
BCKDHA	283.11	-0.261201	0.077976	-3.34976	0.000808814	0.00972266
MRPS30	1157.73	-0.179001	0.0534359	-3.34983	0.000808609	0.00972266
SLC9A3	6.81794	-0.509213	0.15202	-3.34965	0.000809124	0.00972266
TM6SF2	26.9282	0.466717	0.139381	3.34849	0.000812539	0.00975857
SEC11C	1441.6	-0.21816	0.0651667	-3.34772	0.000814784	0.0097804
ITPRIP	2294.28	0.211572	0.0632067	3.3473	0.000816014	0.00978671
PLK3	335.181	-0.339394	0.101399	-3.34711	0.000816584	0.00978671
PRSS3	4.52778	-0.555404	0.165935	-3.34711	0.000816593	0.00978671
LIMD2	243.114	0.36427	0.108841	3.34681	0.000817476	0.00979216
GRAMD1C	101.982	0.409356	0.122338	3.34611	0.000819529	0.0097955
MCPH1	451.564	-0.226056	0.0675492	-3.34655	0.000818249	0.0097955
RIPK2	546.318	-0.280807	0.0839232	-3.346	0.000819875	0.0097955
SEC16B	6.57542	0.499926	0.149407	3.34607	0.000819667	0.0097955
TMEM98	40738.5	0.222722	0.0665639	3.34599	0.000819895	0.0097955
RP11-626P14.2	3.60854	0.535317	0.160021	3.3453	0.00082195	0.00981492
C5orf63	170.717	0.331315	0.0990538	3.34479	0.000823437	0.00982255
RP11-983P16.4	151.058	-0.259192	0.0774913	-3.34479	0.000823448	0.00982255
MCHR1	47.3747	0.395693	0.118336	3.34381	0.000826374	0.0098472
ZNF485	68.8545	-0.327661	0.097988	-3.34389	0.000826133	0.0098472
CD4	46.487	-0.436289	0.13049	-3.34348	0.000827347	0.00985366
CUBN	972.066	0.453926	0.135811	3.34234	0.000830767	0.00988924
C15orf56	68.1721	0.30467	0.0911881	3.34112	0.000834426	0.00992763
UBA7	218.242	0.347187	0.103957	3.33973	0.0008386	0.0099721
RP11-550I24.2	26.7082	-0.338808	0.101478	-3.33874	0.000841586	0.0100024
RASD1	12.2391	-0.5356	0.160452	-3.33807	0.000843613	0.0100161
RP11-452L6.5	191.795	-0.242362	0.0726039	-3.33815	0.000843397	0.0100161
GPR85	139.655	-0.42376	0.126973	-3.3374	0.000845657	0.0100195
PAIP1	1844.63	-0.153263	0.0459248	-3.33726	0.000846087	0.0100195
RP11-1055B8.4	89.9568	0.436063	0.13066	3.33738	0.000845724	0.0100195
RP11-345J4.8	79.8654	-0.476831	0.142863	-3.33768	0.000844813	0.0100195
SERPINI1	707.658	-0.247474	0.0741507	-3.33745	0.000845513	0.0100195
RP11-714G18.1	21.1283	0.452949	0.135745	3.33677	0.000847572	0.0100319
NFKBIA	1192.51	0.277021	0.0830602	3.33519	0.000852421	0.010084
AC007318.5	155.552	-0.27789	0.083349	-3.33405	0.000855898	0.0101151
METTL22	344.919	-0.162126	0.0486294	-3.3339	0.000856369	0.0101151
MRPS36	480.438	-0.224599	0.067368	-3.33392	0.000856323	0.0101151
MTMR2	1697.55	-0.232989	0.0699263	-3.33193	0.000862467	0.0101661
PERP	2816.06	-0.175302	0.0526072	-3.33227	0.0008614	0.0101661
TYK2	2577.43	0.12467	0.0374155	3.33203	0.00086214	0.0101661
ZNF385C	25.7323	-0.417255	0.125221	-3.33215	0.000861769	0.0101661
PRMT5	2496.98	-0.204544	0.0613985	-3.33142	0.000864055	0.0101796
ASPA	38.8901	0.547914	0.164484	3.33112	0.000864981	0.0101852
CDCA7L	1471.76	-0.234856	0.070526	-3.33007	0.000868237	0.0102146
FAM81A	87.9885	-0.276942	0.0831661	-3.32998	0.000868515	0.0102146
GNA13	3049.16	-0.348995	0.104807	-3.32989	0.000868818	0.0102146
FAM227A	282.821	0.335576	0.100833	3.32805	0.000874565	0.0102756
IFFO1	799.164	0.223886	0.0672746	3.32794	0.000874903	0.0102756
AC025335.1	217.144	-0.308807	0.0927971	-3.32777	0.000875435	0.0102766
VPS45	917.66	0.147373	0.04429	3.32745	0.000876451	0.0102832
CD8A	6.35222	-0.526061	0.158122	-3.32694	0.000878065	0.0102925
SRCRB4D	91.122	-0.397432	0.11946	-3.32691	0.000878137	0.0102925
KCNMB3	39.3565	0.354437	0.106558	3.32622	0.000880312	0.0103127
WHSC1	2266.22	0.202069	0.0607544	3.32599	0.000881046	0.010316
SRSF12	101.192	-0.217726	0.0654744	-3.32536	0.000883032	0.010334
BRSK1	296.716	0.272484	0.0819475	3.32511	0.000883846	0.0103373
CDHR1	983.55	0.313042	0.0941482	3.32499	0.000884222	0.0103373
ICMT	3077.68	0.130405	0.039223	3.32469	0.000885164	0.010343
ABCA7	4239.84	0.334462	0.100615	3.32416	0.000886853	0.0103522
MDH1	4655.45	-0.207548	0.0624358	-3.32419	0.000886757	0.0103522
RNF2	545.033	-0.286967	0.0863435	-3.32355	0.000888781	0.0103641
ZNF571-AS1	91.3786	0.306862	0.0923287	3.32359	0.000888677	0.0103641
ATP1A3	6943.47	-0.338917	0.101992	-3.32297	0.00089064	0.0103796
FKBP1B	114.501	0.292531	0.0880366	3.32284	0.000891072	0.0103796
GPER1	212.865	0.276328	0.0831669	3.32257	0.000891909	0.0103796
VPS13D	3538.71	0.30247	0.0910348	3.32257	0.000891918	0.0103796
ROBO3	200.23	0.370242	0.111438	3.32241	0.000892434	0.0103803
EXTL2	628.087	0.271142	0.0816159	3.32217	0.000893209	0.010384
VCP	14898.8	0.1422	0.0428066	3.32192	0.000894016	0.0103859
ZNF830	360.38	-0.238465	0.0717873	-3.32183	0.00089428	0.0103859
CXorf56	722.952	-0.185427	0.0558352	-3.32097	0.000897068	0.010413
MYO1G	4.62718	-0.544001	0.16382	-3.32072	0.000897843	0.0104167
AC141928.1	1018.3	0.39487	0.118981	3.31877	0.000904141	0.0104845
KCTD19	12.0735	0.508177	0.153222	3.31661	0.000911162	0.0105552
PKN1	5695.09	-0.27494	0.0828974	-3.31663	0.000911092	0.0105552
AGTPBP1	669.926	-0.256557	0.0773725	-3.31586	0.000913605	0.0105743
WDR43	1026.89	-0.259895	0.0783804	-3.31582	0.000913736	0.0105743
MIR145	48.6486	-0.545854	0.164668	-3.31487	0.000916866	0.0106051
PCBP1	7432.8	-0.131316	0.039621	-3.31431	0.000918684	0.0106208
RP11-372E1.6	13.7326	0.445096	0.134317	3.31378	0.000920436	0.0106357
SDHD	1007.25	-0.216655	0.0654021	-3.31266	0.000924136	0.0106677
TTC17	4714.13	0.208971	0.0630804	3.31278	0.000923742	0.0106677
PCDHB13	135.852	0.419	0.126522	3.31168	0.000927381	0.0106997
ADD3	6401.01	0.305634	0.0922981	3.31138	0.000928369	0.0107057
AVEN	454.984	-0.23471	0.0708845	-3.31117	0.000929077	0.0107072
CPNE2	702.877	0.208534	0.0629836	3.31092	0.000929903	0.0107072
CTD-2008P7.1	1.8371	-0.533284	0.161066	-3.31096	0.000929764	0.0107072
CRB1	26.7799	-0.465775	0.140699	-3.31044	0.000931501	0.0107202
TSHZ2	1103.53	0.324743	0.0981336	3.30919	0.000935658	0.0107627
RP11-567M16.1	22.816	0.495281	0.149731	3.3078	0.000940307	0.0108107
IMP4	1468.84	-0.258773	0.078296	-3.30506	0.000949574	0.0109118
DSTN	5110.08	-0.157597	0.0476929	-3.30442	0.000951748	0.0109258
TATDN3	344.163	-0.144392	0.0436961	-3.30446	0.000951603	0.0109258
RP13-941N14.1	21.5587	0.401621	0.121555	3.30402	0.000953104	0.0109358
WDR12	992.648	-0.168514	0.0510159	-3.30317	0.000955989	0.0109634
ZBTB47	4227.94	0.226764	0.0686561	3.3029	0.000956903	0.0109684
ZFP41	685.333	0.15357	0.0465199	3.30118	0.000962803	0.0110305
RP4-622L5.7	43.8401	0.404502	0.122581	3.29986	0.000967321	0.0110767
MRI1	956.374	0.208645	0.063237	3.29942	0.000968856	0.0110888
[truncated: 37,897 more rows]

## Sheet: 6. Glucose eQTL
Gene_ID	Gene_Name	SNP	pi	p-value
ENSG00000000971.11	CFH	1_196733286_G_A_b37	0.571823	1.22805e-15
ENSG00000001036.9	FUCA2	6_143828928_T_C_b37	0.347084	1.49156e-09
ENSG00000002834.13	LASP1	17_37054772_C_T_b37	0.448424	4.61602e-07
ENSG00000002933.3	TMEM176A	7_150517605_C_G_b37	0.355444	2.86747e-13
ENSG00000003137.4	CYP26B1	2_71924564_C_T_b37	0.770216	1.42081e-12
ENSG00000003402.15	CFLAR	2_202782215_T_A_b37	0.432862	1.28566e-07
ENSG00000003989.12	SLC7A2	8_17365945_C_A_b37	0.605569	1.4865e-50
ENSG00000004399.8	PLXND1	3_129320136_G_C_b37	0.655705	1.57939e-32
ENSG00000006042.7	TMEM98	17_31477937_A_G_b37	0.403764	4.29948e-33
ENSG00000006118.10	TMEM132A	11_61097902_AG_A_b37	0.537906	2.2089e-08
ENSG00000006282.15	SPATA20	17_48624523_A_C_b37	0.420457	5.01992e-18
ENSG00000006652.9	IFRD1	7_112159829_G_A_b37	0.417764	4.48008e-06
ENSG00000006715.11	VPS41	7_38840437_A_AAAAT_b37	0.546582	5.16905e-07
ENSG00000006747.10	SCIN	7_12604609_C_G_b37	0.225668	3.58468e-10
ENSG00000007237.14	GAS7	17_9300031_GA_G_b37	0.392153	9.22331e-26
ENSG00000008394.8	MGST1	12_16503746_T_G_b37	0.4087	1.28728e-06
ENSG00000008513.10	ST3GAL1	8_134733034_T_C_b37	0.391293	1.93681e-09
ENSG00000010282.10	HHATL	3_43078754_C_T_b37	0.195764	7.26221e-08
ENSG00000011105.7	TSPAN9	12_3900201_C_CT_b37	0.453874	1.33173e-10
ENSG00000013288.4	MAN2B2	4_5645820_T_A_b37	0.408414	2.16292e-11
ENSG00000013573.12	DDX11	12_31226835_T_A_b37	0.263438	2.81595e-17
ENSG00000013588.5	GPRC5A	12_12766053_C_G_b37	0.415969	2.01866e-07
ENSG00000016391.6	CHDH	3_53875069_CT_C_b37	0.605908	3.9541e-10
ENSG00000018699.7	TTC27	2_32886185_A_T_b37	0.393481	8.69629e-08
ENSG00000019505.3	SYT13	11_44908236_T_A_b37	0.605857	1.27199e-09
ENSG00000020181.13	GPR124	8_37347090_G_A_b37	0.569592	3.59283e-06
ENSG00000021300.9	PLEKHB1	11_73349829_A_G_b37	0.591026	2.55332e-06
ENSG00000021762.15	OSBPL5	11_2816336_G_A_b37	0.429795	2.6489e-07
ENSG00000022556.11	NLRP2	19_55972950_T_G_b37	0.820637	5.26004e-25
ENSG00000022567.5	SLC45A4	8_143242662_A_G_b37	0.436621	5.53632e-10
ENSG00000023228.9	NDUFS1	2_207036091_C_G_b37	0.428024	1.12091e-09
ENSG00000026025.9	VIM	10_17320062_C_G_b37	0.398996	1.46303e-10
ENSG00000026508.12	CD44	11_34667471_T_C_b37	0.367848	1.26201e-06
ENSG00000035403.12	VCL	10_75353380_A_C_b37	0.208301	1.72935e-24
ENSG00000036448.5	MYOM2	8_2069598_GAC_G_b37	0.702665	3.54447e-09
ENSG00000038002.4	AGA	4_178387902_A_G_b37	0.621667	1.19478e-06
ENSG00000039068.14	CDH1	16_68816728_T_C_b37	0.416644	8.05131e-09
ENSG00000040531.10	CTNS	17_3561956_C_T_b37	0.442211	3.4809e-07
ENSG00000040933.11	INPP4A	2_99193496_C_T_b37	0.576076	6.70706e-06
ENSG00000041982.10	TNC	9_117229068_A_G_b37	0.384929	6.55587e-10
ENSG00000042445.9	RETSAT	2_85559163_A_G_b37	0.130857	2.21626e-17
ENSG00000046604.8	DSG2	18_29081075_C_T_b37	0.438889	8.27287e-09
ENSG00000048342.11	CC2D2A	4_15483004_G_A_b37	0.276055	1.93012e-13
ENSG00000048471.9	SNX29	16_12567476_G_A_b37	0.448685	1.90963e-11
ENSG00000048544.5	MRPS10	6_42174984_C_T_b37	0.570447	8.9736e-13
ENSG00000049089.9	COL9A2	1_40097863_A_G_b37	0.555649	1.16913e-09
ENSG00000049239.8	H6PD	1_9332287_C_A_b37	0.387475	1.45868e-26
ENSG00000049323.11	LTBP1	2_33653557_G_A_b37	0.349201	1.27581e-16
ENSG00000049540.12	ELN	7_73470782_C_T_b37	0.547453	4.76876e-07
ENSG00000050165.13	DKK3	11_12569367_A_G_b37	0.426903	2.09684e-08
ENSG00000050820.12	BCAR1	16_75593083_A_G_b37	0.43934	5.79422e-07
ENSG00000053918.11	KCNQ1	11_2113931_G_A_b37	0.864505	1.57171e-10
ENSG00000054654.11	SYNE2	14_64651117_G_A_b37	0.602771	3.01538e-26
ENSG00000054983.12	GALC	14_88399950_C_T_b37	0.412696	2.52278e-09
ENSG00000057019.11	DCBLD2	3_98262323_G_A_b37	0.423686	5.92947e-08
ENSG00000058085.10	LAMC2	1_183811400_G_A_b37	0.684284	5.77782e-09
ENSG00000059122.12	FLYWCH1	16_2900715_A_G_b37	0.434072	7.3514e-21
ENSG00000059378.8	PARP12	7_139761896_T_A_b37	0.337734	2.35422e-13
ENSG00000060982.10	BCAT1	12_24922083_C_CA_b37	0.423602	2.768e-12
ENSG00000062038.9	CDH3	16_68711999_A_G_b37	0.42681	1.32942e-17
ENSG00000063046.13	EIF4B	12_53426685_T_C_b37	0.446105	3.53454e-12
ENSG00000063854.8	HAGH	16_1876949_G_C_b37	0.557233	4.80274e-07
ENSG00000064042.13	LIMCH1	4_41465029_A_G_b37	0.390148	3.01964e-06
ENSG00000064666.10	CNN2	19_328577_G_A_b37	0.436376	3.29272e-10
ENSG00000064687.8	ABCA7	19_946500_T_G_b37	0.37426	4.47797e-35
ENSG00000065268.6	WDR18	19_987898_A_G_b37	0.425827	1.40186e-10
ENSG00000065320.4	NTN1	17_9133080_G_A_b37	0.206423	6.61773e-14
ENSG00000065534.14	MYLK	3_122643002_T_G_b37	0.574814	5.42937e-08
ENSG00000065621.10	GSTO2	10_106039185_A_G_b37	0.349424	3.02292e-12
ENSG00000067057.12	PFKP	10_3132832_T_C_b37	0.561793	3.58471e-17
ENSG00000068615.12	REEP1	2_86446849_A_G_b37	0.399885	8.88962e-07
ENSG00000069424.10	KCNAB2	1_6575677_A_G_b37	0.41935	3.37563e-10
ENSG00000069482.6	GAL	11_68812024_C_T_b37	0.295644	4.3177e-07
ENSG00000069696.6	DRD4	11_635073_G_A_b37	0.395294	1.94812e-07
ENSG00000069702.6	TGFBR3	1_92072897_A_G_b37	0.707531	5.3174e-14
ENSG00000069849.6	ATP1B3	3_141679051_C_T_b37	0.266901	5.89434e-08
ENSG00000070731.5	ST6GALNAC2	17_73888354_G_A_b37	0.373228	5.53042e-09
ENSG00000071082.6	RPL31	2_101609827_C_T_b37	0.285653	1.66404e-07
ENSG00000071242.7	RPS6KA2	6_167151999_C_A_b37	0.561042	9.47945e-10
ENSG00000071967.7	CYBRD1	2_171503178_T_C_b37	0.399813	1.29786e-16
ENSG00000072310.12	SREBF1	17_17946401_T_C_b37	0.552153	1.42314e-06
ENSG00000072778.15	ACADVL	17_7123838_C_T_b37	0.32854	2.50524e-07
ENSG00000072840.8	EVC	4_5610263_A_C_b37	0.381943	2.21589e-08
ENSG00000073050.7	XRCC1	19_44081059_G_GGGCC_b37	0.412935	4.88376e-11
ENSG00000073150.9	PANX2	22_51059874_T_C_b37	0.330557	2.15414e-07
ENSG00000073578.12	SDHA	5_196199_C_T_b37	0.459511	7.3003e-12
ENSG00000074755.10	ZZEF1	17_3803936_C_T_b37	0.434052	6.46354e-09
ENSG00000075234.12	TTC38	22_46689229_C_T_b37	0.648885	3.45882e-13
ENSG00000075275.12	CELSR1	22_46998725_T_C_b37	0.448156	1.28076e-12
ENSG00000077009.9	NMRK2	19_3933124_C_G_b37	0.284795	2.02935e-10
ENSG00000077232.12	DNAJC10	2_184059412_AATTTT_A_b37	0.256163	4.73559e-18
ENSG00000077498.8	TYR	11_88888262_C_T_b37	0.411347	3.81107e-09
ENSG00000078124.7	ACER3	11_75941236_C_T_b37	0.56466	7.50916e-09
ENSG00000078808.12	SDF4	1_1503036_T_C_b37	0.4511	2.05126e-08
ENSG00000079332.10	SAR1A	10_71941078_A_G_b37	0.584094	1.26672e-15
ENSG00000080644.11	CHRNA3	15_79206020_C_T_b37	0.550053	2.86308e-07
ENSG00000081277.7	PKP1	1_201253979_G_A_b37	0.211266	3.19205e-57
ENSG00000081665.9	ZNF506	19_19099827_G_A_b37	0.381885	1.49847e-06
ENSG00000082397.11	EPB41L3	18_5452357_A_T_b37	0.257872	1.49285e-10
ENSG00000082781.7	ITGB5	3_125221697_C_CA_b37	0.458597	5.07529e-07
ENSG00000083067.18	TRPM3	9_73391581_A_C_b37	0.556599	7.56699e-07
ENSG00000083857.9	FAT1	4_188493395_G_A_b37	0.447136	2.57296e-16
ENSG00000084090.9	STARD7	2_97244855_T_TA_b37	0.540014	6.614e-07
ENSG00000084453.12	SLCO1A2	12_20761315_AT_A_b37	0.629524	9.84066e-09
ENSG00000084636.13	COL16A1	1_31313309_A_G_b37	0.353706	1.26757e-06
ENSG00000085719.7	CPNE3	8_88179685_G_T_b37	0.542611	1.13949e-07
ENSG00000086062.8	B4GALT1	9_32871592_C_T_b37	0.440842	7.57093e-07
ENSG00000087008.11	ACOX3	4_8352389_C_T_b37	0.409264	3.30846e-09
ENSG00000087074.7	PPP1R15A	19_48477424_A_G_b37	0.554986	5.28718e-07
ENSG00000087245.8	MMP2	16_56289608_T_C_b37	0.434979	1.24647e-08
ENSG00000087253.7	LPCAT2	16_55590610_C_A_b37	0.332612	6.74021e-18
ENSG00000087258.9	GNAO1	16_56319850_C_T_b37	0.610014	1.62421e-17
ENSG00000087266.11	SH3BP2	4_2798508_A_G_b37	0.574559	9.82549e-10
ENSG00000087303.12	NID2	14_52514733_C_A_b37	0.54811	1.06076e-08
ENSG00000087995.11	METTL2A	17_60497572_T_G_b37	0.302648	1.47846e-06
ENSG00000088256.4	GNA11	19_3126187_C_CAG_b37	0.544078	7.41193e-08
ENSG00000088756.8	ARHGAP28	18_7185959_ATTATTC_A_b37	0.575916	7.84686e-07
ENSG00000088986.6	DYNLL1	12_120933946_T_G_b37	0.60881	1.30913e-09
ENSG00000089057.10	SLC23A2	20_4261547_CA_C_b37	0.404323	3.53467e-24
ENSG00000090661.7	CERS4	19_7474316_CTT_C_b37	0.453809	1.97227e-10
ENSG00000091136.9	LAMB1	7_107401429_A_G_b37	0.433665	1.13222e-07
ENSG00000091513.10	TF	3_133100452_G_A_b37	0.553881	2.01111e-08
ENSG00000091542.8	ALKBH5	17_18060192_G_A_b37	0.554939	7.5462e-08
ENSG00000091592.11	NLRP1	17_5201587_A_G_b37	0.557789	8.39204e-07
ENSG00000092203.9	TOX4	14_21965672_T_G_b37	0.375043	3.18528e-19
ENSG00000092621.7	PHGDH	1_120575429_C_T_b37	0.394608	2.15427e-06
ENSG00000092758.11	COL9A3	20_62153854_G_T_b37	0.386278	1.9233e-16
ENSG00000092929.7	UNC13D	17_72972652_T_TA_b37	0.582699	1.02902e-08
ENSG00000093072.11	CECR1	22_17691795_T_A_b37	0.103374	1.9942e-59
ENSG00000093217.5	XYLB	3_38413527_C_T_b37	0.73272	9.24626e-16
ENSG00000094916.9	CBX5	12_54742499_C_T_b37	0.587301	1.19473e-07
ENSG00000095380.10	NANS	9_100810405_G_C_b37	0.564943	2.46657e-08
ENSG00000095713.9	CRTAC1	10_99631060_T_A_b37	0.314305	2.44203e-08
ENSG00000096093.10	EFHC1	6_52371158_A_G_b37	0.408152	4.83129e-07
ENSG00000099204.14	ABLIM1	10_116017290_C_T_b37	0.256938	1.62673e-34
ENSG00000099330.4	OCEL1	19_17340400_C_T_b37	0.399141	8.27074e-08
ENSG00000099377.9	HSD3B7	16_31023273_G_A_b37	0.655434	3.35088e-11
ENSG00000099785.6	2019-03-02	19_8503621_T_G_b37	0.585895	1.95591e-06
ENSG00000099834.14	CDHR5	11_749401_C_CA_b37	0.582526	7.64458e-08
ENSG00000099889.9	ARVCF	22_19577140_G_T_b37	0.434333	7.85204e-08
ENSG00000099940.7	SNAP29	22_21066936_C_T_b37	0.558314	1.59328e-07
ENSG00000099960.8	SLC7A4	22_21399278_T_C_b37	0.305004	2.17386e-07
ENSG00000100033.12	PRODH	22_18892614_G_C_b37	0.668569	8.73754e-10
ENSG00000100065.10	CARD10	22_37906689_A_G_b37	0.671143	2.24496e-14
ENSG00000100099.16	HPS4	22_26842363_G_A_b37	0.439829	2.71663e-06
ENSG00000100106.15	TRIOBP	22_38109115_G_T_b37	0.440167	2.52808e-06
ENSG00000100181.17	TPTEP1	22_17817599_C_T_b37	0.322417	7.43095e-13
ENSG00000100234.11	TIMP3	22_32970911_T_C_b37	0.468962	1.91734e-07
ENSG00000100285.9	NEFH	22_29863160_T_C_b37	0.12965	6.14057e-16
ENSG00000100304.12	TTLL12	22_42964331_T_C_b37	0.434346	2.86359e-07
ENSG00000100316.11	RPL3	22_39714075_C_A_b37	0.341701	3.1693e-10
ENSG00000100344.6	PNPLA3	22_44880242_A_G_b37	0.612621	3.47136e-08
ENSG00000100347.10	SAMM50	22_44384279_C_G_b37	0.433801	8.34736e-10
ENSG00000100364.14	KIAA0930	22_45592580_T_C_b37	0.431996	2.80611e-12
ENSG00000100373.5	UPK3A	22_45683036_C_G_b37	0.715046	7.17759e-08
ENSG00000100376.7	FAM118A	22_45731050_A_G_b37	0.325461	3.18594e-13
ENSG00000100403.10	ZC3H7B	22_41859661_A_G_b37	0.629534	3.28955e-13
ENSG00000100422.9	CERK	22_47135272_G_A_b37	0.445158	5.11146e-08
ENSG00000100441.5	KHNYN	14_25893219_A_T_b37	0.442078	1.64522e-07
ENSG00000100445.12	SDR39U1	14_24919850_C_T_b37	0.409806	1.37405e-08
ENSG00000100599.11	RIN3	14_92145075_G_T_b37	0.581591	9.8149e-08
ENSG00000100625.8	SIX4	14_61328990_A_G_b37	0.663035	1.50578e-09
ENSG00000100726.10	TELO2	16_1417584_A_AC_b37	0.564761	1.00883e-07
ENSG00000100997.14	ABHD12	20_25294420_G_GCAAAAC_b37	0.443998	6.71236e-12
ENSG00000101104.8	PABPC1L	20_43561051_A_G_b37	0.298463	5.35655e-16
ENSG00000101144.8	BMP7	20_56139403_T_C_b37	0.541191	1.78312e-10
ENSG00000101203.12	COL20A1	20_61876873_T_C_b37	0.158397	2.03422e-17
ENSG00000101265.11	RASSF2	20_4266174_G_C_b37	0.338752	5.13319e-31
ENSG00000101670.7	LIPG	18_46365289_A_G_b37	0.572515	9.92861e-13
ENSG00000101752.7	MIB1	18_20039399_A_G_b37	0.211237	1.08145e-12
ENSG00000102547.14	CAB39L	13_50093129_G_A_b37	0.347148	2.68921e-07
ENSG00000102572.10	STK24	13_100068648_T_C_b37	0.425631	3.06919e-12
ENSG00000102580.10	DNAJC3	13_95682367_T_G_b37	0.593882	4.8211e-10
ENSG00000102606.13	ARHGEF7	13_111843007_G_A_b37	0.420792	5.07612e-08
ENSG00000102699.5	PARP4	13_25024613_G_A_b37	0.54991	5.47729e-08
ENSG00000102805.9	CLN5	13_78134086_C_T_b37	0.400175	1.68352e-06
ENSG00000102996.4	MMP15	16_58107198_A_G_b37	0.579268	7.90416e-10
ENSG00000103034.10	NDRG4	16_58485492_C_A_b37	0.266974	9.03479e-12
ENSG00000103154.5	NECAB2	16_83868613_G_T_b37	0.27642	9.51465e-10
ENSG00000103175.6	WFDC1	16_84346189_T_C_b37	0.266987	3.99618e-14
ENSG00000103187.6	COTL1	16_83788237_T_C_b37	0.578293	3.66106e-08
ENSG00000103196.7	CRISPLD2	16_84608491_T_C_b37	0.598243	2.00789e-08
ENSG00000103248.13	MHFSD	16_86566115_T_C_b37	0.332847	2.0397e-19
ENSG00000103257.4	SLC7A5	16_87100124_G_T_b37	0.47099	3.09469e-13
ENSG00000103319.7	EEF2K	16_22237118_A_G_b37	0.444226	1.10299e-06
ENSG00000103335.15	PIEZO1	16_89662875_G_C_b37	0.371662	2.11538e-17
ENSG00000103647.8	CORO2B	15_69456867_C_T_b37	0.43614	4.52983e-09
ENSG00000103811.11	CTSH	15_78367539_A_AT_b37	0.188172	4.71145e-29
ENSG00000103855.13	CD276	15_73577225_G_A_b37	0.466182	2.33955e-08
ENSG00000103942.8	HOMER2	15_84112940_GTT_G_b37	0.411702	8.60737e-07
ENSG00000103966.5	EHD4	15_42241214_CTATATATA_C_b37	0.582697	5.65757e-09
ENSG00000103994.12	ZNF106	15_43541834_G_A_b37	0.439681	7.56451e-12
ENSG00000104341.12	LAPTM4B	8_98864102_G_T_b37	0.447705	1.49734e-07
ENSG00000104419.10	NDRG1	8_134105385_T_TTTC_b37	0.583165	9.71875e-11
ENSG00000104497.9	SNX16	8_82706835_C_CA_b37	0.581377	5.79789e-06
ENSG00000104529.13	EEF1D	8_144672047_C_T_b37	0.56303	2.28724e-10
ENSG00000104660.13	LEPROTL1	8_29975855_A_G_b37	0.647525	6.6652e-20
ENSG00000104714.9	ERICH1	8_310821_G_C_b37	0.370831	3.46957e-09
ENSG00000104763.13	ASAH1	8_18029277_C_T_b37	0.541776	4.17443e-09
ENSG00000104853.11	CLPTM1	19_45473712_AGTGGCATGATC_A_b37	0.537521	1.52541e-08
ENSG00000105053.6	VRK3	19_50532939_G_A_b37	0.358839	4.42425e-27
ENSG00000105072.4	C19orf44	19_16607233_G_C_b37	0.632173	2.47476e-08
ENSG00000105290.7	APLP1	19_36363470_G_A_b37	0.642442	7.80648e-14
ENSG00000105329.5	TGFB1	19_41928724_G_A_b37	0.370682	8.4405e-08
ENSG00000105339.6	DENND3	8_142232599_TTAAG_T_b37	0.425001	8.83771e-10
ENSG00000105373.14	GLTSCR2	19_48770567_A_G_b37	0.408258	1.10507e-07
ENSG00000105392.11	CRX	19_48350847_C_T_b37	0.324772	7.18102e-33
ENSG00000105426.10	PTPRS	19_5508977_CT_C_b37	0.53639	1.97879e-07
ENSG00000105499.9	PLA2G4C	19_48711789_T_G_b37	0.353935	1.17145e-06
ENSG00000105509.6	HAS1	19_52223180_A_G_b37	0.628686	7.25667e-08
ENSG00000105825.7	TFPI2	7_93106237_C_T_b37	0.378941	6.71231e-08
ENSG00000105855.5	ITGB8	7_20094478_G_A_b37	0.538725	5.81574e-08
ENSG00000105875.9	WDR91	7_134269493_C_T_b37	0.577678	2.12803e-06
ENSG00000105939.8	ZC3HAV1	7_138134781_C_T_b37	0.405647	2.11011e-12
ENSG00000105971.10	CAV2	7_116140616_A_G_b37	0.41974	3.61855e-07
ENSG00000106025.4	TSPAN12	7_120356117_A_T_b37	0.299557	5.11563e-07
ENSG00000106066.9	CPVL	7_29186174_G_A_b37	0.247591	6.03553e-28
ENSG00000106069.16	CHN2	7_29519298_G_A_b37	0.226586	6.72856e-19
ENSG00000106246.13	PTCD1	7_98993112_A_G_b37	0.578679	9.8109e-08
ENSG00000106392.6	C1GALT1	7_8095486_C_G_b37	0.57426	3.74677e-07
ENSG00000106537.7	TSPAN13	7_16810877_C_G_b37	0.398772	2.80223e-08
ENSG00000106538.5	RARRES2	7_150083087_A_T_b37	0.590861	1.00487e-10
ENSG00000106565.13	TMEM176B	7_150204681_G_C_b37	0.33518	5.74733e-10
ENSG00000106771.8	TMEM245	9_111973719_A_G_b37	0.553763	1.09756e-08
ENSG00000106853.12	PTGR1	9_114379555_T_C_b37	0.354009	1.3185e-08
ENSG00000107099.11	DOCK8	9_203476_C_T_b37	0.401038	2.555e-10
ENSG00000107165.8	TYRP1	9_12356679_G_C_b37	0.581504	1.16942e-17
ENSG00000107438.4	PDLIM1	10_96700779_G_A_b37	0.581219	2.01284e-07
ENSG00000107521.14	HPS1	10_101121718_A_G_b37	0.260692	9.87922e-12
ENSG00000107611.10	CUBN	10_17064459_A_G_b37	0.644378	1.4466e-15
ENSG00000107731.8	UNC5B	10_72788676_T_C_b37	0.450633	2.6977e-08
ENSG00000107736.15	CDH23	10_72761585_A_T_b37	0.63812	2.25444e-11
ENSG00000107959.11	PITRM1	10_3168106_G_A_b37	0.564039	1.46009e-14
ENSG00000107968.5	MAP3K8	10_30934371_G_A_b37	0.356057	1.08954e-07
ENSG00000108107.8	RPL28	19_55899481_C_T_b37	0.331965	1.67741e-17
ENSG00000108759.3	KRT32	17_39322428_A_G_b37	0.261448	1.27782e-12
ENSG00000108821.9	COL1A1	17_48251597_G_A_b37	0.33846	9.67618e-08
ENSG00000108947.4	EFNB3	17_7581271_C_T_b37	0.366434	2.09073e-08
ENSG00000109265.8	KIAA1211	4_57686993_T_C_b37	0.430249	2.17824e-07
ENSG00000109323.4	MANBA	4_103675108_G_C_b37	0.574069	1.7944e-16
ENSG00000109501.9	WFS1	4_6136760_G_A_b37	0.551977	6.61254e-08
ENSG00000109625.14	CPZ	4_8609463_C_G_b37	0.376787	2.82809e-34
ENSG00000109956.8	B3GAT1	11_134322328_C_T_b37	0.366828	1.34717e-12
ENSG00000110002.11	VWA5A	11_124012631_A_G_b37	0.560337	5.37643e-11
ENSG00000110060.4	PUS3	11_125652068_A_C_b37	0.283424	7.93812e-07
ENSG00000110092.3	CCND1	11_69462910_G_A_b37	0.441394	6.74836e-07
ENSG00000110104.7	CCDC86	11_60599501_T_TCAAA_b37	0.612357	9.80135e-07
ENSG00000110274.10	CEP164	11_116529442_T_C_b37	0.435827	4.83139e-11
ENSG00000110435.7	PDHX	11_34978201_C_G_b37	0.400494	1.52315e-06
ENSG00000110665.7	C11orf21	11_2218981_A_G_b37	0.782313	2.47024e-18
ENSG00000110900.10	TSPAN11	12_31138318_G_A_b37	0.612506	3.03068e-24
ENSG00000111341.5	MGP	12_15010483_A_G_b37	0.711177	7.68115e-06
ENSG00000111364.11	DDX55	12_124086998_C_G_b37	0.558396	8.0279e-06
ENSG00000111452.8	GPR133	12_131441963_G_A_b37	0.78774	2.60534e-18
ENSG00000111490.8	TBC1D30	12_65187940_T_C_b37	0.61247	3.65548e-12
ENSG00000111652.5	COPS7A	12_6825387_T_C_b37	0.422342	6.98303e-09
ENSG00000111674.4	ENO2	12_6344179_G_A_b37	0.682875	1.42583e-07
ENSG00000111863.8	ADTRP	6_10982359_G_A_b37	0.2378	1.1224e-09
ENSG00000112096.12	SOD2	6_160102790_A_G_b37	0.325785	2.10272e-18
ENSG00000112149.5	CD83	6_14092904_C_T_b37	0.609354	2.02972e-06
ENSG00000112249.9	ASCC3	6_101558949_G_C_b37	0.335381	2.48807e-06
ENSG00000112297.10	AIM1	6_106838475_C_CT_b37	0.337491	3.63529e-34
ENSG00000112394.12	SLC16A10	6_111927662_G_A_b37	0.365873	7.56974e-09
ENSG00000112562.14	SMOC2	6_168362589_G_A_b37	0.411277	9.20021e-07
ENSG00000112769.14	LAMA4	6_113350924_C_G_b37	0.605019	3.8904e-06
ENSG00000112796.5	ENPP5	6_45999674_T_TAC_b37	0.637304	1.59934e-11
ENSG00000112851.10	ERBB2IP	5_65913869_G_C_b37	0.37299	1.56187e-06
ENSG00000113048.12	MRPS27	5_71565998_C_T_b37	0.370337	1.33683e-06
ENSG00000113296.10	THBS4	5_79299027_A_G_b37	0.352139	4.19243e-08
ENSG00000113396.8	SLC27A6	5_128241667_GGA_G_b37	0.706226	5.14382e-12
ENSG00000113494.12	PRLR	5_35810268_G_A_b37	0.386975	3.60291e-11
ENSG00000113504.15	SLC12A7	5_2018378_A_G_b37	0.454131	8.75618e-08
ENSG00000113621.10	TXNDC15	5_134070027_C_T_b37	0.407557	5.91446e-07
ENSG00000114354.8	TFG	3_100503651_T_C_b37	0.549009	8.25228e-07
ENSG00000114450.5	GNB4	3_179176846_T_A_b37	0.391309	5.14268e-09
ENSG00000114770.12	ABCC5	3_183017965_T_A_b37	0.441741	5.33706e-10
ENSG00000114796.11	KLHL24	3_182426208_C_A_b37	0.584683	4.47878e-08
ENSG00000115112.7	TFCP2L1	2_121933873_C_T_b37	0.707364	5.81239e-10
ENSG00000115306.11	SPTBN1	2_55021891_G_A_b37	0.461218	7.80934e-07
ENSG00000115414.14	FN1	2_216546273_A_C_b37	0.380486	8.33644e-10
ENSG00000115461.4	IGFBP5	2_217254670_G_A_b37	0.404944	7.88648e-19
ENSG00000115648.9	MLPH	2_238194122_A_T_b37	0.726241	9.35987e-10
ENSG00000115677.12	HDLBP	2_242345839_G_T_b37	0.464064	5.54438e-06
ENSG00000115687.9	PASK	2_242082480_A_C_b37	0.582545	1.01739e-10
ENSG00000115750.12	TAF1B	2_10696833_T_C_b37	0.574374	1.51039e-06
ENSG00000115816.9	CEBPZ	2_38044512_G_A_b37	0.29561	2.96928e-07
ENSG00000115993.7	TRAK2	2_202249708_A_T_b37	0.407755	1.71447e-10
ENSG00000116157.5	GPX7	1_53058044_T_C_b37	0.58099	2.7681e-08
ENSG00000116260.12	QSOX1	1_180104379_T_TA_b37	0.425209	2.67221e-13
ENSG00000116745.6	RPE65	1_68745745_G_A_b37	0.613648	2.65585e-06
ENSG00000116791.9	CRYZ	1_75186509_C_G_b37	0.429969	3.69779e-07
ENSG00000116852.10	KIF21B	1_201737722_C_T_b37	0.359199	7.62934e-11
ENSG00000117115.8	PADI2	1_18059315_A_T_b37	0.655413	6.27512e-21
ENSG00000117226.7	GBP3	1_89456659_C_G_b37	0.18968	1.81392e-09
ENSG00000117280.8	RAB7L1	1_205710333_CAGG_C_b37	0.597407	2.8196e-13
ENSG00000117298.10	ECE1	1_22514236_T_C_b37	0.578403	2.29571e-06
ENSG00000117410.9	ATP6V0B	1_44383027_A_G_b37	0.576272	5.35831e-09
ENSG00000117595.6	IRF6	1_209966402_AAG_A_b37	0.270554	1.14077e-11
ENSG00000117868.11	ESYT2	7_158642108_A_G_b37	0.5995	7.48147e-16
ENSG00000118217.5	ATF6	1_161912723_G_A_b37	0.544917	5.95561e-15
ENSG00000118257.12	NRP2	2_206552726_A_G_b37	0.341977	2.47894e-13
ENSG00000118271.5	TTR	18_29152220_A_G_b37	0.692156	6.27743e-10
ENSG00000118322.8	ATP10B	5_160545841_T_C_b37	0.26681	7.51777e-08
ENSG00000118579.7	MED28	4_17625895_C_T_b37	0.560051	2.10781e-06
ENSG00000118785.9	SPP1	4_88715324_T_C_b37	0.704294	8.09252e-08
ENSG00000118816.5	CCNI	4_77929896_A_T_b37	0.537178	7.64938e-06
ENSG00000119147.5	C2orf40	2_106634891_G_A_b37	0.310563	4.89533e-07
ENSG00000119681.7	LTBP2	14_75846447_CT_C_b37	0.366683	1.01797e-08
ENSG00000119689.10	DLST	14_75365729_A_G_b37	0.444853	4.51569e-10
ENSG00000119943.6	PYROXD2	10_99721466_C_G_b37	0.365054	5.32519e-10
ENSG00000119979.11	FAM45A	10_120900034_G_A_b37	0.374119	5.84087e-07
ENSG00000120149.7	MSX2	5_173760242_G_C_b37	0.643079	5.53643e-09
ENSG00000120539.10	MASTL	10_27443623_C_G_b37	0.611154	7.34529e-10
ENSG00000120645.7	IQSEC3	12_290204_T_A_b37	0.258286	2.41298e-13
ENSG00000120675.4	DNAJC15	13_43597706_C_T_b37	0.356614	8.06155e-11
ENSG00000120899.13	PTK2B	8_27265476_A_G_b37	0.616721	2.41677e-22
ENSG00000120915.9	EPHX2	8_27766252_G_A_b37	0.42223	1.00613e-09
ENSG00000121005.4	CRISPLD1	8_76543865_T_C_b37	0.366949	2.42722e-09
ENSG00000121039.5	RDH10	8_74197195_T_C_b37	0.321315	5.00001e-18
ENSG00000121270.11	ABCC11	16_48997794_C_T_b37	0.302247	9.75156e-06
ENSG00000121898.8	CPXM2	10_126230878_C_A_b37	0.450132	5.97044e-12
ENSG00000122694.11	GLIPR2	9_36137369_A_G_b37	0.61834	6.68269e-11
ENSG00000123243.10	ITIH5	10_8643129_G_T_b37	0.37924	1.27544e-13
ENSG00000123453.12	SARDH	9_136565859_G_A_b37	0.404776	2.62868e-08
ENSG00000123472.8	ATPAF1	1_47118918_A_G_b37	0.451138	1.85306e-06
ENSG00000123836.10	PFKFB2	1_207974386_A_C_b37	0.448072	3.20902e-10
ENSG00000123892.7	RAB38	11_87908563_G_A_b37	0.431692	2.00739e-12
ENSG00000123989.9	CHPF	2_220419339_T_C_b37	0.534887	2.88061e-06
ENSG00000124006.10	OBSL1	2_219727305_C_T_b37	0.250498	2.27588e-17
ENSG00000124116.14	WFDC3	20_44402869_C_T_b37	0.8586	1.34233e-07
ENSG00000124212.5	PTGIS	20_48211250_C_G_b37	0.622865	2.93289e-12
ENSG00000124422.7	USP22	17_21157977_C_T_b37	0.419233	1.96868e-10
ENSG00000124508.12	BTN2A2	6_26414060_G_T_b37	0.586829	2.06048e-09
ENSG00000124587.9	PEX6	6_43734426_G_GGA_b37	0.423364	4.1277e-08
ENSG00000124588.15	NQO2	6_2968190_G_A_b37	0.636923	5.60021e-08
ENSG00000124772.7	CPNE5	6_36784327_A_C_b37	0.783865	6.81381e-24
ENSG00000124839.8	RAB17	2_238353747_G_C_b37	0.605845	2.35312e-07
ENSG00000125089.12	SH3TC1	4_7974925_G_C_b37	0.397353	1.05352e-07
ENSG00000125166.8	GOT2	16_58748021_G_C_b37	0.441294	4.94138e-14
ENSG00000125257.9	ABCC4	13_95096111_A_G_b37	0.589845	1.83967e-07
ENSG00000125618.12	PAX8	2_113981022_G_A_b37	0.161777	1.90949e-20
ENSG00000125648.10	SLC25A23	19_6437226_C_T_b37	0.277759	3.61271e-41
ENSG00000125730.12	C3	19_6448772_A_G_b37	0.595816	3.90729e-13
ENSG00000125734.9	GPR108	19_6740026_C_A_b37	0.429362	2.17097e-10
ENSG00000125772.8	GPCPD1	20_4745854_T_A_b37	0.403289	5.33307e-08
ENSG00000125848.9	FLRT3	20_14430066_A_G_b37	0.387155	6.49855e-09
ENSG00000125863.13	MKKS	20_11311310_T_TA_b37	0.211531	8.75637e-14
ENSG00000125967.12	NECAB3	20_32271855_A_C_b37	0.233992	8.01811e-08
ENSG00000126500.3	FLRT1	11_64527080_T_C_b37	0.583628	2.31809e-07
ENSG00000126773.8	PCNXL4	14_60170932_T_C_b37	0.463908	1.49983e-06
ENSG00000126785.8	RHOJ	14_64234331_G_T_b37	0.35027	5.96568e-08
ENSG00000126878.8	AIF1L	9_133961782_GT_G_b37	0.346219	7.93517e-09
ENSG00000127054.14	CPSF3L	1_938372_C_T_b37	0.366534	2.41957e-07
ENSG00000127415.8	IDUA	4_1704542_T_G_b37	0.562546	8.32653e-08
ENSG00000127838.9	PNKD	2_219149740_G_A_b37	0.58287	1.34087e-10
ENSG00000127863.11	TNFRSF19	13_23878847_A_T_b37	0.389804	1.94044e-06
ENSG00000128272.10	ATF4	22_39917515_A_C_b37	0.550977	2.80097e-08
ENSG00000128335.9	APOL2	22_37218001_G_T_b37	0.374839	4.82532e-07
ENSG00000128510.6	CPA4	7_130661005_G_A_b37	0.327256	1.35898e-10
ENSG00000128791.7	TWSG1	18_10024415_C_T_b37	0.371324	1.16288e-08
ENSG00000128849.9	CGNL1	15_57970239_CAAAA_C_b37	0.542641	8.12806e-10
ENSG00000128891.11	C15orf57	15_40845597_A_G_b37	0.404071	1.45743e-09
ENSG00000129422.9	MUS1	8_18425623_G_C_b37	0.40693	5.52005e-08
ENSG00000129451.7	KLK10	19_52081009_C_T_b37	0.650732	6.41477e-11
ENSG00000129625.8	REEP5	5_111505900_CAAATT_C_b37	0.449522	1.49626e-07
ENSG00000129925.6	TMEM8A	16_965876_A_G_b37	0.427081	3.62928e-14
ENSG00000130037.3	KCNA5	12_5156275_A_G_b37	0.277231	3.12383e-07
ENSG00000130309.6	COLGALT1	19_17241582_CA_C_b37	0.449089	8.11027e-07
ENSG00000130508.6	PXDN	2_1648781_G_C_b37	0.556916	2.9218e-12
ENSG00000130635.11	COL5A1	9_137128836_G_A_b37	0.34042	8.43158e-10
ENSG00000130702.9	LAMA5	20_60948525_G_C_b37	0.437521	4.95201e-27
ENSG00000130720.8	FIBCD1	9_133794455_C_T_b37	0.6492	1.34256e-07
ENSG00000130957.4	FBP2	9_97352238_T_C_b37	0.312179	1.83342e-14
ENSG00000131389.12	SLC6A6	3_14512237_C_T_b37	0.391547	1.11445e-09
ENSG00000131435.8	PDLIM4	5_132074389_G_A_b37	0.405605	5.61747e-12
ENSG00000131558.10	EXOC4	7_133586346_G_A_b37	0.448225	1.50863e-06
ENSG00000132000.7	PODNL1	19_14063671_G_A_b37	0.266407	8.45627e-10
ENSG00000132182.7	NUP210	3_12984103_T_TA_b37	0.557881	1.40804e-08
ENSG00000132334.12	PTPRE	10_129686579_A_G_b37	0.60723	2.39043e-15
ENSG00000132386.6	SERPINF1	17_1673276_C_T_b37	0.529189	4.49193e-08
ENSG00000132406.7	TMEM128	4_4238747_C_A_b37	0.412938	1.33184e-09
ENSG00000132561.9	MATN2	8_98942311_G_C_b37	0.591483	3.17677e-24
ENSG00000132692.14	BCAN	1_156615114_A_G_b37	0.107344	1.60128e-12
ENSG00000132849.14	INADL	1_62813074_C_T_b37	0.417422	7.37849e-07
ENSG00000133030.15	MPRIP	17_16912680_C_G_b37	0.551755	1.76798e-11
ENSG00000133256.8	PDE6B	4_674386_C_CGG_b37	0.318531	4.48287e-11
ENSG00000133401.11	PDZD2	5_30912395_GT_G_b37	0.420804	2.44113e-07
ENSG00000133687.11	TMC1	12_30654122_A_G_b37	0.427921	1.09502e-08
ENSG00000133872.9	TMEM66	8_29975855_A_G_b37	0.594088	1.94741e-14
ENSG00000134013.11	LOXL2	8_23456634_A_T_b37	0.406736	6.71585e-07
ENSG00000134086.7	VHL	3_10174373_A_G_b37	0.432151	1.11519e-08
ENSG00000134160.9	TRPM1	15_31755528_C_A_b37	0.413633	1.06031e-11
ENSG00000134247.9	PTGFRN	1_117074249_G_C_b37	0.426276	3.52441e-08
ENSG00000134369.11	NAV1	1_201496373_G_A_b37	0.348345	1.12426e-08
ENSG00000134440.7	NARS	18_55789727_C_CTAAAA_b37	0.15258	2.04435e-15
ENSG00000134463.10	ECHDC3	10_11797467_G_A_b37	0.605934	1.0144e-18
ENSG00000134765.5	DSC1	18_28727926_C_CTGAA_b37	0.12577	1.19091e-19
ENSG00000134871.13	COL4A2	13_110209525_A_AGATAATT_b37	0.405657	3.80685e-20
ENSG00000135324.5	MRAP2	6_84873080_G_T_b37	0.697704	1.50645e-07
ENSG00000135437.5	RDH5	12_56115585_C_T_b37	0.264351	2.39305e-18
ENSG00000135480.10	KRT7	12_52725265_C_T_b37	0.582826	4.41214e-09
ENSG00000135697.5	BCMO1	16_80879475_A_T_b37	0.315207	2.5865e-09
ENSG00000135698.5	MPHOSPH6	16_81592031_C_T_b37	0.423979	7.35761e-08
ENSG00000135821.12	GLUL	1_182304520_T_A_b37	0.448134	2.96215e-08
ENSG00000135828.7	RNASEL	1_182558137_T_C_b37	0.63379	6.6316e-12
ENSG00000135842.12	FAM129A	1_185838900_C_T_b37	0.664025	7.45741e-09
ENSG00000135912.6	TTLL4	2_219610433_A_G_b37	0.43091	4.94566e-08
ENSG00000135916.11	ITM2C	2_230853000_C_T_b37	0.434634	2.92897e-07
ENSG00000135919.8	SERPINE2	2_225121829_TA_T_b37	0.304749	4.84028e-08
ENSG00000135951.10	TSGA10	2_99590713_C_A_b37	0.359591	3.77746e-07
ENSG00000135968.15	GCC2	2_109124279_G_C_b37	0.326886	5.34517e-09
ENSG00000136002.12	ARHGEF4	2_131567437_C_G_b37	0.661178	5.76916e-10
ENSG00000136068.10	FLNB	3_58138277_GA_G_b37	0.417487	2.73924e-11
ENSG00000136108.10	CKAP2	13_52628652_A_G_b37	0.377251	8.45183e-06
ENSG00000136205.12	TNS3	7_47910089_C_CA_b37	0.535243	1.41313e-07
ENSG00000136378.10	ADAMS7	15_78866722_CA_C_b37	0.428377	1.98977e-09
ENSG00000136425.8	CIB2	15_78394979_G_C_b37	0.624168	2.13125e-07
ENSG00000136478.3	TEX2	17_62268147_A_G_b37	0.417917	3.44981e-08
ENSG00000136720.6	HS6ST1	2_129249711_T_C_b37	0.386464	4.59475e-12
ENSG00000136802.7	LRRC8A	9_131679343_A_T_b37	0.690606	1.6763e-28
ENSG00000136827.11	TOR1A	9_132593982_T_C_b37	0.425849	3.6139e-06
ENSG00000136848.12	DAB2IP	9_124489383_G_A_b37	0.643371	6.24828e-13
ENSG00000136928.4	GABBR2	9_101462834_T_C_b37	0.321011	1.4216e-10
ENSG00000136960.8	ENPP2	8_120710339_TA_T_b37	0.565676	6.10881e-11
ENSG00000136999.4	NOV	8_121398660_C_T_b37	0.58661	6.74925e-07
ENSG00000137033.7	IL33	9_6798091_T_C_b37	0.643766	2.50388e-09
ENSG00000137177.14	KIF13A	6_18495505_A_AG_b37	0.551545	2.21265e-07
ENSG00000137411.12	VARS2	6_30882781_G_T_b37	0.601814	1.7658e-15
ENSG00000137434.7	C6orf52	6_10650221_A_G_b37	0.183497	4.46279e-07
ENSG00000137474.15	MYO7A	11_76973490_G_A_b37	0.442637	5.96071e-07
ENSG00000137507.7	LRRC32	11_75982268_G_C_b37	0.357962	3.77804e-08
ENSG00000137513.5	NARS2	11_78273948_T_A_b37	0.567766	6.07711e-07
ENSG00000137801.9	THBS1	15_39018319_C_A_b37	0.365149	1.51382e-10
ENSG00000137806.4	NDUFAF1	15_41689166_C_A_b37	0.606093	6.81167e-09
ENSG00000137809.12	ITGA11	15_68786285_G_T_b37	0.645546	1.12194e-09
ENSG00000137868.14	STRA6	15_74462062_G_A_b37	0.383638	1.7591e-05
ENSG00000137877.8	SPTBN5	15_42175507_T_C_b37	0.314602	1.74673e-10
ENSG00000137944.12	CCBL2	1_89426902_G_A_b37	0.359827	9.10236e-13
ENSG00000138030.8	KHK	2_27323936_G_GC_b37	0.355733	2.09525e-07
ENSG00000138061.7	CYP1B1	2_38082614_C_T_b37	0.2711	2.21896e-19
ENSG00000138078.11	PREPL	2_44613884_T_A_b37	0.436229	1.0287e-07
ENSG00000138326.14	RPS24	10_79738582_C_G_b37	0.323169	3.2208e-07
ENSG00000138376.6	BARD1	2_215674341_A_G_b37	0.600476	6.66821e-07
ENSG00000138685.8	FGF2	4_123783031_G_A_b37	0.545194	3.46187e-10
ENSG00000138696.6	BMPR1B	4_95912221_A_G_b37	0.601606	1.80318e-07
ENSG00000138759.13	FRAS1	4_79456668_T_C_b37	0.572963	5.35166e-07
ENSG00000138760.4	SCARB2	4_77180561_G_A_b37	0.424936	2.01604e-07
ENSG00000138835.18	RGS3	9_116282114_G_A_b37	0.434715	2.91035e-08
ENSG00000138944.7	KIAA1644	22_44627599_G_A_b37	0.631578	6.22078e-12
ENSG00000139514.8	SLC7A1	13_30089113_G_A_b37	0.397667	1.05155e-12
ENSG00000139971.11	C14orf37	14_58871720_C_G_b37	0.748215	2.5846e-28
ENSG00000140025.11	EFCAB11	14_90537617_G_A_b37	0.359159	9.98501e-08
ENSG00000140043.7	PTGR2	14_74519759_T_C_b37	0.327172	3.78595e-13
ENSG00000140323.4	DISP2	15_40245754_T_C_b37	0.208752	1.74911e-08
ENSG00000140326.8	CDAN1	15_43478113_G_C_b37	0.555839	8.01657e-08
ENSG00000140332.11	TLE3	15_70954668_A_G_b37	0.568852	1.28556e-06
ENSG00000140416.15	TPM1	15_64186809_C_T_b37	0.569312	1.21092e-07
ENSG00000140526.12	ABHD2	15_89692418_C_G_b37	0.586699	8.15536e-10
ENSG00000140545.10	MFGE8	15_89464652_C_G_b37	0.608696	5.04647e-18
ENSG00000140950.11	TLDC1	16_83690231_T_C_b37	0.575073	6.1667e-08
ENSG00000140955.6	ADAD2	16_84228279_G_A_b37	0.302525	3.72008e-15
ENSG00000141012.8	GALNS	16_87967253_C_T_b37	0.568628	1.9008e-10
ENSG00000141219.11	C17orf80	17_71227551_C_G_b37	0.569658	2.97356e-07
ENSG00000141424.8	SLC39A6	18_33691313_T_G_b37	0.585428	4.62709e-13
ENSG00000141519.10	CCDC40	17_77945736_T_C_b37	0.4033	1.48893e-07
ENSG00000141540.6	TTYH2	17_71333186_A_G_b37	0.566328	6.24209e-11
ENSG00000141569.6	TRIM65	17_73888354_G_A_b37	0.569432	4.53423e-07
ENSG00000141664.5	ZCCHC2	18_59570218_T_TA_b37	0.591191	6.35772e-07
ENSG00000141698.12	NT5C3B	17_39983808_G_C_b37	0.41832	4.42445e-10
ENSG00000141934.5	PPAP2C	19_286431_C_T_b37	0.254076	4.48816e-12
ENSG00000142046.10	TMEM91	19_41928724_G_A_b37	0.370599	1.314e-07
ENSG00000142156.10	COL6A1	21_46422296_T_G_b37	0.448609	1.41431e-08
ENSG00000142173.10	COL6A2	21_46763191_A_G_b37	0.293168	2.89275e-31
ENSG00000142207.5	URB1	21_33726326_G_A_b37	0.339864	1.38206e-08
ENSG00000142541.12	RPL13A	19_50648319_G_A_b37	0.24619	3.15544e-27
ENSG00000142552.3	RCN3	19_50036597_C_T_b37	0.657824	1.47478e-09
ENSG00000142733.10	MAP3K6	1_27705057_G_A_b37	0.638037	4.12959e-10
ENSG00000142794.14	NBPF3	1_21772167_C_G_b37	0.346521	2.82683e-11
ENSG00000142798.12	HSPG2	1_22619946_T_C_b37	0.559026	5.98806e-16
ENSG00000143036.12	SLC44A3	1_95302656_C_T_b37	0.66294	4.90691e-08
ENSG00000143126.7	CELSR2	1_109815252_A_G_b37	0.558509	5.38841e-14
ENSG00000143195.8	ILDR2	1_166960282_A_C_b37	0.298992	2.08022e-09
ENSG00000143382.9	ADAMSL4	1_150895359_C_T_b37	0.678622	1.07065e-06
ENSG00000143653.9	SCCPDH	1_246922390_A_G_b37	0.377511	2.34881e-07
ENSG00000143772.5	ITPKB	1_226345245_C_CT_b37	0.228573	1.95001e-30
ENSG00000143850.8	PLEKHA6	1_205261157_C_T_b37	0.611701	5.73148e-10
ENSG00000144115.12	THNSL2	2_88446892_G_T_b37	0.909393	1.62538e-24
ENSG00000144283.17	PKP4	2_159500241_G_A_b37	0.407281	5.03627e-10
ENSG00000144455.9	SUMF1	3_3742546_C_T_b37	0.246434	2.86075e-18
ENSG00000144488.10	ESPNL	2_239036270_C_T_b37	0.645134	7.64358e-20
ENSG00000144712.7	CAND2	3_12683793_CAA_C_b37	0.581268	7.61082e-08
ENSG00000144730.12	IL17RD	3_57967872_A_G_b37	0.541552	8.65148e-08
ENSG00000144791.5	LIMD1	3_45710244_CA_C_b37	0.560315	1.13631e-12
ENSG00000144824.15	PHLDB2	3_111631564_G_A_b37	0.575121	7.12113e-08
ENSG00000145012.8	LPP	3_187353571_C_T_b37	0.587396	2.67323e-09
ENSG00000145014.13	TMEM44	3_193696162_A_G_b37	0.574919	2.70731e-07
ENSG00000145284.7	SCD5	4_83711582_AG_A_b37	0.196024	6.22585e-33
ENSG00000145358.2	DDIT4L	4_101126194_T_C_b37	0.599355	4.42889e-22
ENSG00000145476.11	CYP4V2	4_187112629_G_C_b37	0.388635	1.55176e-26
ENSG00000145794.12	MEGF10	5_126760822_A_G_b37	0.213608	1.09118e-11
ENSG00000146038.7	DCDC2	6_24322287_G_A_b37	0.345408	4.33455e-08
ENSG00000146094.9	DOK3	5_176989416_G_C_b37	0.301718	1.51371e-07
ENSG00000146281.5	PM20D2	6_89837050_CT_C_b37	0.562905	1.68687e-06
ENSG00000146555.14	SDK1	7_3617414_A_G_b37	0.392084	2.00302e-12
ENSG00000146648.11	EGFR	7_54995746_C_CA_b37	0.452558	1.59698e-11
ENSG00000146701.7	MDH2	7_76441005_A_G_b37	0.550919	1.54858e-05
ENSG00000146707.10	POMZP3	7_76239242_C_T_b37	0.292363	3.13731e-08
ENSG00000146833.11	TRIM4	7_99497957_T_A_b37	0.560459	1.49784e-05
ENSG00000147526.15	TACC1	8_38682241_G_A_b37	0.554585	2.14549e-10
ENSG00000147677.6	EIF3H	8_118624817_A_AT_b37	0.588271	2.15533e-07
ENSG00000148120.10	C9orf3	9_97784009_A_G_b37	0.686472	1.55086e-08
ENSG00000148204.7	CRB2	9_126894348_G_A_b37	0.57938	3.85894e-07
ENSG00000148300.7	REXO4	9_136745837_A_G_b37	0.557669	1.61229e-07
ENSG00000148482.7	SLC39A12	10_18261668_T_C_b37	0.425313	2.85685e-11
ENSG00000148600.10	CDHR1	10_85771030_C_T_b37	0.404904	4.6349e-10
ENSG00000148604.9	RGR	10_85985331_C_T_b37	0.72445	1.0807e-27
ENSG00000148730.6	EIF4EBP2	10_71272670_T_C_b37	0.533703	7.52717e-07
ENSG00000148734.7	NPFFR1	10_71134674_G_A_b37	0.417296	1.00826e-11
ENSG00000148841.11	ITPRIP	10_106037894_T_C_b37	0.562486	1.22995e-06
ENSG00000148950.5	IMMP1L	11_31531100_A_G_b37	0.385876	7.35191e-06
ENSG00000149084.7	HSD17B12	11_43876698_C_T_b37	0.389901	3.08114e-25
ENSG00000149089.8	APIP	11_34864212_C_A_b37	0.375948	2.56523e-08
ENSG00000149218.4	ENDOD1	11_94869435_C_A_b37	0.590659	2.22874e-15
ENSG00000149257.9	SERPINH1	11_75254139_G_A_b37	0.462372	1.87135e-07
ENSG00000149292.12	TTC12	11_113201280_C_G_b37	0.33543	1.42543e-11
ENSG00000149328.10	GLB1L2	11_134723096_C_T_b37	0.178273	8.22241e-11
ENSG00000149451.13	ADAM33	20_3670061_G_A_b37	0.183577	8.14409e-13
ENSG00000149573.4	MPZL2	11_118148271_C_T_b37	0.282122	3.47752e-14
ENSG00000149575.5	SCN2B	11_118066104_A_G_b37	0.324505	3.46217e-34
ENSG00000149596.6	JPH2	20_42815795_C_G_b37	0.62614	2.30802e-08
ENSG00000150093.14	ITGB1	10_33190285_G_A_b37	0.433997	3.32616e-07
ENSG00000150403.13	TMCO3	13_115045575_G_GT_b37	0.531806	1.01154e-09
ENSG00000150656.10	CNDP1	18_72169395_A_G_b37	0.632444	5.14674e-07
ENSG00000150756.9	FAM173B	5_10176616_T_G_b37	0.3417	3.01716e-07
ENSG00000151062.10	CACNA2D4	12_1650429_T_C_b37	0.407731	1.91842e-07
ENSG00000151150.16	ANK3	10_62077468_AT_A_b37	0.211096	1.22715e-21
ENSG00000151376.12	ME3	11_86407279_G_A_b37	0.384126	4.19737e-11
ENSG00000151552.7	QDPR	4_17511949_G_T_b37	0.437609	2.47885e-08
ENSG00000151640.8	DPYSL4	10_134008812_C_T_b37	0.325633	1.82364e-18
ENSG00000151882.7	CCL28	5_43374882_CAA_C_b37	0.378765	2.41434e-06
ENSG00000152076.14	CCDC74B	2_130815814_A_C_b37	0.274299	7.68897e-07
ENSG00000152104.7	PTPN14	1_214519697_T_A_b37	0.571062	1.74644e-09
ENSG00000152137.2	HSPB8	12_119581832_T_C_b37	0.536236	1.1399e-07
ENSG00000152291.9	TGOLN2	2_85620188_T_C_b37	0.464324	4.52965e-07
ENSG00000152749.7	GPR180	13_95262116_C_T_b37	0.448619	2.80633e-08
ENSG00000152767.11	FARP1	13_98952034_A_G_b37	0.587679	2.8343e-07
ENSG00000152926.10	ZNF117	7_64436458_A_G_b37	0.815049	5.31517e-49
ENSG00000153162.8	BMP6	6_7767142_A_G_b37	0.401877	5.23829e-07
ENSG00000153404.9	PLEKHG4B	5_193598_A_G_b37	0.394696	5.60514e-09
ENSG00000154027.14	AK5	1_77685042_T_C_b37	0.609849	7.65819e-08
ENSG00000154035.6	C17orf103	17_21169826_A_T_b37	0.550331	2.63292e-07
ENSG00000154358.15	OBSCN	1_228917619_CTG_C_b37	0.544467	2.62418e-12
ENSG00000154518.5	ATP5G3	2_176051503_G_T_b37	0.563609	1.19183e-09
ENSG00000154864.7	PIEZO2	18_10640992_A_G_b37	0.733393	2.99574e-16
ENSG00000155252.12	PI4K2A	10_99400646_G_A_b37	0.532873	1.58773e-06
ENSG00000155304.4	HSPA13	21_15321334_T_G_b37	0.18783	6.77988e-13
ENSG00000155542.7	SETD9	5_56205357_A_G_b37	0.678137	2.75362e-08
ENSG00000155660.6	PDIA4	7_148694490_G_C_b37	0.545036	1.23917e-05
ENSG00000155760.1	FZD7	2_202901235_C_T_b37	0.670867	1.98785e-13
ENSG00000156011.12	PSD3	8_18320873_A_C_b37	0.582975	7.54202e-09
ENSG00000156218.8	ADAMSL3	15_84335975_G_A_b37	0.400337	2.12589e-11
ENSG00000156239.7	N6AM1	21_31221064_T_TTG_b37	0.55582	2.11893e-09
ENSG00000156411.5	C14orf2	14_104458096_AT_A_b37	0.680617	7.27384e-13
ENSG00000156508.13	EEF1A1	6_74170494_C_CT_b37	0.397311	8.64623e-18
ENSG00000156521.9	TYSND1	10_72487376_G_A_b37	0.364742	4.36534e-08
ENSG00000156675.11	RAB11FIP1	8_37483680_A_G_b37	0.432057	7.58932e-09
ENSG00000156795.2	WDYHV1	8_124451601_G_T_b37	0.443295	7.95235e-06
ENSG00000156804.3	FBXO32	8_124654083_C_T_b37	0.594457	4.45232e-12
ENSG00000156968.8	MPV17L	16_15501099_T_C_b37	0.283836	8.94039e-08
ENSG00000157087.12	ATP2B2	3_9797723_G_A_b37	0.458648	1.87533e-07
ENSG00000157227.8	MMP14	14_23258189_T_G_b37	0.406058	3.44309e-07
ENSG00000157353.12	FUK	16_69562931_C_G_b37	0.358908	5.47077e-09
ENSG00000157483.4	MYO1E	15_60295202_T_TTGA_b37	0.158896	4.88009e-10
ENSG00000157557.7	ETS2	21_40059292_C_T_b37	0.556968	3.37373e-07
ENSG00000158258.11	CLSTN2	3_139617998_CTG_C_b37	0.576908	3.12713e-25
ENSG00000158270.10	COLEC12	18_349426_C_T_b37	0.571006	4.45155e-08
ENSG00000158296.9	SLC13A3	20_45326087_C_G_b37	0.598173	4.37162e-12
ENSG00000158467.12	AHCYL2	7_129029093_A_G_b37	0.564732	3.9745e-11
ENSG00000159199.9	ATP5G1	17_46965486_C_CA_b37	0.623415	4.17454e-06
ENSG00000159212.8	CLIC6	21_36357612_G_A_b37	0.462976	7.90047e-08
ENSG00000159399.5	HK2	2_75864616_C_T_b37	0.43233	5.69109e-06
ENSG00000159423.12	ALDH4A1	1_19217309_C_CCTT_b37	0.607351	1.80936e-28
ENSG00000159674.7	SPON2	4_1124038_C_T_b37	0.168039	4.84971e-37
ENSG00000160200.13	CBS	21_45090787_G_A_b37	0.362864	7.41039e-11
ENSG00000160223.12	ICOSLG	21_45410655_G_A_b37	0.592763	9.32561e-09
ENSG00000160226.11	C21orf2	21_46510316_G_T_b37	0.359139	3.54281e-07
ENSG00000160284.10	SPATC1L	21_47599818_C_T_b37	0.039866	5.92674e-21
ENSG00000160305.13	DIP2A	21_47991271_G_T_b37	0.425879	9.27097e-12
ENSG00000160307.5	S100B	21_47366958_C_G_b37	0.576764	2.37721e-05
ENSG00000160352.11	ZNF714	19_20471061_G_A_b37	0.268516	5.63158e-16
ENSG00000161010.10	C5orf45	5_178684499_G_C_b37	0.343874	4.63964e-09
ENSG00000161011.15	SQSTM1	5_179249179_A_G_b37	0.467505	1.41766e-07
ENSG00000161091.8	MFSD12	19_3434413_C_G_b37	0.404378	2.0951e-07
ENSG00000161243.4	FBXO27	19_39523341_G_A_b37	0.32906	4.74904e-12
ENSG00000161249.16	DMKN	19_35996411_T_C_b37	0.208484	7.13147e-07
ENSG00000161328.10	LRRC56	11_519077_C_T_b37	0.414778	3.68685e-09
ENSG00000161896.6	IP6K3	6_33716419_CAAAAAAAAAAAA_C_b37	0.718816	2.5877e-22
ENSG00000161921.10	CXCL16	17_4639282_C_T_b37	0.38859	2.05446e-26
ENSG00000162482.4	AKR7A3	1_19730763_C_T_b37	0.359219	2.36406e-07
ENSG00000162493.12	PDPN	1_14245143_G_A_b37	0.4256	4.09992e-11
ENSG00000162551.9	ALPL	1_21866252_A_G_b37	0.785963	3.17135e-11
ENSG00000162769.8	FLVCR1	1_213079861_G_C_b37	0.599256	4.43362e-10
ENSG00000162804.9	SNED1	2_241912877_C_G_b37	0.383064	2.15173e-13
ENSG00000162836.7	ACP6	1_147119273_G_A_b37	0.604369	1.33778e-13
ENSG00000162849.11	KIF26B	1_245398837_A_G_b37	0.427988	1.33103e-07
ENSG00000162873.10	KLHDC8A	1_205297771_A_G_b37	0.639646	6.22419e-06
ENSG00000162909.13	CAPN2	1_223903781_A_G_b37	0.631666	8.50101e-27
ENSG00000162998.4	FRZB	2_183698091_A_G_b37	0.424099	5.12043e-09
ENSG00000163029.11	SMC6	2_17623986_A_C_b37	0.407362	6.90082e-08
ENSG00000163053.6	SLC16A14	2_230919763_G_T_b37	0.605168	6.49654e-09
ENSG00000163110.10	PDLIM5	4_94802163_C_T_b37	0.458838	6.44442e-08
ENSG00000163331.6	DAPL1	2_159707125_T_C_b37	0.611137	4.64236e-07
ENSG00000163430.5	FSTL1	3_119260944_A_G_b37	0.445042	1.59414e-08
ENSG00000163520.9	FBLN2	3_13635039_C_G_b37	0.42046	1.32844e-26
ENSG00000163531.11	NFASC	1_204807500_G_A_b37	0.571035	4.74313e-06
ENSG00000163629.8	PTPN13	4_87763887_A_C_b37	0.273273	1.99054e-10
ENSG00000163931.11	TKT	3_53997277_C_T_b37	0.440797	1.82404e-08
ENSG00000163947.7	ARHGEF3	3_56918305_CAT_C_b37	0.372439	5.23666e-21
ENSG00000164007.6	CLDN19	1_43110881_G_T_b37	0.420699	6.48518e-16
ENSG00000164054.11	SHISA5	3_48523105_A_C_b37	0.6961	4.89037e-15
ENSG00000164112.8	TMEM155	4_122694799_T_C_b37	0.393017	1.76998e-06
ENSG00000164199.11	GPR98	5_89837468_T_TG_b37	0.602128	2.7604e-07
ENSG00000164244.16	PRRC1	5_126617387_G_T_b37	0.45339	7.00182e-06
ENSG00000164307.8	ERAP1	5_96111228_A_G_b37	0.423823	3.94105e-08
ENSG00000164308.12	ERAP2	5_96252432_G_A_b37	0.862024	3.0234e-32
ENSG00000164366.3	CCDC127	5_208887_A_G_b37	0.552655	2.80242e-20
ENSG00000164484.7	TMEM200A	6_130697753_A_G_b37	0.617483	3.66125e-09
ENSG00000164543.5	STK17A	7_43730041_C_T_b37	0.393407	3.11914e-09
ENSG00000164574.11	GALNT10	5_154038591_T_C_b37	0.52601	2.13365e-07
ENSG00000164733.16	CTSB	8_11179904_A_G_b37	0.566785	1.03941e-15
ENSG00000164764.10	SBSPON	8_73512473_A_G_b37	0.644711	1.30244e-10
ENSG00000164904.11	ALDH7A1	5_125876629_G_GA_b37	0.446586	6.07644e-08
ENSG00000164916.9	FOXK1	7_5547084_C_T_b37	0.395474	1.19782e-13
ENSG00000164949.3	GEM	8_94549547_A_G_b37	0.379846	1.64316e-07
ENSG00000165029.11	ABCA1	9_107440099_G_C_b37	0.325311	2.57914e-08
ENSG00000165171.6	WBSCR27	7_73250672_C_T_b37	0.369225	1.55259e-05
ENSG00000165650.7	PDZD8	10_119131919_TA_T_b37	0.429947	1.14438e-06
ENSG00000165806.15	CASP7	10_115439394_C_T_b37	0.657872	5.54681e-19
ENSG00000166183.11	ASPG	14_104557307_A_C_b37	0.204521	3.61381e-15
ENSG00000166257.4	SCN3B	11_123199567_G_A_b37	0.295199	9.6613e-08
ENSG00000166340.10	TPP1	11_6627948_G_A_b37	0.554718	4.50219e-07
ENSG00000166341.6	DCHS1	11_5817505_CA_C_b37	0.424715	8.2612e-10
ENSG00000166394.10	CYB5R2	11_7672272_G_A_b37	0.594985	6.06514e-18
ENSG00000166435.11	XRRA1	11_74525852_T_C_b37	0.656171	2.54552e-10
ENSG00000166833.15	NAV2	11_19707839_A_C_b37	0.436641	1.74648e-07
ENSG00000166896.3	XRCC6BP1	12_58374340_A_G_b37	0.633912	2.06059e-07
ENSG00000166922.4	SCG5	15_32938761_G_A_b37	0.630215	6.19788e-10
ENSG00000166923.6	GREM1	15_33550233_CA_C_b37	0.428987	5.98465e-08
ENSG00000166949.11	SMAD3	15_67396056_G_A_b37	0.580748	1.90014e-14
ENSG00000167216.12	KATNAL2	18_44241917_TTC_T_b37	0.274388	1.17532e-08
ENSG00000167280.12	ENGASE	17_77078955_T_C_b37	0.336003	2.92277e-18
ENSG00000167291.11	TBC1D16	17_77245166_C_T_b37	0.424402	1.15182e-07
ENSG00000167383.4	ZNF229	19_44287707_C_T_b37	0.572337	1.15781e-10
ENSG00000167552.9	TUBA1A	12_49528130_G_A_b37	0.248182	1.52177e-19
ENSG00000167562.7	ZNF701	19_52685348_G_A_b37	0.359349	2.17369e-10
ENSG00000167615.12	LENG8	19_54970711_T_C_b37	0.435438	2.99929e-06
ENSG00000167711.9	SERPINF2	17_1648502_C_T_b37	0.57594	1.19139e-07
ENSG00000167766.14	ZNF83	19_53119969_A_G_b37	0.309522	8.34791e-19
ENSG00000167775.6	CD320	19_9329592_G_C_b37	0.446881	2.36074e-07
ENSG00000167981.4	ZNF597	16_3005365_A_G_b37	0.836723	1.65708e-07
ENSG00000167994.7	RAB3IL1	11_61711475_T_G_b37	0.420699	1.01531e-10
ENSG00000167995.11	BEST1	11_61901355_C_T_b37	0.477236	4.84559e-06
ENSG00000168032.4	ENTPD3	3_39937016_T_A_b37	0.312599	2.76817e-06
ENSG00000168038.6	ULK4	3_41945080_GA_G_b37	0.383226	1.05901e-09
ENSG00000168394.9	TAP1	6_32823257_T_C_b37	0.573143	5.0426e-08
ENSG00000168461.8	RAB31	18_10647194_C_T_b37	0.391137	1.5919e-07
ENSG00000168502.13	SOGA2	18_8614157_A_G_b37	0.442598	5.91714e-09
ENSG00000168778.7	TCTN2	12_124197280_A_C_b37	0.622828	1.47822e-14
ENSG00000168803.10	ADAL	15_43694108_G_C_b37	0.389676	4.5622e-10
ENSG00000168952.11	STXBP6	14_25549141_A_G_b37	0.673545	5.59066e-06
ENSG00000169062.10	UPF3A	13_114998795_C_T_b37	0.577214	5.9292e-06
ENSG00000169116.7	PARM1	4_75794147_T_G_b37	0.632227	3.74505e-40
ENSG00000169136.4	ATF5	19_50686760_T_C_b37	0.344219	1.21821e-07
ENSG00000169174.9	PCSK9	1_55433815_CA_C_b37	0.331349	2.29871e-06
ENSG00000169684.9	CHRNA5	15_78349685_A_C_b37	0.382672	1.63771e-07
ENSG00000169715.10	M1E	16_56659525_C_G_b37	0.747105	4.91617e-11
ENSG00000169925.12	BRD3	9_137681458_C_T_b37	0.554619	4.35696e-06
ENSG00000169946.9	ZFPM2	8_106453864_A_G_b37	0.26977	3.11721e-09
ENSG00000170088.9	TMEM192	4_166569327_C_T_b37	0.562144	1.89156e-07
ENSG00000170275.10	CRTAP	3_32370784_C_T_b37	0.431971	9.28849e-10
ENSG00000170289.8	CNGB3	8_87713975_A_G_b37	0.347934	7.48921e-08
ENSG00000170291.10	ELP5	17_7316027_G_A_b37	0.30675	2.23324e-11
ENSG00000170364.8	SETMAR	3_3794534_C_A_b37	0.241607	6.04845e-08
ENSG00000170430.9	MGM	10_131329224_G_A_b37	0.32102	8.84954e-07
ENSG00000170500.8	LONRF2	2_101785819_C_T_b37	0.62546	5.06379e-09
ENSG00000170542.5	SERPINB9	6_3070438_A_T_b37	0.445361	3.92468e-08
ENSG00000170624.9	SGCD	5_155904059_G_GAA_b37	0.368553	4.35876e-10
ENSG00000170632.9	ARMC10	7_102722778_G_T_b37	0.583252	2.63213e-08
ENSG00000170873.14	MSS1	8_125857359_G_T_b37	0.377313	6.86186e-09
ENSG00000170962.8	PDGFD	11_103407920_T_C_b37	0.392048	2.20803e-06
ENSG00000171130.13	ATP6V0E2	7_149578566_G_A_b37	0.565905	2.41844e-16
ENSG00000171189.12	GRIK1	21_31273632_C_A_b37	0.726487	1.18297e-09
ENSG00000171298.8	GAA	17_78076592_A_C_b37	0.459885	4.50612e-10
ENSG00000171310.6	CHST11	12_105128878_G_A_b37	0.608635	6.83355e-08
ENSG00000171345.9	KRT19	17_39326729_T_G_b37	0.416012	2.17393e-07
ENSG00000171444.13	MCC	5_112462472_G_T_b37	0.439333	2.26459e-08
ENSG00000171490.8	RSL1D1	16_10948319_GC_G_b37	0.617486	3.54644e-11
ENSG00000171574.13	ZNF584	19_58928299_A_T_b37	0.384017	2.24203e-11
ENSG00000171603.12	CLSTN1	1_9808745_C_T_b37	0.409347	4.94713e-11
ENSG00000171617.9	ENC1	5_73733110_T_C_b37	0.670421	1.84086e-11
ENSG00000171724.2	VAT1L	16_77871217_T_C_b37	0.376185	8.68027e-28
ENSG00000171766.11	GATM	15_45701913_A_T_b37	0.334915	5.28275e-08
ENSG00000171867.12	PRNP	20_4680112_A_G_b37	0.374311	5.5884e-17
ENSG00000172061.7	LRRC15	3_194087320_G_A_b37	0.77903	6.17244e-20
ENSG00000172379.14	ARNT2	15_80599953_T_A_b37	0.467611	1.2011e-06
ENSG00000172508.6	CARNS1	11_68173434_C_T_b37	0.390208	5.56407e-07
ENSG00000172572.6	PDE3A	12_21421770_G_T_b37	0.25816	1.10395e-08
ENSG00000172731.9	LRRC20	10_72093607_C_T_b37	0.376792	2.18654e-12
ENSG00000172893.11	DHCR7	11_71154820_G_A_b37	0.53452	1.67565e-06
ENSG00000173281.4	PPP1R3B	8_9178921_G_A_b37	0.556356	9.27878e-07
ENSG00000173530.5	TNFRSF10D	8_23107790_T_A_b37	0.236815	1.30894e-48
ENSG00000173566.9	NUDT18	8_21966891_C_A_b37	0.296454	6.28481e-18
ENSG00000173641.13	HSPB7	1_15539998_T_C_b37	0.62991	4.98993e-17
ENSG00000173705.4	SUSD5	3_33295953_C_T_b37	0.596338	2.04482e-07
ENSG00000173706.8	HEG1	3_124866426_G_C_b37	0.559018	1.52503e-09
ENSG00000173714.7	WFIKKN2	17_48909460_T_C_b37	0.166636	1.67523e-20
ENSG00000173801.12	JUP	17_39793901_C_T_b37	0.576239	5.03371e-08
ENSG00000173821.15	RNF213	17_77977838_G_A_b37	0.57414	1.37219e-09
ENSG00000173918.10	C1QTNF1	17_77034441_G_T_b37	0.698278	5.96231e-32
ENSG00000174227.11	PIGG	4_1196349_C_T_b37	0.429549	1.01172e-06
ENSG00000174348.9	PODN	1_53061490_C_T_b37	0.695422	6.70889e-11
ENSG00000174652.13	ZNF266	19_9529783_G_C_b37	0.612527	9.51351e-09
ENSG00000174748.14	RPL15	3_24747270_A_G_b37	0.466695	5.779e-06
ENSG00000174804.3	FZD4	11_86702475_T_C_b37	0.26054	1.09947e-10
ENSG00000174808.7	BTC	4_75624980_T_A_b37	0.401323	1.8048e-12
ENSG00000174953.9	DHX36	3_153991875_T_C_b37	0.639895	2.47328e-07
ENSG00000174989.8	FBXW8	12_117380961_G_A_b37	0.580469	3.17861e-07
ENSG00000175287.14	PHYHD1	9_131683644_C_T_b37	0.319584	7.23967e-14
ENSG00000175390.8	EIF3F	11_8018552_G_A_b37	0.543425	3.20956e-07
ENSG00000175445.10	LPL	8_19761977_G_A_b37	0.38538	4.23855e-06
ENSG00000175567.4	UCP2	11_73683947_C_T_b37	0.2157	1.71876e-09
ENSG00000175643.7	RMI2	16_11439303_G_T_b37	0.291611	2.39238e-08
ENSG00000175662.13	TOM1L2	17_16878461_A_G_b37	0.469986	1.75379e-06
ENSG00000175920.11	DOK7	4_3647113_G_T_b37	0.431571	6.99301e-09
ENSG00000175928.5	LRRN1	3_4430024_T_G_b37	0.551689	1.67662e-07
ENSG00000176105.9	YES1	18_726161_C_A_b37	0.588015	2.08468e-09
ENSG00000176248.7	ANAPC2	9_140243844_C_T_b37	0.578117	4.69967e-09
ENSG00000176381.4	PRR18	6_166700950_A_T_b37	0.819885	2.60791e-11
ENSG00000176463.9	SLCO3A1	15_91677102_G_A_b37	0.418257	4.70323e-07
ENSG00000176490.4	DIRAS1	19_3393030_C_G_b37	0.429933	2.04861e-12
ENSG00000176593.3	CTD-2368P22.1	19_58235221_A_AC_b37	0.621089	6.99182e-08
ENSG00000176595.3	KBTBD11	8_1723749_A_G_b37	0.550802	2.27155e-06
ENSG00000176641.6	RNF152	18_59344155_G_A_b37	0.397175	1.34406e-07
ENSG00000176945.12	MUC20	3_195461984_A_G_b37	0.718547	6.27636e-13
ENSG00000176978.9	DPP7	9_139512009_G_A_b37	0.423426	3.23045e-07
ENSG00000177239.10	MAN1B1	9_139999274_G_C_b37	0.574939	1.25987e-11
ENSG00000177398.14	UMODL1	21_43056284_T_C_b37	0.659132	8.36796e-09
ENSG00000177469.12	PTRF	17_40096084_G_A_b37	0.456628	2.32639e-06
ENSG00000177613.7	CSTF2T	10_53794532_A_T_b37	0.583923	1.29661e-07
ENSG00000177663.9	IL17RA	22_17346623_C_T_b37	0.422662	3.53058e-07
ENSG00000177697.13	CD151	11_833589_T_G_b37	0.608531	8.67569e-22
ENSG00000177990.7	DPY19L2	12_64062023_A_C_b37	0.321063	8.35299e-12
ENSG00000178053.13	MLF1	3_158580853_T_C_b37	0.387028	2.13187e-06
ENSG00000178078.7	STAP2	19_4325433_G_A_b37	0.604154	2.63966e-07
ENSG00000178295.10	GEN1	2_17894348_C_T_b37	0.708046	3.24151e-22
ENSG00000178445.8	GLDC	9_6623091_C_G_b37	0.594301	1.24601e-08
ENSG00000178538.5	CA8	8_61315720_G_A_b37	0.688931	9.1185e-09
ENSG00000178665.10	ZNF713	7_56243492_C_T_b37	0.665267	1.94707e-07
ENSG00000178878.8	APOLD1	12_13692031_C_G_b37	0.359582	2.61358e-13
ENSG00000179023.7	KLHDC7A	1_18807897_C_G_b37	0.89039	1.33045e-39
ENSG00000179314.9	WSCD1	17_5561650_T_C_b37	0.357744	3.22033e-10
ENSG00000179344.12	HLA-DQB1	6_32635687_T_C_b37	0.017821	7.27302e-148
ENSG00000179979.7	CRIPAK	4_1338618_C_A_b37	0.599381	7.6826e-09
ENSG00000180155.14	LYNX1	8_143875817_G_A_b37	0.581064	1.28135e-10
ENSG00000180185.7	FAHD1	16_1852775_T_C_b37	0.412438	1.15379e-07
ENSG00000180190.7	TDRP	8_716185_A_G_b37	0.4495	6.49393e-09
ENSG00000180398.7	MCFD2	2_47130148_G_T_b37	0.550023	8.0118e-15
ENSG00000180822.7	PSMG4	6_3267474_C_A_b37	0.365447	3.26742e-07
ENSG00000180914.6	OXTR	3_8222085_A_T_b37	0.380016	3.4943e-10
ENSG00000181019.8	NQO1	16_69737629_C_G_b37	0.186857	2.2313e-14
ENSG00000181315.6	ZNF322	6_26632926_G_T_b37	0.367032	1.81846e-08
ENSG00000181467.2	RAP2B	3_153780353_C_A_b37	0.378203	3.23485e-07
ENSG00000181577.11	C6orf223	6_44495368_T_G_b37	0.606352	1.07787e-08
ENSG00000182013.13	PNMAL1	19_46986345_A_C_b37	0.560601	1.69174e-12
ENSG00000182446.9	NPLOC4	17_79530031_T_C_b37	0.442437	4.20923e-09
ENSG00000182578.9	CSF1R	5_149492849_TCTCTTC_T_b37	0.569493	1.92747e-10
ENSG00000182704.6	TSKU	11_76344659_C_T_b37	0.462357	2.34098e-07
ENSG00000182871.10	COL18A1	21_47562417_T_C_b37	0.412858	2.71811e-12
ENSG00000182919.10	C11orf54	11_93486498_C_CA_b37	0.418218	9.68864e-07
ENSG00000182934.7	SRPR	11_126520839_T_A_b37	0.416086	8.89814e-08
ENSG00000183020.9	AP2A2	11_920911_T_C_b37	0.445242	4.71679e-09
ENSG00000183049.8	CAMK1D	10_12878354_G_C_b37	0.62038	5.28093e-10
ENSG00000183111.7	ARHGEF37	5_149463676_G_A_b37	0.339065	4.01256e-10
ENSG00000183255.7	PTTG1IP	21_46002890_C_T_b37	0.47185	6.70699e-07
ENSG00000183346.6	C10orf107	10_63486582_A_AG_b37	0.6481	1.15366e-05
ENSG00000183688.4	FAM101B	17_238386_A_AT_b37	0.438189	1.45141e-15
ENSG00000183722.7	LHFP	13_40062144_C_T_b37	0.440443	2.65892e-06
ENSG00000183726.6	TMEM50A	1_24780743_A_G_b37	0.596044	9.42547e-08
ENSG00000183762.8	KREMEN1	22_29842142_C_A_b37	0.427866	9.15549e-10
ENSG00000183773.11	AIFM3	22_20972102_G_A_b37	0.268126	4.21546e-07
ENSG00000183853.13	KIRREL	1_158066233_C_T_b37	0.427402	2.42331e-08
ENSG00000183963.14	SMN	22_31393209_G_GGT_b37	0.377868	3.39666e-08
ENSG00000184009.5	ACTG1	17_79480312_G_C_b37	0.546174	6.41451e-11
ENSG00000184144.5	CNTN2	1_205175420_G_T_b37	0.729201	8.13966e-16
ENSG00000184208.10	C22orf46	22_41663767_G_A_b37	0.304782	3.10944e-06
ENSG00000184313.15	MROH7	1_55490282_C_T_b37	0.382624	1.33897e-07
ENSG00000184584.8	TMEM173	5_138856982_C_T_b37	0.370727	5.66837e-12
ENSG00000184602.5	SNN	16_11520701_C_T_b37	0.447842	5.03515e-07
ENSG00000184640.13	2019-09-09	17_75719702_T_C_b37	0.445912	8.36336e-08
ENSG00000184985.12	SORCS2	4_7743385_A_C_b37	0.341199	1.42364e-13
ENSG00000185163.5	DDX51	12_132609558_G_A_b37	0.588998	1.16136e-09
ENSG00000185201.12	IFITM2	11_308015_T_C_b37	0.688369	9.1096e-10
ENSG00000185215.4	TNFAIP2	14_102706913_T_C_b37	0.389919	2.72971e-06
ENSG00000185499.12	MUC1	1_155265661_T_C_b37	0.308511	1.41573e-06
ENSG00000185513.10	L3MBTL1	20_42411157_ATTT_A_b37	0.131534	1.04785e-10
ENSG00000185567.6	AHNAK2	14_105131102_A_C_b37	0.551704	3.46715e-07
ENSG00000185585.15	OLFML2A	9_127957252_A_G_b37	0.181713	5.15956e-10
ENSG00000185615.11	PDIA2	16_492368_C_G_b37	0.363891	2.6266e-09
ENSG00000185627.13	PSMD13	11_268180_C_CCT_b37	0.447653	1.56016e-06
ENSG00000185658.9	BRWD1	21_40734462_A_T_b37	0.439746	3.77929e-08
ENSG00000185664.10	PMEL	12_56369455_C_A_b37	0.569152	4.08514e-11
ENSG00000185880.8	TRIM69	15_45021766_C_T_b37	0.382021	8.11817e-07
ENSG00000185896.9	LAMP1	13_114755831_G_A_b37	0.449075	1.37257e-05
ENSG00000185904.7	LINC00839	10_42362164_T_A_b37	0.25082	2.89684e-17
ENSG00000186184.11	POLR1D	13_28240828_A_G_b37	0.461187	2.37569e-07
ENSG00000186283.9	TOR3A	1_179150556_A_T_b37	0.356603	2.27585e-07
ENSG00000186326.3	RGS9BP	19_32570609_T_C_b37	0.32694	7.44179e-07
ENSG00000186468.8	RPS23	5_81588734_A_G_b37	0.175604	4.96978e-20
ENSG00000186470.9	BTN3A2	6_26372584_G_A_b37	0.091828	1.31441e-47
ENSG00000186732.9	MPPED1	22_43785611_C_T_b37	0.173316	8.0166e-13
ENSG00000186951.12	PPARA	22_45898074_T_C_b37	0.54525	1.78064e-07
ENSG00000187097.8	ENTPD5	14_74700559_C_T_b37	0.212669	2.06709e-08
ENSG00000187098.10	MITF	3_70176747_G_A_b37	0.445624	2.56786e-07
ENSG00000187498.10	COL4A1	13_111096925_A_G_b37	0.552178	4.56099e-07
ENSG00000187554.7	TLR5	1_223320783_T_C_b37	0.282282	2.82738e-09
ENSG00000187624.7	C17orf97	17_260182_T_C_b37	0.654514	3.9296e-07
ENSG00000187676.7	B3GALTL	13_31846355_C_CT_b37	0.413113	2.80176e-07
ENSG00000187889.8	C1orf168	1_57285436_C_T_b37	0.329129	2.23391e-10
ENSG00000188157.9	AGRN	1_1063145_G_A_b37	0.40861	1.50901e-24
ENSG00000188171.10	ZNF626	19_20994826_AC_A_b37	0.390612	4.76746e-14
ENSG00000188488.9	SERPINA5	14_95034082_A_G_b37	0.190626	7.06236e-28
ENSG00000188677.10	PARVB	22_43789037_C_T_b37	0.268011	1.44475e-14
ENSG00000188707.4	ZBED6CL	7_150025734_G_A_b37	0.275184	1.71726e-20
ENSG00000188732.6	FAM221A	7_23722139_C_G_b37	0.653919	1.52007e-10
ENSG00000188818.8	ZDHHC11	5_1077680_C_T_b37	0.229836	2.38064e-08
ENSG00000189306.6	RRP7A	22_42515770_CAAAAAAAAAAAAAAAA_C_b37	0.654731	1.42395e-08
ENSG00000196116.6	TDRD7	9_100194406_T_C_b37	0.408452	2.46532e-06
ENSG00000196151.6	WDSUB1	2_160095086_G_A_b37	0.572486	4.85159e-07
ENSG00000196268.7	ZNF493	19_22255799_T_TA_b37	0.61723	2.16045e-11
ENSG00000196363.5	WDR5	9_136996291_C_T_b37	0.567477	6.55476e-09
ENSG00000196372.8	ASB13	10_5688287_A_G_b37	0.365105	1.20328e-11
ENSG00000196547.10	MAN2A2	15_91451510_G_A_b37	0.642555	9.83518e-43
ENSG00000196569.7	LAMA2	6_129616099_T_A_b37	0.415162	6.3875e-14
ENSG00000196975.10	ANXA4	2_69961512_G_C_b37	0.405182	3.96994e-09
ENSG00000197020.6	ZNF100	19_21936885_A_G_b37	0.386959	7.83137e-08
ENSG00000197249.8	SERPINA1	14_94246987_G_A_b37	0.374683	9.05395e-08
ENSG00000197324.4	LRP10	14_23761589_A_G_b37	0.552171	3.88225e-07
ENSG00000197498.8	RPF2	6_111962944_G_A_b37	0.587152	3.71475e-07
ENSG00000197712.7	FAM114A1	4_39396836_CT_C_b37	0.397285	1.20305e-08
ENSG00000197728.5	RPS26	12_56435929_C_G_b37	0.380419	5.34055e-08
ENSG00000197894.6	ADH5	4_99878114_A_G_b37	0.440898	4.41756e-08
ENSG00000198053.7	SIRPA	20_1897442_C_T_b37	0.36219	1.98571e-16
ENSG00000198075.5	SULT1C4	2_108969036_C_T_b37	0.253324	8.55127e-08
ENSG00000198189.6	HSD17B11	4_88337280_G_A_b37	0.649404	3.75864e-09
ENSG00000198300.8	PEG3	19_56745088_AT_A_b37	0.995324	4.83863e-36
ENSG00000198570.5	RD3	1_211702179_C_T_b37	0.721404	1.34691e-11
ENSG00000198677.6	TTC37	5_94193917_C_T_b37	0.347552	3.56438e-09
ENSG00000198691.7	ABCA4	1_94514560_A_G_b37	0.362422	9.99054e-07
ENSG00000198756.6	COLGALT2	1_183876182_C_T_b37	0.389408	2.87299e-09
ENSG00000198794.7	SCAMP5	15_74595057_A_G_b37	0.646069	4.26163e-13
ENSG00000198825.7	INPP5F	10_121489090_CT_C_b37	0.845671	2.5714e-40
ENSG00000198948.7	MFAP3L	4_171064201_A_G_b37	0.550489	4.0358e-11
ENSG00000203666.8	EFCAB2	1_245133662_G_C_b37	0.310535	3.94196e-10
ENSG00000203778.3	FAM229B	6_112453123_C_T_b37	0.408425	3.22797e-06
ENSG00000203797.5	DDO	6_110738310_C_T_b37	0.706137	9.28435e-09
ENSG00000204186.3	ZDBF2	2_206642944_AT_A_b37	0.937598	3.26307e-16
ENSG00000204267.9	TAP2	6_32804284_G_A_b37	0.568884	3.15803e-07
ENSG00000204520.8	MICA	6_31363743_A_C_b37	0.28963	2.80139e-58
ENSG00000204525.10	HLA-C	6_31240180_A_C_b37	0.335999	5.33764e-43
ENSG00000204536.9	CCHCR1	6_31457385_T_C_b37	0.442203	1.19478e-10
ENSG00000204604.5	ZNF468	19_53138738_T_C_b37	0.439234	1.35703e-06
ENSG00000204642.9	HLA-F	6_29699008_A_G_b37	0.609389	1.04457e-08
ENSG00000204954.5	C12orf73	12_103392268_C_A_b37	0.334416	1.25742e-07
ENSG00000205084.6	TMEM231	16_75617173_A_G_b37	0.433558	1.5293e-08
ENSG00000205464.7	ATP6AP1L	5_81571669_C_T_b37	0.386009	5.10995e-07
ENSG00000205959.3	RP11-689P11.2	4_8505461_C_G_b37	0.648503	4.07776e-07
ENSG00000213213.9	KIAA1984	9_139694569_A_C_b37	0.63401	4.10415e-10
ENSG00000213462.4	ERV3-1	7_64547832_C_T_b37	0.692321	6.77803e-35
ENSG00000213689.5	TREX1	3_48416278_A_T_b37	0.595698	1.44075e-07
ENSG00000213853.5	EMP2	16_10984466_C_T_b37	0.437899	2.32041e-07
ENSG00000214087.4	ARL16	17_79634062_CTG_C_b37	0.3817	2.65465e-08
ENSG00000214402.6	LCNL1	9_139876154_A_G_b37	0.307632	2.57344e-18
ENSG00000214491.4	SEC14L6	22_30952941_C_T_b37	0.626933	6.02745e-07
ENSG00000214548.10	MEG3	14_101966327_C_G_b37	0.9952	1.62774e-52
ENSG00000214941.3	ZSWIM7	17_15868046_G_A_b37	0.604608	6.37032e-06
ENSG00000218510.3	LINC00339	1_22353989_C_G_b37	0.364886	6.24554e-15
ENSG00000219200.6	RNASEK	17_6917793_T_C_b37	0.324066	3.86479e-09
ENSG00000221866.5	PLXNA4	7_132033846_A_G_b37	0.417405	1.9701e-10
ENSG00000221983.3	UBA52	19_18413464_G_A_b37	0.40492	9.34085e-10
ENSG00000222040.3	ADRA2B	2_96664144_T_C_b37	0.279596	1.51301e-07
ENSG00000223812.1	RP11-197K6.1	3_192255076_C_T_b37	0.311068	2.49079e-07
ENSG00000224397.1	RP11-290F20.3	20_48892374_C_A_b37	0.249114	1.45853e-06
ENSG00000225431.1	AP001626.1	21_43697195_A_G_b37	0.244117	1.22562e-07
ENSG00000226757.1	AC079341.1	4_122687238_A_G_b37	0.361062	4.73795e-06
ENSG00000227051.4	C14orf132	14_96660643_C_T_b37	0.380408	1.38681e-11
ENSG00000227533.1	SLC2A1-AS1	1_43423622_T_C_b37	0.695171	2.84214e-07
ENSG00000230438.5	RP11-420G6.4	6_2876535_G_A_b37	0.09124	1.09581e-19
ENSG00000230658.1	KLHL7-AS1	7_23123885_C_T_b37	0.771879	1.89551e-08
ENSG00000231672.2	DIRC3	2_218498594_G_T_b37	0.282422	3.10401e-08
ENSG00000231925.7	TAPBP	6_33202313_T_C_b37	0.397561	3.79327e-07
ENSG00000232677.2	LINC00665	19_36845508_G_T_b37	0.404204	2.85063e-12
ENSG00000234719.4	RP11-166B2.1	16_12070422_T_C_b37	0.055582	3.71346e-22
ENSG00000234745.5	HLA-B	6_31366825_A_G_b37	0.352549	4.70877e-13
ENSG00000235049.1	LINC00940	12_2045640_A_G_b37	0.668226	4.64187e-10
ENSG00000235621.4	LINC00494	20_46956823_G_A_b37	0.720366	8.56963e-08
ENSG00000235718.3	MFRP	11_119217455_C_T_b37	0.39621	9.95828e-25
ENSG00000235750.5	KIAA0040	1_175145019_A_G_b37	0.377144	3.38762e-08
ENSG00000235770.1	LINC00607	2_217197585_G_A_b37	0.746132	1.2468e-11
ENSG00000236624.4	CCDC163P	1_45981258_A_G_b37	0.314649	4.4986e-07
ENSG00000236682.1	AC068282.3	2_128074433_A_G_b37	0.771796	4.03537e-09
ENSG00000237440.4	ZNF737	19_20698854_T_C_b37	0.434021	7.35854e-07
ENSG00000240065.3	PSMB9	6_32822858_G_T_b37	0.709468	3.57125e-09
ENSG00000240344.4	PPIL3	2_201988238_G_A_b37	0.368944	3.74976e-07
ENSG00000240583.6	AQP1	7_31826570_T_C_b37	0.4172	1.84573e-10
ENSG00000241484.5	ARHGAP8	22_44483588_TA_T_b37	0.299637	1.38571e-12
ENSG00000241935.4	HOGA1	10_98483774_C_T_b37	0.620371	3.2832e-07
ENSG00000241945.3	PWP2	21_45428278_C_T_b37	0.562366	2.44809e-08
ENSG00000243156.3	MICAL3	22_18462557_A_C_b37	0.433425	1.26973e-10
ENSG00000243335.4	KCTD7	7_65297746_A_G_b37	0.433461	1.33183e-09
ENSG00000243566.2	UPK3B	7_76144483_A_G_b37	0.125767	2.33238e-54
ENSG00000244476.2	ERVFRD-1	6_11093444_G_A_b37	0.791941	9.93285e-12
ENSG00000245060.2	LINC00847	5_179874109_C_T_b37	0.309112	1.29235e-10
ENSG00000246375.2	RP11-10L7.1	4_89206172_T_C_b37	0.857113	8.70473e-08
ENSG00000247095.2	MIR210HG	11_497359_A_G_b37	0.548685	3.32094e-07
ENSG00000247400.3	DNAJC3-AS1	13_96326874_G_A_b37	0.351535	5.76652e-07
ENSG00000249915.3	PDCD6	5_208683_A_G_b37	0.587068	6.18952e-07
ENSG00000250479.4	CHCHD10	22_24108438_G_T_b37	0.633299	2.80726e-08
ENSG00000250571.2	GLI4	8_143356764_T_C_b37	0.424398	8.55112e-07
ENSG00000250986.1	AC141928.1	4_3267342_G_A_b37	0.70694	1.51974e-21
ENSG00000251533.2	LINC00605	14_103656546_C_A_b37	0.789569	7.63871e-08
ENSG00000251580.1	RP11-539L10.3	4_6665938_G_A_b37	0.285402	2.23193e-07
ENSG00000253417.1	RP11-109J4.1	5_160372773_A_C_b37	0.155434	5.15387e-21
ENSG00000255198.3	SNHG9	16_2014979_G_T_b37	0.657568	3.74369e-08
ENSG00000257151.1	PWAR6	15_26206589_CAAAAAA_C_b37	0.938707	1.48523e-10
ENSG00000258548.1	LINC00645	14_28079868_T_G_b37	0.417218	2.12439e-07
ENSG00000259439.1	RP11-89K21.1	2_45184405_GT_G_b37	0.58162	1.35973e-09
ENSG00000260230.2	FRRS1L	9_111936788_C_T_b37	0.400056	2.93988e-11
ENSG00000260423.1	RP13-735L24.1	12_9499841_G_A_b37	0.137503	8.60856e-10
ENSG00000261069.2	SNORD116-20	15_24596719_C_G_b37	0.023758	3.81199e-14
ENSG00000263753.2	LINC00667	18_5245824_G_A_b37	0.621025	1.54746e-12
ENSG00000266714.2	MYO15B	17_73586327_T_G_b37	0.282339	9.71088e-14
ENSG00000267506.1	RP11-13K12.1	17_76294708_G_A_b37	0.732359	6.57814e-13
ENSG00000268362.1	CTD-2017D11.1	19_24214631_T_C_b37	0.677276	5.21083e-08
ENSG00000270346.1	RP1-90J20.12	6_3022940_CT_C_b37	0.776304	1.01583e-23
ENSG00000271738.1	RP11-137H2.6	10_82182328_G_A_b37	0.587655	5.78356e-33
ENSG00000271780.1	RP11-1017G21.5	14_102414829_C_T_b37	0.681089	2.12674e-10
ENSG00000272505.1	RP11-981G7.6	8_10462010_C_T_b37	0.722056	1.44852e-08
ENSG00000272761.1	RP11-572C15.6	3_111669631_A_G_b37	0.598511	7.30575e-09
ENSG00000273117.1	AC144652.1	7_154510850_CTCTT_C_b37	0.340606	2.13133e-07
ENSG00000273270.1	RP11-212P7.2	7_128116352_T_G_b37	0.413614	2.57536e-07
ENSG00000273290.1	CTC-297N7.8	17_10578792_T_C_b37	0.59298	6.82144e-09

## Sheet: 7. Galactose eQTL 
Gene_ID	Gene_Name	SNP	pi	p-value
ENSG00000000971.11	CFH	1_196414291_T_G_b37	0.431157	5.14834e-14
ENSG00000001036.9	FUCA2	6_143828928_T_C_b37	0.35495	7.55878e-06
ENSG00000002933.3	TMEM176A	7_150500994_G_T_b37	0.689211	3.91351e-16
ENSG00000003137.4	CYP26B1	2_72027252_G_A_b37	0.703008	5.34927e-12
ENSG00000003402.15	CFLAR	2_202069074_AT_A_b37	0.375087	2.14312e-09
ENSG00000003989.12	SLC7A2	8_17386294_A_G_b37	0.366439	1.54142e-43
ENSG00000004399.8	PLXND1	3_130053367_T_G_b37	0.600189	4.63092e-37
ENSG00000006042.7	TMEM98	17_31258255_A_AAAC_b37	0.405211	4.50089e-22
ENSG00000006118.10	TMEM132A	11_61543499_T_C_b37	0.541129	2.58097e-07
ENSG00000006282.15	SPATA20	17_48624523_A_C_b37	0.409687	1.13882e-19
ENSG00000006747.10	SCIN	7_12615698_C_T_b37	0.248555	1.16971e-10
ENSG00000007237.14	GAS7	17_9151562_C_G_b37	0.618379	7.10466e-23
ENSG00000008513.10	ST3GAL1	8_134408457_C_A_b37	0.415716	3.669e-14
ENSG00000010282.10	HHATL	3_42746571_A_ATTGC_b37	0.239227	3.24913e-09
ENSG00000011105.7	TSPAN9	12_3900201_C_CT_b37	0.46433	1.31791e-08
ENSG00000013288.4	MAN2B2	4_6610622_C_T_b37	0.421878	2.1635e-09
ENSG00000013573.12	DDX11	12_31226835_T_A_b37	0.238885	3.33049e-21
ENSG00000016391.6	CHDH	3_53842105_C_G_b37	0.409228	4.94266e-08
ENSG00000018699.7	TTC27	2_32903548_G_A_b37	0.402198	1.38691e-07
ENSG00000019505.3	SYT13	11_46109519_G_T_b37	0.40872	3.23793e-06
ENSG00000020181.13	GPR124	8_37155487_C_T_b37	0.639378	3.01429e-09
ENSG00000022556.11	NLRP2	19_54550487_T_C_b37	0.2374	2.10567e-17
ENSG00000023228.9	NDUFS1	2_206641984_C_T_b37	0.446441	4.14314e-10
ENSG00000026025.9	VIM	10_17289225_G_A_b37	0.391577	6.19666e-11
ENSG00000026508.12	CD44	11_35077206_C_A_b37	0.330677	5.44333e-07
ENSG00000035403.12	VCL	10_76362363_C_T_b37	0.193048	3.62254e-23
ENSG00000036448.5	MYOM2	8_2069598_GAC_G_b37	0.738983	1.06306e-12
ENSG00000038002.4	AGA	4_178363378_G_A_b37	0.591368	5.23807e-08
ENSG00000038427.11	VCAN	5_82848324_T_G_b37	0.409472	8.84633e-08
ENSG00000040531.10	CTNS	17_3564687_C_T_b37	0.449954	6.62408e-06
ENSG00000041982.10	TNC	9_117229068_A_G_b37	0.360262	4.22235e-12
ENSG00000042286.10	AIFM2	10_71018473_A_G_b37	0.412107	8.6468e-09
ENSG00000042445.9	RETSAT	2_85569925_G_A_b37	0.144385	6.53345e-17
ENSG00000042493.11	CAPG	2_85655991_T_G_b37	0.60286	7.49667e-07
ENSG00000046604.8	DSG2	18_29720189_G_A_b37	0.387102	1.41045e-06
ENSG00000048342.11	CC2D2A	4_15482904_G_A_b37	0.233948	1.66786e-16
ENSG00000048471.9	SNX29	16_11823320_T_TAG_b37	0.544464	1.98437e-06
ENSG00000048544.5	MRPS10	6_42175927_G_A_b37	0.550452	3.84172e-07
ENSG00000049089.9	COL9A2	1_41337628_G_A_b37	0.565615	3.2439e-11
ENSG00000049239.8	H6PD	1_9332287_C_A_b37	0.38733	7.73082e-21
ENSG00000049323.11	LTBP1	2_33360126_A_G_b37	0.593536	1.61799e-15
ENSG00000050130.13	JKAMP	14_60874046_T_C_b37	0.278534	1.21275e-10
ENSG00000051620.6	HEBP2	6_138725677_G_A_b37	0.420297	9.54756e-07
ENSG00000053918.11	KCNQ1	11_3130708_C_A_b37	0.151611	1.99052e-09
ENSG00000054654.11	SYNE2	14_64390030_G_C_b37	0.408677	8.66916e-48
ENSG00000054983.12	GALC	14_88469190_A_G_b37	0.384838	1.7448e-12
ENSG00000055950.12	MRPL43	10_102703434_T_C_b37	0.434695	1.86818e-06
ENSG00000058085.10	LAMC2	1_183276442_CT_C_b37	0.719658	2.97085e-08
ENSG00000059122.12	FLYWCH1	16_2999218_C_T_b37	0.595782	2.08828e-15
ENSG00000059378.8	PARP12	7_139761896_T_A_b37	0.3767	1.06304e-08
ENSG00000060982.10	BCAT1	12_25556782_A_T_b37	0.454322	5.71339e-07
ENSG00000062038.9	CDH3	16_68711999_A_G_b37	0.412919	1.95555e-18
ENSG00000063046.13	EIF4B	12_53426685_T_C_b37	0.446762	1.90039e-08
ENSG00000063854.8	HAGH	16_1853870_C_G_b37	0.42477	4.15117e-09
ENSG00000064666.10	CNN2	19_641820_C_T_b37	0.406679	1.84526e-06
ENSG00000064687.8	ABCA7	19_791905_A_G_b37	0.615778	1.58794e-24
ENSG00000065268.6	WDR18	19_991873_G_T_b37	0.413285	8.4433e-13
ENSG00000065320.4	NTN1	17_8249116_C_T_b37	0.19669	5.18556e-17
ENSG00000065621.10	GSTO2	10_106039185_A_G_b37	0.368631	2.03338e-09
ENSG00000067057.12	PFKP	10_2673499_C_T_b37	0.411069	2.90766e-10
ENSG00000069424.10	KCNAB2	1_6575071_A_G_b37	0.419093	2.06512e-12
ENSG00000069702.6	TGFBR3	1_92074924_G_GT_b37	0.710001	1.73901e-14
ENSG00000070731.5	ST6GALNAC2	17_74586228_CT_C_b37	0.390816	4.00897e-07
ENSG00000071082.6	RPL31	2_101635538_C_T_b37	0.3197	4.91709e-06
ENSG00000071242.7	RPS6KA2	6_167723364_C_T_b37	0.422698	2.8618e-09
ENSG00000071967.7	CYBRD1	2_173096940_T_TGC_b37	0.391463	1.41328e-16
ENSG00000072778.15	ACADVL	17_7123838_C_T_b37	0.282103	5.65883e-09
ENSG00000072832.10	CRMP1	4_6690535_C_G_b37	0.389381	4.46602e-07
ENSG00000072840.8	EVC	4_5102143_C_T_b37	0.347726	2.23697e-08
ENSG00000073050.7	XRCC1	19_44073794_C_T_b37	0.427419	6.57101e-09
ENSG00000073578.12	SDHA	5_249059_CAT_C_b37	0.4472	2.50654e-12
ENSG00000075223.9	SEMA3C	7_80915108_T_C_b37	0.434949	6.73948e-09
ENSG00000075234.12	TTC38	22_46689347_G_A_b37	0.659624	7.43863e-16
ENSG00000075275.12	CELSR1	22_47477012_G_A_b37	0.441561	7.24266e-14
ENSG00000076003.4	MCM6	2_136624155_G_A_b37	0.355235	4.91332e-07
ENSG00000077009.9	NMRK2	19_3933124_C_G_b37	0.304978	4.41959e-12
ENSG00000077232.12	DNAJC10	2_182757198_C_T_b37	0.264213	4.23592e-22
ENSG00000077498.8	TYR	11_88888262_C_T_b37	0.400855	1.30036e-08
ENSG00000078124.7	ACER3	11_76528365_A_T_b37	0.591428	4.99716e-08
ENSG00000079332.10	SAR1A	10_71908575_T_A_b37	0.404725	5.10133e-09
ENSG00000081052.10	COL4A4	2_227232184_G_A_b37	0.428746	6.27787e-06
ENSG00000081277.7	PKP1	1_201253979_G_A_b37	0.178071	1.8976e-54
ENSG00000082397.11	EPB41L3	18_5451640_T_C_b37	0.274408	2.93555e-07
ENSG00000082781.7	ITGB5	3_124209913_G_A_b37	0.575129	1.10765e-06
ENSG00000083067.18	TRPM3	9_73391581_A_C_b37	0.562238	6.94413e-09
ENSG00000083857.9	FAT1	4_188185494_G_T_b37	0.402077	1.40643e-20
ENSG00000085719.7	CPNE3	8_87571049_A_G_b37	0.539238	3.89146e-07
ENSG00000085982.9	USP40	2_234933433_A_T_b37	0.394667	3.77723e-06
ENSG00000087074.7	PPP1R15A	19_48779238_C_CA_b37	0.587262	3.09552e-11
ENSG00000087245.8	MMP2	16_55909556_G_A_b37	0.572164	4.50853e-08
ENSG00000087253.7	LPCAT2	16_55565706_C_A_b37	0.374233	5.21545e-10
ENSG00000087258.9	GNAO1	16_56319850_C_T_b37	0.619075	1.14212e-19
ENSG00000087266.11	SH3BP2	4_2798508_A_G_b37	0.604326	1.43177e-13
ENSG00000087303.12	NID2	14_52297721_C_T_b37	0.387071	7.68423e-07
ENSG00000087995.11	METTL2A	17_60497572_T_G_b37	0.340869	4.58497e-07
ENSG00000088756.8	ARHGAP28	18_6380741_C_T_b37	0.571832	5.89621e-07
ENSG00000088833.13	NSFL1C	20_839568_G_C_b37	0.564865	3.70932e-07
ENSG00000088986.6	DYNLL1	12_120933946_T_G_b37	0.601374	3.25487e-09
ENSG00000089057.10	SLC23A2	20_4261547_CA_C_b37	0.408635	2.61487e-14
ENSG00000090661.7	CERS4	19_8204004_G_A_b37	0.448435	5.35827e-08
ENSG00000091136.9	LAMB1	7_108381758_A_T_b37	0.428189	1.75377e-07
ENSG00000091490.6	SEL1L3	4_25102795_G_C_b37	0.425105	2.48882e-07
ENSG00000092203.9	TOX4	14_21958985_C_T_b37	0.595332	2.79835e-14
ENSG00000092758.11	COL9A3	20_60781573_C_T_b37	0.571379	2.13258e-14
ENSG00000093072.11	CECR1	22_17680519_A_C_b37	0.9253	4.65042e-61
ENSG00000093217.5	XYLB	3_38406793_T_G_b37	0.736835	6.27391e-18
ENSG00000095380.10	NANS	9_100810405_G_C_b37	0.566108	4.07943e-08
ENSG00000095539.11	SEMA4G	10_102764047_C_T_b37	0.429494	5.08696e-07
ENSG00000095713.9	CRTAC1	10_99224377_C_A_b37	0.340288	4.3595e-08
ENSG00000096093.10	EFHC1	6_51745974_A_AT_b37	0.376719	5.47607e-08
ENSG00000099194.5	SCD	10_102106298_G_C_b37	0.565234	5.4883e-08
ENSG00000099204.14	ABLIM1	10_115698183_C_T_b37	0.257806	1.43234e-35
ENSG00000099377.9	HSD3B7	16_31004812_T_C_b37	0.658498	1.91637e-12
ENSG00000099940.7	SNAP29	22_21244229_T_G_b37	0.35388	2.39081e-11
ENSG00000100033.12	PRODH	22_17958070_G_GT_b37	0.592143	1.05601e-08
ENSG00000100065.10	CARD10	22_37906689_A_G_b37	0.638553	6.02163e-09
ENSG00000100106.15	TRIOBP	22_37998358_T_C_b37	0.440204	4.03317e-07
ENSG00000100181.17	TPTEP1	22_18004489_C_T_b37	0.684864	3.0424e-18
ENSG00000100285.9	NEFH	22_29876374_T_C_b37	0.11061	3.89247e-23
ENSG00000100316.11	RPL3	22_39693116_GC_G_b37	0.614975	1.90184e-07
ENSG00000100341.7	PNPLA5	22_44040712_C_G_b37	0.716849	4.6585e-07
ENSG00000100344.6	PNPLA3	22_44788712_C_G_b37	0.576749	3.05009e-09
ENSG00000100347.10	SAMM50	22_44351351_T_C_b37	0.432208	5.73979e-09
ENSG00000100364.14	KIAA0930	22_45622186_G_A_b37	0.359786	8.36186e-12
ENSG00000100373.5	UPK3A	22_45682305_C_G_b37	0.704025	4.0533e-07
ENSG00000100376.7	FAM118A	22_46040139_GA_G_b37	0.331691	7.06051e-15
ENSG00000100403.10	ZC3H7B	22_42556958_C_T_b37	0.37214	4.52765e-11
ENSG00000100445.12	SDR39U1	14_24912755_G_C_b37	0.563078	3.40402e-06
ENSG00000100625.8	SIX4	14_61328990_A_G_b37	0.618236	1.71974e-06
ENSG00000100994.7	PYGB	20_24527187_A_G_b37	0.448631	4.07663e-08
ENSG00000100997.14	ABHD12	20_25222345_T_C_b37	0.549974	7.48962e-09
ENSG00000101076.12	HNF4A	20_43498012_C_T_b37	0.404344	2.66772e-07
ENSG00000101104.8	PABPC1L	20_43560606_G_A_b37	0.343508	2.267e-10
ENSG00000101144.8	BMP7	20_56533976_A_T_b37	0.225161	1.94637e-17
ENSG00000101197.8	BIRC7	20_62032935_C_T_b37	0.591675	3.08242e-07
ENSG00000101265.11	RASSF2	20_4844906_C_T_b37	0.335871	1.22316e-28
ENSG00000101310.10	SEC23B	20_18619472_G_A_b37	0.433377	7.35023e-08
ENSG00000101474.7	APMAP	20_24360201_G_A_b37	0.287126	2.93057e-07
ENSG00000101670.7	LIPG	18_46457096_T_C_b37	0.557953	2.13446e-10
ENSG00000101752.7	MIB1	18_20039399_A_G_b37	0.255691	1.16184e-14
ENSG00000102452.11	NALCN	13_102633993_TA_T_b37	0.404438	1.1949e-08
ENSG00000102572.10	STK24	13_98750800_TAA_T_b37	0.562324	8.9401e-10
ENSG00000102580.10	DNAJC3	13_96367988_C_G_b37	0.357513	2.72866e-10
ENSG00000102699.5	PARP4	13_26028885_C_A_b37	0.434106	1.57872e-11
ENSG00000102996.4	MMP15	16_58057627_A_G_b37	0.416801	4.44818e-09
ENSG00000103034.10	NDRG4	16_58501662_A_G_b37	0.298364	1.09959e-09
ENSG00000103175.6	WFDC1	16_84944475_G_A_b37	0.293597	6.85867e-15
ENSG00000103196.7	CRISPLD2	16_84943214_C_T_b37	0.634335	1.98657e-09
ENSG00000103248.13	MHFSD	16_86564225_A_C_b37	0.312412	7.75101e-16
ENSG00000103257.4	SLC7A5	16_87827849_G_C_b37	0.286771	2.43824e-31
ENSG00000103335.15	PIEZO1	16_89662875_G_C_b37	0.387233	7.41119e-23
ENSG00000103811.11	CTSH	15_78275526_G_A_b37	0.260833	2.59259e-24
ENSG00000103942.8	HOMER2	15_84016917_C_T_b37	0.559633	9.80858e-07
ENSG00000103966.5	EHD4	15_42241214_CTATATATA_C_b37	0.581932	1.06899e-08
ENSG00000103994.12	ZNF106	15_42765624_G_A_b37	0.464294	2.22483e-07
ENSG00000104312.6	RIPK2	8_90816310_T_G_b37	0.600993	7.98994e-07
ENSG00000104419.10	NDRG1	8_134399452_A_AGGT_b37	0.599928	1.92028e-10
ENSG00000104497.9	SNX16	8_82788255_T_C_b37	0.424745	4.59101e-06
ENSG00000104529.13	EEF1D	8_144672047_C_T_b37	0.557621	1.2922e-07
ENSG00000104660.13	LEPROTL1	8_29975855_A_G_b37	0.644825	1.4005e-15
ENSG00000104728.11	ARHGEF10	8_1091262_C_T_b37	0.419358	6.70189e-07
ENSG00000104731.9	KLHDC4	16_87741662_C_A_b37	0.377455	8.58973e-11
ENSG00000104763.13	ASAH1	8_17933458_C_T_b37	0.454245	7.97534e-13
ENSG00000104774.8	MAN2B1	19_13676896_C_T_b37	0.637659	5.27795e-09
ENSG00000105053.6	VRK3	19_50482480_C_T_b37	0.36173	2.72325e-24
ENSG00000105290.7	APLP1	19_36377752_C_A_b37	0.62626	6.64644e-08
ENSG00000105339.6	DENND3	8_142118917_C_T_b37	0.619505	2.85104e-14
ENSG00000105392.11	CRX	19_48350847_C_T_b37	0.331177	4.01936e-32
ENSG00000105426.10	PTPRS	19_5398878_A_G_b37	0.462176	1.20438e-06
ENSG00000105499.9	PLA2G4C	19_48534068_T_G_b37	0.336696	1.26188e-09
ENSG00000105825.7	TFPI2	7_93310576_G_A_b37	0.348114	1.21145e-10
ENSG00000105939.8	ZC3HAV1	7_137924490_G_T_b37	0.417813	1.26066e-10
ENSG00000105971.10	CAV2	7_116139718_T_G_b37	0.438207	5.71083e-06
ENSG00000106025.4	TSPAN12	7_120334255_T_A_b37	0.365419	3.42818e-06
ENSG00000106066.9	CPVL	7_29186174_G_A_b37	0.219704	8.69964e-31
ENSG00000106069.16	CHN2	7_29519298_G_A_b37	0.299752	4.10771e-10
ENSG00000106246.13	PTCD1	7_99015836_C_T_b37	0.377189	5.02798e-06
ENSG00000106537.7	TSPAN13	7_16813595_T_G_b37	0.386269	2.1354e-10
ENSG00000106538.5	RARRES2	7_150083087_A_T_b37	0.583568	8.05243e-09
ENSG00000106565.13	TMEM176B	7_150922952_G_C_b37	0.405906	1.27765e-08
ENSG00000106771.8	TMEM245	9_111435611_A_T_b37	0.544363	1.06843e-07
ENSG00000106853.12	PTGR1	9_114361659_G_C_b37	0.379117	3.84765e-07
ENSG00000106948.12	AKNA	9_117158497_C_T_b37	0.351623	6.73212e-20
ENSG00000107099.11	DOCK8	9_313666_T_C_b37	0.59028	3.5506e-10
ENSG00000107165.8	TYRP1	9_11884423_CAAT_C_b37	0.425154	9.57251e-15
ENSG00000107438.4	PDLIM1	10_96089533_C_CAAA_b37	0.551052	3.83644e-07
ENSG00000107521.14	HPS1	10_101121718_A_G_b37	0.268105	3.85024e-12
ENSG00000107611.10	CUBN	10_16608435_A_C_b37	0.699248	3.73731e-10
ENSG00000107736.15	CDH23	10_72368542_AT_A_b37	0.566606	4.1088e-09
ENSG00000107959.11	PITRM1	10_3166624_C_T_b37	0.567599	7.82745e-13
ENSG00000107968.5	MAP3K8	10_30158731_C_T_b37	0.3572	1.20797e-08
ENSG00000108107.8	RPL28	19_55899481_C_T_b37	0.400172	1.16016e-08
ENSG00000108759.3	KRT32	17_39619193_C_T_b37	0.720019	5.81423e-11
ENSG00000108821.9	COL1A1	17_48018370_T_C_b37	0.307035	9.54456e-11
ENSG00000108852.10	MPP2	17_42157704_T_C_b37	0.330118	5.22206e-07
ENSG00000109323.4	MANBA	4_103680984_A_G_b37	0.582256	1.09857e-13
ENSG00000109501.9	WFS1	4_6852167_T_G_b37	0.280825	8.3964e-10
ENSG00000109610.5	SOD3	4_24156429_A_G_b37	0.352822	9.8424e-10
ENSG00000109625.14	CPZ	4_7752174_C_T_b37	0.659833	1.14609e-31
ENSG00000109956.8	B3GAT1	11_134312443_T_G_b37	0.398119	1.57614e-10
ENSG00000110060.4	PUS3	11_125652068_A_C_b37	0.250358	2.20835e-08
ENSG00000110092.3	CCND1	11_69462642_G_A_b37	0.440405	6.21888e-08
ENSG00000110104.7	CCDC86	11_60599501_T_TCAAA_b37	0.613164	7.22023e-07
ENSG00000110274.10	CEP164	11_117208270_G_A_b37	0.448781	2.94674e-07
ENSG00000110435.7	PDHX	11_34867968_A_G_b37	0.448196	3.78958e-07
ENSG00000110651.7	CD81	11_2449379_A_C_b37	0.437997	1.07353e-09
ENSG00000110665.7	C11orf21	11_2325997_C_T_b37	0.233916	2.68577e-13
ENSG00000110900.10	TSPAN11	12_31138318_G_A_b37	0.591786	4.58596e-18
ENSG00000111271.10	ACAD10	12_113016244_C_A_b37	0.391228	2.25945e-07
ENSG00000111321.6	LTBR	12_6549061_A_C_b37	0.397007	1.87683e-08
ENSG00000111341.5	MGP	12_15059520_TA_T_b37	0.744706	1.41971e-06
ENSG00000111364.11	DDX55	12_124041472_G_T_b37	0.41782	6.73396e-07
ENSG00000111452.8	GPR133	12_131441963_G_A_b37	0.763428	2.3022e-16
ENSG00000111490.8	TBC1D30	12_65103265_T_C_b37	0.605801	1.28926e-08
ENSG00000112096.12	SOD2	6_160102791_A_G_b37	0.337306	1.3906e-12
ENSG00000112149.5	CD83	6_14092904_C_T_b37	0.607476	1.65179e-06
ENSG00000112297.10	AIM1	6_106838475_C_CT_b37	0.355048	6.49266e-27
ENSG00000112394.12	SLC16A10	6_111926848_T_G_b37	0.347286	1.75746e-07
ENSG00000112562.14	SMOC2	6_168817882_T_C_b37	0.38472	1.70176e-08
ENSG00000112796.5	ENPP5	6_46152836_G_A_b37	0.448118	1.79856e-07
ENSG00000113140.6	SPARC	5_150909340_A_G_b37	0.423949	3.16251e-07
ENSG00000113389.11	NPR3	5_31881434_G_A_b37	0.627685	2.13199e-08
ENSG00000113396.8	SLC27A6	5_128241667_GGA_G_b37	0.685945	3.45741e-12
ENSG00000113494.12	PRLR	5_34803450_C_T_b37	0.185223	6.24232e-22
ENSG00000113621.10	TXNDC15	5_134223593_A_G_b37	0.397519	2.51639e-05
ENSG00000114120.7	SLC25A36	3_140172608_C_T_b37	0.451019	3.05197e-06
ENSG00000114450.5	GNB4	3_179144021_G_A_b37	0.350107	4.79994e-06
ENSG00000114770.12	ABCC5	3_183030131_A_G_b37	0.440866	7.3467e-08
ENSG00000115112.7	TFCP2L1	2_121278457_T_A_b37	0.31906	5.41871e-12
ENSG00000115306.11	SPTBN1	2_55021891_G_A_b37	0.445353	2.91267e-09
ENSG00000115414.14	FN1	2_216421646_A_AAAAC_b37	0.338759	5.01525e-14
ENSG00000115461.4	IGFBP5	2_218444361_C_T_b37	0.41014	8.7702e-27
ENSG00000115648.9	MLPH	2_238410833_T_G_b37	0.835274	5.95672e-17
ENSG00000115677.12	HDLBP	2_242167337_T_C_b37	0.464433	1.02176e-06
ENSG00000115687.9	PASK	2_242082559_T_C_b37	0.576483	1.31203e-08
ENSG00000115993.7	TRAK2	2_202249708_A_T_b37	0.393596	8.4601e-13
ENSG00000116157.5	GPX7	1_53058044_T_C_b37	0.586654	1.66795e-09
ENSG00000116260.12	QSOX1	1_180544579_G_A_b37	0.429681	1.65607e-09
ENSG00000116574.4	RHOU	1_228973335_C_A_b37	0.397885	1.38243e-06
ENSG00000116745.6	RPE65	1_68936124_T_G_b37	0.411929	2.93274e-06
ENSG00000116852.10	KIF21B	1_201724512_G_A_b37	0.30845	1.59024e-18
ENSG00000116874.7	WARS2	1_119686656_A_G_b37	0.388129	3.15349e-08
ENSG00000116977.14	LGALS8	1_236307866_T_C_b37	0.408973	5.76174e-10
ENSG00000117115.8	PADI2	1_17398301_C_G_b37	0.283779	4.31253e-24
ENSG00000117226.7	GBP3	1_89475135_C_T_b37	0.173164	6.61187e-13
ENSG00000117280.8	RAB7L1	1_205741426_T_C_b37	0.596381	1.14458e-13
ENSG00000117868.11	ESYT2	7_157712904_T_C_b37	0.56382	5.13014e-09
ENSG00000118217.5	ATF6	1_161912723_G_A_b37	0.531551	1.4116e-07
ENSG00000118257.12	NRP2	2_207233065_C_CT_b37	0.630051	3.98001e-09
ENSG00000118271.5	TTR	18_28185113_T_G_b37	0.303839	5.16688e-10
ENSG00000118322.8	ATP10B	5_160545841_T_C_b37	0.260437	7.98987e-08
ENSG00000118579.7	MED28	4_17603318_C_T_b37	0.542302	3.45366e-06
ENSG00000118785.9	SPP1	4_88959381_G_A_b37	0.320709	2.68861e-06
ENSG00000118849.5	RARRES1	3_158427995_GT_G_b37	0.61125	4.06117e-08
ENSG00000118900.10	UBN1	16_4866006_G_A_b37	0.421595	6.80547e-08
ENSG00000119147.5	C2orf40	2_106634891_G_A_b37	0.302333	1.26824e-07
ENSG00000119681.7	LTBP2	14_74753107_C_G_b37	0.37558	1.30291e-06
ENSG00000119689.10	DLST	14_75373475_T_C_b37	0.448622	9.93681e-12
ENSG00000119943.6	PYROXD2	10_100179274_C_T_b37	0.643354	2.43703e-09
ENSG00000119979.11	FAM45A	10_120099005_C_T_b37	0.319532	9.15302e-11
ENSG00000120149.7	MSX2	5_173964257_A_G_b37	0.390167	3.31822e-06
ENSG00000120645.7	IQSEC3	12_290204_T_A_b37	0.252436	4.13634e-15
ENSG00000120675.4	DNAJC15	13_43597706_C_T_b37	0.356269	1.23519e-09
ENSG00000120800.4	UTP20	12_101470898_A_G_b37	0.57793	1.07956e-06
ENSG00000120899.13	PTK2B	8_27265476_A_G_b37	0.642937	1.77603e-27
ENSG00000120915.9	EPHX2	8_27398432_T_C_b37	0.570937	4.18605e-08
ENSG00000121039.5	RDH10	8_74193866_TTTTC_T_b37	0.360542	2.34663e-11
ENSG00000121270.11	ABCC11	16_48947517_G_A_b37	0.636245	2.16705e-06
ENSG00000121898.8	CPXM2	10_125502678_C_T_b37	0.396729	2.554e-11
ENSG00000123094.11	RASSF8	12_26489220_T_A_b37	0.427454	1.29225e-08
ENSG00000123191.9	ATP7B	13_52546383_C_T_b37	0.366116	3.13604e-07
ENSG00000123243.10	ITIH5	10_7583364_C_A_b37	0.567268	6.79727e-11
ENSG00000123453.12	SARDH	9_136590812_A_AAAAC_b37	0.372402	6.19345e-11
ENSG00000123892.7	RAB38	11_87871945_TC_T_b37	0.422968	8.86382e-12
ENSG00000123989.9	CHPF	2_220419339_T_C_b37	0.540659	2.01305e-08
ENSG00000124006.10	OBSL1	2_221401237_T_C_b37	0.313411	6.49489e-18
ENSG00000124116.14	WFDC3	20_44373643_ATACATATG_A_b37	0.749608	6.83257e-07
ENSG00000124212.5	PTGIS	20_48211250_C_G_b37	0.604519	1.1068e-09
ENSG00000124422.7	USP22	17_21114154_A_G_b37	0.449786	3.03716e-08
ENSG00000124508.12	BTN2A2	6_26398063_G_C_b37	0.576195	7.97833e-07
ENSG00000124587.9	PEX6	6_42944850_C_T_b37	0.577839	3.35962e-08
ENSG00000124588.15	NQO2	6_3073792_G_A_b37	0.609592	1.25286e-09
ENSG00000124615.13	MOCS1	6_39870013_T_C_b37	0.422252	3.57161e-07
ENSG00000124772.7	CPNE5	6_36784327_A_C_b37	0.695653	4.55196e-12
ENSG00000124839.8	RAB17	2_238066650_T_C_b37	0.362833	6.15805e-07
ENSG00000124942.9	AHNAK	11_61362758_G_A_b37	0.115289	4.16755e-35
ENSG00000125166.8	GOT2	16_58745341_T_C_b37	0.430125	2.13991e-11
ENSG00000125618.12	PAX8	2_113981022_G_A_b37	0.16193	1.89768e-21
ENSG00000125648.10	SLC25A23	19_6437226_C_T_b37	0.293227	3.34638e-36
ENSG00000125730.12	C3	19_7608952_G_A_b37	0.576098	3.3206e-10
ENSG00000125734.9	GPR108	19_6737239_T_C_b37	0.434122	1.77277e-08
ENSG00000125877.8	ITPA	20_3601449_G_A_b37	0.585486	5.7185e-08
ENSG00000126500.3	FLRT1	11_63737978_C_T_b37	0.578679	3.46467e-08
ENSG00000126773.8	PCNXL4	14_60359007_G_C_b37	0.537515	1.89522e-07
ENSG00000126790.7	L3HYPDH	14_59195739_G_A_b37	0.599765	5.55327e-07
ENSG00000126878.8	AIF1L	9_133968750_A_T_b37	0.634651	4.96008e-12
ENSG00000127241.12	MASP1	3_187113398_G_A_b37	0.383674	6.32938e-08
ENSG00000127838.9	PNKD	2_219168432_G_A_b37	0.580906	3.53766e-09
ENSG00000128272.10	ATF4	22_39697195_CA_C_b37	0.413279	5.38469e-07
ENSG00000128274.11	A4GALT	22_43121196_T_C_b37	0.382491	6.78574e-09
ENSG00000128335.9	APOL2	22_36694391_C_A_b37	0.413105	1.65943e-08
ENSG00000128510.6	CPA4	7_130661005_G_A_b37	0.354612	1.09982e-10
ENSG00000128791.7	TWSG1	18_9415389_A_G_b37	0.635429	6.38992e-10
ENSG00000128833.8	MYO5C	15_52472955_T_G_b37	0.436872	4.05842e-09
ENSG00000128849.9	CGNL1	15_57871214_C_T_b37	0.440919	3.11341e-10
ENSG00000129422.9	MUS1	8_17289254_C_A_b37	0.606689	1.17235e-09
ENSG00000129451.7	KLK10	19_51847586_C_G_b37	0.370624	6.80509e-08
ENSG00000129595.8	EPB41L4A	5_111685332_A_C_b37	0.405325	3.5668e-09
ENSG00000129625.8	REEP5	5_112369760_C_CTT_b37	0.545169	7.0974e-10
ENSG00000129925.6	TMEM8A	16_1415299_G_A_b37	0.429301	1.34669e-12
ENSG00000130037.3	KCNA5	12_5156275_A_G_b37	0.231481	1.24569e-10
ENSG00000130508.6	PXDN	2_1653885_G_A_b37	0.5648	1.40902e-11
ENSG00000130635.11	COL5A1	9_137433549_G_A_b37	0.318712	4.09143e-14
ENSG00000130702.9	LAMA5	20_61151839_A_G_b37	0.569017	4.21883e-23
ENSG00000130723.13	PRRC2B	9_133864783_G_A_b37	0.239839	6.36215e-17
ENSG00000130768.10	SMPDL3B	1_28245854_C_T_b37	0.36616	1.5342e-07
ENSG00000130844.12	ZNF331	19_53064296_A_G_b37	0.31399	7.95964e-07
ENSG00000130957.4	FBP2	9_97352238_T_C_b37	0.303404	1.37221e-14
ENSG00000131100.8	ATP6V1E1	22_18436165_T_C_b37	0.348106	4.30254e-08
ENSG00000131389.12	SLC6A6	3_14451197_A_C_b37	0.599501	1.84136e-13
ENSG00000131435.8	PDLIM4	5_132581374_G_A_b37	0.303429	7.15852e-19
ENSG00000131459.8	GFPT2	5_179036608_T_A_b37	0.593586	7.389e-07
ENSG00000131669.5	NINJ1	9_95972644_A_G_b37	0.4497	3.80887e-07
ENSG00000132000.7	PODNL1	19_14931550_C_T_b37	0.3453	7.7091e-07
ENSG00000132182.7	NUP210	3_13726334_A_G_b37	0.536204	2.6485e-06
ENSG00000132196.9	HSD17B7	1_162752365_ATTC_A_b37	0.380286	4.28426e-09
ENSG00000132334.12	PTPRE	10_129686579_A_G_b37	0.605804	1.19703e-13
ENSG00000132383.7	RPA1	17_2284005_A_G_b37	0.437522	5.10944e-07
ENSG00000132386.6	SERPINF1	17_1661829_T_C_b37	0.454931	2.44705e-12
ENSG00000132406.7	TMEM128	4_4238747_C_A_b37	0.429773	5.0867e-07
ENSG00000132561.9	MATN2	8_98942311_G_C_b37	0.571318	5.82307e-17
ENSG00000132692.14	BCAN	1_156615114_A_G_b37	0.130669	7.68241e-11
ENSG00000133030.15	MPRIP	17_17744439_G_A_b37	0.549105	4.91207e-10
ENSG00000133256.8	PDE6B	4_668567_C_A_b37	0.354129	5.94456e-10
ENSG00000133401.11	PDZD2	5_32075006_T_C_b37	0.563034	3.84908e-07
ENSG00000133687.11	TMC1	12_29027970_T_G_b37	0.558748	2.89293e-07
ENSG00000133872.9	TMEM66	8_29977598_TAAATAAA_T_b37	0.589586	3.05048e-14
ENSG00000134086.7	VHL	3_10174373_A_G_b37	0.438911	3.55477e-07
ENSG00000134160.9	TRPM1	15_30952496_A_G_b37	0.366515	1.08207e-12
ENSG00000134369.11	NAV1	1_201509207_G_A_b37	0.359704	1.49908e-10
ENSG00000134440.7	NARS	18_55789727_C_CTAAAA_b37	0.190337	4.05003e-15
ENSG00000134463.10	ECHDC3	10_11786809_C_G_b37	0.609725	2.19051e-19
ENSG00000134765.5	DSC1	18_28729197_T_C_b37	0.212173	6.14584e-13
ENSG00000134871.13	COL4A2	13_110209525_A_AGATAATT_b37	0.389157	7.31647e-29
ENSG00000134905.12	CARS2	13_111430876_G_A_b37	0.601527	7.24245e-09
ENSG00000135269.13	TES	7_115915382_T_C_b37	0.546551	4.10734e-06
ENSG00000135324.5	MRAP2	6_84917431_T_TA_b37	0.734082	8.85536e-12
ENSG00000135437.5	RDH5	12_56115585_C_T_b37	0.245779	6.09616e-15
ENSG00000135480.10	KRT7	12_52625196_T_C_b37	0.63153	5.76965e-11
ENSG00000135744.7	AGT	1_230845977_G_A_b37	0.77744	1.81242e-07
ENSG00000135778.7	NTPCR	1_232808203_T_A_b37	0.707636	2.56756e-09
ENSG00000135821.12	GLUL	1_182304520_T_A_b37	0.44803	1.23342e-06
ENSG00000135828.7	RNASEL	1_182558137_T_C_b37	0.630555	1.82695e-08
ENSG00000135912.6	TTLL4	2_219650616_C_T_b37	0.446614	2.19856e-05
ENSG00000135916.11	ITM2C	2_231011667_G_A_b37	0.27321	1.81983e-08
ENSG00000135919.8	SERPINE2	2_224796406_T_TC_b37	0.360029	8.98148e-09
ENSG00000135968.15	GCC2	2_109124279_G_C_b37	0.326666	2.66199e-08
ENSG00000136002.12	ARHGEF4	2_131596504_C_G_b37	0.3258	1.2446e-13
ENSG00000136068.10	FLNB	3_57200577_C_A_b37	0.455736	3.68058e-08
ENSG00000136193.12	SCRN1	7_30916284_C_A_b37	0.33734	3.46633e-13
ENSG00000136378.10	ADAMS7	15_80047021_A_G_b37	0.575364	2.10104e-10
ENSG00000136478.3	TEX2	17_62268147_A_G_b37	0.419824	3.85445e-06
ENSG00000136720.6	HS6ST1	2_128196220_T_C_b37	0.583575	1.7467e-09
ENSG00000136802.7	LRRC8A	9_131679343_A_T_b37	0.667884	9.37692e-20
ENSG00000136827.11	TOR1A	9_132575837_C_A_b37	0.423837	1.38896e-06
ENSG00000136848.12	DAB2IP	9_124489383_G_A_b37	0.624761	7.44565e-11
ENSG00000136928.4	GABBR2	9_101462834_T_C_b37	0.335559	1.88615e-08
ENSG00000136960.8	ENPP2	8_120710339_TA_T_b37	0.557262	2.02059e-07
ENSG00000136982.5	DSCC1	8_120934008_G_T_b37	0.276815	5.50096e-08
ENSG00000137124.6	ALDH1B1	9_38480668_A_T_b37	0.645202	1.13144e-07
ENSG00000137411.12	VARS2	6_30893428_G_A_b37	0.623993	3.11859e-20
ENSG00000137434.7	C6orf52	6_10685832_C_T_b37	0.14482	4.90771e-09
ENSG00000137474.15	MYO7A	11_77429747_A_G_b37	0.367858	9.94812e-06
ENSG00000137507.7	LRRC32	11_76922946_G_A_b37	0.391553	4.14008e-11
ENSG00000137513.5	NARS2	11_78279744_T_C_b37	0.331769	7.61258e-13
ENSG00000137801.9	THBS1	15_38926835_T_C_b37	0.421523	8.60704e-11
ENSG00000137809.12	ITGA11	15_69507878_G_GGTGT_b37	0.397598	2.81392e-08
ENSG00000137868.14	STRA6	15_74503711_T_C_b37	0.351178	1.03666e-07
ENSG00000137877.8	SPTBN5	15_42180405_G_A_b37	0.331991	4.71498e-07
ENSG00000137944.12	CCBL2	1_89426902_G_A_b37	0.373952	7.51179e-11
ENSG00000138061.7	CYP1B1	2_39033590_T_C_b37	0.374808	5.5383e-11
ENSG00000138071.9	ACTR2	2_66044590_G_C_b37	0.461715	6.5619e-07
ENSG00000138119.12	MYOF	10_95207406_T_C_b37	0.840351	1.06141e-13
ENSG00000138376.6	BARD1	2_216022661_T_C_b37	0.310101	6.75603e-08
ENSG00000138640.10	FAM13A	4_89724705_T_TTGA_b37	0.567699	4.73284e-07
ENSG00000138685.8	FGF2	4_123995250_A_ATTTTTTTTT_b37	0.453746	3.52544e-10
ENSG00000138696.6	BMPR1B	4_96118696_G_A_b37	0.600755	1.57273e-07
ENSG00000138759.13	FRAS1	4_79456060_T_C_b37	0.596939	1.46869e-09
ENSG00000138777.15	PPA2	4_106444608_A_C_b37	0.383231	8.08367e-08
ENSG00000138944.7	KIAA1644	22_44627599_G_A_b37	0.617703	3.40496e-13
ENSG00000139514.8	SLC7A1	13_30083187_C_T_b37	0.444135	9.41556e-08
ENSG00000139971.11	C14orf37	14_58979895_CT_C_b37	0.150328	1.30905e-50
ENSG00000140043.7	PTGR2	14_74196686_T_C_b37	0.563886	1.50718e-07
ENSG00000140323.4	DISP2	15_40645098_G_C_b37	0.784519	5.92903e-10
ENSG00000140332.11	TLE3	15_70368432_T_C_b37	0.568707	1.10454e-06
ENSG00000140416.15	TPM1	15_64324375_C_T_b37	0.404624	8.67384e-09
ENSG00000140450.7	ARRDC4	15_98516752_T_G_b37	0.56807	1.33347e-08
ENSG00000140479.12	PCSK6	15_102044794_T_C_b37	0.746236	4.80898e-09
ENSG00000140526.12	ABHD2	15_89400680_A_G_b37	0.38424	6.47977e-07
ENSG00000140545.10	MFGE8	15_89460632_T_C_b37	0.604196	1.05741e-16
ENSG00000140577.11	CRTC3	15_90768016_G_A_b37	0.581678	1.47961e-06
ENSG00000140950.11	TLDC1	16_83686013_G_C_b37	0.399575	2.83212e-07
ENSG00000140955.6	ADAD2	16_84228279_G_A_b37	0.288795	2.45632e-14
ENSG00000141012.8	GALNS	16_88358824_G_A_b37	0.58007	1.36437e-09
ENSG00000141219.11	C17orf80	17_71227551_C_G_b37	0.561464	4.03164e-07
ENSG00000141424.8	SLC39A6	18_33691313_T_G_b37	0.576069	1.44763e-10
ENSG00000141560.10	FN3KRP	17_80678628_C_CCTT_b37	0.435873	2.6956e-12
ENSG00000141664.5	ZCCHC2	18_60120315_G_T_b37	0.644997	4.96154e-11
ENSG00000141698.12	NT5C3B	17_39983808_G_C_b37	0.421385	4.09465e-09
ENSG00000141934.5	PPAP2C	19_639161_C_T_b37	0.230068	2.66126e-09
ENSG00000142156.10	COL6A1	21_47322166_C_T_b37	0.587439	2.16535e-13
ENSG00000142173.10	COL6A2	21_47006022_T_C_b37	0.235462	2.71913e-24
ENSG00000142207.5	URB1	21_33877556_G_A_b37	0.566296	1.76689e-07
ENSG00000142528.11	ZNF473	19_50910284_G_A_b37	0.367022	2.92834e-08
ENSG00000142552.3	RCN3	19_50030701_A_C_b37	0.657218	9.21837e-11
ENSG00000142583.13	SLC2A5	1_9549716_G_T_b37	0.201278	1.44471e-07
ENSG00000142733.10	MAP3K6	1_27705057_G_A_b37	0.602946	7.47341e-07
ENSG00000142794.14	NBPF3	1_21778035_A_G_b37	0.364451	4.76371e-10
ENSG00000142798.12	HSPG2	1_22284709_G_A_b37	0.552949	6.27833e-10
ENSG00000143126.7	CELSR2	1_109815252_A_G_b37	0.552417	1.28683e-11
ENSG00000143195.8	ILDR2	1_166960282_A_C_b37	0.278414	3.98641e-10
ENSG00000143653.9	SCCPDH	1_246909388_C_T_b37	0.386592	4.1452e-08
ENSG00000143772.5	ITPKB	1_226345245_C_CT_b37	0.2849	7.68363e-15
ENSG00000143799.8	PARP1	1_226598314_T_C_b37	0.454747	1.35657e-06
ENSG00000143850.8	PLEKHA6	1_204608643_T_C_b37	0.427109	3.69052e-09
ENSG00000144115.12	THNSL2	2_88446892_G_T_b37	0.903507	3.6845e-21
ENSG00000144283.17	PKP4	2_159500241_G_A_b37	0.418865	2.7924e-08
ENSG00000144451.14	SPAG16	2_213769053_CAG_C_b37	0.302532	1.38701e-09
ENSG00000144455.9	SUMF1	3_4403818_T_C_b37	0.454463	3.3973e-07
ENSG00000144730.12	IL17RD	3_57816416_T_C_b37	0.442944	5.19956e-06
ENSG00000144791.5	LIMD1	3_45710244_CA_C_b37	0.556386	3.09817e-09
ENSG00000145012.8	LPP	3_187780697_C_T_b37	0.582123	1.01861e-07
ENSG00000145284.7	SCD5	4_83711582_AG_A_b37	0.259951	4.32025e-23
ENSG00000145358.2	DDIT4L	4_101938137_CTT_C_b37	0.584174	4.87685e-14
ENSG00000145390.7	USP53	4_120056815_G_A_b37	0.575768	3.38931e-06
ENSG00000145476.11	CYP4V2	4_187112629_G_C_b37	0.402876	1.08678e-13
ENSG00000145779.7	TNFAIP8	5_118729286_C_T_b37	0.418304	2.72633e-07
ENSG00000145794.12	MEGF10	5_126760822_A_G_b37	0.268361	6.30706e-08
ENSG00000146038.7	DCDC2	6_24320572_T_A_b37	0.363573	4.20089e-09
ENSG00000146281.5	PM20D2	6_90114674_G_C_b37	0.404357	1.07726e-08
ENSG00000146555.14	SDK1	7_2909608_G_GA_b37	0.582494	3.95609e-10
ENSG00000146648.11	EGFR	7_55012278_T_TAA_b37	0.441646	1.32178e-09
ENSG00000146701.7	MDH2	7_76576561_G_C_b37	0.567713	3.39807e-08
ENSG00000146707.10	POMZP3	7_76239242_C_T_b37	0.299693	1.90122e-09
ENSG00000146833.11	TRIM4	7_99477801_C_CAAA_b37	0.57634	8.02326e-06
ENSG00000147677.6	EIF3H	8_118624817_A_AT_b37	0.563898	3.00032e-06
ENSG00000148482.7	SLC39A12	10_18241420_CT_C_b37	0.568598	9.43187e-12
ENSG00000148484.13	RSU1	10_16952500_A_G_b37	0.561543	1.43305e-08
ENSG00000148600.10	CDHR1	10_86422872_A_C_b37	0.4067	4.28167e-07
ENSG00000148604.9	RGR	10_85985331_C_T_b37	0.708916	1.44031e-21
ENSG00000148690.10	FRA10AC1	10_95409193_C_T_b37	0.42453	3.19272e-09
ENSG00000148700.9	ADD3	10_111016573_A_G_b37	0.428697	1.87907e-05
ENSG00000148734.7	NPFFR1	10_72688371_T_C_b37	0.445	3.36815e-11
ENSG00000149084.7	HSD17B12	11_43877934_C_A_b37	0.385779	3.27251e-30
ENSG00000149089.8	APIP	11_34859944_G_A_b37	0.357358	3.50684e-11
ENSG00000149115.9	TNKS1BP1	11_56696503_T_C_b37	0.436311	3.36076e-07
ENSG00000149218.4	ENDOD1	11_94865125_G_GCTA_b37	0.581792	2.59942e-12
ENSG00000149257.9	SERPINH1	11_75254139_G_A_b37	0.45556	5.69318e-07
ENSG00000149292.12	TTC12	11_113201280_C_G_b37	0.329658	1.52978e-09
ENSG00000149328.10	GLB1L2	11_134746040_A_AT_b37	0.263958	1.24391e-07
ENSG00000149451.13	ADAM33	20_4157853_G_A_b37	0.737944	2.78977e-15
ENSG00000149573.4	MPZL2	11_118148271_C_T_b37	0.310187	2.96815e-10
ENSG00000149575.5	SCN2B	11_118064582_A_T_b37	0.336423	5.62356e-31
ENSG00000149596.6	JPH2	20_42416389_T_C_b37	0.590502	1.13829e-07
ENSG00000150093.14	ITGB1	10_33076325_C_T_b37	0.443614	1.27174e-05
ENSG00000150403.13	TMCO3	13_114996151_C_T_b37	0.535672	3.81102e-07
ENSG00000150656.10	CNDP1	18_72169708_G_T_b37	0.665056	3.2445e-09
ENSG00000151150.16	ANK3	10_62088266_T_C_b37	0.244743	1.66906e-13
ENSG00000151376.12	ME3	11_86407279_G_A_b37	0.415718	1.09849e-06
ENSG00000151474.15	FRMD4A	10_13573894_C_A_b37	0.557616	1.13121e-08
ENSG00000151498.7	ACAD8	11_133794600_G_T_b37	0.42662	9.13862e-10
ENSG00000151552.7	QDPR	4_17531700_C_A_b37	0.417172	1.00683e-10
ENSG00000151640.8	DPYSL4	10_134008812_C_T_b37	0.345561	2.41389e-16
ENSG00000152061.17	RABGAP1L	1_174015259_G_T_b37	0.568672	1.67883e-05
ENSG00000152076.14	CCDC74B	2_130902102_G_C_b37	0.283704	5.53258e-08
ENSG00000152092.11	ASTN1	1_176601365_A_G_b37	0.654207	4.13187e-07
ENSG00000152104.7	PTPN14	1_214757817_A_AT_b37	0.433361	1.67101e-08
ENSG00000152291.9	TGOLN2	2_85605388_AG_A_b37	0.444742	1.21248e-09
ENSG00000152926.10	ZNF117	7_64448291_C_T_b37	0.788731	1.82795e-43
ENSG00000153404.9	PLEKHG4B	5_97791_G_GC_b37	0.39673	1.06232e-06
ENSG00000153898.8	MCOLN2	1_85407649_A_G_b37	0.358464	3.05706e-07
ENSG00000154358.15	OBSCN	1_229063791_A_G_b37	0.466689	1.11628e-10
ENSG00000154639.14	CXADR	21_18107993_G_A_b37	0.462574	8.36478e-07
ENSG00000154864.7	PIEZO2	18_11877629_GA_G_b37	0.68155	1.19853e-11
ENSG00000155252.12	PI4K2A	10_99400646_G_A_b37	0.540356	5.72256e-07
ENSG00000155304.4	HSPA13	21_15321334_T_G_b37	0.139157	7.72681e-35
ENSG00000155542.7	SETD9	5_56263104_A_G_b37	0.340972	6.35298e-07
ENSG00000155660.6	PDIA4	7_148725714_G_T_b37	0.431352	3.99191e-11
ENSG00000155760.1	FZD7	2_202895139_G_A_b37	0.663227	1.07447e-14
ENSG00000156218.8	ADAMSL3	15_84335172_A_C_b37	0.423663	3.55083e-08
ENSG00000156239.7	N6AM1	21_29268421_T_G_b37	0.417731	3.72129e-10
ENSG00000156411.5	C14orf2	14_104805532_C_A_b37	0.28257	1.3419e-11
ENSG00000156508.13	EEF1A1	6_74226245_G_T_b37	0.407526	6.2646e-15
ENSG00000156675.11	RAB11FIP1	8_37563898_G_GAA_b37	0.440509	1.62017e-05
ENSG00000156804.3	FBXO32	8_124533748_C_T_b37	0.617186	4.83165e-09
ENSG00000157353.12	FUK	16_70497105_G_A_b37	0.342128	1.48344e-09
ENSG00000157483.4	MYO1E	15_59667513_CAACAAA_C_b37	0.186495	7.18998e-09
ENSG00000157557.7	ETS2	21_40237080_G_A_b37	0.42399	5.76648e-08
ENSG00000157570.7	TSPAN18	11_44153729_A_G_b37	0.635617	1.6008e-07
ENSG00000157601.9	MX1	21_43060705_A_T_b37	0.601484	2.74539e-08
ENSG00000158258.11	CLSTN2	3_139394241_CAGTT_C_b37	0.630368	1.83989e-20
ENSG00000158270.10	COLEC12	18_1044528_A_G_b37	0.603793	1.01735e-07
ENSG00000158296.9	SLC13A3	20_45601687_T_C_b37	0.600357	3.96381e-07
ENSG00000158467.12	AHCYL2	7_129029093_A_G_b37	0.563079	8.24923e-08
ENSG00000159199.9	ATP5G1	17_46967505_CAAAAA_C_b37	0.616314	1.39549e-05
ENSG00000159423.12	ALDH4A1	1_18507369_T_A_b37	0.427407	1.49341e-20
ENSG00000159674.7	SPON2	4_1107960_A_G_b37	0.229917	5.83575e-34
ENSG00000160200.13	CBS	21_44090250_TAC_T_b37	0.308115	1.60762e-18
ENSG00000160223.12	ICOSLG	21_46438819_G_GGGCCCC_b37	0.661742	3.13499e-13
ENSG00000160284.10	SPATC1L	21_47599818_C_T_b37	0.046404	1.40401e-18
ENSG00000160305.13	DIP2A	21_47552624_C_T_b37	0.391555	3.13361e-09
ENSG00000160307.5	S100B	21_47626104_G_A_b37	0.348439	5.51724e-06
ENSG00000160352.11	ZNF714	19_21148542_C_G_b37	0.83322	1.59077e-09
ENSG00000160695.10	VPS11	11_118951642_T_A_b37	0.562902	8.61047e-12
ENSG00000161010.10	C5orf45	5_179245215_T_C_b37	0.630403	7.81546e-09
ENSG00000161011.15	SQSTM1	5_179251475_T_G_b37	0.471475	1.91995e-06
ENSG00000161048.7	NAPEPLD	7_102762941_G_A_b37	0.586162	4.36017e-06
ENSG00000161091.8	MFSD12	19_3404820_C_T_b37	0.630887	1.55364e-07
ENSG00000161243.4	FBXO27	19_39523341_G_A_b37	0.354662	4.90333e-10
ENSG00000161249.16	DMKN	19_35848955_C_T_b37	0.264043	3.74998e-07
ENSG00000161328.10	LRRC56	11_525137_G_C_b37	0.407023	8.56131e-12
ENSG00000161395.8	PGAP3	17_37827669_C_T_b37	0.401225	6.08662e-07
ENSG00000161896.6	IP6K3	6_33716419_CAAAAAAAAAAAA_C_b37	0.722999	9.84594e-26
ENSG00000161921.10	CXCL16	17_4639282_C_T_b37	0.385621	1.01834e-24
ENSG00000162073.9	PAQR4	16_2872551_A_C_b37	0.347393	5.35149e-08
ENSG00000162482.4	AKR7A3	1_19757076_T_A_b37	0.347614	2.26647e-07
ENSG00000162551.9	ALPL	1_21837755_A_G_b37	0.700527	1.31309e-12
ENSG00000162595.4	DIRAS3	1_68152438_C_T_b37	0.738897	4.26825e-07
ENSG00000162804.9	SNED1	2_241929293_G_A_b37	0.36107	2.64952e-17
ENSG00000162836.7	ACP6	1_147119273_G_A_b37	0.591933	6.14465e-10
ENSG00000162849.11	KIF26B	1_244811825_TTTATA_T_b37	0.294209	1.83294e-09
ENSG00000162873.10	KLHDC8A	1_205301537_A_G_b37	0.671171	3.59457e-11
ENSG00000162909.13	CAPN2	1_223903781_A_G_b37	0.614843	4.42472e-20
ENSG00000162998.4	FRZB	2_183698091_A_G_b37	0.416657	6.22286e-08
ENSG00000163053.6	SLC16A14	2_230916800_A_C_b37	0.606812	4.37752e-07
ENSG00000163110.10	PDLIM5	4_95493246_A_G_b37	0.470485	3.74448e-08
ENSG00000163331.6	DAPL1	2_158782784_C_T_b37	0.378328	1.57212e-06
ENSG00000163430.5	FSTL1	3_120095426_G_C_b37	0.218077	4.82377e-13
ENSG00000163520.9	FBLN2	3_13845908_G_T_b37	0.436526	9.30139e-19
ENSG00000163531.11	NFASC	1_204791761_GTTT_G_b37	0.56418	1.19106e-05
ENSG00000163629.8	PTPN13	4_88136888_C_T_b37	0.231076	5.07389e-10
ENSG00000163684.7	RPP14	3_58440236_T_C_b37	0.552807	4.02369e-06
ENSG00000163931.11	TKT	3_53528230_G_GA_b37	0.566489	4.6884e-09
ENSG00000163945.11	UVSSA	4_1303790_C_T_b37	0.399517	9.28095e-09
ENSG00000163947.7	ARHGEF3	3_56889061_C_T_b37	0.336427	6.45648e-24
ENSG00000164007.6	CLDN19	1_43110881_G_T_b37	0.402805	2.14378e-13
ENSG00000164054.11	SHISA5	3_48498295_C_T_b37	0.677153	5.45621e-11
ENSG00000164112.8	TMEM155	4_122694799_T_C_b37	0.408414	4.14147e-06
ENSG00000164199.11	GPR98	5_89872082_C_G_b37	0.616398	5.22885e-09
ENSG00000164244.16	PRRC1	5_127577394_C_T_b37	0.431759	3.18764e-07
ENSG00000164308.12	ERAP2	5_96252432_G_A_b37	0.874492	3.66998e-29
ENSG00000164366.3	CCDC127	5_203114_G_A_b37	0.556054	2.01982e-18
ENSG00000164484.7	TMEM200A	6_130697753_A_G_b37	0.599071	4.19174e-06
ENSG00000164543.5	STK17A	7_43415489_C_CA_b37	0.42474	5.97588e-07
ENSG00000164574.11	GALNT10	5_153725362_AT_A_b37	0.536961	2.27349e-09
ENSG00000164694.12	FNDC1	6_159704376_A_G_b37	0.554866	1.78852e-06
ENSG00000164733.16	CTSB	8_11716473_G_C_b37	0.446096	1.62403e-19
ENSG00000164904.11	ALDH7A1	5_125878908_C_A_b37	0.441969	1.29954e-06
ENSG00000164916.9	FOXK1	7_4929789_G_A_b37	0.40417	8.66796e-27
ENSG00000165650.7	PDZD8	10_119131919_TA_T_b37	0.438856	1.19689e-05
ENSG00000165757.8	KIAA1462	10_30340018_A_C_b37	0.449829	5.57901e-08
ENSG00000165806.15	CASP7	10_115439394_C_T_b37	0.651004	4.6716e-19
ENSG00000166145.10	SPINT1	15_40366562_T_G_b37	0.559864	6.55071e-08
ENSG00000166183.11	ASPG	14_104557307_A_C_b37	0.254009	3.47622e-10
ENSG00000166257.4	SCN3B	11_123585609_T_C_b37	0.357124	5.00424e-09
ENSG00000166340.10	TPP1	11_6627948_G_A_b37	0.559615	1.86569e-08
ENSG00000166341.6	DCHS1	11_7253275_A_C_b37	0.555468	6.58647e-07
ENSG00000166394.10	CYB5R2	11_7667790_A_G_b37	0.622232	9.90116e-17
ENSG00000166435.11	XRRA1	11_74695212_A_G_b37	0.697874	2.351e-16
ENSG00000166436.11	TRIM66	11_8355913_T_C_b37	0.590735	5.59727e-07
ENSG00000166441.8	RPL27A	11_8628834_C_A_b37	0.356327	3.18162e-08
ENSG00000166896.3	XRCC6BP1	12_58335626_A_T_b37	0.349585	1.23601e-06
ENSG00000166922.4	SCG5	15_32938761_G_A_b37	0.60122	4.54557e-07
ENSG00000166923.6	GREM1	15_33154587_G_A_b37	0.375066	5.67516e-11
ENSG00000166949.11	SMAD3	15_67396056_G_A_b37	0.580585	6.57013e-12
ENSG00000167216.12	KATNAL2	18_44570825_C_A_b37	0.274722	8.48575e-09
ENSG00000167280.12	ENGASE	17_77078955_T_C_b37	0.337149	1.56886e-19
ENSG00000167383.4	ZNF229	19_44363023_TA_T_b37	0.55944	2.52777e-09
ENSG00000167552.9	TUBA1A	12_49481299_A_G_b37	0.276582	3.30212e-16
ENSG00000167562.7	ZNF701	19_53518356_C_T_b37	0.598662	6.52899e-09
ENSG00000167615.12	LENG8	19_54939863_G_A_b37	0.435607	1.67787e-06
ENSG00000167747.9	C19orf48	19_51998055_C_T_b37	0.299635	2.30064e-07
ENSG00000167766.14	ZNF83	19_52225767_T_C_b37	0.615497	1.96742e-11
ENSG00000167775.6	CD320	19_9312256_C_T_b37	0.426625	8.3281e-08
ENSG00000167981.4	ZNF597	16_2800576_T_A_b37	0.820889	2.10894e-07
ENSG00000167994.7	RAB3IL1	11_61688922_C_G_b37	0.439013	1.53628e-06
ENSG00000168038.6	ULK4	3_41887777_A_G_b37	0.674085	1.34414e-17
ENSG00000168394.9	TAP1	6_32822269_A_C_b37	0.569448	1.15425e-06
ENSG00000168502.13	SOGA2	18_8116625_A_G_b37	0.570835	1.99309e-08
ENSG00000168778.7	TCTN2	12_124197280_A_C_b37	0.618001	1.17569e-08
ENSG00000168803.10	ADAL	15_43682713_C_CT_b37	0.383559	5.22236e-09
ENSG00000168994.9	PXDC1	6_2821071_C_T_b37	0.281727	3.20724e-08
ENSG00000169062.10	UPF3A	13_114998795_C_T_b37	0.577405	1.3061e-06
ENSG00000169116.7	PARM1	4_75794147_T_G_b37	0.624556	4.78121e-31
ENSG00000169136.4	ATF5	19_51140752_T_C_b37	0.31616	1.91636e-09
ENSG00000169174.9	PCSK9	1_55046130_T_C_b37	0.302383	1.56384e-07
ENSG00000169442.4	CD52	1_26618673_A_G_b37	0.236507	6.63161e-07
ENSG00000169914.5	OTUD3	1_20915813_G_A_b37	0.652415	1.02563e-07
ENSG00000169925.12	BRD3	9_135978153_G_C_b37	0.433225	1.39276e-07
ENSG00000169946.9	ZFPM2	8_106534056_C_T_b37	0.241485	7.21689e-11
ENSG00000170275.10	CRTAP	3_32885603_G_A_b37	0.460103	2.18817e-07
ENSG00000170289.8	CNGB3	8_87713975_A_G_b37	0.284542	9.30876e-14
ENSG00000170291.10	ELP5	17_7955790_C_T_b37	0.262355	2.44492e-13
ENSG00000170364.8	SETMAR	3_5325114_T_C_b37	0.244018	7.01126e-08
ENSG00000170430.9	MGM	10_131433066_C_A_b37	0.332154	2.81854e-07
ENSG00000170456.10	DENND5B	12_32223875_T_C_b37	0.424528	5.06524e-07
ENSG00000170500.8	LONRF2	2_100946131_CT_C_b37	0.633282	5.72619e-13
ENSG00000170542.5	SERPINB9	6_2920388_CT_C_b37	0.419955	7.90742e-11
ENSG00000170624.9	SGCD	5_155904059_G_GAA_b37	0.335682	6.59507e-14
ENSG00000170632.9	ARMC10	7_103005933_G_A_b37	0.42572	9.74972e-07
ENSG00000170962.8	PDGFD	11_103474294_G_GT_b37	0.435092	2.78279e-06
ENSG00000171130.13	ATP6V0E2	7_149578949_C_T_b37	0.585067	1.47773e-12
ENSG00000171189.12	GRIK1	21_31290189_C_G_b37	0.707088	5.91361e-07
ENSG00000171246.5	NPTX1	17_78970909_A_G_b37	0.669636	1.07746e-07
ENSG00000171298.8	GAA	17_78061027_C_T_b37	0.452076	1.31335e-08
ENSG00000171310.6	CHST11	12_105327843_TA_T_b37	0.38416	1.16345e-10
ENSG00000171345.9	KRT19	17_40217292_T_C_b37	0.418873	8.94389e-08
ENSG00000171444.13	MCC	5_112674247_C_T_b37	0.363476	2.36104e-11
ENSG00000171574.13	ZNF584	19_58926241_CT_C_b37	0.383838	2.2454e-11
ENSG00000171603.12	CLSTN1	1_9808745_C_T_b37	0.401935	1.72666e-11
ENSG00000171617.9	ENC1	5_74481906_G_A_b37	0.366486	9.85569e-07
ENSG00000171724.2	VAT1L	16_77871217_T_C_b37	0.364322	1.43702e-28
ENSG00000171766.11	GATM	15_45694318_G_T_b37	0.353045	6.20644e-09
ENSG00000171812.6	COL8A2	1_36343035_C_T_b37	0.37967	1.32145e-07
ENSG00000171867.12	PRNP	20_4680112_A_G_b37	0.361257	5.56966e-18
ENSG00000172061.7	LRRC15	3_194088533_A_G_b37	0.752929	6.28927e-15
ENSG00000172379.14	ARNT2	15_80538982_T_TG_b37	0.46007	1.0777e-07
ENSG00000172572.6	PDE3A	12_20737354_C_T_b37	0.64185	1.53754e-06
ENSG00000172731.9	LRRC20	10_72093607_C_T_b37	0.380207	1.24173e-12
ENSG00000173281.4	PPP1R3B	8_8923585_C_T_b37	0.569771	1.31132e-07
ENSG00000173442.7	EHBP1L1	11_64843563_C_T_b37	0.325266	7.38076e-06
ENSG00000173480.6	ZNF417	19_58410165_C_T_b37	0.355695	2.32102e-06
ENSG00000173530.5	TNFRSF10D	8_23107790_T_A_b37	0.25874	1.62222e-41
ENSG00000173566.9	NUDT18	8_21966891_C_A_b37	0.270568	4.50287e-15
ENSG00000173641.13	HSPB7	1_16359051_C_A_b37	0.322673	2.50422e-25
ENSG00000173705.4	SUSD5	3_33305237_G_T_b37	0.60317	1.02696e-06
ENSG00000173714.7	WFIKKN2	17_48909460_T_C_b37	0.191502	2.38385e-20
ENSG00000173918.10	C1QTNF1	17_77029018_T_C_b37	0.705645	1.95545e-28
ENSG00000174100.5	MRPL45	17_36417737_G_A_b37	0.315539	2.81274e-07
ENSG00000174227.11	PIGG	4_520949_G_A_b37	0.563648	1.49107e-09
ENSG00000174231.12	PRPF8	17_2411706_C_T_b37	0.252956	5.87811e-09
ENSG00000174348.9	PODN	1_53061490_C_T_b37	0.669487	1.0744e-09
ENSG00000174652.13	ZNF266	19_9459629_C_CTTTT_b37	0.595407	1.77461e-07
ENSG00000174808.7	BTC	4_75613084_AC_A_b37	0.39955	1.49823e-07
ENSG00000174989.8	FBXW8	12_117353904_A_C_b37	0.628936	4.27911e-07
ENSG00000175390.8	EIF3F	11_7144884_G_T_b37	0.436289	4.31134e-10
ENSG00000175445.10	LPL	8_19787192_C_T_b37	0.34964	5.88935e-12
ENSG00000175538.6	KCNE3	11_73714339_G_A_b37	0.404608	5.99101e-06
ENSG00000175567.4	UCP2	11_73683947_C_T_b37	0.214666	1.18112e-09
ENSG00000175643.7	RMI2	16_11439303_G_T_b37	0.330587	2.18076e-08
ENSG00000175806.10	MSRA	8_10226560_G_C_b37	0.43303	1.3141e-07
ENSG00000175920.11	DOK7	4_3417845_G_C_b37	0.571022	8.50006e-11
ENSG00000176105.9	YES1	18_731794_C_G_b37	0.607149	7.86602e-11
ENSG00000176248.7	ANAPC2	9_140843773_A_G_b37	0.419095	2.31391e-06
ENSG00000176381.4	PRR18	6_166700950_A_T_b37	0.769792	1.30111e-07
ENSG00000176490.4	DIRAS1	19_3180770_T_G_b37	0.552619	1.88254e-07
ENSG00000176641.6	RNF152	18_60106486_A_G_b37	0.393822	1.70198e-07
ENSG00000176715.11	ACSF3	16_89229088_T_C_b37	0.563154	3.6363e-07
ENSG00000176945.12	MUC20	3_195458723_G_A_b37	0.213509	8.51896e-19
ENSG00000177239.10	MAN1B1	9_139322063_A_ACTT_b37	0.435249	1.40461e-09
ENSG00000177398.14	UMODL1	21_42714799_G_A_b37	0.587858	4.11374e-07
ENSG00000177469.12	PTRF	17_40451363_T_C_b37	0.536288	3.62718e-07
ENSG00000177663.9	IL17RA	22_17323592_G_A_b37	0.573356	3.34907e-10
ENSG00000177697.13	CD151	11_833327_A_G_b37	0.601996	5.58018e-19
ENSG00000177990.7	DPY19L2	12_64025086_C_T_b37	0.672097	2.21435e-07
ENSG00000178078.7	STAP2	19_4333711_C_T_b37	0.642485	6.43726e-09
ENSG00000178295.10	GEN1	2_17893905_G_T_b37	0.693053	2.42558e-17
ENSG00000178445.8	GLDC	9_6620059_A_G_b37	0.606077	5.72997e-07
ENSG00000178538.5	CA8	8_61867230_C_T_b37	0.238011	5.59098e-13
ENSG00000178665.10	ZNF713	7_54986175_G_A_b37	0.329971	5.80822e-07
ENSG00000178882.9	FAM101A	12_124264319_G_C_b37	0.62942	8.58407e-10
ENSG00000179023.7	KLHDC7A	1_18807339_T_C_b37	0.792287	5.14437e-33
ENSG00000179344.12	HLA-DQB1	6_32635687_T_C_b37	0.053747	1.63663e-101
ENSG00000179604.8	CDC42EP4	17_71402385_C_CT_b37	0.467814	9.3343e-08
ENSG00000179820.11	MYADM	19_54378789_C_G_b37	0.563007	2.24086e-08
ENSG00000180155.14	LYNX1	8_143867905_C_T_b37	0.572328	1.62596e-09
ENSG00000180185.7	FAHD1	16_1858805_G_A_b37	0.423279	6.18607e-08
ENSG00000180398.7	MCFD2	2_47017484_T_C_b37	0.407034	9.5555e-15
ENSG00000180481.6	GLIPR1L2	12_75785100_C_T_b37	0.311349	2.12646e-07
ENSG00000180902.12	D2HGDH	2_242170798_CA_C_b37	0.589281	3.18134e-11
ENSG00000181019.8	NQO1	16_69737629_C_G_b37	0.230764	7.47588e-13
ENSG00000181045.10	SLC26A11	17_78201686_C_T_b37	0.416007	5.79995e-08
ENSG00000181234.8	TMEM132C	12_128930064_G_A_b37	0.683982	4.32412e-07
ENSG00000181577.11	C6orf223	6_44138498_C_T_b37	0.570215	4.44693e-07
ENSG00000182013.13	PNMAL1	19_46193557_G_T_b37	0.432803	2.02539e-13
ENSG00000182446.9	NPLOC4	17_79529750_G_A_b37	0.41498	5.07254e-09
ENSG00000182578.9	CSF1R	5_149012782_G_A_b37	0.443727	4.72594e-08
ENSG00000182871.10	COL18A1	21_46743400_G_A_b37	0.364972	1.13749e-16
ENSG00000182919.10	C11orf54	11_93475628_T_C_b37	0.407559	2.21099e-07
ENSG00000182934.7	SRPR	11_126133576_A_G_b37	0.427154	1.05249e-05
ENSG00000182957.11	SPATA13	13_23844022_G_GT_b37	0.424912	2.58976e-08
ENSG00000183020.9	AP2A2	11_920911_T_C_b37	0.442649	3.79516e-09
ENSG00000183049.8	CAMK1D	10_12513424_GGCTGGCTGTGT_G_b37	0.386165	1.13821e-08
ENSG00000183111.7	ARHGEF37	5_148156155_A_G_b37	0.345594	6.99316e-12
ENSG00000183255.7	PTTG1IP	21_45997084_C_A_b37	0.432723	5.02339e-09
ENSG00000183346.6	C10orf107	10_63433281_A_G_b37	0.667632	9.42314e-07
ENSG00000183688.4	FAM101B	17_238371_G_C_b37	0.563696	1.74649e-13
ENSG00000183726.6	TMEM50A	1_25305616_C_G_b37	0.378769	3.40414e-07
ENSG00000184009.5	ACTG1	17_79998419_A_G_b37	0.36001	6.031e-17
ENSG00000184144.5	CNTN2	1_205338683_G_T_b37	0.28545	7.80938e-11
ENSG00000184313.15	MROH7	1_55156881_G_A_b37	0.400142	4.19494e-08
ENSG00000184408.5	KCND2	7_120336982_C_A_b37	0.293422	3.67055e-06
ENSG00000184428.8	TOP1M	8_143876712_A_G_b37	0.582534	4.26678e-08
ENSG00000184584.8	TMEM173	5_138859588_CAAA_C_b37	0.364734	1.03607e-09
ENSG00000184601.6	C14orf180	14_105564147_G_A_b37	0.404772	1.96623e-06
ENSG00000184640.13	2019-09-09	17_76232523_T_C_b37	0.549072	7.0801e-11
ENSG00000184908.13	CLCNKB	1_15575230_A_T_b37	0.637844	6.45855e-08
ENSG00000184925.7	LCN12	9_139854256_T_A_b37	0.234471	1.13613e-15
ENSG00000184985.12	SORCS2	4_7746278_G_C_b37	0.326893	1.51887e-13
ENSG00000185163.5	DDX51	12_132609558_G_A_b37	0.590622	8.18702e-09
ENSG00000185201.12	IFITM2	11_332795_A_G_b37	0.700729	3.97134e-10
ENSG00000185499.12	MUC1	1_155149998_T_C_b37	0.290548	7.13688e-06
ENSG00000185513.10	L3MBTL1	20_41369589_G_A_b37	0.883467	3.91189e-10
ENSG00000185518.7	SV2B	15_92461244_A_G_b37	0.402638	9.92931e-07
ENSG00000185567.6	AHNAK2	14_104897679_T_A_b37	0.403794	1.92424e-09
ENSG00000185585.15	OLFML2A	9_127957252_A_G_b37	0.185844	2.7972e-13
ENSG00000185615.11	PDIA2	16_492368_C_G_b37	0.346565	2.5777e-09
ENSG00000185896.9	LAMP1	13_113940016_T_C_b37	0.437508	1.12437e-06
ENSG00000185904.7	LINC00839	10_42528820_G_C_b37	0.17888	3.99809e-18
ENSG00000186184.11	POLR1D	13_28196033_G_C_b37	0.541292	1.49851e-06
ENSG00000186230.6	ZNF749	19_57949536_T_C_b37	0.645621	1.42901e-06
ENSG00000186326.3	RGS9BP	19_34136657_G_A_b37	0.631333	4.7431e-08
ENSG00000186468.8	RPS23	5_81588734_A_G_b37	0.171622	1.15158e-20
ENSG00000186470.9	BTN3A2	6_26372584_G_A_b37	0.080106	3.16332e-47
ENSG00000186654.16	PRR5	22_45095527_C_T_b37	0.412204	3.52612e-08
ENSG00000186732.9	MPPED1	22_43785611_C_T_b37	0.194952	3.67434e-09
ENSG00000186951.12	PPARA	22_45929594_TG_T_b37	0.561569	1.9452e-08
ENSG00000187498.10	COL4A1	13_111686731_G_A_b37	0.565685	1.48247e-08
ENSG00000187554.7	TLR5	1_223320783_T_C_b37	0.247178	1.64122e-08
ENSG00000187624.7	C17orf97	17_260142_G_T_b37	0.646578	3.20591e-06
ENSG00000187676.7	B3GALTL	13_31905606_A_G_b37	0.418447	2.96419e-08
ENSG00000187689.5	AMN	4_71365391_A_G_b37	0.828581	2.36153e-07
ENSG00000187889.8	C1orf168	1_57285436_C_T_b37	0.290209	1.32676e-10
ENSG00000187955.7	COL14A1	8_121170200_G_T_b37	0.382663	3.48087e-07
ENSG00000188157.9	AGRN	1_1829482_T_C_b37	0.361495	9.48301e-24
ENSG00000188171.10	ZNF626	19_20828777_C_T_b37	0.597156	2.55545e-11
ENSG00000188488.9	SERPINA5	14_95034082_A_G_b37	0.253849	3.322e-16
ENSG00000188677.10	PARVB	22_45351774_A_G_b37	0.380972	8.73986e-13
ENSG00000188707.4	ZBED6CL	7_150035500_C_G_b37	0.263234	1.25261e-16
ENSG00000188783.5	PRELP	1_203480518_T_A_b37	0.63826	2.45142e-12
ENSG00000188859.5	FAM78B	1_165414933_C_T_b37	0.629998	2.1209e-07
ENSG00000189067.8	LITAF	16_10807706_G_A_b37	0.399549	4.78086e-07
ENSG00000189306.6	RRP7A	22_42683343_G_C_b37	0.371585	3.26569e-07
ENSG00000196136.12	SERPINA3	14_95064435_C_T_b37	0.601326	4.12411e-12
ENSG00000196151.6	WDSUB1	2_160092023_G_A_b37	0.58584	7.89759e-08
ENSG00000196268.7	ZNF493	19_20796683_T_C_b37	0.261803	2.8857e-15
ENSG00000196363.5	WDR5	9_136713363_T_C_b37	0.423858	6.82705e-08
ENSG00000196372.8	ASB13	10_5412994_ATG_A_b37	0.595946	9.9623e-10
ENSG00000196418.8	ZNF124	1_247286645_T_C_b37	0.366056	2.00077e-09
ENSG00000196547.10	MAN2A2	15_91451510_G_A_b37	0.636921	1.38123e-39
ENSG00000196557.6	CACNA1H	16_1814440_A_G_b37	0.421153	8.99752e-08
ENSG00000196569.7	LAMA2	6_128680911_A_T_b37	0.594848	1.66655e-09
ENSG00000196663.11	TECPR2	14_102765580_G_A_b37	0.423138	6.54348e-07
ENSG00000196739.10	COL27A1	9_116778009_T_C_b37	0.445893	4.75299e-08
ENSG00000196975.10	ANXA4	2_69961512_G_C_b37	0.393507	5.00118e-10
ENSG00000197226.8	TBC1D9B	5_179346466_C_T_b37	0.424955	9.2973e-08
ENSG00000197498.8	RPF2	6_111845111_A_G_b37	0.570886	1.08903e-06
ENSG00000197712.7	FAM114A1	4_38941583_C_A_b37	0.385715	2.20334e-08
ENSG00000197728.5	RPS26	12_57182887_T_C_b37	0.635444	4.8614e-08
ENSG00000197894.6	ADH5	4_100756169_AT_A_b37	0.609289	2.90431e-10
ENSG00000198053.7	SIRPA	20_1897442_C_T_b37	0.386422	2.24609e-12
ENSG00000198075.5	SULT1C4	2_108970043_A_C_b37	0.216695	4.69466e-09
ENSG00000198231.8	DDX42	17_62704499_G_A_b37	0.425726	2.86681e-06
ENSG00000198300.8	PEG3	19_57264765_T_C_b37	0.010774	9.03896e-27
ENSG00000198373.8	WWP2	16_69737629_C_G_b37	0.636133	1.12723e-11
ENSG00000198570.5	RD3	1_211666218_A_G_b37	0.704432	3.34327e-13
ENSG00000198576.2	ARC	8_143288606_C_G_b37	0.336357	6.2052e-07
ENSG00000198585.7	NUDT16	3_131658595_C_A_b37	0.417838	4.27721e-08
ENSG00000198691.7	ABCA4	1_94108028_T_C_b37	0.312303	1.75697e-06
ENSG00000198755.6	RPL10A	6_35422856_A_G_b37	0.383618	1.06416e-06
ENSG00000198756.6	COLGALT2	1_183901917_G_A_b37	0.626867	3.41212e-07
ENSG00000198794.7	SCAMP5	15_74595057_A_G_b37	0.651691	2.38783e-10
ENSG00000198825.7	INPP5F	10_121489090_CT_C_b37	0.815613	1.30893e-21
ENSG00000198948.7	MFAP3L	4_171806038_A_C_b37	0.431383	1.71643e-07
ENSG00000203778.3	FAM229B	6_112423810_A_G_b37	0.57381	5.92639e-06
ENSG00000203797.5	DDO	6_110737115_G_A_b37	0.68532	2.78175e-07
ENSG00000204138.8	PHACTR4	1_28735183_T_A_b37	0.418273	1.37134e-07
ENSG00000204186.3	ZDBF2	2_206642944_AT_A_b37	0.959357	1.1055e-18
ENSG00000204267.9	TAP2	6_32535889_G_T_b37	0.590984	2.04975e-08
ENSG00000204514.5	ZNF814	19_58361602_G_C_b37	0.430006	1.58875e-06
ENSG00000204520.8	MICA	6_31380710_C_T_b37	0.297985	1.32048e-52
ENSG00000204525.10	HLA-C	6_31240180_A_C_b37	0.362579	9.16806e-32
ENSG00000204604.5	ZNF468	19_53369845_C_T_b37	0.437374	5.27707e-07
ENSG00000204642.9	HLA-F	6_29695976_TA_T_b37	0.628268	6.59947e-11
ENSG00000205181.5	LINC00654	20_5889366_T_C_b37	0.613502	9.43252e-08
ENSG00000205208.4	C4orf46	4_159446484_G_A_b37	0.603788	7.41832e-08
ENSG00000205464.7	ATP6AP1L	5_81575601_T_A_b37	0.388763	7.15952e-06
ENSG00000213213.9	KIAA1984	9_139725227_C_T_b37	0.372862	5.86455e-12
ENSG00000213221.4	DNLZ	9_139263596_A_C_b37	0.345843	1.57686e-06
ENSG00000213462.4	ERV3-1	7_64547832_C_T_b37	0.718793	9.80608e-38
ENSG00000213563.2	C8orf82	8_145754001_GCCCA_G_b37	0.421075	3.18952e-07
ENSG00000213689.5	TREX1	3_48484890_C_T_b37	0.422029	2.07121e-05
ENSG00000213853.5	EMP2	16_11365643_A_G_b37	0.39173	2.36458e-09
ENSG00000214087.4	ARL16	17_79525108_G_A_b37	0.390891	9.65673e-09
ENSG00000214402.6	LCNL1	9_139876154_A_G_b37	0.301513	1.48724e-18
ENSG00000214548.10	MEG3	14_101966327_C_G_b37	0.992851	2.57545e-46
ENSG00000218510.3	LINC00339	1_22348556_T_C_b37	0.627274	1.35564e-14
ENSG00000219200.6	RNASEK	17_6917793_T_C_b37	0.349228	1.07835e-07
ENSG00000219438.4	FAM19A5	22_49305964_C_CT_b37	0.363102	6.22349e-08
ENSG00000221866.5	PLXNA4	7_132694297_C_CA_b37	0.410867	1.13816e-09
ENSG00000224397.1	RP11-290F20.3	20_48887268_C_T_b37	0.24105	7.5583e-09
ENSG00000225431.1	AP001626.1	21_43913983_C_G_b37	0.280015	2.04651e-06
ENSG00000227051.4	C14orf132	14_96660643_C_T_b37	0.400153	3.36731e-10
ENSG00000227184.3	EPPK1	8_144779718_T_C_b37	0.73096	3.87032e-09
ENSG00000227533.1	SLC2A1-AS1	1_43424812_C_G_b37	0.702546	4.68899e-09
ENSG00000230438.5	RP11-420G6.4	6_2876535_G_A_b37	0.102087	8.62386e-19
ENSG00000230658.1	KLHL7-AS1	7_23119317_C_T_b37	0.764533	3.00287e-09
ENSG00000231925.7	TAPBP	6_33268136_T_C_b37	0.385787	4.42831e-06
ENSG00000232677.2	LINC00665	19_36898437_G_C_b37	0.391112	1.28678e-09
ENSG00000234719.4	RP11-166B2.1	16_12070422_T_C_b37	0.05723	4.8508e-24
ENSG00000234745.5	HLA-B	6_31334074_C_CT_b37	0.630824	2.2178e-12
ENSG00000235049.1	LINC00940	12_2045640_A_G_b37	0.682879	2.90552e-09
ENSG00000235621.4	LINC00494	20_46955963_G_A_b37	0.333547	1.78147e-06
ENSG00000235718.3	MFRP	11_119217455_C_T_b37	0.397595	9.87145e-21
ENSG00000235750.5	KIAA0040	1_175136946_T_C_b37	0.380368	3.22557e-09
ENSG00000240065.3	PSMB9	6_32822858_G_T_b37	0.647504	7.99136e-07
ENSG00000240344.4	PPIL3	2_202036402_CAAAA_C_b37	0.333031	9.01761e-08
ENSG00000240583.6	AQP1	7_31774931_G_T_b37	0.425821	1.28349e-08
ENSG00000241484.5	ARHGAP8	22_44336957_G_A_b37	0.390977	2.30796e-11
ENSG00000241945.3	PWP2	21_45428278_C_T_b37	0.569499	4.45227e-08
ENSG00000243244.1	STON1	2_49165407_T_C_b37	0.435846	2.28262e-07
ENSG00000243335.4	KCTD7	7_66254290_G_A_b37	0.43022	1.70133e-06
ENSG00000243566.2	UPK3B	7_76124685_T_C_b37	0.862564	5.55277e-49
ENSG00000244476.2	ERVFRD-1	6_11093444_G_A_b37	0.787288	5.8002e-11
ENSG00000245060.2	LINC00847	5_180258636_G_T_b37	0.341519	1.45909e-08
ENSG00000247095.2	MIR210HG	11_565302_G_C_b37	0.573278	9.45945e-07
ENSG00000247400.3	DNAJC3-AS1	13_96325150_G_A_b37	0.323916	1.46157e-08
ENSG00000250479.4	CHCHD10	22_24222606_T_C_b37	0.370588	7.78032e-09
ENSG00000250986.1	AC141928.1	4_4607477_G_A_b37	0.688486	6.08509e-17
ENSG00000251580.1	RP11-539L10.3	4_6655098_G_GGTTTT_b37	0.295836	2.96695e-07
ENSG00000253417.1	RP11-109J4.1	5_160524255_C_G_b37	0.132561	3.02818e-18
ENSG00000253873.1	PCDHGA11	5_141138481_G_C_b37	0.244324	7.07246e-08
ENSG00000254427.1	RP11-430H10.1	11_45378013_A_G_b37	0.212147	3.67746e-08
ENSG00000255198.3	SNHG9	16_2014979_G_T_b37	0.671191	4.02533e-14
ENSG00000255837.1	TAS2R20	12_11361381_AT_A_b37	0.657373	1.07002e-07
ENSG00000257151.1	PWAR6	15_24319693_T_C_b37	0.824616	3.79067e-07
ENSG00000258417.2	OC90	8_133064907_T_C_b37	0.631789	8.64122e-07
ENSG00000258548.1	LINC00645	14_28079868_T_G_b37	0.384536	3.74718e-13
ENSG00000258839.2	MC1R	16_89980158_A_G_b37	0.641806	1.97847e-06
ENSG00000260230.2	FRRS1L	9_111656525_G_A_b37	0.595854	3.45324e-07
ENSG00000261069.2	SNORD116-20	15_24596719_C_G_b37	0.056651	1.90858e-13
ENSG00000263753.2	LINC00667	18_5241500_A_T_b37	0.627008	3.53675e-13
ENSG00000266714.2	MYO15B	17_73586233_C_G_b37	0.287829	6.6616e-22
ENSG00000267270.1	AC139100.2	18_77911141_A_G_b37	0.605675	1.58965e-05
ENSG00000267339.1	LINC00906	19_29376048_T_C_b37	0.224717	2.47608e-08
ENSG00000267506.1	RP11-13K12.1	17_74932934_G_T_b37	0.298956	3.61237e-08
ENSG00000270346.1	RP1-90J20.12	6_3022940_CT_C_b37	0.757727	3.31174e-22
ENSG00000271738.1	RP11-137H2.6	10_82174949_T_C_b37	0.572249	4.04089e-19
ENSG00000271780.1	RP11-1017G21.5	14_102528966_C_CT_b37	0.645686	1.79499e-08
ENSG00000272505.1	RP11-981G7.6	8_10285810_T_C_b37	0.295911	1.19285e-07
ENSG00000272761.1	RP11-572C15.6	3_112808482_C_T_b37	0.376989	1.40384e-08
ENSG00000273117.1	AC144652.1	7_154615695_C_A_b37	0.63602	3.92208e-08
ENSG00000273270.1	RP11-212P7.2	7_128359709_G_A_b37	0.376309	9.53933e-09

## Sheet: 8. Motif enrichment 
Motif enriched in glucose condition
consensus	p-value	% of targets	% of background	best match
WGCGTCAW	1e-07	0.016	0.0014	RTG3(MacIsaac)/Yeast(0.901)
NCTCTTTA	1e-05	0.0095	0.0005	br-Z4/dmmpmm(Bergman)/fly(0.791)
MMTRGGCGAKAA	1e-05	0.011	0.0005	ARF1(ABI3/VP1)/Arabidopsis thaliana/AthaMap(0.714)
CGGCTACT	1e-05	0.012	0.0012	At2g33710(AP2EREBP)/colamp-At2g33710-DAP-Seq(GSE60143)/Homer(0.714)
GTAGGAAA	0.0001	0.0075	0.0005	SRP54(RRM)/Drosophila_melanogaster-RNCMPT00272-PBM/HughesRNA(0.782)
Motif enriched in galactose condition
consensus	p-value	% of targets	% of background	best match
YCCYCAYTCCAA	1e-06	0.0107	0.0004	TEAD1(TEAD)/HepG2-TEAD1-ChIP-Seq(Encode)/Homer(0.656)
TAAATCTG	1e-05	0.0097	0	GATA11/MA1014.1/Jaspar(0.774)
GTCATATG	1e-05	0.0128	0.0014	MAFG::NFE2L1/MA0089.1/Jaspar(0.810)
CTCACGCCTMTH	1e-05	0.0087	0	hkb/dmmpmm(Noyes)/fly(0.826)
ACCTGCGC	0.001	0.0067	0	ZEB1/MA0103.3/Jaspar(0.816)

## Sheet: 9. Glucose sQTL
Intron	SNP	Beta	p-value
chr1:1164326:1166887:clu_14311	1_1166887_T_C_b37	1.49423	2.91251e-06
chr1:2323397:2326086:clu_14368	1_2326812_A_G_b37	1.67865	2.44596e-05
chr1:7880299:7880527:clu_14427	1_7886806_A_G_b37	-3.32334	1.61854e-06
chr1:16641930:16678750:clu_14509	1_16674377_G_A_b37	-1.43296	0.000157789
chr1:20067434:20072949:clu_14565	1_20062470_C_T_b37	2.22517	0.000198714
chr1:22379361:22404922:clu_14598	1_22374032_C_T_b37	1.97726	1.35024e-07
chr1:23724448:23743742:clu_14612	1_23735241_G_T_b37	-1.22689	0.000125906
chr1:28562963:28564272:clu_14690	1_28564252_A_G_b37	-1.51724	4.51011e-06
chr1:32154572:32155342:clu_14730	1_32154650_C_A_b37	2.70292	0.000108078
chr1:33147461:33149859:clu_14760	1_33157604_C_T_b37	1.63296	6.94655e-06
chr1:36889067:36897403:clu_14808	1_36866443_G_T_b37	-2.28912	0.000234107
chr1:39492074:39494395:clu_14825	1_39493121_T_C_b37	1.51717	1.43045e-11
chr1:43916982:43917081:clu_14903	1_43835551_A_T_b37	2.69157	1.83979e-08
chr1:46769492:46775827:clu_14962	1_46795720_G_A_b37	2.32422	4.16308e-07
chr1:111680208:111682660:clu_15289	1_111728610_T_C_b37	1.59704	4.30486e-08
chr1:145818826:145822814:clu_15366	1_145719949_TTTTG_T_b37	1.5541	0.000288306
chr1:155289479:155290200:clu_15545	1_155284261_C_T_b37	1.54085	2.72124e-10
chr1:156203519:156206079:clu_15585	1_156206121_G_A_b37	-2.13185	2.5075e-06
chr1:165601511:165619078:clu_15667	1_165601466_G_A_b37	1.4451	1.68173e-05
chr1:169293707:169336946:clu_15679	1_169303396_G_GTC_b37	1.52245	6.74567e-06
chr1:179853904:179858445:clu_15728	1_179892125_T_C_b37	-1.52262	2.53342e-11
chr1:203149005:203150290:clu_15811	1_203151176_G_A_b37	-1.24262	8.37955e-05
chr1:207940540:207943666:clu_15861	1_207975949_T_C_b37	2.20854	6.33151e-05
chr1:223959941:223962536:clu_15898	1_224038412_CTT_C_b37	-2.57159	2.19684e-09
chr1:228544045:228544945:clu_15955	1_228522029_TA_T_b37	-1.5013	3.61711e-07
chr1:228564575:228564753:clu_15958	1_228614123_T_C_b37	-1.43827	7.5914e-08
chr2:219001:229966:clu_13115	2_239597_C_G_b37	1.65007	4.58904e-05
chr2:234272:247538:clu_13118	2_242793_G_C_b37	-2.26395	9.28968e-07
chr2:24387204:24392225:clu_13198	2_24383059_C_T_b37	-1.69322	4.19941e-06
chr2:32800433:32818982:clu_13289	2_32832244_CTAT_C_b37	-1.37893	7.83123e-05
chr2:44548584:44549870:clu_13341	2_44462133_T_A_b37	-1.32851	0.000114729
chr2:61413632:61413752:clu_13409	2_61413092_AATAAC_A_b37	-1.59336	0.00017706
chr2:74682301:74682518:clu_13520	2_74737524_TA_T_b37	-1.39391	9.38884e-06
chr2:132229755:132249449:clu_13754	2_132243658_G_A_b37	1.71023	1.20429e-06
chr2:132285919:132287220:clu_13758	2_132285310_C_A_b37	1.28514	4.42314e-05
chr2:165557266:165560954:clu_13858	2_165559843_G_A_b37	-2.28665	2.90543e-05
chr2:178188124:178199121:clu_13922	2_178209081_CAG_C_b37	1.92563	1.59649e-06
chr2:187490314:187500809:clu_13942	2_187498107_T_C_b37	1.81336	1.92835e-07
chr3:16302336:16306276:clu_12195	3_16362129_G_T_b37	-1.10992	8.55953e-05
chr3:48299451:48302303:clu_12376	3_48375811_CTT_C_b37	1.13678	0.000336841
chr3:48511242:48520586:clu_12396	3_48538545_C_T_b37	-3.11512	8.45779e-05
chr3:48731673:48731892:clu_12406	3_48771753_C_T_b37	2.24269	2.99217e-08
chr3:52301034:52312217:clu_12523	3_52226416_CAG_C_b37	1.3279	0.000186451
chr3:52559119:52561310:clu_12537	3_52551693_G_A_b37	2.40058	2.53271e-07
chr3:53207624:53212420:clu_12555	3_53212574_C_G_b37	-1.49696	2.99227e-06
chr3:66271553:66293627:clu_12606	3_66294095_G_A_b37	-1.55423	3.93653e-06
chr3:107937500:107940958:clu_12680	3_107931679_A_T_b37	1.10713	0.000192606
chr3:113010595:113013534:clu_12701	3_113010950_C_T_b37	-1.34265	2.62004e-06
chr3:129207240:129214289:clu_12800	3_129216122_T_G_b37	-1.57715	5.02487e-07
chr3:140950753:140978965:clu_12876	3_140953239_G_C_b37	-1.45738	0.000126095
chr3:183353581:183368084:clu_12998	3_183364895_G_A_b37	1.52952	1.69334e-05
chr4:1087802:1090553:clu_11467	4_1087838_G_GCTTGCTGCAGTGGGATAAC_b37	1.50982	5.26019e-05
chr4:52714533:52729603:clu_11660	4_52752812_A_T_b37	1.25821	1.24928e-05
chr4:84378111:84382126:clu_11767	4_84417548_T_G_b37	-1.5331	1.67547e-05
chr4:110655952:110663647:clu_11861	4_110649891_G_T_b37	-1.71512	3.97684e-06
chr4:119200292:119200544:clu_11881	4_119131353_T_C_b37	-1.69915	4.46708e-07
chr4:169317278:169321977:clu_11995	4_169324016_G_A_b37	-1.34006	1.01298e-05
chr4:170858135:170863857:clu_12007	4_170857504_T_C_b37	1.53935	1.48803e-07
chr5:82554496:82648944:clu_10975	5_82637324_G_A_b37	-1.33224	1.14351e-08
chr5:96075822:96076970:clu_11018	5_96076487_G_A_b37	2.37401	1.82619e-09
chr5:130498369:130500753:clu_11093	5_130454839_A_T_b37	-1.58594	1.46471e-10
chr5:138856039:138857855:clu_11174	5_138856982_C_T_b37	1.76111	2.08419e-07
chr5:145140039:145144494:clu_11216	5_145150886_C_T_b37	-1.94102	0.000132067
chr5:149865586:149900430:clu_11257	5_149865587_G_C_b37	-1.99732	6.20689e-05
chr5:176980803:176981250:clu_11368	5_176930651_G_A_b37	-1.14229	2.95901e-05
chr6:2399012:2399117:clu_9972	6_2407966_C_CTGCAACA_b37	1.94403	4.15238e-08
chr6:3263993:3264443:clu_9984	6_3264526_C_T_b37	1.36621	3.31645e-05
chr6:4133945:4135745:clu_9989	6_4134497_G_A_b37	0.952776	0.000108588
chr6:26369140:26373125:clu_10053	6_26356259_T_C_b37	2.84864	4.50458e-06
chr6:29856001:29911045:clu_10089	6_29922197_T_C_b37	1.61499	1.42658e-08
chr6:29857381:29857484:clu_10091	6_29917179_A_C_b37	1.63418	1.34023e-05
chr6:29858073:29913011:clu_10092	6_29767349_C_T_b37	1.90211	7.78128e-05
chr6:29976478:29976922:clu_10093	6_29917179_A_C_b37	1.50104	2.17415e-05
chr6:31237862:31237987:clu_10133	6_31238230_G_C_b37	-2.33317	4.28427e-07
chr6:31239125:31239376:clu_10134	6_31239378_T_G_b37	-1.48934	7.35559e-05
chr6:31378574:31378849:clu_10136	6_31422969_T_G_b37	-3.60405	5.2334e-05
chr6:31379136:31380102:clu_10137	6_31422969_T_G_b37	3.17138	8.89193e-06
chr6:52539842:52541885:clu_10373	6_52539419_C_T_b37	-1.32095	8.09091e-05
chr6:111280032:111280375:clu_10530	6_111233292_G_A_b37	1.90742	3.33366e-07
chr6:125475678:125541224:clu_10556	6_125475645_G_T_b37	-1.90527	3.13256e-05
chr6:130339809:130343366:clu_10575	6_130343108_T_C_b37	1.74821	0.000101786
chr7:27832831:27833942:clu_9293	7_27759366_T_C_b37	-3.02337	3.77939e-06
chr7:73467639:73470601:clu_9495	7_73470714_G_A_b37	-1.72858	6.12838e-06
chr7:73480062:73481062:clu_9497	7_73480332_G_C_b37	2.75753	9.01615e-05
chr7:128116929:128119212:clu_9772	7_128085950_T_C_b37	2.93553	9.83085e-07
chr7:130040095:130040548:clu_9813	7_129941265_G_A_b37	1.42653	7.78314e-05
chr7:139726148:139728413:clu_9849	7_139749346_G_A_b37	1.26508	1.8865e-05
chr7:140400759:140402666:clu_9857	7_140381173_G_A_b37	1.08657	7.24654e-06
chr7:140404763:140406363:clu_9858	7_140402426_G_C_b37	-3.55708	1.21172e-06
chr7:149572734:149576424:clu_9900	7_149565163_A_G_b37	-1.63428	2.81175e-05
chr8:42252651:42254196:clu_17005	8_42279232_G_C_b37	1.67141	6.07053e-06
chr8:86129731:86131465:clu_17116	8_86106269_G_T_b37	-1.68246	4.9456e-11
chr8:87484708:87487049:clu_17119	8_87515611_A_C_b37	1.57915	5.40006e-07
chr8:95272740:95274318:clu_17146	8_95278020_C_T_b37	1.51535	5.95865e-06
chr8:120583081:120592356:clu_17220	8_120584160_C_T_b37	2.13047	3.46699e-06
chr8:133064046:133067228:clu_17265	8_133062332_G_C_b37	2.17748	6.66647e-07
chr8:142431710:142432281:clu_17288	8_142432259_G_A_b37	-1.97398	1.80648e-05
chr9:73481423:73483902:clu_16242	9_73552427_A_C_b37	2.13741	7.40215e-05
chr9:77684018:77684811:clu_16250	9_77684690_A_C_b37	-1.696	1.55296e-08
chr9:86593367:86595034:clu_16280	9_86551398_CT_C_b37	-1.47317	2.61646e-08
chr9:130213083:130213329:clu_16535	9_130164818_T_C_b37	-1.12434	0.000307518
chr9:131397454:131397937:clu_16586	9_131397479_G_A_b37	1.15085	6.94607e-05
chr10:63519939:63525697:clu_3010	10_63514671_T_C_b37	-1.34811	4.22965e-06
chr10:71255006:71255350:clu_3038	10_71319402_G_C_b37	-1.46469	1.70322e-05
chr10:97424057:97442408:clu_3200	10_97469109_C_T_b37	1.82069	7.19834e-05
chr10:99439670:99446523:clu_3235	10_99419535_A_G_b37	1.59699	2.359e-08
chr10:102743574:102746506:clu_3287	10_102722916_G_C_b37	1.64201	1.3249e-09
chr10:104184952:104192283:clu_3317	10_104201598_C_T_b37	-1.66545	9.35633e-05
chr10:105152223:105153956:clu_3336	10_105135813_C_CA_b37	2.03784	3.94602e-07
chr10:120920481:120921852:clu_3388	10_120919179_G_A_b37	0.926878	2.8158e-06
chr10:135165644:135165751:clu_3473	10_135155292_A_G_b37	-1.37077	6.6051e-06
chr11:502181:504427:clu_1739	11_513196_C_T_b37	1.80628	5.44546e-06
chr11:34912099:34937775:clu_1970	11_35005768_A_T_b37	1.63185	2.48916e-05
chr11:36631789:36657601:clu_1977	11_36550262_G_GT_b37	1.99554	1.6988e-05
chr11:61165447:61165742:clu_2103	11_61165280_G_A_b37	-1.8856	3.45271e-08
chr11:61717899:61722579:clu_2127	11_61717337_G_C_b37	-2.1428	2.7176e-05
chr11:62383712:62383978:clu_2146	11_62383715_G_C_b37	-1.72698	3.51156e-06
chr11:64786205:64787891:clu_2252	11_64788998_A_T_b37	0.956207	0.000189133
chr11:65770541:65770706:clu_2312	11_65782768_C_T_b37	1.58557	8.27183e-05
chr11:71900803:71903210:clu_2447	11_71906244_T_C_b37	1.9887	1.65689e-05
chr11:73358783:73360057:clu_2466	11_73348419_T_C_b37	-1.88608	6.28128e-06
chr11:77813994:77815026:clu_2520	11_77843215_C_T_b37	1.63957	6.24567e-07
chr11:126197524:126201300:clu_2741	11_126197996_T_C_b37	1.83772	0.000127141
chr11:126250803:126275991:clu_2743	11_126244955_G_A_b37	2.83797	1.10342e-05
chr11:130749606:130773150:clu_2760	11_130741027_C_G_b37	-2.0001	4.44944e-08
chr12:6687712:6690210:clu_887	12_6668089_T_C_b37	2.90907	3.89366e-07
chr12:6982161:6982410:clu_917	12_6976688_A_G_b37	-1.93246	3.10552e-06
chr12:50822873:50824278:clu_1114	12_50815498_A_G_b37	-1.81453	0.000303902
chr12:56115278:56117670:clu_1202	12_56115585_C_T_b37	2.88819	2.87484e-06
chr12:56510647:56510973:clu_1220	12_56512671_C_A_b37	-1.46659	6.11516e-09
chr12:58112204:58112776:clu_1291	12_58112189_A_G_b37	1.49293	3.30667e-09
chr12:104684882:104705068:clu_1427	12_104680368_T_C_b37	-1.34988	2.47356e-08
chr12:109999134:109999225:clu_1459	12_110025637_G_C_b37	2.29281	2.73621e-10
chr12:123465846:123466118:clu_1609	12_123482424_T_C_b37	1.66157	1.36068e-06
chr13:20249124:20251864:clu_506	13_20261808_T_TCCCCTATATTAAGTTAACCA_b37	1.93092	0.000241814
chr13:21057574:21063509:clu_513	13_21060126_C_T_b37	3.0108	2.07676e-08
chr13:27825722:27827902:clu_541	13_27825375_C_T_b37	2.14414	0.000224659
chr14:20813246:20813553:clu_5949	14_20810946_C_A_b37	-2.5969	1.09288e-05
chr14:23374662:23375404:clu_5996	14_23426182_C_A_b37	1.69683	0.000115022
chr14:24910132:24910215:clu_6075	14_24916945_A_G_b37	-1.35316	3.44815e-05
chr14:31858208:31863258:clu_6089	14_31843131_A_G_b37	-1.56662	9.96857e-06
chr14:74763152:74764342:clu_6314	14_74746547_TTTG_T_b37	2.35337	1.74947e-05
chr14:75802681:75818787:clu_6338	14_75817085_G_A_b37	2.39623	3.69547e-07
chr14:91636545:91639633:clu_6390	14_91631360_G_A_b37	-1.76127	1.23844e-08
chr14:94564024:94567085:clu_6417	14_94552957_T_C_b37	1.39687	5.06678e-05
chr14:96846125:96848584:clu_6429	14_96797473_T_C_b37	2.98628	1.7204e-07
chr14:100835595:100840473:clu_6446	14_100840596_G_C_b37	-1.43263	5.61229e-09
chr14:104380321:104380816:clu_6491	14_104371860_TAAAAATACA_T_b37	2.20994	9.00833e-08
chr14:105052860:105054086:clu_6496	14_105049804_C_T_b37	1.53484	0.000309864
chr15:28234812:28259922:clu_5393	15_28235773_C_T_b37	1.31877	7.06355e-06
chr15:40855226:40856990:clu_5461	15_40863497_T_G_b37	-2.06561	3.86273e-08
chr15:55610065:55611129:clu_5579	15_55611126_T_C_b37	-1.31779	0.000207098
chr15:57694912:57730183:clu_5590	15_57692995_C_T_b37	1.26444	7.61406e-06
chr15:75129776:75130092:clu_5741	15_75130093_T_C_b37	-1.361	5.29727e-05
chr15:75188666:75189853:clu_5746	15_75171655_G_T_b37	2.7473	7.16309e-05
chr15:91505002:91525185:clu_5907	15_91517691_T_C_b37	2.4117	5.33882e-07
chr15:101390115:101390416:clu_5933	15_101390671_A_G_b37	-2.05687	2.36358e-07
chr16:1822647:1822796:clu_4658	16_1819433_G_A_b37	1.64522	0.000301902
chr16:1859447:1859755:clu_4662	16_1856894_AT_A_b37	-1.62324	5.56718e-06
chr16:2256410:2256480:clu_4682	16_2256326_C_T_b37	-1.44478	2.94376e-05
chr16:14738466:14743661:clu_4802	16_14648791_T_C_b37	1.17651	8.60645e-05
chr16:28619709:28619799:clu_4910	16_28617971_T_C_b37	1.72496	2.03671e-05
chr16:28846720:28846867:clu_4915	16_28871989_A_G_b37	-2.02636	2.9962e-05
chr16:53671766:53674945:clu_5033	16_53697024_T_C_b37	1.54945	6.62056e-07
chr16:67262739:67262879:clu_5112	16_67281009_A_G_b37	1.56978	0.000162697
chr16:85015600:85022369:clu_5277	16_85074414_T_C_b37	-1.37221	3.39102e-05
chr17:7123516:7123923:clu_3602	17_7123838_C_T_b37	3.07592	4.41331e-08
chr17:7530111:7530461:clu_3653	17_7468688_G_T_b37	1.42607	5.44079e-06
chr17:15443875:15449099:clu_3698	17_15451584_G_A_b37	-1.36939	3.09132e-07
chr17:15897092:15902833:clu_3707	17_15868046_G_A_b37	2.13494	0.000102105
chr17:19575269:19578871:clu_3778	17_19577018_A_G_b37	-1.37736	2.08741e-14
chr17:42422973:42426526:clu_4062	17_42368981_T_C_b37	1.68116	2.99782e-05
chr17:46925817:46928451:clu_4133	17_47021429_G_A_b37	2.77928	7.26907e-08
chr17:46970272:46970771:clu_4135	17_46970259_T_C_b37	1.43034	3.62886e-05
chr17:53076812:53076987:clu_4180	17_53076986_G_A_b37	-1.62171	6.06377e-06
chr17:53852220:53864927:clu_4183	17_53866046_T_C_b37	1.2799	0.000163487
chr17:66352945:66364692:clu_4288	17_66364577_G_A_b37	1.87663	1.33708e-06
chr17:73720862:73723275:clu_4362	17_73721156_G_A_b37	-1.66392	6.59898e-05
chr18:11897355:11906202:clu_7818	18_11905953_C_T_b37	1.36973	8.27776e-05
chr18:21136577:21137081:clu_7850	18_21185722_C_T_b37	-2.77137	0.000197598
chr18:72261075:72264494:clu_7986	18_72248372_G_GC_b37	-1.20844	0.000174463
chr19:1531882:1535064:clu_6611	19_1533972_C_G_b37	1.69256	6.11471e-07
chr19:9529307:9529893:clu_6806	19_9529783_G_C_b37	-1.40552	4.63798e-05
chr19:14603724:14606849:clu_6945	19_14660170_A_G_b37	1.82259	3.76702e-05
chr19:15235880:15236467:clu_6957	19_15203866_T_C_b37	1.09459	6.76507e-05
chr19:19035788:19037112:clu_7047	19_19039652_C_T_b37	-1.33816	0.000170583
chr19:19910259:19916840:clu_7083	19_19887292_C_T_b37	2.36744	5.7287e-06
chr19:35990931:35991435:clu_7165	19_35991373_C_T_b37	-1.60159	1.17626e-07
chr19:35997087:35998360:clu_7167	19_35999251_C_G_b37	1.53594	1.44077e-05
chr19:39936277:39936522:clu_7280	19_39934663_G_A_b37	1.41544	0.000135317
chr19:41888826:41889466:clu_7327	19_41905540_C_T_b37	-1.84765	3.478e-06
chr19:41938313:41939442:clu_7330	19_41932084_G_T_b37	1.22997	1.17942e-07
chr19:50168103:50168929:clu_7549	19_50151226_G_A_b37	-1.48218	8.07372e-07
chr19:52877680:52887102:clu_7616	19_52886866_T_C_b37	1.88383	5.81259e-07
chr19:54704829:54705028:clu_7661	19_54705641_T_C_b37	1.94414	1.55985e-10
chr19:58002965:58004224:clu_7723	19_58004158_C_T_b37	-1.38157	1.99277e-07
chr20:1903291:1905410:clu_8533	20_1897390_C_G_b37	1.42648	2.65892e-06
chr20:17596654:17599241:clu_8600	20_17597074_G_A_b37	1.98085	9.60845e-07
chr20:18393479:18394992:clu_8610	20_18397678_C_CAA_b37	-1.6016	4.98996e-08
chr20:25275666:25282855:clu_8626	20_25317492_T_C_b37	-1.19485	9.41486e-05
chr20:29632721:29638944:clu_8636	20_29570012_A_AC_b37	-1.43219	2.22426e-05
chr20:34214722:34215202:clu_8713	20_34214723_T_C_b37	2.2245	7.47656e-11
chr20:52771300:52773708:clu_8867	20_52766911_T_C_b37	-1.35639	4.52882e-06
chr20:61545758:61557791:clu_8916	20_61531351_C_G_b37	1.7345	3.8913e-08
chr21:45724456:45725071:clu_9086	21_45741359_T_C_b37	-1.82445	7.15809e-05
chr22:31060067:31063449:clu_8216	22_31060982_A_G_b37	1.55899	6.06449e-07
chr22:38204170:38205956:clu_8288	22_38195796_A_G_b37	2.09544	8.49431e-05
chr22:40805529:40805686:clu_8360	22_40785865_G_A_b37	-2.93936	0.000341329
chr22:50316091:50316260:clu_8461	22_50295987_CTG_C_b37	-1.47402	2.6305e-06
chr22:50720138:50720283:clu_8482	22_50720181_C_G_b37	1.00008	8.73035e-05

## Sheet: 10. Galactose sQTL
Intron	SNP	Beta	p-value
chr1:1164326:1166887:clu_14890	1_1166887_T_C_b37	1.6813	1.15084e-05
chr1:7880299:7880527:clu_15012	1_7886806_A_G_b37	-3.33885	4.54773e-05
chr1:10270936:10292308:clu_15043	1_10362897_G_T_b37	-2.91555	9.40844e-07
chr1:20067434:20072949:clu_15156	1_20063936_A_G_b37	1.97455	2.26344e-05
chr1:22379361:22404922:clu_15193	1_22374032_C_T_b37	2.10649	1.2828e-06
chr1:23724448:23743742:clu_15207	1_23735241_G_T_b37	-1.07946	6.34148e-05
chr1:28562963:28564272:clu_15290	1_28562676_A_G_b37	-1.64276	2.58764e-08
chr1:32154572:32155342:clu_15330	1_32154650_C_A_b37	2.83882	9.54621e-07
chr1:33149690:33149859:clu_15359	1_33139680_C_T_b37	-1.73018	0.000129453
chr1:39492074:39494395:clu_15430	1_39491054_A_G_b37	1.57608	1.44511e-12
chr1:43184857:43203900:clu_15490	1_43187067_G_A_b37	2.46373	8.85358e-06
chr1:43916982:43917099:clu_15508	1_43857278_C_G_b37	-2.75753	5.0692e-06
chr1:46769492:46775827:clu_15569	1_46774783_A_G_b37	2.55756	9.64431e-11
chr1:111680208:111682660:clu_15887	1_111728610_T_C_b37	1.56613	1.34192e-08
chr1:113083494:113084573:clu_15897	1_113157054_C_T_b37	-1.42226	5.34617e-07
chr1:155162074:155162577:clu_16131	1_155162067_C_T_b37	2.08876	0.000161927
chr1:155230450:155231877:clu_16149	1_155265177_A_G_b37	1.3125	1.15142e-05
chr1:155289479:155290200:clu_16157	1_155284261_C_T_b37	1.58731	2.3721e-07
chr1:156203519:156206140:clu_16195	1_156206121_G_A_b37	2.07177	9.82519e-07
chr1:169293707:169336946:clu_16290	1_169380254_C_T_b37	1.38735	6.94471e-06
chr1:179853904:179858445:clu_16344	1_179888228_G_C_b37	-1.65622	3.55849e-10
chr1:203149005:203150290:clu_16425	1_203151176_G_A_b37	-1.32252	3.77906e-05
chr1:223959941:223962536:clu_16525	1_224006279_A_AT_b37	-2.9579	0.000170172
chr1:228564575:228564753:clu_16589	1_228599396_C_T_b37	-1.61667	2.4125e-05
chr2:219001:229966:clu_13638	2_264604_CG_C_b37	1.94836	7.13932e-05
chr2:234272:247538:clu_13641	2_242793_G_C_b37	-2.287	2.24913e-06
chr2:24387204:24392225:clu_13725	2_24383059_C_T_b37	-1.5884	4.16015e-05
chr2:26505919:26507751:clu_13745	2_26498222_G_A_b37	2.48442	6.36348e-06
chr2:48707155:48713770:clu_13902	2_48654396_C_T_b37	-2.34942	1.44215e-05
chr2:74682301:74682518:clu_14063	2_74746322_A_T_b37	-1.30613	5.928e-05
chr2:99225189:99226219:clu_14161	2_99251259_C_A_b37	-1.70806	6.89629e-06
chr2:132229755:132249449:clu_14303	2_132290464_G_A_b37	1.47534	1.75598e-06
chr2:165557266:165560954:clu_14414	2_165559843_G_A_b37	-2.16018	3.07308e-05
chr2:178188124:178199121:clu_14486	2_178193780_T_C_b37	1.91744	1.08854e-05
chr2:187490314:187500809:clu_14510	2_187498107_T_C_b37	2.0461	1.82279e-07
chr3:48731673:48731892:clu_12901	3_48731961_A_G_b37	2.33176	4.40488e-09
chr3:49721622:49721747:clu_12950	3_49643173_AATAT_A_b37	-1.85787	1.86477e-05
chr3:52559119:52561310:clu_13032	3_52551693_G_A_b37	2.4583	3.35044e-08
chr3:113010595:113013534:clu_13206	3_113012797_G_A_b37	-1.25144	8.60929e-06
chr3:129207240:129214289:clu_13309	3_129210977_G_C_b37	-1.5639	1.93549e-09
chr3:138329879:138340249:clu_13380	3_138340728_T_G_b37	-1.6151	0.000100847
chr3:158306713:158310223:clu_13465	3_158345671_T_C_b37	-0.837358	2.77869e-06
chr4:119199947:119200544:clu_12351	4_119152500_A_T_b37	1.80578	1.10183e-07
chr4:169317275:169321977:clu_12467	4_169306106_A_C_b37	1.32771	0.000113011
chr5:82319264:82357696:clu_11396	5_82376719_A_T_b37	1.44991	3.91057e-09
chr5:82554496:82648950:clu_11399	5_82649969_A_G_b37	1.27994	2.12045e-10
chr5:96075822:96076970:clu_11442	5_96076487_G_A_b37	2.50695	5.70126e-14
chr5:130498369:130500753:clu_11530	5_130454839_A_T_b37	-1.58328	3.48002e-10
chr5:149496880:149497181:clu_11687	5_149493051_T_C_b37	2.0847	7.10698e-07
chr6:2399012:2399117:clu_10336	6_2399099_G_A_b37	1.95085	6.84146e-08
chr6:3263993:3267825:clu_10352	6_3285845_AG_A_b37	-1.43437	1.06643e-06
chr6:27356854:27362796:clu_10441	6_27352752_G_A_b37	1.41578	0.000299167
chr6:29856001:29911045:clu_10460	6_29917179_A_C_b37	1.64999	6.477e-08
chr6:29857381:29857484:clu_10462	6_29917179_A_C_b37	1.63557	4.9165e-06
chr6:31237302:31322884:clu_10503	6_31322513_A_C_b37	1.91676	1.48574e-05
chr6:31237862:31237987:clu_10504	6_31236115_C_T_b37	-2.24508	6.86609e-06
chr6:31239125:31239376:clu_10505	6_31239430_C_T_b37	-1.66973	5.70646e-05
chr6:31378574:31378986:clu_10507	6_31422969_T_G_b37	3.57065	4.4998e-05
chr6:31525581:31525799:clu_10514	6_31486158_GT_G_b37	2.10324	0.000105541
chr6:34725328:34730372:clu_10611	6_34799900_C_CT_b37	-1.29328	0.000137694
chr6:34846497:34847744:clu_10612	6_34905054_C_T_b37	-1.26525	0.000196953
chr6:42179655:42182018:clu_10674	6_42158596_A_C_b37	1.51122	0.000107847
chr6:52536043:52541885:clu_10758	6_52539840_C_T_b37	1.38252	1.91672e-06
chr6:111280029:111280375:clu_10921	6_111232930_T_G_b37	-2.33153	7.88453e-06
chr6:112101838:112135095:clu_10931	6_112039767_G_T_b37	2.39368	7.17029e-06
chr6:125475678:125541224:clu_10954	6_125474481_G_C_b37	-1.81718	4.65333e-06
chr7:1167022:1177854:clu_9502	7_1177827_GCGCCCACCTGCGCCCACGT_G_b37	1.4578	2.99374e-05
chr7:73480327:73481062:clu_9849	7_73480332_G_C_b37	-2.8494	0.000138001
chr7:128116929:128119212:clu_10133	7_128085950_T_C_b37	2.90967	5.50406e-07
chr7:139726148:139728413:clu_10206	7_139749346_G_A_b37	1.21208	4.58507e-05
chr7:140396642:140400670:clu_10216	7_140381173_G_A_b37	1.39815	8.56929e-06
chr7:140404763:140406363:clu_10217	7_140406350_T_G_b37	-3.31338	1.30619e-05
chr7:149572734:149576424:clu_10258	7_149565163_A_G_b37	-1.83205	1.53544e-05
chr8:86129731:86131465:clu_17794	8_86106269_G_T_b37	-1.81085	9.05447e-11
chr8:87484708:87487049:clu_17798	8_87486168_T_C_b37	1.17701	3.89742e-06
chr8:95272740:95274433:clu_17824	8_95274357_T_C_b37	-1.32723	1.37839e-05
chr8:124153141:124156957:clu_17915	8_124153689_A_AATTTCCTTAAATTCCTTAAATGTATTTCAGAGATGT_b37	2	3.80961e-06
chr8:133058130:133067228:clu_17951	8_133062332_G_C_b37	-2.55077	2.6456e-07
chr8:142431710:142432281:clu_17976	8_142432259_G_A_b37	-2.01336	3.53349e-05
chr9:77684018:77684811:clu_16875	9_77684690_A_C_b37	-1.68431	1.52566e-07
chr9:86593367:86595034:clu_16908	9_86635032_T_TC_b37	1.55338	5.85616e-08
chr9:131702776:131703724:clu_17238	9_131704664_C_CA_b37	1.75837	3.64874e-06
chr9:136918712:136933449:clu_17340	9_136932187_T_C_b37	1.58936	7.23811e-05
chr10:63519939:63525697:clu_3110	10_63514671_T_C_b37	-1.44796	9.47335e-05
chr10:75010749:75011521:clu_3180	10_74991977_G_GA_b37	-2.13963	0.000119226
chr10:97424057:97442408:clu_3309	10_97418719_C_A_b37	1.87172	8.68187e-07
chr10:99439670:99446523:clu_3344	10_99419535_A_G_b37	1.90766	1.35961e-07
chr10:102746732:102746847:clu_3398	10_102740271_T_C_b37	-1.36045	2.99251e-08
chr10:105154151:105156166:clu_3450	10_105054179_G_A_b37	1.98453	6.20956e-06
chr10:120920481:120921852:clu_3502	10_120919179_G_A_b37	1.39147	1.99284e-05
chr10:135165644:135165751:clu_3590	10_135171211_T_C_b37	-1.57195	2.73766e-05
chr11:502181:507113:clu_1811	11_487935_C_T_b37	1.6098	2.14544e-06
chr11:31491344:31495271:clu_2030	11_31458712_G_T_b37	1.42369	1.926e-06
chr11:34916657:34937775:clu_2048	11_34885522_G_A_b37	-1.56694	0.000154237
chr11:36631789:36657601:clu_2056	11_36569524_C_T_b37	2.0296	3.51872e-06
chr11:61165447:61165742:clu_2181	11_61165280_G_A_b37	-1.84313	6.61411e-10
chr11:61717899:61722579:clu_2205	11_61717337_G_C_b37	-2.19729	3.33801e-05
chr11:62383271:62383978:clu_2222	11_62383715_G_C_b37	1.87224	5.85524e-08
chr11:65770541:65770706:clu_2388	11_65776071_C_A_b37	1.83617	5.5237e-07
chr11:71900803:71903210:clu_2524	11_71901461_TC_T_b37	1.92651	5.0709e-05
chr11:73358783:73360057:clu_2541	11_73348419_T_C_b37	-1.82161	2.6899e-05
chr11:74562248:74617284:clu_2558	11_74644305_C_T_b37	1.48311	3.9382e-05
chr11:77812241:77815026:clu_2599	11_77830473_A_T_b37	-1.78273	8.8814e-07
chr11:126197524:126201300:clu_2828	11_126207745_C_G_b37	1.89754	3.37442e-05
chr11:126250803:126275991:clu_2830	11_126250196_C_CGTAAA_b37	2.82454	2.21448e-06
chr11:130749606:130773150:clu_2848	11_130741027_C_G_b37	-1.37792	3.0337e-07
chr12:6439877:6442235:clu_899	12_6453511_A_AT_b37	1.60515	4.96566e-05
chr12:6982161:6982410:clu_944	12_6982162_C_T_b37	-1.94425	3.47392e-06
chr12:48359955:48360466:clu_1106	12_48266544_C_G_b37	-2.28143	0.000210427
chr12:50822873:50824278:clu_1158	12_50875316_T_A_b37	-1.70534	0.00011458
chr12:56510647:56510973:clu_1268	12_56502926_C_T_b37	-1.41921	1.69391e-06
chr12:57118333:57119047:clu_1314	12_57128248_G_A_b37	2.19472	0.000167161
chr12:58112159:58112776:clu_1342	12_58112189_A_G_b37	-1.46027	1.80263e-07
chr12:104684882:104705068:clu_1486	12_104687212_G_A_b37	1.28621	1.69125e-06
chr12:109998909:109999048:clu_1523	12_110027593_C_T_b37	2.23671	1.30618e-10
chr12:120635265:120636657:clu_1621	12_120636549_C_A_b37	-1.59029	2.54474e-05
chr12:123465846:123466118:clu_1683	12_123469647_G_T_b37	1.78537	4.70638e-06
chr13:52711038:52715156:clu_694	13_52728423_G_T_b37	1.28905	2.61994e-05
chr14:20813246:20813553:clu_6143	14_20810946_C_A_b37	-2.4688	5.07082e-11
chr14:24464342:24470072:clu_6230	14_24443374_C_A_b37	1.79063	0.000298721
chr14:24760425:24761390:clu_6265	14_24758641_G_A_b37	1.75874	3.00561e-05
chr14:24910132:24910215:clu_6271	14_24913278_T_C_b37	-1.56801	2.72779e-07
chr14:52486896:52495440:clu_6350	14_52474215_G_A_b37	1.39552	8.21972e-05
chr14:74763152:74764342:clu_6522	14_74743244_C_T_b37	2.71131	7.05656e-07
chr14:75602589:75614367:clu_6544	14_75649790_T_TA_b37	1.72988	7.3747e-05
chr14:75802681:75818787:clu_6545	14_75818784_G_C_b37	2.69791	3.57261e-06
chr14:91636530:91639633:clu_6602	14_91631360_G_A_b37	1.75371	8.01845e-08
chr14:93199160:93214834:clu_6623	14_93207305_G_T_b37	-1.80103	7.34462e-05
chr14:94563311:94567085:clu_6634	14_94564039_A_G_b37	-1.41788	5.91856e-05
chr14:96846092:96848584:clu_6647	14_96811331_A_G_b37	-2.7426	1.10332e-06
chr14:100840581:100841620:clu_6664	14_100820536_A_G_b37	-1.40519	3.46227e-06
chr14:104380321:104380816:clu_6708	14_104371860_TAAAAATACA_T_b37	2.05681	1.9876e-05
chr14:105052860:105054086:clu_6711	14_105049804_C_T_b37	1.51585	0.000300085
chr15:40855226:40857175:clu_5646	15_40863497_T_G_b37	2.10418	4.10115e-06
chr15:43426566:43427710:clu_5689	15_43496042_A_T_b37	1.60921	0.000188889
chr15:57668765:57694859:clu_5780	15_57693824_T_A_b37	1.2436	3.84153e-06
chr15:75129776:75130092:clu_5937	15_75130093_T_C_b37	-1.4204	7.29573e-05
chr15:83660798:83677300:clu_6023	15_83660801_C_G_b37	1.36193	1.43774e-05
chr15:101390115:101390416:clu_6127	15_101402866_G_A_b37	-2.19014	2.26603e-06
chr16:1362559:1364021:clu_4795	16_1354583_T_G_b37	1.53733	1.00308e-08
chr16:1822647:1822796:clu_4819	16_1822797_C_CACCT_b37	1.34948	8.49686e-05
chr16:1859447:1859755:clu_4824	16_1860081_G_T_b37	-1.66278	1.12674e-07
chr16:2256410:2256480:clu_4845	16_2253773_A_G_b37	-1.55742	1.44535e-06
chr16:4524167:4524555:clu_4919	16_4518616_CAAAAA_C_b37	1.37026	4.80494e-05
chr16:10862958:10864129:clu_4957	16_10864559_G_A_b37	-1.25936	0.00011811
chr16:23464586:23468749:clu_5045	16_23466035_C_T_b37	-1.34304	7.93422e-05
chr16:28619709:28619799:clu_5087	16_28617308_A_G_b37	1.50556	0.000149305
chr16:28846720:28846867:clu_5093	16_28849887_TAAAAAAAAAAA_T_b37	-1.99392	6.389e-05
chr16:69782232:69782854:clu_5345	16_69780022_C_T_b37	1.00263	3.78806e-05
chr16:87877425:87885330:clu_5479	16_87876375_T_C_b37	-1.51779	5.18251e-05
chr16:87885455:87894043:clu_5480	16_87894043_C_T_b37	-2.32623	0.000124441
chr17:7123516:7123923:clu_3723	17_7123838_C_T_b37	2.98775	1.25693e-07
chr17:15142928:15162411:clu_3825	17_15160865_C_T_b37	-2.33321	0.000168019
chr17:15406546:15449099:clu_3828	17_15463434_T_C_b37	1.41039	1.6781e-07
chr17:19575269:19578871:clu_3925	17_19577018_A_G_b37	-1.4248	6.57872e-14
chr17:39928114:39942818:clu_4110	17_39942919_T_C_b37	-1.52709	1.31769e-05
chr17:39983878:39987053:clu_4118	17_40045649_G_A_b37	-1.44482	4.1264e-05
chr17:53076812:53076993:clu_4327	17_53076986_G_A_b37	1.73331	3.69354e-06
chr17:53852220:53900122:clu_4330	17_53860879_C_A_b37	-1.14157	0.000113949
chr17:66352945:66364692:clu_4449	17_66364691_C_G_b37	1.89903	6.34323e-06
chr17:73721153:73723275:clu_4519	17_73721156_G_A_b37	1.7412	4.64262e-07
chr17:73887428:73888348:clu_4537	17_73888273_C_T_b37	1.54493	3.66376e-05
chr17:79994889:79995507:clu_4686	17_79995616_A_G_b37	1.31271	1.99324e-05
chr18:8807058:8809446:clu_8083	18_8807908_G_A_b37	-1.5744	5.56503e-07
chr18:21136577:21137081:clu_8135	18_21159382_G_A_b37	-3.03148	8.34122e-05
chr18:34361885:34378412:clu_8184	18_34398914_C_T_b37	2.90125	6.22336e-08
chr19:1393329:1395390:clu_6809	19_1381450_G_A_b37	-2.28191	0.0001374
chr19:1531882:1535064:clu_6830	19_1533972_C_G_b37	1.59253	1.65354e-07
chr19:15292612:15295717:clu_7206	19_15292271_C_T_b37	1.21272	0.000135311
chr19:19910259:19916840:clu_7332	19_19887292_C_T_b37	1.73158	1.19755e-08
chr19:35990931:35991280:clu_7418	19_35991373_C_T_b37	1.52192	0.000181319
chr19:35998413:35999107:clu_7420	19_35998362_T_G_b37	1.70545	1.00985e-05
chr19:36812932:36821155:clu_7450	19_36813293_CA_C_b37	-1.19663	8.79569e-06
chr19:41888826:41889466:clu_7585	19_41928724_G_A_b37	-1.67688	3.80372e-06
chr19:41938313:41939442:clu_7589	19_41932084_G_T_b37	1.53541	5.91708e-08
chr19:50315592:50315704:clu_7822	19_50315698_A_C_b37	-1.29842	5.81873e-05
chr19:52877680:52887102:clu_7875	19_52886866_T_C_b37	1.67119	2.95013e-06
chr19:54704829:54705028:clu_7924	19_54707648_A_C_b37	2.41844	1.21368e-08
chr19:55791073:55791403:clu_7941	19_55745470_A_G_b37	-0.909688	0.000192822
chr19:58002965:58004224:clu_7997	19_58004158_C_T_b37	-1.43084	3.31376e-08
chr20:1896101:1902041:clu_8847	20_1897390_C_G_b37	-1.77461	2.46127e-05
chr20:17596654:17599241:clu_8922	20_17565315_G_A_b37	2.07569	0.000167978
chr20:18393497:18394992:clu_8932	20_18397678_C_CAA_b37	1.60473	2.59151e-06
chr20:29612397:29614261:clu_8958	20_29557682_G_A_b37	1.62764	2.28811e-05
chr20:29632721:29638944:clu_8960	20_29587220_G_C_b37	-1.55563	6.38735e-06
chr20:34214722:34215202:clu_9045	20_34214723_T_C_b37	2.53893	4.06531e-12
chr20:35173471:35176435:clu_9067	20_35189175_C_T_b37	-2.35949	3.68056e-05
chr22:19948812:19949756:clu_8351	22_19949644_G_C_b37	1.35901	6.07638e-05
chr22:26906668:26908065:clu_8455	22_26899474_T_C_b37	1.37516	0.000103846
chr22:31060067:31063449:clu_8516	22_31060982_A_G_b37	1.45705	5.2264e-05
chr22:38204170:38205956:clu_8590	22_38207419_T_G_b37	2.19034	8.74272e-06
chr22:47386006:47393530:clu_8762	22_47386010_A_T_b37	-1.44179	5.90372e-05
chr22:50316091:50316260:clu_8770	22_50314346_A_G_b37	-1.49462	7.66713e-08

[truncated: 2 more sheets: 11. AMD colocalization, 12. Myopia colocalization]
