# Supplementary material for: Genetic analyses of human fetal retinal pigment epithelium gene expression suggest ocular disease mechanisms
Source: Commun Biol. 2019 May 20;2:186. doi: 10.1038/s42003-019-0430-6 (PMC6527609; doi:10.1038/s42003-019-0430-6)
Supplement: Supplementary file 4 — Supplementary Data 13–30 [file 42003_2019_430_MOESM4_ESM.zip]

Archive with 18 entries (18 files):
- data13.txt
- data14.txt
- data15.txt
- data16.txt
- data17.txt
- data18.txt
- data19.txt
- data20.txt
- data21.txt
- data22.txt
- data23.txt
- data24.txt
- data25.txt
- data26.txt
- data27.txt
- data28.txt
- data29.txt
- data30.txt
