# Supplementary material for: Genetic analyses of human fetal retinal pigment epithelium gene expression suggest ocular disease mechanisms
Source: Commun Biol. 2019 May 20;2:186. doi: 10.1038/s42003-019-0430-6 (PMC6527609; doi:10.1038/s42003-019-0430-6)
Supplement: Supplementary file 4 — Supplementary Data 13–30 [file 42003_2019_430_MOESM4_ESM.zip › data13.txt]

sample	x	y	tissue	x_centroid	y_centroid	tissue_abbreviation	label
GTEX-1117F-0226-SM-5GZZ7	-0.0252961207262375	0.00983194203474185	Adipose_Subcutaneous	-0.016235219297416	0.0157525605007717	Subcutaneous Adipose
GTEX-111CU-1826-SM-5GZYN	-0.0202444488291331	0.0117115595357315	Adipose_Subcutaneous	-0.016235219297416	0.0157525605007717	Subcutaneous Adipose
GTEX-111FC-0226-SM-5N9B8	-0.00889616839486329	0.0126314619901889	Adipose_Subcutaneous	-0.016235219297416	0.0157525605007717	Subcutaneous Adipose
GTEX-111VG-2326-SM-5N9BK	-0.0288704047057721	-0.00213754363527313	Adipose_Subcutaneous	-0.016235219297416	0.0157525605007717	Subcutaneous Adipose
GTEX-111YS-2426-SM-5GZZQ	-0.0186548811551275	0.0165185832835808	Adipose_Subcutaneous	-0.016235219297416	0.0157525605007717	Subcutaneous Adipose
GTEX-1122O-2026-SM-5NQ91	-0.0156469035471604	0.0200572095267994	Adipose_Subcutaneous	-0.016235219297416	0.0157525605007717	Subcutaneous Adipose
GTEX-1128S-2126-SM-5H12U	-0.0241598989123355	0.0233182155230694	Adipose_Subcutaneous	-0.016235219297416	0.0157525605007717	Subcutaneous Adipose
GTEX-113IC-0226-SM-5HL5C	-0.014121948352392	0.00676364165442161	Adipose_Subcutaneous	-0.016235219297416	0.0157525605007717	Subcutaneous Adipose
GTEX-117YX-2226-SM-5EGJJ	-0.0146663018041465	0.0184412056859491	Adipose_Subcutaneous	-0.016235219297416	0.0157525605007717	Subcutaneous Adipose
GTEX-11DXW-0326-SM-5H11W	-0.00773061507254688	0.0161687922431622	Adipose_Subcutaneous	-0.016235219297416	0.0157525605007717	Subcutaneous Adipose
GTEX-11DXX-2326-SM-5Q5A2	-0.020217440420476	0.0248063936441053	Adipose_Subcutaneous	-0.016235219297416	0.0157525605007717	Subcutaneous Adipose
GTEX-11DZ1-0226-SM-5A5KF	-0.018058339463627	0.00841844899226027	Adipose_Subcutaneous	-0.016235219297416	0.0157525605007717	Subcutaneous Adipose
GTEX-11EI6-0226-SM-5EQ64	-0.00794075230767793	0.0118763095641352	Adipose_Subcutaneous	-0.016235219297416	0.0157525605007717	Subcutaneous Adipose
GTEX-11EM3-2326-SM-5H12B	-0.0133328076188667	0.0375134971040312	Adipose_Subcutaneous	-0.016235219297416	0.0157525605007717	Subcutaneous Adipose
GTEX-11EMC-2826-SM-5PNY6	-0.0192390193449417	0.0124788905021012	Adipose_Subcutaneous	-0.016235219297416	0.0157525605007717	Subcutaneous Adipose
GTEX-11EQ8-0226-SM-5EQ5G	-0.011972604864193	0.00320438611461629	Adipose_Subcutaneous	-0.016235219297416	0.0157525605007717	Subcutaneous Adipose
GTEX-11EQ9-2526-SM-5HL66	-0.00980248396812097	0.0174249488050943	Adipose_Subcutaneous	-0.016235219297416	0.0157525605007717	Subcutaneous Adipose
GTEX-11GS4-2626-SM-5A5LD	-0.0143661731569949	0.00982549134286292	Adipose_Subcutaneous	-0.016235219297416	0.0157525605007717	Subcutaneous Adipose
GTEX-11GSO-2326-SM-5A5LX	-0.0233689555683653	0.00140660650046591	Adipose_Subcutaneous	-0.016235219297416	0.0157525605007717	Subcutaneous Adipose
GTEX-11H98-0226-SM-5NQ89	-0.018639692129726	0.0173329127928579	Adipose_Subcutaneous	-0.016235219297416	0.0157525605007717	Subcutaneous Adipose
GTEX-11I78-2626-SM-5Q5AI	-0.0174086699380871	0.0159083178865121	Adipose_Subcutaneous	-0.016235219297416	0.0157525605007717	Subcutaneous Adipose
GTEX-11LCK-1126-SM-5A5KC	-0.0185284381360666	0.0131277975629747	Adipose_Subcutaneous	-0.016235219297416	0.0157525605007717	Subcutaneous Adipose
GTEX-11O72-0226-SM-59869	-0.0228641586715559	0.00943161456982061	Adipose_Subcutaneous	-0.016235219297416	0.0157525605007717	Subcutaneous Adipose
GTEX-11OF3-2426-SM-5Q5AS	-0.00773412543465044	0.0106862067744079	Adipose_Subcutaneous	-0.016235219297416	0.0157525605007717	Subcutaneous Adipose
GTEX-11ONC-2526-SM-5986W	-0.00918269795782866	0.0102023010799003	Adipose_Subcutaneous	-0.016235219297416	0.0157525605007717	Subcutaneous Adipose
GTEX-11P7K-2026-SM-5GU74	-0.0102994800980797	0.0230447244995983	Adipose_Subcutaneous	-0.016235219297416	0.0157525605007717	Subcutaneous Adipose
GTEX-11P81-2426-SM-5GU65	-0.0138818880767985	0.00721716646102288	Adipose_Subcutaneous	-0.016235219297416	0.0157525605007717	Subcutaneous Adipose
GTEX-11P82-1726-SM-5Q5AT	-0.0132231270046544	0.0243215695055882	Adipose_Subcutaneous	-0.016235219297416	0.0157525605007717	Subcutaneous Adipose
GTEX-11PRG-0626-SM-5BC56	-0.0187596209493964	0.00890168430537089	Adipose_Subcutaneous	-0.016235219297416	0.0157525605007717	Subcutaneous Adipose
GTEX-11TT1-2426-SM-5EQMK	-0.0256278406681564	0.0420184078066106	Adipose_Subcutaneous	-0.016235219297416	0.0157525605007717	Subcutaneous Adipose
GTEX-11TTK-0226-SM-5N9EC	-0.0178026780269795	0.0112577535970563	Adipose_Subcutaneous	-0.016235219297416	0.0157525605007717	Subcutaneous Adipose
GTEX-11TUW-2626-SM-5EQKZ	-0.0230139796574503	0.0253907128599581	Adipose_Subcutaneous	-0.016235219297416	0.0157525605007717	Subcutaneous Adipose
GTEX-11UD1-0226-SM-5EQKL	-0.0198392886711852	0.00785912676311771	Adipose_Subcutaneous	-0.016235219297416	0.0157525605007717	Subcutaneous Adipose
GTEX-11UD2-0126-SM-5EQL2	-0.0217009576199144	0.0164356398029298	Adipose_Subcutaneous	-0.016235219297416	0.0157525605007717	Subcutaneous Adipose
GTEX-11WQC-2426-SM-5EQKQ	-0.0134966989774449	0.0171364224062565	Adipose_Subcutaneous	-0.016235219297416	0.0157525605007717	Subcutaneous Adipose
GTEX-11XUK-2126-SM-5EQLR	-0.014080524521153	0.014962448971802	Adipose_Subcutaneous	-0.016235219297416	0.0157525605007717	Subcutaneous Adipose
GTEX-11ZTS-0226-SM-5EQKD	-0.0147894754521959	0.00943923024470228	Adipose_Subcutaneous	-0.016235219297416	0.0157525605007717	Subcutaneous Adipose
GTEX-11ZTT-2526-SM-5EQM9	-0.0151613519856117	0.0176227223364111	Adipose_Subcutaneous	-0.016235219297416	0.0157525605007717	Subcutaneous Adipose
GTEX-11ZU8-2426-SM-5EQMV	-0.0242740616556397	0.00626676241248599	Adipose_Subcutaneous	-0.016235219297416	0.0157525605007717	Subcutaneous Adipose
GTEX-11ZUS-0726-SM-59886	-0.00917505631220643	0.013552385532076	Adipose_Subcutaneous	-0.016235219297416	0.0157525605007717	Subcutaneous Adipose
GTEX-11ZVC-2626-SM-5FQTA	-0.0188008445154108	0.00823808940044182	Adipose_Subcutaneous	-0.016235219297416	0.0157525605007717	Subcutaneous Adipose
GTEX-1211K-2226-SM-5FQU6	-0.0174059229044974	0.0193982194319726	Adipose_Subcutaneous	-0.016235219297416	0.0157525605007717	Subcutaneous Adipose
GTEX-12126-0426-SM-5Q5AP	-0.0136178678811045	0.0156237196365557	Adipose_Subcutaneous	-0.016235219297416	0.0157525605007717	Subcutaneous Adipose
GTEX-1212Z-2426-SM-5EQ5D	-0.0112694919405533	0.0123271151832445	Adipose_Subcutaneous	-0.016235219297416	0.0157525605007717	Subcutaneous Adipose
GTEX-12584-0226-SM-5EQL5	-0.0213268322238925	0.012241954370182	Adipose_Subcutaneous	-0.016235219297416	0.0157525605007717	Subcutaneous Adipose
GTEX-12696-2526-SM-5EQLN	-0.0103249399612609	0.0238976875204819	Adipose_Subcutaneous	-0.016235219297416	0.0157525605007717	Subcutaneous Adipose
GTEX-1269C-2726-SM-5EGJ4	-0.0133760595474298	0.00710088870623668	Adipose_Subcutaneous	-0.016235219297416	0.0157525605007717	Subcutaneous Adipose
GTEX-12C56-1626-SM-5FQUO	-0.0201533041721802	0.0195930231656315	Adipose_Subcutaneous	-0.016235219297416	0.0157525605007717	Subcutaneous Adipose
GTEX-12KS4-0426-SM-5EQMC	-0.0170212621732412	0.016120301378038	Adipose_Subcutaneous	-0.016235219297416	0.0157525605007717	Subcutaneous Adipose
GTEX-12WSA-0326-SM-5BC6I	-0.0084200153741801	0.0113116314724664	Adipose_Subcutaneous	-0.016235219297416	0.0157525605007717	Subcutaneous Adipose
GTEX-12WSC-0226-SM-5EQ52	-0.0142228348971662	0.00923968599439936	Adipose_Subcutaneous	-0.016235219297416	0.0157525605007717	Subcutaneous Adipose
GTEX-12WSD-0226-SM-59HKO	-0.0131040205293205	0.00884291117452568	Adipose_Subcutaneous	-0.016235219297416	0.0157525605007717	Subcutaneous Adipose
GTEX-12WSL-2426-SM-5GCN7	-0.037522703799032	0.0183117566506847	Adipose_Subcutaneous	-0.016235219297416	0.0157525605007717	Subcutaneous Adipose
GTEX-12WSM-0226-SM-5LZV6	-0.0137766624014536	0.0127674971740336	Adipose_Subcutaneous	-0.016235219297416	0.0157525605007717	Subcutaneous Adipose
GTEX-12ZZX-0226-SM-5DUXU	-0.0160362043448047	0.00901638618749198	Adipose_Subcutaneous	-0.016235219297416	0.0157525605007717	Subcutaneous Adipose
GTEX-12ZZY-0326-SM-5LZVQ	-0.0116991331814245	0.0144031815911595	Adipose_Subcutaneous	-0.016235219297416	0.0157525605007717	Subcutaneous Adipose
GTEX-12ZZZ-0526-SM-5DUX6	-0.0170906368942577	0.0138988832334721	Adipose_Subcutaneous	-0.016235219297416	0.0157525605007717	Subcutaneous Adipose
GTEX-13111-1726-SM-5EGJZ	-0.00752850740849831	0.0182542397444286	Adipose_Subcutaneous	-0.016235219297416	0.0157525605007717	Subcutaneous Adipose
GTEX-13112-2726-SM-5DUW5	-0.00784029071302895	0.0222456349237747	Adipose_Subcutaneous	-0.016235219297416	0.0157525605007717	Subcutaneous Adipose
GTEX-13113-1826-SM-5LZW4	-0.0191123040604661	0.0180491255032354	Adipose_Subcutaneous	-0.016235219297416	0.0157525605007717	Subcutaneous Adipose
GTEX-1313W-0226-SM-5LZV7	-0.0161223605463419	0.0171128996977784	Adipose_Subcutaneous	-0.016235219297416	0.0157525605007717	Subcutaneous Adipose
GTEX-1314G-1626-SM-5EQ67	-0.0109118064437844	0.0146173923415417	Adipose_Subcutaneous	-0.016235219297416	0.0157525605007717	Subcutaneous Adipose
GTEX-131XE-2426-SM-5EQ5V	-0.0166252748379144	0.0150404908432201	Adipose_Subcutaneous	-0.016235219297416	0.0157525605007717	Subcutaneous Adipose
GTEX-131XF-2226-SM-5EQKG	-0.00951571420545027	0.0205236691033101	Adipose_Subcutaneous	-0.016235219297416	0.0157525605007717	Subcutaneous Adipose
GTEX-131XW-0526-SM-5PNXZ	-0.0161433170922248	0.0108865709842606	Adipose_Subcutaneous	-0.016235219297416	0.0157525605007717	Subcutaneous Adipose
GTEX-131YS-0226-SM-5IJEH	-0.0127313595510545	0.0114689692492319	Adipose_Subcutaneous	-0.016235219297416	0.0157525605007717	Subcutaneous Adipose
GTEX-132AR-0226-SM-5IJBE	-0.0239745034805862	0.016608434279339	Adipose_Subcutaneous	-0.016235219297416	0.0157525605007717	Subcutaneous Adipose
GTEX-132QS-2526-SM-62LFJ	-0.0192390527934108	0.0242224989383366	Adipose_Subcutaneous	-0.016235219297416	0.0157525605007717	Subcutaneous Adipose
GTEX-133LE-1926-SM-5N9FV	-0.019886914814066	0.0154646777241089	Adipose_Subcutaneous	-0.016235219297416	0.0157525605007717	Subcutaneous Adipose
GTEX-1399R-2626-SM-5KLZ7	-0.0156015016632753	0.00683312216126091	Adipose_Subcutaneous	-0.016235219297416	0.0157525605007717	Subcutaneous Adipose
GTEX-1399T-2726-SM-5K7XK	-0.0147197621377737	0.00992976059872511	Adipose_Subcutaneous	-0.016235219297416	0.0157525605007717	Subcutaneous Adipose
GTEX-1399U-2426-SM-5K7XB	-0.0121270477799895	0.0264763976528662	Adipose_Subcutaneous	-0.016235219297416	0.0157525605007717	Subcutaneous Adipose
GTEX-139D8-0326-SM-5IJCJ	-0.012835820678349	0.0160240662472935	Adipose_Subcutaneous	-0.016235219297416	0.0157525605007717	Subcutaneous Adipose
GTEX-139T4-0126-SM-5HL5G	-0.0143999829692866	0.00961890040697412	Adipose_Subcutaneous	-0.016235219297416	0.0157525605007717	Subcutaneous Adipose
GTEX-139T6-2126-SM-5KM37	-0.0238669072679598	0.0106642475153863	Adipose_Subcutaneous	-0.016235219297416	0.0157525605007717	Subcutaneous Adipose
GTEX-139T8-0226-SM-5L3EA	-0.0128652231827584	0.0103536137906588	Adipose_Subcutaneous	-0.016235219297416	0.0157525605007717	Subcutaneous Adipose
GTEX-139TT-0226-SM-5K7YH	-0.012393587665691	0.0135901674832645	Adipose_Subcutaneous	-0.016235219297416	0.0157525605007717	Subcutaneous Adipose
GTEX-139TU-0226-SM-5J1NM	-0.0201486932279106	0.00593042650374604	Adipose_Subcutaneous	-0.016235219297416	0.0157525605007717	Subcutaneous Adipose
GTEX-139YR-2426-SM-5J1OB	-0.00887258616750865	0.0182504754515879	Adipose_Subcutaneous	-0.016235219297416	0.0157525605007717	Subcutaneous Adipose
GTEX-13CF2-2626-SM-5LZZA	-0.0152396146690483	0.0153165768854984	Adipose_Subcutaneous	-0.016235219297416	0.0157525605007717	Subcutaneous Adipose
GTEX-13CF3-2326-SM-5IFGL	-0.0212734936907284	0.0141620634263853	Adipose_Subcutaneous	-0.016235219297416	0.0157525605007717	Subcutaneous Adipose
GTEX-13D11-2326-SM-5IJCY	-0.0173045101794118	0.0131295012725485	Adipose_Subcutaneous	-0.016235219297416	0.0157525605007717	Subcutaneous Adipose
GTEX-13FH7-2226-SM-5IJD4	-0.0180258223901867	0.024939060447106	Adipose_Subcutaneous	-0.016235219297416	0.0157525605007717	Subcutaneous Adipose
GTEX-13FHO-0326-SM-5IJBH	-0.0224887788134147	0.00808321273604415	Adipose_Subcutaneous	-0.016235219297416	0.0157525605007717	Subcutaneous Adipose
GTEX-13FHP-0226-SM-5K7WD	-0.0132455671448609	0.0110085128257584	Adipose_Subcutaneous	-0.016235219297416	0.0157525605007717	Subcutaneous Adipose
GTEX-13FTW-2526-SM-5IJC8	-0.0134811209005174	0.015873041095577	Adipose_Subcutaneous	-0.016235219297416	0.0157525605007717	Subcutaneous Adipose
GTEX-13FTY-0626-SM-5L3F8	-0.0214695837851533	0.00419930543862399	Adipose_Subcutaneous	-0.016235219297416	0.0157525605007717	Subcutaneous Adipose
GTEX-13G51-2626-SM-5LZYW	-0.0105303007895769	0.0136808475013734	Adipose_Subcutaneous	-0.016235219297416	0.0157525605007717	Subcutaneous Adipose
GTEX-13IVO-0226-SM-5LZXU	-0.0151747755196681	0.0131690011184821	Adipose_Subcutaneous	-0.016235219297416	0.0157525605007717	Subcutaneous Adipose
GTEX-13JUV-2826-SM-5LZWU	-0.011229295650422	0.0172020324989106	Adipose_Subcutaneous	-0.016235219297416	0.0157525605007717	Subcutaneous Adipose
GTEX-13JVG-0226-SM-5J1MW	-0.0287709867920848	-0.00233216305644126	Adipose_Subcutaneous	-0.016235219297416	0.0157525605007717	Subcutaneous Adipose
GTEX-13N11-2626-SM-5K7UQ	-0.0114709114510304	0.0102975843654128	Adipose_Subcutaneous	-0.016235219297416	0.0157525605007717	Subcutaneous Adipose
GTEX-13N1W-0226-SM-5K7W6	-0.0143005175649068	0.0229990493445156	Adipose_Subcutaneous	-0.016235219297416	0.0157525605007717	Subcutaneous Adipose
GTEX-13N2G-2726-SM-5J1MG	-0.0149217377196975	0.00839194841080204	Adipose_Subcutaneous	-0.016235219297416	0.0157525605007717	Subcutaneous Adipose
GTEX-13NYS-0226-SM-5MR49	-0.0253882753046072	-0.00495181351860488	Adipose_Subcutaneous	-0.016235219297416	0.0157525605007717	Subcutaneous Adipose
GTEX-13NZ8-0926-SM-5MR3U	-0.0103253004425849	0.0156747315748546	Adipose_Subcutaneous	-0.016235219297416	0.0157525605007717	Subcutaneous Adipose
GTEX-13NZ9-0526-SM-5J1OX	-0.0172203612708936	0.0102093193190045	Adipose_Subcutaneous	-0.016235219297416	0.0157525605007717	Subcutaneous Adipose
GTEX-13NZA-0126-SM-5K7UH	-0.0216586012965854	0.00643056069657097	Adipose_Subcutaneous	-0.016235219297416	0.0157525605007717	Subcutaneous Adipose
GTEX-13NZB-2426-SM-5K7UF	-0.017381939740218	0.0123944777034146	Adipose_Subcutaneous	-0.016235219297416	0.0157525605007717	Subcutaneous Adipose
GTEX-13O1R-0226-SM-5K7U5	-0.0252629508889443	0.0287325121375567	Adipose_Subcutaneous	-0.016235219297416	0.0157525605007717	Subcutaneous Adipose
GTEX-13O21-1526-SM-5K7W4	-0.0166383098412778	0.0125083801829373	Adipose_Subcutaneous	-0.016235219297416	0.0157525605007717	Subcutaneous Adipose
GTEX-13O3P-0226-SM-5KM3Z	-0.0194446800399748	0.0156326465089331	Adipose_Subcutaneous	-0.016235219297416	0.0157525605007717	Subcutaneous Adipose
GTEX-13O3Q-2326-SM-5KM3G	-0.0197211827494416	0.00329271936165787	Adipose_Subcutaneous	-0.016235219297416	0.0157525605007717	Subcutaneous Adipose
GTEX-13O61-2426-SM-5J1NV	-0.0202458772952219	0.0190644335230521	Adipose_Subcutaneous	-0.016235219297416	0.0157525605007717	Subcutaneous Adipose
GTEX-13OVI-1326-SM-5IJBO	-0.014369362196896	0.0155236420924713	Adipose_Subcutaneous	-0.016235219297416	0.0157525605007717	Subcutaneous Adipose
GTEX-13OVJ-0326-SM-5L3GL	-0.0209259281209671	0.012936589228571	Adipose_Subcutaneous	-0.016235219297416	0.0157525605007717	Subcutaneous Adipose
GTEX-13OVK-2126-SM-6PAN1	-0.0292303628786121	0.0146049049211665	Adipose_Subcutaneous	-0.016235219297416	0.0157525605007717	Subcutaneous Adipose
GTEX-13OVL-0326-SM-5IJCS	-0.00918386431271757	0.0131952661412015	Adipose_Subcutaneous	-0.016235219297416	0.0157525605007717	Subcutaneous Adipose
GTEX-13OW6-0526-SM-5L3HY	-0.00406869555209304	0.0181735600111979	Adipose_Subcutaneous	-0.016235219297416	0.0157525605007717	Subcutaneous Adipose
GTEX-13OW7-0226-SM-5MR3N	-0.0118811020977123	0.0080542844744065	Adipose_Subcutaneous	-0.016235219297416	0.0157525605007717	Subcutaneous Adipose
GTEX-13OW8-1226-SM-5K7XD	-0.0119090261554532	0.0154545479165862	Adipose_Subcutaneous	-0.016235219297416	0.0157525605007717	Subcutaneous Adipose
GTEX-13PDP-0226-SM-5K7W9	-0.0181866989495836	0.00797485860469947	Adipose_Subcutaneous	-0.016235219297416	0.0157525605007717	Subcutaneous Adipose
GTEX-13PLJ-0126-SM-5L3HU	-0.0172817870703903	0.00937089830459896	Adipose_Subcutaneous	-0.016235219297416	0.0157525605007717	Subcutaneous Adipose
GTEX-13PVQ-0226-SM-5SIBG	-0.0167844432289196	0.0205697148303072	Adipose_Subcutaneous	-0.016235219297416	0.0157525605007717	Subcutaneous Adipose
GTEX-13PVR-2426-SM-5RQHN	-0.0182651292751187	0.0127191036145623	Adipose_Subcutaneous	-0.016235219297416	0.0157525605007717	Subcutaneous Adipose
GTEX-13QBU-2526-SM-5LU4X	-0.0240982620774722	0.0241952698290262	Adipose_Subcutaneous	-0.016235219297416	0.0157525605007717	Subcutaneous Adipose
GTEX-13QJ3-0426-SM-5RQHP	-0.00482941521769673	0.0140103011325348	Adipose_Subcutaneous	-0.016235219297416	0.0157525605007717	Subcutaneous Adipose
GTEX-13RTJ-2526-SM-5S2Q3	-0.0144747898733604	0.0155949104149601	Adipose_Subcutaneous	-0.016235219297416	0.0157525605007717	Subcutaneous Adipose
GTEX-13S7M-0226-SM-5S2UG	-0.0219981018599993	0.00666657291855713	Adipose_Subcutaneous	-0.016235219297416	0.0157525605007717	Subcutaneous Adipose
GTEX-13SLW-0226-SM-5S2NA	-0.0199966208695711	0.00729904311801257	Adipose_Subcutaneous	-0.016235219297416	0.0157525605007717	Subcutaneous Adipose
GTEX-13SLX-0426-SM-5QGRC	-0.0202599597591294	0.0111042401302444	Adipose_Subcutaneous	-0.016235219297416	0.0157525605007717	Subcutaneous Adipose
GTEX-13U4I-0226-SM-5SIB1	-0.00802721481141993	0.0118587356664147	Adipose_Subcutaneous	-0.016235219297416	0.0157525605007717	Subcutaneous Adipose
GTEX-13VXT-0226-SM-5LU9Q	-0.0250068032392601	0.00411276836073726	Adipose_Subcutaneous	-0.016235219297416	0.0157525605007717	Subcutaneous Adipose
GTEX-13VXU-0226-SM-5SI9R	-0.0148698473845246	0.0198896939663676	Adipose_Subcutaneous	-0.016235219297416	0.0157525605007717	Subcutaneous Adipose
GTEX-13W3W-2526-SM-5SI9P	-0.0118931942281978	0.0165676403609038	Adipose_Subcutaneous	-0.016235219297416	0.0157525605007717	Subcutaneous Adipose
GTEX-13X6J-0226-SM-7EPGC	-0.0151109778864893	0.00848101438838934	Adipose_Subcutaneous	-0.016235219297416	0.0157525605007717	Subcutaneous Adipose
GTEX-13X6K-0226-SM-5QGPB	-0.0203607976329313	0.0138845111896889	Adipose_Subcutaneous	-0.016235219297416	0.0157525605007717	Subcutaneous Adipose
GTEX-13YAN-0426-SM-5O9DR	-0.0328078289475341	0.0172910725291084	Adipose_Subcutaneous	-0.016235219297416	0.0157525605007717	Subcutaneous Adipose
GTEX-144FL-0226-SM-5Q5D4	-0.0229277176107968	0.00780144875650877	Adipose_Subcutaneous	-0.016235219297416	0.0157525605007717	Subcutaneous Adipose
GTEX-144GL-0226-SM-5QGOX	-0.0124216111636488	0.0158286370716658	Adipose_Subcutaneous	-0.016235219297416	0.0157525605007717	Subcutaneous Adipose
GTEX-144GM-1926-SM-5LUAN	-0.0201323882086883	0.0223486746953336	Adipose_Subcutaneous	-0.016235219297416	0.0157525605007717	Subcutaneous Adipose
GTEX-144GO-1626-SM-7EPG5	-0.0208522834963167	0.017144340234412	Adipose_Subcutaneous	-0.016235219297416	0.0157525605007717	Subcutaneous Adipose
GTEX-145LS-0226-SM-5O9A5	-0.0174437460464583	0.013071470324024	Adipose_Subcutaneous	-0.016235219297416	0.0157525605007717	Subcutaneous Adipose
GTEX-145LT-1826-SM-5QGP4	-0.0173892225163344	0.0210112867922658	Adipose_Subcutaneous	-0.016235219297416	0.0157525605007717	Subcutaneous Adipose
GTEX-145ME-1926-SM-5SI9S	-0.0127561101658626	0.030410884316058	Adipose_Subcutaneous	-0.016235219297416	0.0157525605007717	Subcutaneous Adipose
GTEX-145MF-0526-SM-5LUA6	-0.00521557470122065	0.012573364648869	Adipose_Subcutaneous	-0.016235219297416	0.0157525605007717	Subcutaneous Adipose
GTEX-145MG-0126-SM-5TDDA	-0.0175225258645068	0.014638089980217	Adipose_Subcutaneous	-0.016235219297416	0.0157525605007717	Subcutaneous Adipose
GTEX-145MI-0426-SM-5O99V	-0.0244638692994583	0.0223939156278364	Adipose_Subcutaneous	-0.016235219297416	0.0157525605007717	Subcutaneous Adipose
GTEX-145MN-2626-SM-5NQAH	-0.0168503829125005	0.0165126511407944	Adipose_Subcutaneous	-0.016235219297416	0.0157525605007717	Subcutaneous Adipose
GTEX-145MO-0426-SM-5QGP6	-0.015870174770163	0.0240239515400705	Adipose_Subcutaneous	-0.016235219297416	0.0157525605007717	Subcutaneous Adipose
GTEX-146FH-0226-SM-5QGPQ	-0.0239634712871876	0.0143618360066313	Adipose_Subcutaneous	-0.016235219297416	0.0157525605007717	Subcutaneous Adipose
GTEX-146FQ-0226-SM-5NQAL	-0.0234887567679542	0.00983151063569905	Adipose_Subcutaneous	-0.016235219297416	0.0157525605007717	Subcutaneous Adipose
GTEX-146FR-1826-SM-5QGPF	-0.0122976901231145	0.0186637874056046	Adipose_Subcutaneous	-0.016235219297416	0.0157525605007717	Subcutaneous Adipose
GTEX-14753-0326-SM-5QGQB	-0.0169369669321275	0.0165599332700883	Adipose_Subcutaneous	-0.016235219297416	0.0157525605007717	Subcutaneous Adipose
GTEX-147F3-0626-SM-5NQ9I	-0.0165946912806522	0.0214287462883951	Adipose_Subcutaneous	-0.016235219297416	0.0157525605007717	Subcutaneous Adipose
GTEX-147GR-0426-SM-5S2OL	-0.00847770489561461	0.0104719493930323	Adipose_Subcutaneous	-0.016235219297416	0.0157525605007717	Subcutaneous Adipose
GTEX-147JS-0426-SM-5TDD2	-0.0103415878381194	0.00829639135955113	Adipose_Subcutaneous	-0.016235219297416	0.0157525605007717	Subcutaneous Adipose
GTEX-148VI-1726-SM-5S2W9	-0.0113818644963804	0.0140975055139534	Adipose_Subcutaneous	-0.016235219297416	0.0157525605007717	Subcutaneous Adipose
GTEX-1497J-2326-SM-5NQBK	-0.0130276243164303	0.0181388022626653	Adipose_Subcutaneous	-0.016235219297416	0.0157525605007717	Subcutaneous Adipose
GTEX-14A5H-0526-SM-5TDCN	-0.022936446114661	0.00456060995155471	Adipose_Subcutaneous	-0.016235219297416	0.0157525605007717	Subcutaneous Adipose
GTEX-14ABY-0326-SM-5TDDK	0.00182564204733133	0.0114978983569699	Adipose_Subcutaneous	-0.016235219297416	0.0157525605007717	Subcutaneous Adipose
GTEX-14AS3-2026-SM-5TDD9	-0.00930524382933419	0.0177801804937419	Adipose_Subcutaneous	-0.016235219297416	0.0157525605007717	Subcutaneous Adipose
GTEX-14BIL-0226-SM-5SI9E	-0.0171170837490189	0.0134880351846912	Adipose_Subcutaneous	-0.016235219297416	0.0157525605007717	Subcutaneous Adipose
GTEX-14BIN-0726-SM-793DQ	-0.0209138092871109	0.00400114334838709	Adipose_Subcutaneous	-0.016235219297416	0.0157525605007717	Subcutaneous Adipose
GTEX-14BMU-2126-SM-5S2TS	-0.014150567132384	0.0283930902308587	Adipose_Subcutaneous	-0.016235219297416	0.0157525605007717	Subcutaneous Adipose
GTEX-14BMV-0226-SM-5S2N2	-0.0127392281103957	0.0160818567983291	Adipose_Subcutaneous	-0.016235219297416	0.0157525605007717	Subcutaneous Adipose
GTEX-14C39-2526-SM-5S2UH	-0.0242830295059716	0.012887128161063	Adipose_Subcutaneous	-0.016235219297416	0.0157525605007717	Subcutaneous Adipose
GTEX-14C5O-0226-SM-5SI6O	-0.00860965377671169	0.0221718432916443	Adipose_Subcutaneous	-0.016235219297416	0.0157525605007717	Subcutaneous Adipose
GTEX-14DAQ-0226-SM-664MQ	-0.0271841160456872	0.00434604230833182	Adipose_Subcutaneous	-0.016235219297416	0.0157525605007717	Subcutaneous Adipose
GTEX-14DAR-1926-SM-5S2NQ	-0.0127967196242653	0.0210688684367059	Adipose_Subcutaneous	-0.016235219297416	0.0157525605007717	Subcutaneous Adipose
GTEX-14E1K-2126-SM-793DU	-0.0197902584411342	0.0234428306942651	Adipose_Subcutaneous	-0.016235219297416	0.0157525605007717	Subcutaneous Adipose
GTEX-14E6C-0226-SM-5S2N3	-0.040970175152189	0.0354729731623992	Adipose_Subcutaneous	-0.016235219297416	0.0157525605007717	Subcutaneous Adipose
GTEX-14E6D-0226-SM-62LDW	-0.0131733733572439	0.0170976503164244	Adipose_Subcutaneous	-0.016235219297416	0.0157525605007717	Subcutaneous Adipose
GTEX-14E6E-1926-SM-664N4	-0.0202003856934533	0.017896477303848	Adipose_Subcutaneous	-0.016235219297416	0.0157525605007717	Subcutaneous Adipose
GTEX-14H4A-1026-SM-62LDY	-0.0029416376794879	0.0176368150904811	Adipose_Subcutaneous	-0.016235219297416	0.0157525605007717	Subcutaneous Adipose
GTEX-14ICK-0326-SM-6LLIZ	-0.02088617439168	0.0317082057216658	Adipose_Subcutaneous	-0.016235219297416	0.0157525605007717	Subcutaneous Adipose
GTEX-14ICL-2026-SM-62LDN	-0.0161094449216219	0.0282691668987812	Adipose_Subcutaneous	-0.016235219297416	0.0157525605007717	Subcutaneous Adipose
GTEX-14JG1-0526-SM-6LLHW	-0.013412090950172	0.00907337914901766	Adipose_Subcutaneous	-0.016235219297416	0.0157525605007717	Subcutaneous Adipose
GTEX-14JG6-2326-SM-6LLH3	-0.0127242414683098	0.0174200924283636	Adipose_Subcutaneous	-0.016235219297416	0.0157525605007717	Subcutaneous Adipose
GTEX-14JIY-0526-SM-62LFH	-0.0159624597824796	0.0131558648146448	Adipose_Subcutaneous	-0.016235219297416	0.0157525605007717	Subcutaneous Adipose
GTEX-14LLW-0226-SM-62LEL	-0.0181773302563882	0.0158054644303834	Adipose_Subcutaneous	-0.016235219297416	0.0157525605007717	Subcutaneous Adipose
GTEX-14PHX-2426-SM-62LEN	-0.0161820372500785	0.0256016688359691	Adipose_Subcutaneous	-0.016235219297416	0.0157525605007717	Subcutaneous Adipose
GTEX-14PII-0326-SM-6LLIQ	-0.0151661032590439	0.0141608973493312	Adipose_Subcutaneous	-0.016235219297416	0.0157525605007717	Subcutaneous Adipose
GTEX-14PJ2-0226-SM-6LLH4	-0.0144256355982739	0.017186618787362	Adipose_Subcutaneous	-0.016235219297416	0.0157525605007717	Subcutaneous Adipose
GTEX-14PJ3-1926-SM-62LEY	-0.0118751446955323	0.0139742696643086	Adipose_Subcutaneous	-0.016235219297416	0.0157525605007717	Subcutaneous Adipose
GTEX-14PJ4-2226-SM-6LLIS	-0.0100125349802716	0.0137655490070179	Adipose_Subcutaneous	-0.016235219297416	0.0157525605007717	Subcutaneous Adipose
GTEX-14PJ6-2226-SM-6LLIV	-0.0207160376476214	0.00803801430626291	Adipose_Subcutaneous	-0.016235219297416	0.0157525605007717	Subcutaneous Adipose
GTEX-14PJM-0326-SM-62LF2	-0.015715380003166	0.0148577449400034	Adipose_Subcutaneous	-0.016235219297416	0.0157525605007717	Subcutaneous Adipose
GTEX-14PK6-2026-SM-6LLHP	-0.011260722751512	0.0155117292561928	Adipose_Subcutaneous	-0.016235219297416	0.0157525605007717	Subcutaneous Adipose
GTEX-14PKU-2126-SM-7LT8A	-7.88298535830143e-05	0.030560479397101	Adipose_Subcutaneous	-0.016235219297416	0.0157525605007717	Subcutaneous Adipose
GTEX-14PN3-2526-SM-6EU15	-0.016140054424992	0.0257080246416701	Adipose_Subcutaneous	-0.016235219297416	0.0157525605007717	Subcutaneous Adipose
GTEX-15CHQ-0226-SM-6EU2S	-0.0101910138338148	0.00966525730183827	Adipose_Subcutaneous	-0.016235219297416	0.0157525605007717	Subcutaneous Adipose
GTEX-15DCD-0226-SM-6LPKC	-0.0138139436123264	0.00542473841258469	Adipose_Subcutaneous	-0.016235219297416	0.0157525605007717	Subcutaneous Adipose
GTEX-15DDE-0226-SM-6LLJ6	-0.0157994835936174	0.0176095831009725	Adipose_Subcutaneous	-0.016235219297416	0.0157525605007717	Subcutaneous Adipose
GTEX-15ER7-0426-SM-6PAM3	-0.0191008036615258	0.0108035859672787	Adipose_Subcutaneous	-0.016235219297416	0.0157525605007717	Subcutaneous Adipose
GTEX-15ETS-0426-SM-6PANI	-0.0197292402722568	0.0208999414248491	Adipose_Subcutaneous	-0.016235219297416	0.0157525605007717	Subcutaneous Adipose
GTEX-15G19-0226-SM-6PAL2	-0.0210000596727945	0.0145026074307479	Adipose_Subcutaneous	-0.016235219297416	0.0157525605007717	Subcutaneous Adipose
GTEX-15RIE-2326-SM-7KFSC	-0.0108953509715418	0.0159785944237433	Adipose_Subcutaneous	-0.016235219297416	0.0157525605007717	Subcutaneous Adipose
GTEX-15SDE-2426-SM-7KFRC	-0.0177676116869255	0.00508757454654554	Adipose_Subcutaneous	-0.016235219297416	0.0157525605007717	Subcutaneous Adipose
GTEX-15UKP-0526-SM-7KFRO	-0.0192567612856019	0.0326221616528839	Adipose_Subcutaneous	-0.016235219297416	0.0157525605007717	Subcutaneous Adipose
GTEX-16AAH-2026-SM-7LG5F	-0.00560914486579315	0.0138223729280337	Adipose_Subcutaneous	-0.016235219297416	0.0157525605007717	Subcutaneous Adipose
GTEX-16BQI-0526-SM-6PAM8	-0.0207621860129929	0.0111571438471054	Adipose_Subcutaneous	-0.016235219297416	0.0157525605007717	Subcutaneous Adipose
GTEX-16GPK-0226-SM-7DUFI	-0.0161355287688788	0.0124506891535154	Adipose_Subcutaneous	-0.016235219297416	0.0157525605007717	Subcutaneous Adipose
GTEX-16MT8-0526-SM-6PAM6	-0.0221661844942464	0.00428410597963676	Adipose_Subcutaneous	-0.016235219297416	0.0157525605007717	Subcutaneous Adipose
GTEX-16MTA-2126-SM-6PALC	-0.0158772717427862	0.0187695666423567	Adipose_Subcutaneous	-0.016235219297416	0.0157525605007717	Subcutaneous Adipose
GTEX-16NGA-1826-SM-7LG5L	-0.010010661428694	0.0196239722946312	Adipose_Subcutaneous	-0.016235219297416	0.0157525605007717	Subcutaneous Adipose
GTEX-16NPX-0326-SM-7EWDI	-0.0156818991335595	0.00732721102695532	Adipose_Subcutaneous	-0.016235219297416	0.0157525605007717	Subcutaneous Adipose
GTEX-16XZY-2526-SM-7DHL2	-0.018664446784245	0.0128833566273618	Adipose_Subcutaneous	-0.016235219297416	0.0157525605007717	Subcutaneous Adipose
GTEX-16YQH-0226-SM-6PALD	-0.0183813340759037	0.0127587739162842	Adipose_Subcutaneous	-0.016235219297416	0.0157525605007717	Subcutaneous Adipose
GTEX-17EUY-0526-SM-7EWDE	-0.0110396352881655	0.0208503965543344	Adipose_Subcutaneous	-0.016235219297416	0.0157525605007717	Subcutaneous Adipose
GTEX-17EVP-0426-SM-79OKG	-0.0200820788517586	0.0143201708086423	Adipose_Subcutaneous	-0.016235219297416	0.0157525605007717	Subcutaneous Adipose
GTEX-17F96-1726-SM-7IGMB	-0.0159412804694891	0.0074506699000515	Adipose_Subcutaneous	-0.016235219297416	0.0157525605007717	Subcutaneous Adipose
GTEX-17F97-0426-SM-7LT9U	-0.0157088728208795	0.0152151379574321	Adipose_Subcutaneous	-0.016235219297416	0.0157525605007717	Subcutaneous Adipose
GTEX-17F98-1126-SM-79OJS	-0.0156526535381229	0.0213175299189627	Adipose_Subcutaneous	-0.016235219297416	0.0157525605007717	Subcutaneous Adipose
GTEX-17F9Y-0326-SM-7IGLS	-0.0192949801329474	0.00687587976962926	Adipose_Subcutaneous	-0.016235219297416	0.0157525605007717	Subcutaneous Adipose
GTEX-17HG3-2326-SM-79OKH	-0.02001238321667	0.00457352848052784	Adipose_Subcutaneous	-0.016235219297416	0.0157525605007717	Subcutaneous Adipose
GTEX-17HGU-0326-SM-7DUER	-0.0132094100850393	0.0120450694623093	Adipose_Subcutaneous	-0.016235219297416	0.0157525605007717	Subcutaneous Adipose
GTEX-17HHE-1926-SM-7EPGW	-0.0122637321597297	0.0159025684147927	Adipose_Subcutaneous	-0.016235219297416	0.0157525605007717	Subcutaneous Adipose
GTEX-17HHY-0226-SM-793BQ	-0.0112230435211599	0.010673423902562	Adipose_Subcutaneous	-0.016235219297416	0.0157525605007717	Subcutaneous Adipose
GTEX-17HII-0326-SM-7LG4X	-0.0163470268309489	0.0189459331465275	Adipose_Subcutaneous	-0.016235219297416	0.0157525605007717	Subcutaneous Adipose
GTEX-17KNJ-2226-SM-7LG6W	-0.0107855862008813	0.0195361666597198	Adipose_Subcutaneous	-0.016235219297416	0.0157525605007717	Subcutaneous Adipose
GTEX-17MF6-0226-SM-7LG4G	-0.0202534633152263	0.014218919302252	Adipose_Subcutaneous	-0.016235219297416	0.0157525605007717	Subcutaneous Adipose
GTEX-17MFQ-1826-SM-7DHLS	-0.0124352917988304	0.0165780264281055	Adipose_Subcutaneous	-0.016235219297416	0.0157525605007717	Subcutaneous Adipose
GTEX-183FY-0326-SM-793BY	-0.0119343955874129	0.0186923503407751	Adipose_Subcutaneous	-0.016235219297416	0.0157525605007717	Subcutaneous Adipose
GTEX-183WM-0226-SM-7LT8T	-0.0341815613752493	0.00960461335256704	Adipose_Subcutaneous	-0.016235219297416	0.0157525605007717	Subcutaneous Adipose
GTEX-18465-0226-SM-7LG5M	-0.0108653747777593	0.0207935927844967	Adipose_Subcutaneous	-0.016235219297416	0.0157525605007717	Subcutaneous Adipose
GTEX-18A66-0326-SM-718BE	-0.0195389364957149	0.0317193423114661	Adipose_Subcutaneous	-0.016235219297416	0.0157525605007717	Subcutaneous Adipose
GTEX-18A67-0226-SM-7LG67	-0.0178894819834546	0.0226926895650253	Adipose_Subcutaneous	-0.016235219297416	0.0157525605007717	Subcutaneous Adipose
GTEX-18A6Q-0226-SM-718AS	-0.0190015471297042	0.01317251234033	Adipose_Subcutaneous	-0.016235219297416	0.0157525605007717	Subcutaneous Adipose
GTEX-18A7A-0326-SM-731AT	-0.0176043144562516	0.00826552033961971	Adipose_Subcutaneous	-0.016235219297416	0.0157525605007717	Subcutaneous Adipose
GTEX-18D9A-2026-SM-718BL	-0.0172092891282175	0.0152348475652332	Adipose_Subcutaneous	-0.016235219297416	0.0157525605007717	Subcutaneous Adipose
GTEX-18D9U-0726-SM-7LG5J	-0.00605155331591331	0.0202448598552527	Adipose_Subcutaneous	-0.016235219297416	0.0157525605007717	Subcutaneous Adipose
GTEX-1A32A-0226-SM-718B2	-0.0177855861198265	0.0159072460686987	Adipose_Subcutaneous	-0.016235219297416	0.0157525605007717	Subcutaneous Adipose
GTEX-1A3MV-2126-SM-718BV	-0.0175642867812544	0.0157002392349422	Adipose_Subcutaneous	-0.016235219297416	0.0157525605007717	Subcutaneous Adipose
GTEX-1A3MW-0226-SM-7939O	-0.0240002150106064	0.014417127225793	Adipose_Subcutaneous	-0.016235219297416	0.0157525605007717	Subcutaneous Adipose
GTEX-1A3MX-0226-SM-731C4	-0.0192465907615193	0.0159526092353435	Adipose_Subcutaneous	-0.016235219297416	0.0157525605007717	Subcutaneous Adipose
GTEX-1A8G7-0226-SM-731AS	-0.0114458595881804	0.0146489636124296	Adipose_Subcutaneous	-0.016235219297416	0.0157525605007717	Subcutaneous Adipose
GTEX-1AMEY-1426-SM-7939I	-0.0211562327587933	0.0174429048294907	Adipose_Subcutaneous	-0.016235219297416	0.0157525605007717	Subcutaneous Adipose
GTEX-1AMFI-2126-SM-731BT	-0.0107883779500718	0.020003196596437	Adipose_Subcutaneous	-0.016235219297416	0.0157525605007717	Subcutaneous Adipose
GTEX-1AX9J-0326-SM-73KXY	-0.0166196340724103	0.0169447011230933	Adipose_Subcutaneous	-0.016235219297416	0.0157525605007717	Subcutaneous Adipose
GTEX-1AX9K-2426-SM-73KZ4	-0.0224447004549916	0.0161662678479792	Adipose_Subcutaneous	-0.016235219297416	0.0157525605007717	Subcutaneous Adipose
GTEX-1AYD5-2326-SM-73KXF	-0.0192640760023623	0.0031655759350544	Adipose_Subcutaneous	-0.016235219297416	0.0157525605007717	Subcutaneous Adipose
GTEX-1B8KE-2526-SM-73KYQ	-0.0143424258125915	0.0213710950691118	Adipose_Subcutaneous	-0.016235219297416	0.0157525605007717	Subcutaneous Adipose
GTEX-1B8KZ-1926-SM-7DUG8	-0.012153420083786	0.00747152774618448	Adipose_Subcutaneous	-0.016235219297416	0.0157525605007717	Subcutaneous Adipose
GTEX-1B8SF-0526-SM-7939F	-0.0141947531985704	0.0117990040227557	Adipose_Subcutaneous	-0.016235219297416	0.0157525605007717	Subcutaneous Adipose
GTEX-1B8SG-0226-SM-7939Q	-0.0162907439305021	0.0221463493032401	Adipose_Subcutaneous	-0.016235219297416	0.0157525605007717	Subcutaneous Adipose
GTEX-1B933-0526-SM-7EPHM	-0.00877467877821513	0.0091243587256541	Adipose_Subcutaneous	-0.016235219297416	0.0157525605007717	Subcutaneous Adipose
GTEX-1B97I-1726-SM-7939V	-0.0129250709667416	0.0148883315818108	Adipose_Subcutaneous	-0.016235219297416	0.0157525605007717	Subcutaneous Adipose
GTEX-1BAJH-0426-SM-73KWY	-0.00719420793394461	0.011898668732794	Adipose_Subcutaneous	-0.016235219297416	0.0157525605007717	Subcutaneous Adipose
GTEX-1C2JI-2226-SM-7IGPJ	-0.0151256402523113	0.0156117951675786	Adipose_Subcutaneous	-0.016235219297416	0.0157525605007717	Subcutaneous Adipose
GTEX-1C475-1926-SM-7DUFV	-0.0112188911879326	0.0208182118437731	Adipose_Subcutaneous	-0.016235219297416	0.0157525605007717	Subcutaneous Adipose
GTEX-1C4CL-0426-SM-7939N	-0.0104213229199014	0.0167895107830162	Adipose_Subcutaneous	-0.016235219297416	0.0157525605007717	Subcutaneous Adipose
GTEX-1C64O-0226-SM-73KXB	-0.0171431987335619	0.0153099974632865	Adipose_Subcutaneous	-0.016235219297416	0.0157525605007717	Subcutaneous Adipose
GTEX-1C6VS-0426-SM-79OJV	-0.0232992923135185	0.020942147167182	Adipose_Subcutaneous	-0.016235219297416	0.0157525605007717	Subcutaneous Adipose
GTEX-1C6WA-0226-SM-7IGPO	-0.0130305455449483	0.0151733188510434	Adipose_Subcutaneous	-0.016235219297416	0.0157525605007717	Subcutaneous Adipose
GTEX-1CB4I-0426-SM-7IGPR	-0.00330098164706124	0.0234997716270992	Adipose_Subcutaneous	-0.016235219297416	0.0157525605007717	Subcutaneous Adipose
GTEX-1E1VI-0226-SM-793CZ	-0.011249479964489	0.01435369968994	Adipose_Subcutaneous	-0.016235219297416	0.0157525605007717	Subcutaneous Adipose
GTEX-1EWIQ-0226-SM-793D3	-0.0154604087220766	0.00721014174516007	Adipose_Subcutaneous	-0.016235219297416	0.0157525605007717	Subcutaneous Adipose
GTEX-N7MS-0326-SM-4E3K2	-0.0139756751886966	0.00629004250735477	Adipose_Subcutaneous	-0.016235219297416	0.0157525605007717	Subcutaneous Adipose
GTEX-NFK9-0326-SM-3MJGV	-0.00363858090324981	0.0262136163091108	Adipose_Subcutaneous	-0.016235219297416	0.0157525605007717	Subcutaneous Adipose
GTEX-NL3G-0226-SM-4RGLU	-0.0230093974634663	0.0122255421501963	Adipose_Subcutaneous	-0.016235219297416	0.0157525605007717	Subcutaneous Adipose
GTEX-NPJ8-0226-SM-48TBN	-0.0169584778151938	0.0105234789540259	Adipose_Subcutaneous	-0.016235219297416	0.0157525605007717	Subcutaneous Adipose
GTEX-O5YT-0226-SM-32PK5	-0.0169420607606124	0.0274611462762732	Adipose_Subcutaneous	-0.016235219297416	0.0157525605007717	Subcutaneous Adipose
GTEX-O5YV-0226-SM-48TBY	-0.0214793007997017	0.0172605712959374	Adipose_Subcutaneous	-0.016235219297416	0.0157525605007717	Subcutaneous Adipose
GTEX-OHPK-0226-SM-3MJH6	-0.0132191505116724	0.0178319208640213	Adipose_Subcutaneous	-0.016235219297416	0.0157525605007717	Subcutaneous Adipose
GTEX-OHPM-0226-SM-3LK61	-0.0141412648853355	0.0164954635128378	Adipose_Subcutaneous	-0.016235219297416	0.0157525605007717	Subcutaneous Adipose
GTEX-OHPN-0226-SM-48TBV	-0.0216300089011299	0.00901940317115782	Adipose_Subcutaneous	-0.016235219297416	0.0157525605007717	Subcutaneous Adipose
GTEX-OIZH-0226-SM-2YUMH	-0.0160437426687597	0.0145177024965779	Adipose_Subcutaneous	-0.016235219297416	0.0157525605007717	Subcutaneous Adipose
GTEX-OIZI-0226-SM-2XCEE	-0.0155384517724619	0.0294503687677169	Adipose_Subcutaneous	-0.016235219297416	0.0157525605007717	Subcutaneous Adipose
GTEX-OOBJ-0226-SM-2YUMM	-0.00541840491874295	0.0176194123707657	Adipose_Subcutaneous	-0.016235219297416	0.0157525605007717	Subcutaneous Adipose
GTEX-OOBK-0226-SM-2YUMF	-0.0272498971843002	0.0103098765023417	Adipose_Subcutaneous	-0.016235219297416	0.0157525605007717	Subcutaneous Adipose
GTEX-OXRK-0326-SM-3NB3R	-0.0101874279205946	0.0198552416568987	Adipose_Subcutaneous	-0.016235219297416	0.0157525605007717	Subcutaneous Adipose
GTEX-OXRL-0226-SM-3NB18	-0.0213637840192026	0.0174772415473022	Adipose_Subcutaneous	-0.016235219297416	0.0157525605007717	Subcutaneous Adipose
GTEX-OXRN-0226-SM-2I5EJ	-0.0251106232701959	0.0107242605945574	Adipose_Subcutaneous	-0.016235219297416	0.0157525605007717	Subcutaneous Adipose
GTEX-OXRO-0226-SM-3LK6F	-0.0177357281638473	0.0146268182814818	Adipose_Subcutaneous	-0.016235219297416	0.0157525605007717	Subcutaneous Adipose
GTEX-OXRP-0226-SM-3NB14	-0.0188583205437136	0.0170785498778162	Adipose_Subcutaneous	-0.016235219297416	0.0157525605007717	Subcutaneous Adipose
GTEX-P44H-0326-SM-2XCES	-0.0275321290156746	0.0229446562034988	Adipose_Subcutaneous	-0.016235219297416	0.0157525605007717	Subcutaneous Adipose
GTEX-P4PP-0226-SM-5S2VR	-0.0156757321748087	0.0223359001902246	Adipose_Subcutaneous	-0.016235219297416	0.0157525605007717	Subcutaneous Adipose
GTEX-P4PQ-0226-SM-2S1NK	-0.0220363046880449	0.0189701179568433	Adipose_Subcutaneous	-0.016235219297416	0.0157525605007717	Subcutaneous Adipose
GTEX-P4QS-0226-SM-3NB1U	-0.017446251429733	0.0151487234229918	Adipose_Subcutaneous	-0.016235219297416	0.0157525605007717	Subcutaneous Adipose
GTEX-P4QT-0226-SM-3LK68	-0.0227100856787819	0.0122871239933246	Adipose_Subcutaneous	-0.016235219297416	0.0157525605007717	Subcutaneous Adipose
GTEX-P78B-0226-SM-3NB1Z	-0.00992748966845159	0.0166842570442064	Adipose_Subcutaneous	-0.016235219297416	0.0157525605007717	Subcutaneous Adipose
GTEX-PLZ4-0226-SM-5SI7M	-0.0201761719277838	0.0072290040310592	Adipose_Subcutaneous	-0.016235219297416	0.0157525605007717	Subcutaneous Adipose
GTEX-PLZ5-1826-SM-3NB22	-0.0164943588298215	0.0139337496714047	Adipose_Subcutaneous	-0.016235219297416	0.0157525605007717	Subcutaneous Adipose
GTEX-PLZ6-1326-SM-3NB24	-0.0137254759251092	0.0363001931381959	Adipose_Subcutaneous	-0.016235219297416	0.0157525605007717	Subcutaneous Adipose
GTEX-POMQ-2326-SM-5S2VS	-0.0221732396313663	0.00539710932799191	Adipose_Subcutaneous	-0.016235219297416	0.0157525605007717	Subcutaneous Adipose
GTEX-POYW-0726-SM-2XCEO	-0.0267124407734138	0.0336266020625949	Adipose_Subcutaneous	-0.016235219297416	0.0157525605007717	Subcutaneous Adipose
GTEX-PSDG-0326-SM-48TCP	-0.0181320211525701	0.00844252609508968	Adipose_Subcutaneous	-0.016235219297416	0.0157525605007717	Subcutaneous Adipose
GTEX-PWCY-1926-SM-3NB25	-0.0178442707294884	0.0381828550653428	Adipose_Subcutaneous	-0.016235219297416	0.0157525605007717	Subcutaneous Adipose
GTEX-PWN1-0226-SM-5SI7O	-0.0174075861444443	0.0326167095989029	Adipose_Subcutaneous	-0.016235219297416	0.0157525605007717	Subcutaneous Adipose
GTEX-PX3G-0226-SM-3NB2C	-0.015684359878436	0.00359872199972902	Adipose_Subcutaneous	-0.016235219297416	0.0157525605007717	Subcutaneous Adipose
GTEX-Q2AG-0226-SM-2S1P4	-0.014648116482528	0.0191327222588973	Adipose_Subcutaneous	-0.016235219297416	0.0157525605007717	Subcutaneous Adipose
GTEX-Q2AH-1726-SM-3NB2B	-0.0162515386033255	0.0200519884626813	Adipose_Subcutaneous	-0.016235219297416	0.0157525605007717	Subcutaneous Adipose
GTEX-Q2AI-1426-SM-2S1P5	-0.0134169765482388	0.0176659807840686	Adipose_Subcutaneous	-0.016235219297416	0.0157525605007717	Subcutaneous Adipose
GTEX-Q734-1826-SM-2I3EL	-0.0269818889793208	0.00275111446680525	Adipose_Subcutaneous	-0.016235219297416	0.0157525605007717	Subcutaneous Adipose
GTEX-QCQG-1826-SM-2S1P2	-0.0184791995301451	0.010242826473833	Adipose_Subcutaneous	-0.016235219297416	0.0157525605007717	Subcutaneous Adipose
GTEX-QDT8-0226-SM-32PL4	-0.0255007282429094	0.00676316564807797	Adipose_Subcutaneous	-0.016235219297416	0.0157525605007717	Subcutaneous Adipose
GTEX-QDVJ-1826-SM-2S1P3	-0.0167587935208762	0.0262486214693262	Adipose_Subcutaneous	-0.016235219297416	0.0157525605007717	Subcutaneous Adipose
GTEX-QEG4-0326-SM-5S2UQ	-0.00747684083614626	0.0135804007355089	Adipose_Subcutaneous	-0.016235219297416	0.0157525605007717	Subcutaneous Adipose
GTEX-QEG5-0326-SM-2S1PB	-0.0189335428417168	0.0212703631520075	Adipose_Subcutaneous	-0.016235219297416	0.0157525605007717	Subcutaneous Adipose
GTEX-QEL4-0326-SM-3GAE5	-0.0194370986678395	0.0185646123109021	Adipose_Subcutaneous	-0.016235219297416	0.0157525605007717	Subcutaneous Adipose
GTEX-QESD-1526-SM-2S1QT	-0.0181567345252413	0.0307911252718674	Adipose_Subcutaneous	-0.016235219297416	0.0157525605007717	Subcutaneous Adipose
GTEX-QLQ7-1526-SM-2S1QA	-0.0101069365037613	0.0194526747540275	Adipose_Subcutaneous	-0.016235219297416	0.0157525605007717	Subcutaneous Adipose
GTEX-QLQW-1226-SM-2S1Q9	-0.01696442721343	0.0262103778480399	Adipose_Subcutaneous	-0.016235219297416	0.0157525605007717	Subcutaneous Adipose
GTEX-QMRM-1726-SM-2S1QG	-0.0127045965258981	0.0222947238682594	Adipose_Subcutaneous	-0.016235219297416	0.0157525605007717	Subcutaneous Adipose
GTEX-QV31-1326-SM-2S1QE	-0.0150562926458905	0.0230655968358524	Adipose_Subcutaneous	-0.016235219297416	0.0157525605007717	Subcutaneous Adipose
GTEX-QV44-1825-SM-447CF	-0.010796054893098	0.00727814899129931	Adipose_Subcutaneous	-0.016235219297416	0.0157525605007717	Subcutaneous Adipose
GTEX-R53T-1626-SM-3GAEW	-0.0167832612647795	0.0272273120094654	Adipose_Subcutaneous	-0.016235219297416	0.0157525605007717	Subcutaneous Adipose
GTEX-R55C-1626-SM-48FEG	-0.0159453425940055	0.0169495167707023	Adipose_Subcutaneous	-0.016235219297416	0.0157525605007717	Subcutaneous Adipose
GTEX-R55D-0326-SM-48FES	-0.0123519183341017	0.0158113890346729	Adipose_Subcutaneous	-0.016235219297416	0.0157525605007717	Subcutaneous Adipose
GTEX-R55G-2426-SM-2TC5I	-0.0204369331917349	0.0240252450075655	Adipose_Subcutaneous	-0.016235219297416	0.0157525605007717	Subcutaneous Adipose
GTEX-REY6-0326-SM-2TF5A	-0.0282584922914095	0.0419943038256022	Adipose_Subcutaneous	-0.016235219297416	0.0157525605007717	Subcutaneous Adipose
GTEX-RM2N-1726-SM-2TF55	-0.0193053018671768	0.00942199964277659	Adipose_Subcutaneous	-0.016235219297416	0.0157525605007717	Subcutaneous Adipose
GTEX-RTLS-0226-SM-2TF5E	-0.014649356534247	0.018895900871719	Adipose_Subcutaneous	-0.016235219297416	0.0157525605007717	Subcutaneous Adipose
GTEX-RU72-1026-SM-46MUG	-0.0204808095084346	0.00862866047218186	Adipose_Subcutaneous	-0.016235219297416	0.0157525605007717	Subcutaneous Adipose
GTEX-RWSA-0226-SM-2XCBA	-0.0132988858161819	0.0180338040742366	Adipose_Subcutaneous	-0.016235219297416	0.0157525605007717	Subcutaneous Adipose
GTEX-S32W-2226-SM-2XCAY	-0.0166577779460568	0.0246122510969402	Adipose_Subcutaneous	-0.016235219297416	0.0157525605007717	Subcutaneous Adipose
GTEX-S33H-1126-SM-2XCB6	-0.011708839158727	0.0154234381376485	Adipose_Subcutaneous	-0.016235219297416	0.0157525605007717	Subcutaneous Adipose
GTEX-S7SE-0226-SM-2XCD4	-0.00947528525496311	0.00928543236975936	Adipose_Subcutaneous	-0.016235219297416	0.0157525605007717	Subcutaneous Adipose
GTEX-S95S-1326-SM-2XCDK	-0.0128706392374914	0.0231574930618869	Adipose_Subcutaneous	-0.016235219297416	0.0157525605007717	Subcutaneous Adipose
GTEX-SIU8-0226-SM-2XCDS	-0.00826415197900681	0.0146643367881082	Adipose_Subcutaneous	-0.016235219297416	0.0157525605007717	Subcutaneous Adipose
GTEX-SJXC-0226-SM-2XCDU	-0.0102411273487582	0.0112989559242094	Adipose_Subcutaneous	-0.016235219297416	0.0157525605007717	Subcutaneous Adipose
GTEX-SN8G-0226-SM-4DM6B	-0.0214050739520297	0.00701737354149299	Adipose_Subcutaneous	-0.016235219297416	0.0157525605007717	Subcutaneous Adipose
GTEX-SNMC-1326-SM-2XCFK	-0.0129858150301781	0.0339154343017003	Adipose_Subcutaneous	-0.016235219297416	0.0157525605007717	Subcutaneous Adipose
GTEX-SNOS-1426-SM-32PLY	-0.0208860160822975	0.0140105387616601	Adipose_Subcutaneous	-0.016235219297416	0.0157525605007717	Subcutaneous Adipose
GTEX-SSA3-0226-SM-32QPN	-0.0162838249713424	0.0158175073731854	Adipose_Subcutaneous	-0.016235219297416	0.0157525605007717	Subcutaneous Adipose
GTEX-T2IS-0226-SM-32QPH	-0.0124681553233692	0.0104597323331762	Adipose_Subcutaneous	-0.016235219297416	0.0157525605007717	Subcutaneous Adipose
GTEX-T5JC-0526-SM-32PM7	-0.00865184304678863	0.0215432462701728	Adipose_Subcutaneous	-0.016235219297416	0.0157525605007717	Subcutaneous Adipose
GTEX-T5JW-1726-SM-3GADN	-0.0239970107923377	0.0348117298818749	Adipose_Subcutaneous	-0.016235219297416	0.0157525605007717	Subcutaneous Adipose
GTEX-T6MN-0226-SM-32PMD	-0.0130756672820974	0.0128049303449279	Adipose_Subcutaneous	-0.016235219297416	0.0157525605007717	Subcutaneous Adipose
GTEX-T6MO-1726-SM-33HB8	-0.0189681815723501	0.029327346767257	Adipose_Subcutaneous	-0.016235219297416	0.0157525605007717	Subcutaneous Adipose
GTEX-T8EM-1126-SM-3DB7D	-0.0127614086419402	0.0222852461426641	Adipose_Subcutaneous	-0.016235219297416	0.0157525605007717	Subcutaneous Adipose
GTEX-TKQ1-1126-SM-4GIAZ	-0.0187529737032381	0.0204933584246186	Adipose_Subcutaneous	-0.016235219297416	0.0157525605007717	Subcutaneous Adipose
GTEX-TML8-2026-SM-32QOP	-0.0129439938498653	0.0094953530995535	Adipose_Subcutaneous	-0.016235219297416	0.0157525605007717	Subcutaneous Adipose
GTEX-TMZS-0226-SM-3DB9N	-0.0173120237886723	0.00785412090619081	Adipose_Subcutaneous	-0.016235219297416	0.0157525605007717	Subcutaneous Adipose
GTEX-TSE9-0226-SM-3DB84	-0.0171860138157132	0.0202617229053234	Adipose_Subcutaneous	-0.016235219297416	0.0157525605007717	Subcutaneous Adipose
GTEX-U3ZN-2626-SM-3DB7T	-0.0131123649787467	0.0177589539795316	Adipose_Subcutaneous	-0.016235219297416	0.0157525605007717	Subcutaneous Adipose
GTEX-U412-0526-SM-3DB9I	-0.0166454609645526	0.0249350247891598	Adipose_Subcutaneous	-0.016235219297416	0.0157525605007717	Subcutaneous Adipose
GTEX-U4B1-1726-SM-3DB9F	-0.0171623567165431	0.0245545850621136	Adipose_Subcutaneous	-0.016235219297416	0.0157525605007717	Subcutaneous Adipose
GTEX-U8XE-0426-SM-3DB91	-0.0263653617393963	0.0339783990360827	Adipose_Subcutaneous	-0.016235219297416	0.0157525605007717	Subcutaneous Adipose
GTEX-UJHI-1626-SM-3DB9A	-0.0183766003607916	0.0132140826919354	Adipose_Subcutaneous	-0.016235219297416	0.0157525605007717	Subcutaneous Adipose
GTEX-UTHO-0426-SM-5SI7N	-0.00338781004697174	0.0146585929773783	Adipose_Subcutaneous	-0.016235219297416	0.0157525605007717	Subcutaneous Adipose
GTEX-VJYA-1326-SM-3GIJC	-0.02263303021866	0.0201713004848902	Adipose_Subcutaneous	-0.016235219297416	0.0157525605007717	Subcutaneous Adipose
GTEX-VUSG-2426-SM-4KKZG	-0.0169815262796373	0.0117033328806723	Adipose_Subcutaneous	-0.016235219297416	0.0157525605007717	Subcutaneous Adipose
GTEX-W5WG-2526-SM-4SOJ2	-0.0113677369088287	0.0204575332990468	Adipose_Subcutaneous	-0.016235219297416	0.0157525605007717	Subcutaneous Adipose
GTEX-W5X1-2626-SM-4LMI8	-0.0118112093453675	0.00679382567980744	Adipose_Subcutaneous	-0.016235219297416	0.0157525605007717	Subcutaneous Adipose
GTEX-WEY5-1926-SM-3GIL8	-0.0171005372710329	0.0347574308198749	Adipose_Subcutaneous	-0.016235219297416	0.0157525605007717	Subcutaneous Adipose
GTEX-WFG8-2326-SM-5S2UE	-0.022158143558589	0.0195039859350142	Adipose_Subcutaneous	-0.016235219297416	0.0157525605007717	Subcutaneous Adipose
GTEX-WFJO-1926-SM-3GILA	-0.0183322902837594	0.0176251496288902	Adipose_Subcutaneous	-0.016235219297416	0.0157525605007717	Subcutaneous Adipose
GTEX-WFON-2226-SM-3TW8W	-0.0145070750908622	0.0107404580676469	Adipose_Subcutaneous	-0.016235219297416	0.0157525605007717	Subcutaneous Adipose
GTEX-WH7G-2226-SM-3NMBN	-0.0203633781397388	0.0161773714242096	Adipose_Subcutaneous	-0.016235219297416	0.0157525605007717	Subcutaneous Adipose
GTEX-WHPG-2126-SM-4M1ZM	-0.0137060019189113	0.0109818682063283	Adipose_Subcutaneous	-0.016235219297416	0.0157525605007717	Subcutaneous Adipose
GTEX-WI4N-1126-SM-3LK7Q	-0.0192178568775962	0.0228290088168685	Adipose_Subcutaneous	-0.016235219297416	0.0157525605007717	Subcutaneous Adipose
GTEX-WL46-0326-SM-3LK6Y	-0.0152268891704401	0.0110489401926839	Adipose_Subcutaneous	-0.016235219297416	0.0157525605007717	Subcutaneous Adipose
GTEX-WVJS-0226-SM-4MVOU	-0.0187936836946076	0.00572498604386809	Adipose_Subcutaneous	-0.016235219297416	0.0157525605007717	Subcutaneous Adipose
GTEX-WVLH-0226-SM-3MJG6	-0.0177024460730724	0.0107095443171154	Adipose_Subcutaneous	-0.016235219297416	0.0157525605007717	Subcutaneous Adipose
GTEX-WY7C-2426-SM-3NB2V	-0.0167306842842734	0.0233965321761606	Adipose_Subcutaneous	-0.016235219297416	0.0157525605007717	Subcutaneous Adipose
GTEX-X15G-2326-SM-4PQZS	-0.0172040406470384	0.0188111744695131	Adipose_Subcutaneous	-0.016235219297416	0.0157525605007717	Subcutaneous Adipose
GTEX-X261-0226-SM-3NMD2	-0.0155893272840591	0.0116817774996195	Adipose_Subcutaneous	-0.016235219297416	0.0157525605007717	Subcutaneous Adipose
GTEX-X4EO-0426-SM-4QASA	-0.0149985479450284	0.019361866345373	Adipose_Subcutaneous	-0.016235219297416	0.0157525605007717	Subcutaneous Adipose
GTEX-X4LF-1726-SM-3NMBZ	-0.0168599336180986	0.0112788229416548	Adipose_Subcutaneous	-0.016235219297416	0.0157525605007717	Subcutaneous Adipose
GTEX-X4XY-0326-SM-46MVZ	-0.0166563528279718	0.0227551293760529	Adipose_Subcutaneous	-0.016235219297416	0.0157525605007717	Subcutaneous Adipose
GTEX-X5EB-2426-SM-4E3HX	-0.0145887962769099	0.0120968547313229	Adipose_Subcutaneous	-0.016235219297416	0.0157525605007717	Subcutaneous Adipose
GTEX-X62O-0226-SM-4E3JB	-0.0243663924957317	0.00743110839203136	Adipose_Subcutaneous	-0.016235219297416	0.0157525605007717	Subcutaneous Adipose
GTEX-X638-0226-SM-47JZ9	-0.00371431285311099	0.00671578225773854	Adipose_Subcutaneous	-0.016235219297416	0.0157525605007717	Subcutaneous Adipose
GTEX-X88G-0226-SM-4GIE4	-0.0217874062716823	0.00334707254742686	Adipose_Subcutaneous	-0.016235219297416	0.0157525605007717	Subcutaneous Adipose
GTEX-X8HC-0226-SM-4E3K1	-0.0260651442301793	0.0165166179533127	Adipose_Subcutaneous	-0.016235219297416	0.0157525605007717	Subcutaneous Adipose
GTEX-XAJ8-0926-SM-47JXZ	-0.0146922968785427	0.011789621733636	Adipose_Subcutaneous	-0.016235219297416	0.0157525605007717	Subcutaneous Adipose
GTEX-XBEC-0326-SM-4AT4M	-0.0137885016974677	0.0111429467773269	Adipose_Subcutaneous	-0.016235219297416	0.0157525605007717	Subcutaneous Adipose
GTEX-XBED-2326-SM-47JYR	-0.0122690776795041	0.0197669076033306	Adipose_Subcutaneous	-0.016235219297416	0.0157525605007717	Subcutaneous Adipose
GTEX-XBEW-0726-SM-4QARX	-0.0124581450680382	0.0172148142940299	Adipose_Subcutaneous	-0.016235219297416	0.0157525605007717	Subcutaneous Adipose
GTEX-XGQ4-2226-SM-4AT4Y	-0.0125015907391164	0.0124115072867076	Adipose_Subcutaneous	-0.016235219297416	0.0157525605007717	Subcutaneous Adipose
GTEX-XK95-0426-SM-4AT4R	-0.0226061165720451	0.0144982503361465	Adipose_Subcutaneous	-0.016235219297416	0.0157525605007717	Subcutaneous Adipose
GTEX-XLM4-0226-SM-4AT4N	-0.0143457558766865	0.0116919442037996	Adipose_Subcutaneous	-0.016235219297416	0.0157525605007717	Subcutaneous Adipose
GTEX-XMD2-0226-SM-4WWEE	-0.0245835945138141	-0.000283808587070777	Adipose_Subcutaneous	-0.016235219297416	0.0157525605007717	Subcutaneous Adipose
GTEX-XMK1-2226-SM-4B673	-0.0113135706643929	0.00980033174455373	Adipose_Subcutaneous	-0.016235219297416	0.0157525605007717	Subcutaneous Adipose
GTEX-XPVG-2726-SM-4B66W	-0.0181978673970199	0.0159967522694484	Adipose_Subcutaneous	-0.016235219297416	0.0157525605007717	Subcutaneous Adipose
GTEX-XQ3S-1626-SM-4WAYN	-0.00377502929696421	0.0210539036687656	Adipose_Subcutaneous	-0.016235219297416	0.0157525605007717	Subcutaneous Adipose
GTEX-XQ8I-0526-SM-4BOPS	-0.0132035132051747	0.0122481876195372	Adipose_Subcutaneous	-0.016235219297416	0.0157525605007717	Subcutaneous Adipose
GTEX-XUW1-0526-SM-4BOP3	-0.0149914277091395	0.0162190395464466	Adipose_Subcutaneous	-0.016235219297416	0.0157525605007717	Subcutaneous Adipose
GTEX-XUYS-0226-SM-47JX1	-0.00682747831034125	0.0178421048538891	Adipose_Subcutaneous	-0.016235219297416	0.0157525605007717	Subcutaneous Adipose
GTEX-XUZC-1826-SM-4BRVO	-0.0184037756818915	0.0182314653561603	Adipose_Subcutaneous	-0.016235219297416	0.0157525605007717	Subcutaneous Adipose
GTEX-XV7Q-2626-SM-4BRVA	-0.0258224249851016	0.00539132905647212	Adipose_Subcutaneous	-0.016235219297416	0.0157525605007717	Subcutaneous Adipose
GTEX-XXEK-2426-SM-4BRUS	-0.00998112423142788	0.0158797777604212	Adipose_Subcutaneous	-0.016235219297416	0.0157525605007717	Subcutaneous Adipose
GTEX-XYKS-2726-SM-4E3IC	-0.0126559023820058	0.0148733482479299	Adipose_Subcutaneous	-0.016235219297416	0.0157525605007717	Subcutaneous Adipose
GTEX-Y111-0226-SM-4SOIW	-0.00837201322232542	0.0147683116778116	Adipose_Subcutaneous	-0.016235219297416	0.0157525605007717	Subcutaneous Adipose
GTEX-Y114-2326-SM-4TT7X	-0.0176747468927283	0.0196872479045758	Adipose_Subcutaneous	-0.016235219297416	0.0157525605007717	Subcutaneous Adipose
GTEX-Y3I4-2226-SM-4TT7O	-0.0166472483524437	0.0133779584836277	Adipose_Subcutaneous	-0.016235219297416	0.0157525605007717	Subcutaneous Adipose
GTEX-Y3IK-2526-SM-4WWDM	-0.0224378566443309	0.0152264301309426	Adipose_Subcutaneous	-0.016235219297416	0.0157525605007717	Subcutaneous Adipose
GTEX-Y5V5-2426-SM-5IFJA	-0.0179047641733477	0.00674243671585338	Adipose_Subcutaneous	-0.016235219297416	0.0157525605007717	Subcutaneous Adipose
GTEX-Y5V6-2526-SM-5IFJV	-0.0228796986484807	0.029775555868356	Adipose_Subcutaneous	-0.016235219297416	0.0157525605007717	Subcutaneous Adipose
GTEX-Y8E4-0726-SM-4WWFN	-0.0129579228953698	0.0119746402391807	Adipose_Subcutaneous	-0.016235219297416	0.0157525605007717	Subcutaneous Adipose
GTEX-Y8E5-0226-SM-57WCM	-0.0133786918682459	0.00677642442262008	Adipose_Subcutaneous	-0.016235219297416	0.0157525605007717	Subcutaneous Adipose
GTEX-Y8LW-1926-SM-4WWFZ	-0.014367530870024	0.019787208300929	Adipose_Subcutaneous	-0.016235219297416	0.0157525605007717	Subcutaneous Adipose
GTEX-Y9LG-2026-SM-62LFS	-0.0193025369976513	0.0185511134922823	Adipose_Subcutaneous	-0.016235219297416	0.0157525605007717	Subcutaneous Adipose
GTEX-YB5E-2126-SM-5IFI7	-0.0253730650427967	0.0320469947940126	Adipose_Subcutaneous	-0.016235219297416	0.0157525605007717	Subcutaneous Adipose
GTEX-YB5K-2226-SM-4WWG1	-0.0137102651131841	0.0238003797796641	Adipose_Subcutaneous	-0.016235219297416	0.0157525605007717	Subcutaneous Adipose
GTEX-YEC3-1226-SM-5IFI8	-0.0127160647235485	0.0134321533804853	Adipose_Subcutaneous	-0.016235219297416	0.0157525605007717	Subcutaneous Adipose
GTEX-YEC4-2426-SM-57WFO	-0.0129872827018749	0.0124058126570049	Adipose_Subcutaneous	-0.016235219297416	0.0157525605007717	Subcutaneous Adipose
GTEX-YECK-0226-SM-4W215	-0.00619269993330783	0.0186040825727341	Adipose_Subcutaneous	-0.016235219297416	0.0157525605007717	Subcutaneous Adipose
GTEX-YF7O-2426-SM-5IFJL	-0.0217111081527715	0.0127797151255507	Adipose_Subcutaneous	-0.016235219297416	0.0157525605007717	Subcutaneous Adipose
GTEX-YFC4-0226-SM-57WD2	-0.015749285350458	0.0134993685390865	Adipose_Subcutaneous	-0.016235219297416	0.0157525605007717	Subcutaneous Adipose
GTEX-YFCO-2026-SM-4W21Q	-0.01964732412192	0.0114855852891844	Adipose_Subcutaneous	-0.016235219297416	0.0157525605007717	Subcutaneous Adipose
GTEX-YJ89-0226-SM-4TT3Y	-0.0125021304841784	0.0114205839953456	Adipose_Subcutaneous	-0.016235219297416	0.0157525605007717	Subcutaneous Adipose
GTEX-YJ8A-0526-SM-5IFHT	-0.0130586802954238	0.0256456407517717	Adipose_Subcutaneous	-0.016235219297416	0.0157525605007717	Subcutaneous Adipose
GTEX-YJ8O-2426-SM-5HL7S	-0.0124571803039944	0.00518541405435563	Adipose_Subcutaneous	-0.016235219297416	0.0157525605007717	Subcutaneous Adipose
GTEX-Z93S-0226-SM-5HL7R	-0.012028382557027	0.0137340507131555	Adipose_Subcutaneous	-0.016235219297416	0.0157525605007717	Subcutaneous Adipose
GTEX-Z93T-0226-SM-5HL5Z	-0.0106837967208511	0.00942296533572998	Adipose_Subcutaneous	-0.016235219297416	0.0157525605007717	Subcutaneous Adipose
GTEX-Z9EW-1826-SM-5CVMA	-0.0144142390391633	0.0136585294429843	Adipose_Subcutaneous	-0.016235219297416	0.0157525605007717	Subcutaneous Adipose
GTEX-ZAJG-0226-SM-5HL81	-0.0302955215157093	0.0108955377526695	Adipose_Subcutaneous	-0.016235219297416	0.0157525605007717	Subcutaneous Adipose
GTEX-ZAK1-0226-SM-5CVMX	-0.0129589273804356	0.0129164337845717	Adipose_Subcutaneous	-0.016235219297416	0.0157525605007717	Subcutaneous Adipose
GTEX-ZC5H-0126-SM-4WAYL	-0.0165000267074555	0.0143954710795571	Adipose_Subcutaneous	-0.016235219297416	0.0157525605007717	Subcutaneous Adipose
GTEX-ZDTS-0226-SM-5HL7Q	-0.0102767840872877	0.0162472351397113	Adipose_Subcutaneous	-0.016235219297416	0.0157525605007717	Subcutaneous Adipose
GTEX-ZDTT-2626-SM-5S2OP	-0.0208257410631073	0.0373969468559581	Adipose_Subcutaneous	-0.016235219297416	0.0157525605007717	Subcutaneous Adipose
GTEX-ZDXO-2426-SM-5S2NJ	-0.0151505585942212	0.00961610030533576	Adipose_Subcutaneous	-0.016235219297416	0.0157525605007717	Subcutaneous Adipose
GTEX-ZDYS-2126-SM-5S2OD	-0.0081347938272206	0.0224434450231852	Adipose_Subcutaneous	-0.016235219297416	0.0157525605007717	Subcutaneous Adipose
GTEX-ZE7O-0226-SM-5S2N1	-0.0194175198869662	0.0175457213626787	Adipose_Subcutaneous	-0.016235219297416	0.0157525605007717	Subcutaneous Adipose
GTEX-ZE9C-2826-SM-5S2MO	-0.0153580751119007	0.0214982874769338	Adipose_Subcutaneous	-0.016235219297416	0.0157525605007717	Subcutaneous Adipose
GTEX-ZEX8-2326-SM-5S2MN	-0.0149405074222942	0.0128964550307052	Adipose_Subcutaneous	-0.016235219297416	0.0157525605007717	Subcutaneous Adipose
GTEX-ZF28-0226-SM-5S2OE	-0.0165299536274448	0.0218432763316843	Adipose_Subcutaneous	-0.016235219297416	0.0157525605007717	Subcutaneous Adipose
GTEX-ZF29-2226-SM-4WWB9	-0.0212067330492572	0.0167227733489554	Adipose_Subcutaneous	-0.016235219297416	0.0157525605007717	Subcutaneous Adipose
GTEX-ZF3C-0226-SM-4WWB3	-0.025770117379574	0.00552382015600904	Adipose_Subcutaneous	-0.016235219297416	0.0157525605007717	Subcutaneous Adipose
GTEX-ZLV1-1826-SM-5FQU5	-0.0194120244998294	0.0205293065260814	Adipose_Subcutaneous	-0.016235219297416	0.0157525605007717	Subcutaneous Adipose
GTEX-ZLWG-2226-SM-5DUWO	-0.0150786692916307	0.0172576548134413	Adipose_Subcutaneous	-0.016235219297416	0.0157525605007717	Subcutaneous Adipose
GTEX-ZP4G-2326-SM-57WEM	-0.019075218567976	0.0248189505086621	Adipose_Subcutaneous	-0.016235219297416	0.0157525605007717	Subcutaneous Adipose
GTEX-ZPCL-2126-SM-57WFZ	-0.018378102639599	0.0210213522453588	Adipose_Subcutaneous	-0.016235219297416	0.0157525605007717	Subcutaneous Adipose
GTEX-ZPIC-1826-SM-57WFE	-0.0174159648029331	0.0202168078327998	Adipose_Subcutaneous	-0.016235219297416	0.0157525605007717	Subcutaneous Adipose
GTEX-ZPU1-2426-SM-4WWFM	-0.00817804277797242	0.0125732086089543	Adipose_Subcutaneous	-0.016235219297416	0.0157525605007717	Subcutaneous Adipose
GTEX-ZQG8-1526-SM-5HL65	-0.0204230371454541	0.0301538367577572	Adipose_Subcutaneous	-0.016235219297416	0.0157525605007717	Subcutaneous Adipose
GTEX-ZT9X-1926-SM-57WE7	-0.0126950685664701	0.0197866224500267	Adipose_Subcutaneous	-0.016235219297416	0.0157525605007717	Subcutaneous Adipose
GTEX-ZTPG-0226-SM-5O99I	-0.0227909465283005	0.0168209856510276	Adipose_Subcutaneous	-0.016235219297416	0.0157525605007717	Subcutaneous Adipose
GTEX-ZTSS-2026-SM-5987K	-0.0221520136346206	0.0148615941510943	Adipose_Subcutaneous	-0.016235219297416	0.0157525605007717	Subcutaneous Adipose
GTEX-ZTX8-1526-SM-5N9GI	-0.0152550281865468	0.0174171324228418	Adipose_Subcutaneous	-0.016235219297416	0.0157525605007717	Subcutaneous Adipose
GTEX-ZUA1-0226-SM-5NQ9Q	-0.0074956050405801	0.00890011106231992	Adipose_Subcutaneous	-0.016235219297416	0.0157525605007717	Subcutaneous Adipose
GTEX-ZV68-0226-SM-59HJF	-0.0166629361340511	0.0141257881077423	Adipose_Subcutaneous	-0.016235219297416	0.0157525605007717	Subcutaneous Adipose
GTEX-ZVE2-0326-SM-57WFC	-0.0191488506251921	0.0156535129996586	Adipose_Subcutaneous	-0.016235219297416	0.0157525605007717	Subcutaneous Adipose
GTEX-ZVP2-1826-SM-5GU62	-0.0182191102021302	0.0135955666526554	Adipose_Subcutaneous	-0.016235219297416	0.0157525605007717	Subcutaneous Adipose
GTEX-ZVT2-2226-SM-5NQ6P	-0.0159292165815333	0.0212818297167702	Adipose_Subcutaneous	-0.016235219297416	0.0157525605007717	Subcutaneous Adipose
GTEX-ZVT4-0226-SM-51MSD	-0.0202814373467656	0.0147639122452272	Adipose_Subcutaneous	-0.016235219297416	0.0157525605007717	Subcutaneous Adipose
GTEX-ZVTK-0526-SM-5GZWT	-0.00607263559991041	0.0184687695650975	Adipose_Subcutaneous	-0.016235219297416	0.0157525605007717	Subcutaneous Adipose
GTEX-ZVZO-0226-SM-5A5LA	-0.0229402130641088	0.00350910702240019	Adipose_Subcutaneous	-0.016235219297416	0.0157525605007717	Subcutaneous Adipose
GTEX-ZVZP-2326-SM-59HL4	-0.0158083549520837	0.0110151465117933	Adipose_Subcutaneous	-0.016235219297416	0.0157525605007717	Subcutaneous Adipose
GTEX-ZXES-2026-SM-5NQ6R	-0.0154548395072603	0.0281793622329788	Adipose_Subcutaneous	-0.016235219297416	0.0157525605007717	Subcutaneous Adipose
GTEX-ZXG5-0226-SM-59HJI	-0.0144455498869743	0.0111030226452426	Adipose_Subcutaneous	-0.016235219297416	0.0157525605007717	Subcutaneous Adipose
GTEX-ZYFC-0326-SM-5NQ7H	-0.00685844309660527	0.0147663875863331	Adipose_Subcutaneous	-0.016235219297416	0.0157525605007717	Subcutaneous Adipose
GTEX-ZYFD-0226-SM-5NQ86	-0.0149859518026456	0.0238053943846602	Adipose_Subcutaneous	-0.016235219297416	0.0157525605007717	Subcutaneous Adipose
GTEX-ZYT6-0326-SM-7LG5R	-0.0108558777727905	0.0132264180626719	Adipose_Subcutaneous	-0.016235219297416	0.0157525605007717	Subcutaneous Adipose
GTEX-ZYVF-0226-SM-5GIEG	-0.0242838784901703	0.0183428406673962	Adipose_Subcutaneous	-0.016235219297416	0.0157525605007717	Subcutaneous Adipose
GTEX-ZYW4-0226-SM-5E44M	-0.0160244995019015	0.0178510062482645	Adipose_Subcutaneous	-0.016235219297416	0.0157525605007717	Subcutaneous Adipose
GTEX-ZYY3-0226-SM-5E45M	-0.0183502362124489	0.0129501561318926	Adipose_Subcutaneous	-0.016235219297416	0.0157525605007717	Subcutaneous Adipose
GTEX-ZZ64-1626-SM-5E43W	-0.0144880288443242	0.0270700577619695	Adipose_Subcutaneous	-0.016235219297416	0.0157525605007717	Subcutaneous Adipose
GTEX-ZZPU-2726-SM-5NQ8O	-0.0210716186674398	0.0186823402155931	Adipose_Subcutaneous	-0.016235219297416	0.0157525605007717	Subcutaneous Adipose
GTEX-1117F-1326-SM-5EGHH	-0.0463775157086356	-0.0135655305089129	Adipose_Visceral_Omentum	-0.0214807762005031	0.0107688627786835	Visceral Adipose
GTEX-111CU-1026-SM-5EGIL	-0.0271635126284706	0.0307595613186501	Adipose_Visceral_Omentum	-0.0214807762005031	0.0107688627786835	Visceral Adipose
GTEX-111YS-1326-SM-5EGGK	-0.0275773305446991	0.0250417652515697	Adipose_Visceral_Omentum	-0.0214807762005031	0.0107688627786835	Visceral Adipose
GTEX-1122O-0926-SM-5N9C9	-0.0247585114620067	0.0288044359916319	Adipose_Visceral_Omentum	-0.0214807762005031	0.0107688627786835	Visceral Adipose
GTEX-1128S-0926-SM-5GZZU	-0.0262170642878363	0.0119933215075684	Adipose_Visceral_Omentum	-0.0214807762005031	0.0107688627786835	Visceral Adipose
GTEX-113JC-0726-SM-5GZZR	-0.0173054185541859	0.0141232038713304	Adipose_Visceral_Omentum	-0.0214807762005031	0.0107688627786835	Visceral Adipose
GTEX-117YW-0826-SM-5H11O	-0.0218500230596137	-0.00471937872432901	Adipose_Visceral_Omentum	-0.0214807762005031	0.0107688627786835	Visceral Adipose
GTEX-117YX-0726-SM-5GIET	-0.0291329797372749	0.0114020739824775	Adipose_Visceral_Omentum	-0.0214807762005031	0.0107688627786835	Visceral Adipose
GTEX-1192X-1526-SM-5H11I	-0.020583701961378	0.00242067601054386	Adipose_Visceral_Omentum	-0.0214807762005031	0.0107688627786835	Visceral Adipose
GTEX-11DXX-2026-SM-5EGJL	-0.00829554799853968	0.0196993252935797	Adipose_Visceral_Omentum	-0.0214807762005031	0.0107688627786835	Visceral Adipose
GTEX-11DXY-0326-SM-5H12F	-0.0114924427957808	-0.00326201815584674	Adipose_Visceral_Omentum	-0.0214807762005031	0.0107688627786835	Visceral Adipose
GTEX-11DXZ-1426-SM-5H12A	-0.0109033184088432	0.00824570905954886	Adipose_Visceral_Omentum	-0.0214807762005031	0.0107688627786835	Visceral Adipose
GTEX-11DYG-2026-SM-5EGGX	-0.0136045748987806	0.00238070543239743	Adipose_Visceral_Omentum	-0.0214807762005031	0.0107688627786835	Visceral Adipose
GTEX-11EM3-1126-SM-5A5KM	-0.0382116874205443	0.00545746966711888	Adipose_Visceral_Omentum	-0.0214807762005031	0.0107688627786835	Visceral Adipose
GTEX-11EQ9-1126-SM-5987I	-0.0315411715771128	0.0359442107968105	Adipose_Visceral_Omentum	-0.0214807762005031	0.0107688627786835	Visceral Adipose
GTEX-11GS4-1026-SM-5N9DE	-0.0180073341157152	0.00190135962440076	Adipose_Visceral_Omentum	-0.0214807762005031	0.0107688627786835	Visceral Adipose
GTEX-11GSO-0226-SM-5A5LV	-0.0174193937928786	0.00359599320736828	Adipose_Visceral_Omentum	-0.0214807762005031	0.0107688627786835	Visceral Adipose
GTEX-11I78-0226-SM-5HL6R	-0.027354058220436	0.0273971425030573	Adipose_Visceral_Omentum	-0.0214807762005031	0.0107688627786835	Visceral Adipose
GTEX-11LCK-0326-SM-5A5M7	-0.0292103311743049	0.0140372182488581	Adipose_Visceral_Omentum	-0.0214807762005031	0.0107688627786835	Visceral Adipose
GTEX-11NUK-2026-SM-5PNVZ	-0.00731704330063698	0.00161009472249267	Adipose_Visceral_Omentum	-0.0214807762005031	0.0107688627786835	Visceral Adipose
GTEX-11NV4-1426-SM-5BC4W	-0.00981011120546163	0.000467050462377598	Adipose_Visceral_Omentum	-0.0214807762005031	0.0107688627786835	Visceral Adipose
GTEX-11OF3-0826-SM-5BC51	-0.00791278553809167	0.00525682377664708	Adipose_Visceral_Omentum	-0.0214807762005031	0.0107688627786835	Visceral Adipose
GTEX-11P7K-0826-SM-5BC5F	-0.0220598095668452	0.015487624525514	Adipose_Visceral_Omentum	-0.0214807762005031	0.0107688627786835	Visceral Adipose
GTEX-11P81-0726-SM-5PNYH	-0.0193657334684396	0.000655535197090291	Adipose_Visceral_Omentum	-0.0214807762005031	0.0107688627786835	Visceral Adipose
GTEX-11P82-0326-SM-5HL51	-0.029961771971503	0.0269511723730502	Adipose_Visceral_Omentum	-0.0214807762005031	0.0107688627786835	Visceral Adipose
GTEX-11PRG-1526-SM-5HL6Z	-0.0138937363503359	0.00309678527203631	Adipose_Visceral_Omentum	-0.0214807762005031	0.0107688627786835	Visceral Adipose
GTEX-11TT1-1926-SM-5PNYN	-0.0239151501647	0.0451123255415454	Adipose_Visceral_Omentum	-0.0214807762005031	0.0107688627786835	Visceral Adipose
GTEX-11VI4-1226-SM-5EQMP	-0.0157162601155064	0.0136189458341328	Adipose_Visceral_Omentum	-0.0214807762005031	0.0107688627786835	Visceral Adipose
GTEX-11WQK-1526-SM-5EGKN	-0.025139491680755	0.0139736252094517	Adipose_Visceral_Omentum	-0.0214807762005031	0.0107688627786835	Visceral Adipose
GTEX-11XUK-1726-SM-5GU61	-0.0218211507098409	0.0194814402717749	Adipose_Visceral_Omentum	-0.0214807762005031	0.0107688627786835	Visceral Adipose
GTEX-11ZTS-1326-SM-5EQMA	-0.0170352734847873	0.0051580702801887	Adipose_Visceral_Omentum	-0.0214807762005031	0.0107688627786835	Visceral Adipose
GTEX-11ZUS-1826-SM-5FQTR	-0.00559047349984517	0.0139380613465938	Adipose_Visceral_Omentum	-0.0214807762005031	0.0107688627786835	Visceral Adipose
GTEX-1211K-1226-SM-5EQ4N	-0.0186665588218317	0.0255595181871508	Adipose_Visceral_Omentum	-0.0214807762005031	0.0107688627786835	Visceral Adipose
GTEX-1212Z-0526-SM-5FQSQ	-0.0137543602857172	0.0100377100979571	Adipose_Visceral_Omentum	-0.0214807762005031	0.0107688627786835	Visceral Adipose
GTEX-12584-2126-SM-5FQUM	-0.0178762011822203	-3.74522947124471e-05	Adipose_Visceral_Omentum	-0.0214807762005031	0.0107688627786835	Visceral Adipose
GTEX-12696-1826-SM-5EGJS	-0.016021681272112	0.0161461278918509	Adipose_Visceral_Omentum	-0.0214807762005031	0.0107688627786835	Visceral Adipose
GTEX-12BJ1-0826-SM-5EQ5P	-0.0216705621969981	0.0180423373881664	Adipose_Visceral_Omentum	-0.0214807762005031	0.0107688627786835	Visceral Adipose
GTEX-12C56-0826-SM-5EGJ5	-0.0247898238541315	0.0289626778614908	Adipose_Visceral_Omentum	-0.0214807762005031	0.0107688627786835	Visceral Adipose
GTEX-12KS4-1526-SM-5EQ6E	-0.0283007925000639	0.0202398820823568	Adipose_Visceral_Omentum	-0.0214807762005031	0.0107688627786835	Visceral Adipose
GTEX-12WSA-1626-SM-5EGJV	-0.0111386049015629	0.004577890829304	Adipose_Visceral_Omentum	-0.0214807762005031	0.0107688627786835	Visceral Adipose
GTEX-12WSC-1726-SM-5GCN3	-0.0103675463384908	0.00327451797429369	Adipose_Visceral_Omentum	-0.0214807762005031	0.0107688627786835	Visceral Adipose
GTEX-12WSF-1526-SM-6PAN6	-0.0233792197045857	0.014346353849009	Adipose_Visceral_Omentum	-0.0214807762005031	0.0107688627786835	Visceral Adipose
GTEX-12WSG-0426-SM-5FQSE	-0.0162028302232222	0.00110858323550534	Adipose_Visceral_Omentum	-0.0214807762005031	0.0107688627786835	Visceral Adipose
GTEX-12WSI-1526-SM-5GCNM	-0.0169371257509558	0.00518635446230513	Adipose_Visceral_Omentum	-0.0214807762005031	0.0107688627786835	Visceral Adipose
GTEX-12WSK-1026-SM-5CVNR	-0.0327591771127434	0.0139075761177699	Adipose_Visceral_Omentum	-0.0214807762005031	0.0107688627786835	Visceral Adipose
GTEX-12WSL-1126-SM-5CVNK	-0.0204361145239679	0.0203254959472513	Adipose_Visceral_Omentum	-0.0214807762005031	0.0107688627786835	Visceral Adipose
GTEX-12WSM-0626-SM-5GCOK	-0.0146668466886209	0.00528426455013203	Adipose_Visceral_Omentum	-0.0214807762005031	0.0107688627786835	Visceral Adipose
GTEX-12ZZW-2326-SM-5DUW2	-0.023409569121222	-0.00470325444322492	Adipose_Visceral_Omentum	-0.0214807762005031	0.0107688627786835	Visceral Adipose
GTEX-12ZZX-1726-SM-5BC63	-0.00872046853113082	0.0100799224216429	Adipose_Visceral_Omentum	-0.0214807762005031	0.0107688627786835	Visceral Adipose
GTEX-13111-0626-SM-5LZVR	-0.0300007392729979	0.026634229437327	Adipose_Visceral_Omentum	-0.0214807762005031	0.0107688627786835	Visceral Adipose
GTEX-13112-1126-SM-5GCMY	-0.00718384911403589	0.00699407115418643	Adipose_Visceral_Omentum	-0.0214807762005031	0.0107688627786835	Visceral Adipose
GTEX-13113-1126-SM-5LZU9	-0.0193129102794331	0.0132766138121805	Adipose_Visceral_Omentum	-0.0214807762005031	0.0107688627786835	Visceral Adipose
GTEX-1313W-1626-SM-5J1OE	-0.0117948222082061	0.00723313775415041	Adipose_Visceral_Omentum	-0.0214807762005031	0.0107688627786835	Visceral Adipose
GTEX-131XE-2026-SM-5LZW1	-0.0182429312973058	0.0114989642173221	Adipose_Visceral_Omentum	-0.0214807762005031	0.0107688627786835	Visceral Adipose
GTEX-131XF-0726-SM-5GIE5	-0.0257035592377298	0.0154862816894226	Adipose_Visceral_Omentum	-0.0214807762005031	0.0107688627786835	Visceral Adipose
GTEX-131XG-0126-SM-5K7UJ	-0.02525330295625	0.020838679171728	Adipose_Visceral_Omentum	-0.0214807762005031	0.0107688627786835	Visceral Adipose
GTEX-131XH-0826-SM-5GCN8	-0.0131017561855487	0.00866262952296997	Adipose_Visceral_Omentum	-0.0214807762005031	0.0107688627786835	Visceral Adipose
GTEX-131YS-1726-SM-5HL7G	-0.00444857957238469	0.00433812005187743	Adipose_Visceral_Omentum	-0.0214807762005031	0.0107688627786835	Visceral Adipose
GTEX-132AR-0526-SM-5J2MJ	-0.0250378223767051	5.84000348496007e-05	Adipose_Visceral_Omentum	-0.0214807762005031	0.0107688627786835	Visceral Adipose
GTEX-132NY-1126-SM-5PNVE	-0.00975064399827787	0.00421404317712639	Adipose_Visceral_Omentum	-0.0214807762005031	0.0107688627786835	Visceral Adipose
GTEX-132Q8-1726-SM-5EGK8	-0.0279038633997584	-0.010005192282814	Adipose_Visceral_Omentum	-0.0214807762005031	0.0107688627786835	Visceral Adipose
GTEX-132QS-0826-SM-5K7WV	-0.0272391336531804	0.0246966267103093	Adipose_Visceral_Omentum	-0.0214807762005031	0.0107688627786835	Visceral Adipose
GTEX-1339X-0726-SM-5L3FF	-0.026750465992693	0.0257681183682713	Adipose_Visceral_Omentum	-0.0214807762005031	0.0107688627786835	Visceral Adipose
GTEX-133LE-0926-SM-5P9J1	-0.0324846659012623	0.0222356766913607	Adipose_Visceral_Omentum	-0.0214807762005031	0.0107688627786835	Visceral Adipose
GTEX-1399S-1426-SM-5PNYQ	-0.032700572011948	0.0268960585307076	Adipose_Visceral_Omentum	-0.0214807762005031	0.0107688627786835	Visceral Adipose
GTEX-1399T-1326-SM-5PNVH	-0.0086476023805546	0.00487532641365214	Adipose_Visceral_Omentum	-0.0214807762005031	0.0107688627786835	Visceral Adipose
GTEX-139D8-1626-SM-5IJFZ	-0.014885464352004	0.00311159787172869	Adipose_Visceral_Omentum	-0.0214807762005031	0.0107688627786835	Visceral Adipose
GTEX-139T6-0526-SM-5IJC9	-0.0298743333169724	0.0167209422262566	Adipose_Visceral_Omentum	-0.0214807762005031	0.0107688627786835	Visceral Adipose
GTEX-139TU-1426-SM-5LZY9	-0.0229779870912248	-0.00261543957505203	Adipose_Visceral_Omentum	-0.0214807762005031	0.0107688627786835	Visceral Adipose
GTEX-139YR-0326-SM-5J1MC	-0.0186678985558296	0.00954852271310544	Adipose_Visceral_Omentum	-0.0214807762005031	0.0107688627786835	Visceral Adipose
GTEX-13CF3-1126-SM-5LZXB	-0.0289200823519902	0.0223557507915973	Adipose_Visceral_Omentum	-0.0214807762005031	0.0107688627786835	Visceral Adipose
GTEX-13D11-0526-SM-5LZYM	-0.0229159029201994	0.00936585740410439	Adipose_Visceral_Omentum	-0.0214807762005031	0.0107688627786835	Visceral Adipose
GTEX-13FH7-1926-SM-5J2OL	-0.020259144254797	0.0303764071048709	Adipose_Visceral_Omentum	-0.0214807762005031	0.0107688627786835	Visceral Adipose
GTEX-13FHO-2026-SM-5J1OA	-0.0287077342641252	-0.00681242542642636	Adipose_Visceral_Omentum	-0.0214807762005031	0.0107688627786835	Visceral Adipose
GTEX-13FTW-0426-SM-5K7X2	-0.031178921395453	0.0251003816089101	Adipose_Visceral_Omentum	-0.0214807762005031	0.0107688627786835	Visceral Adipose
GTEX-13FTX-0626-SM-5J2NS	-0.0256130732983856	0.0167836344847982	Adipose_Visceral_Omentum	-0.0214807762005031	0.0107688627786835	Visceral Adipose
GTEX-13FXS-1326-SM-62LFR	-0.0184981954221663	0.000808395034228183	Adipose_Visceral_Omentum	-0.0214807762005031	0.0107688627786835	Visceral Adipose
GTEX-13G51-0526-SM-5IJCQ	-0.00442082021597827	0.0063142920615152	Adipose_Visceral_Omentum	-0.0214807762005031	0.0107688627786835	Visceral Adipose
GTEX-13IVO-2426-SM-5K7V9	-0.0162378803286375	0.0165280867997628	Adipose_Visceral_Omentum	-0.0214807762005031	0.0107688627786835	Visceral Adipose
GTEX-13JUV-0626-SM-5J1MQ	-0.0178941854281839	0.0147371526036819	Adipose_Visceral_Omentum	-0.0214807762005031	0.0107688627786835	Visceral Adipose
GTEX-13N11-1826-SM-5IJDS	-0.0213392144815069	-0.00410797197940601	Adipose_Visceral_Omentum	-0.0214807762005031	0.0107688627786835	Visceral Adipose
GTEX-13N1W-1226-SM-5K7UM	-0.0296529828816587	0.0174389841495215	Adipose_Visceral_Omentum	-0.0214807762005031	0.0107688627786835	Visceral Adipose
GTEX-13N2G-1926-SM-5J1O3	-0.0180862684668879	0.0107457671067108	Adipose_Visceral_Omentum	-0.0214807762005031	0.0107688627786835	Visceral Adipose
GTEX-13NYS-0726-SM-5J1OR	-0.0157453345883527	0.00248223610842166	Adipose_Visceral_Omentum	-0.0214807762005031	0.0107688627786835	Visceral Adipose
GTEX-13NZ9-2026-SM-5KM1U	-0.013241536668912	-0.000726312724951197	Adipose_Visceral_Omentum	-0.0214807762005031	0.0107688627786835	Visceral Adipose
GTEX-13NZB-0826-SM-5K7X5	-0.0101723317912066	0.00638915115732673	Adipose_Visceral_Omentum	-0.0214807762005031	0.0107688627786835	Visceral Adipose
GTEX-13O21-3126-SM-5J1OI	-0.0274499467031053	0.0187524886258401	Adipose_Visceral_Omentum	-0.0214807762005031	0.0107688627786835	Visceral Adipose
GTEX-13O3P-0926-SM-5IFFI	-0.0295435713648037	-0.020382896918148	Adipose_Visceral_Omentum	-0.0214807762005031	0.0107688627786835	Visceral Adipose
GTEX-13O3Q-1126-SM-5K7YK	-0.00642575371005075	0.00667859546833863	Adipose_Visceral_Omentum	-0.0214807762005031	0.0107688627786835	Visceral Adipose
GTEX-13O61-1926-SM-5KM1R	-0.0335724971639085	0.0153951319536622	Adipose_Visceral_Omentum	-0.0214807762005031	0.0107688627786835	Visceral Adipose
GTEX-13OVG-1326-SM-5K7Y3	-0.0254143592184988	0.0142973844991079	Adipose_Visceral_Omentum	-0.0214807762005031	0.0107688627786835	Visceral Adipose
GTEX-13OVH-1126-SM-5K7YP	-0.0388738697740301	0.0201582158221149	Adipose_Visceral_Omentum	-0.0214807762005031	0.0107688627786835	Visceral Adipose
GTEX-13OVJ-0926-SM-5K7U1	-0.0254573644811909	0.0157957990363662	Adipose_Visceral_Omentum	-0.0214807762005031	0.0107688627786835	Visceral Adipose
GTEX-13OVK-0326-SM-7KUEJ	-0.0116588922592109	0.00483557411438406	Adipose_Visceral_Omentum	-0.0214807762005031	0.0107688627786835	Visceral Adipose
GTEX-13OVL-0826-SM-5L3GV	-0.0141030091057933	0.00616012889263567	Adipose_Visceral_Omentum	-0.0214807762005031	0.0107688627786835	Visceral Adipose
GTEX-13OW6-2426-SM-5K7WO	-0.00853046559653574	0.00867886764549105	Adipose_Visceral_Omentum	-0.0214807762005031	0.0107688627786835	Visceral Adipose
GTEX-13OW7-1126-SM-5K7V6	-0.00267099951620104	0.0182675320596902	Adipose_Visceral_Omentum	-0.0214807762005031	0.0107688627786835	Visceral Adipose
GTEX-13OW8-0326-SM-5L3FB	-0.0147220017090609	0.0136107161119553	Adipose_Visceral_Omentum	-0.0214807762005031	0.0107688627786835	Visceral Adipose
GTEX-13PDP-1226-SM-5K7TW	-0.01394121516723	0.0013475601710549	Adipose_Visceral_Omentum	-0.0214807762005031	0.0107688627786835	Visceral Adipose
GTEX-13PL6-0926-SM-5KLYY	-0.0105573307889943	-0.00031705631788956	Adipose_Visceral_Omentum	-0.0214807762005031	0.0107688627786835	Visceral Adipose
GTEX-13PL7-1226-SM-5SIAR	-0.0435645349472346	0.0107167301813239	Adipose_Visceral_Omentum	-0.0214807762005031	0.0107688627786835	Visceral Adipose
GTEX-13PVQ-2226-SM-5L3G9	-0.0308312242886591	0.0224465427000176	Adipose_Visceral_Omentum	-0.0214807762005031	0.0107688627786835	Visceral Adipose
GTEX-13PVR-0526-SM-5S2OB	-0.0251916798587129	0.016902761128749	Adipose_Visceral_Omentum	-0.0214807762005031	0.0107688627786835	Visceral Adipose
GTEX-13QBU-1326-SM-5LU4K	-0.0362556311885733	0.0287339589978433	Adipose_Visceral_Omentum	-0.0214807762005031	0.0107688627786835	Visceral Adipose
GTEX-13RTK-0726-SM-5Q5EN	-0.0336415543892752	0.0203807429818339	Adipose_Visceral_Omentum	-0.0214807762005031	0.0107688627786835	Visceral Adipose
GTEX-13S7M-0826-SM-5QGQX	-0.0161792387780202	-0.00547627258626699	Adipose_Visceral_Omentum	-0.0214807762005031	0.0107688627786835	Visceral Adipose
GTEX-13S86-0926-SM-5SI6I	-0.0148491016803543	0.00646314803411935	Adipose_Visceral_Omentum	-0.0214807762005031	0.0107688627786835	Visceral Adipose
GTEX-13U4I-1726-SM-5J1MF	-0.0240674053761257	-0.00335751067117835	Adipose_Visceral_Omentum	-0.0214807762005031	0.0107688627786835	Visceral Adipose
GTEX-13VXT-0926-SM-5LU5K	-0.0218868924700623	0.00717185801790706	Adipose_Visceral_Omentum	-0.0214807762005031	0.0107688627786835	Visceral Adipose
GTEX-13VXU-1026-SM-5KLZE	-0.00998651193800657	0.0112980931543122	Adipose_Visceral_Omentum	-0.0214807762005031	0.0107688627786835	Visceral Adipose
GTEX-13W3W-1126-SM-5L3DO	-0.0191622461833565	0.0146172015268654	Adipose_Visceral_Omentum	-0.0214807762005031	0.0107688627786835	Visceral Adipose
GTEX-13W46-1226-SM-5SIAS	-0.0124380267207977	0.00699474411453838	Adipose_Visceral_Omentum	-0.0214807762005031	0.0107688627786835	Visceral Adipose
GTEX-13X6H-1726-SM-5Q5EH	-0.0419499572779481	0.0183937552180124	Adipose_Visceral_Omentum	-0.0214807762005031	0.0107688627786835	Visceral Adipose
GTEX-13X6I-1526-SM-5SIAC	-0.0246087960206998	-0.00500604769645715	Adipose_Visceral_Omentum	-0.0214807762005031	0.0107688627786835	Visceral Adipose
GTEX-13X6J-1926-SM-5TDCU	-0.00724080412438034	0.00119550586926137	Adipose_Visceral_Omentum	-0.0214807762005031	0.0107688627786835	Visceral Adipose
GTEX-13X6K-0726-SM-5LU2Z	-0.0120188722868696	0.0101882262491404	Adipose_Visceral_Omentum	-0.0214807762005031	0.0107688627786835	Visceral Adipose
GTEX-13YAN-1126-SM-5TDC7	-0.0352201338205761	0.0110418647026079	Adipose_Visceral_Omentum	-0.0214807762005031	0.0107688627786835	Visceral Adipose
GTEX-1445S-2426-SM-79ON2	-0.0296740587736286	0.0195160483262482	Adipose_Visceral_Omentum	-0.0214807762005031	0.0107688627786835	Visceral Adipose
GTEX-144GM-0626-SM-79OKY	-0.0253119808790014	0.00853206428952627	Adipose_Visceral_Omentum	-0.0214807762005031	0.0107688627786835	Visceral Adipose
GTEX-144GN-0726-SM-5O98O	-0.0197102564165393	0.00805233387110362	Adipose_Visceral_Omentum	-0.0214807762005031	0.0107688627786835	Visceral Adipose
GTEX-145LT-1526-SM-5O98P	-0.0229782799478082	0.0193620306863232	Adipose_Visceral_Omentum	-0.0214807762005031	0.0107688627786835	Visceral Adipose
GTEX-145LU-1226-SM-5LU9B	-0.0100140790273917	0.00682879819133502	Adipose_Visceral_Omentum	-0.0214807762005031	0.0107688627786835	Visceral Adipose
GTEX-145LV-1026-SM-5O9AE	-0.0213795187888544	0.0207101302701165	Adipose_Visceral_Omentum	-0.0214807762005031	0.0107688627786835	Visceral Adipose
GTEX-145ME-0726-SM-5O9A3	-0.0186767578393183	0.00114827613809382	Adipose_Visceral_Omentum	-0.0214807762005031	0.0107688627786835	Visceral Adipose
GTEX-145MF-1026-SM-5Q5EQ	-0.00491628096881481	0.0136176499723537	Adipose_Visceral_Omentum	-0.0214807762005031	0.0107688627786835	Visceral Adipose
GTEX-145MI-0826-SM-5SI95	-0.0153107530023297	0.00335937338875198	Adipose_Visceral_Omentum	-0.0214807762005031	0.0107688627786835	Visceral Adipose
GTEX-146FH-2026-SM-5SI9I	-0.0238011737767897	0.0129097970351681	Adipose_Visceral_Omentum	-0.0214807762005031	0.0107688627786835	Visceral Adipose
GTEX-146FR-0226-SM-5Q5F6	-0.033276556143369	0.00215907627206274	Adipose_Visceral_Omentum	-0.0214807762005031	0.0107688627786835	Visceral Adipose
GTEX-14753-2526-SM-5LU97	-0.0242417725701164	0.0150799431247246	Adipose_Visceral_Omentum	-0.0214807762005031	0.0107688627786835	Visceral Adipose
GTEX-147JS-1026-SM-5S2MP	-0.0112727178326025	0.00685282425430087	Adipose_Visceral_Omentum	-0.0214807762005031	0.0107688627786835	Visceral Adipose
GTEX-14A6H-1026-SM-5SIAZ	-0.017610661299699	-0.0129998824098195	Adipose_Visceral_Omentum	-0.0214807762005031	0.0107688627786835	Visceral Adipose
GTEX-14ABY-1926-SM-62LDJ	-0.0116413852986897	0.00505986471517869	Adipose_Visceral_Omentum	-0.0214807762005031	0.0107688627786835	Visceral Adipose
GTEX-14AS3-0426-SM-5QGQK	-0.00623611632436492	0.00835769031662195	Adipose_Visceral_Omentum	-0.0214807762005031	0.0107688627786835	Visceral Adipose
GTEX-14B4R-0526-SM-5QGQT	-0.0294844841976237	0.0198671810710442	Adipose_Visceral_Omentum	-0.0214807762005031	0.0107688627786835	Visceral Adipose
GTEX-14BIL-2426-SM-5QGQR	-0.021933379773604	0.00561908177744725	Adipose_Visceral_Omentum	-0.0214807762005031	0.0107688627786835	Visceral Adipose
GTEX-14BIM-1626-SM-7EWD2	-0.0162632237598654	0.0164046489453672	Adipose_Visceral_Omentum	-0.0214807762005031	0.0107688627786835	Visceral Adipose
GTEX-14BIN-1226-SM-5S2OM	-0.0132108116143274	0.000220081277819002	Adipose_Visceral_Omentum	-0.0214807762005031	0.0107688627786835	Visceral Adipose
GTEX-14BMU-0626-SM-73KZ6	-0.033525460289648	0.0340551536387334	Adipose_Visceral_Omentum	-0.0214807762005031	0.0107688627786835	Visceral Adipose
GTEX-14BMV-1626-SM-73KVQ	-0.00706934925407369	0.00607520282158013	Adipose_Visceral_Omentum	-0.0214807762005031	0.0107688627786835	Visceral Adipose
GTEX-14C38-1026-SM-73KY7	-0.0294430814151947	0.0045552238289625	Adipose_Visceral_Omentum	-0.0214807762005031	0.0107688627786835	Visceral Adipose
GTEX-14C39-0826-SM-5TDDU	-0.0409217299853575	0.0279139102828524	Adipose_Visceral_Omentum	-0.0214807762005031	0.0107688627786835	Visceral Adipose
GTEX-14C5O-0926-SM-793DM	-0.0239107374917058	0.00580922288254268	Adipose_Visceral_Omentum	-0.0214807762005031	0.0107688627786835	Visceral Adipose
GTEX-14DAQ-2526-SM-5RQIO	-0.0123752068375917	-0.000668605868129485	Adipose_Visceral_Omentum	-0.0214807762005031	0.0107688627786835	Visceral Adipose
GTEX-14DAR-0426-SM-664MW	-0.0286642539680351	0.00704461294029634	Adipose_Visceral_Omentum	-0.0214807762005031	0.0107688627786835	Visceral Adipose
GTEX-14E1K-0426-SM-5S2PF	-0.0129081070012314	0.00724074090429267	Adipose_Visceral_Omentum	-0.0214807762005031	0.0107688627786835	Visceral Adipose
GTEX-14E6C-1226-SM-5ZZUN	-0.0360085868331071	0.0179091290069085	Adipose_Visceral_Omentum	-0.0214807762005031	0.0107688627786835	Visceral Adipose
GTEX-14E6D-1326-SM-62LES	-0.0119713236359553	0.00240119286905699	Adipose_Visceral_Omentum	-0.0214807762005031	0.0107688627786835	Visceral Adipose
GTEX-14E6E-0226-SM-7DUEF	-0.0141866842626373	0.0213656213530219	Adipose_Visceral_Omentum	-0.0214807762005031	0.0107688627786835	Visceral Adipose
GTEX-14E7W-2326-SM-69LQC	-0.0139928119470248	-0.00266155876615962	Adipose_Visceral_Omentum	-0.0214807762005031	0.0107688627786835	Visceral Adipose
GTEX-14ICK-1726-SM-6AJA5	-0.0288847252493505	0.0319373864828345	Adipose_Visceral_Omentum	-0.0214807762005031	0.0107688627786835	Visceral Adipose
GTEX-14ICL-0926-SM-5S2TU	-0.0274447508980901	0.0382035563306869	Adipose_Visceral_Omentum	-0.0214807762005031	0.0107688627786835	Visceral Adipose
GTEX-14JG6-0526-SM-6LLIH	-0.0265966502588277	0.0285492173500022	Adipose_Visceral_Omentum	-0.0214807762005031	0.0107688627786835	Visceral Adipose
GTEX-14JIY-1426-SM-6EU29	-0.0101307621972525	0.00378007860877108	Adipose_Visceral_Omentum	-0.0214807762005031	0.0107688627786835	Visceral Adipose
GTEX-14PHW-1626-SM-6EU2H	-0.0302011260491094	0.00887230909671876	Adipose_Visceral_Omentum	-0.0214807762005031	0.0107688627786835	Visceral Adipose
GTEX-14PHX-1626-SM-69LQB	-0.0331950920925426	0.0130731308907683	Adipose_Visceral_Omentum	-0.0214807762005031	0.0107688627786835	Visceral Adipose
GTEX-14PHY-1026-SM-62LEV	-0.0219948181690906	0.00822935575465991	Adipose_Visceral_Omentum	-0.0214807762005031	0.0107688627786835	Visceral Adipose
GTEX-14PJ2-1426-SM-62LFF	-0.0124723746001563	0.00861149372324734	Adipose_Visceral_Omentum	-0.0214807762005031	0.0107688627786835	Visceral Adipose
GTEX-14PJ3-0726-SM-69LQE	-0.0109647869573154	0.00952979065162816	Adipose_Visceral_Omentum	-0.0214807762005031	0.0107688627786835	Visceral Adipose
GTEX-14PJ4-0126-SM-62LEZ	-0.035959848656715	0.0238917319794143	Adipose_Visceral_Omentum	-0.0214807762005031	0.0107688627786835	Visceral Adipose
GTEX-14PJ5-0426-SM-5ZZW2	-0.0245756143166833	0.00587115194022589	Adipose_Visceral_Omentum	-0.0214807762005031	0.0107688627786835	Visceral Adipose
GTEX-14PJM-1226-SM-686Z7	-0.0154892760112391	-0.00110430538416711	Adipose_Visceral_Omentum	-0.0214807762005031	0.0107688627786835	Visceral Adipose
GTEX-14PJN-0626-SM-6EU13	-0.0329228713363354	0.0234764688423511	Adipose_Visceral_Omentum	-0.0214807762005031	0.0107688627786835	Visceral Adipose
GTEX-14PJO-1626-SM-69LPQ	-0.0200150420250484	0.00907884755967785	Adipose_Visceral_Omentum	-0.0214807762005031	0.0107688627786835	Visceral Adipose
GTEX-14PK6-0926-SM-62LF4	-0.029666132389737	0.0252352626794619	Adipose_Visceral_Omentum	-0.0214807762005031	0.0107688627786835	Visceral Adipose
GTEX-14PKU-0226-SM-6EU16	-0.0122039844862175	0.030863297101199	Adipose_Visceral_Omentum	-0.0214807762005031	0.0107688627786835	Visceral Adipose
GTEX-14PN3-0326-SM-6EU1X	-0.027206567345736	0.0273659423259422	Adipose_Visceral_Omentum	-0.0214807762005031	0.0107688627786835	Visceral Adipose
GTEX-14PN4-1426-SM-6LLJ4	-0.0333204937517642	0.0207512432449176	Adipose_Visceral_Omentum	-0.0214807762005031	0.0107688627786835	Visceral Adipose
GTEX-15CHC-0826-SM-686YW	-0.0238266318825432	0.0189897930157673	Adipose_Visceral_Omentum	-0.0214807762005031	0.0107688627786835	Visceral Adipose
GTEX-15CHQ-1126-SM-686YY	-0.0224222493821738	-0.00567376348693983	Adipose_Visceral_Omentum	-0.0214807762005031	0.0107688627786835	Visceral Adipose
GTEX-15D1Q-1326-SM-69LOA	-0.0162626856094212	-0.00368783323561108	Adipose_Visceral_Omentum	-0.0214807762005031	0.0107688627786835	Visceral Adipose
GTEX-15DCZ-1726-SM-69LPX	-0.017340221101582	0.00340036971129407	Adipose_Visceral_Omentum	-0.0214807762005031	0.0107688627786835	Visceral Adipose
GTEX-15DYW-1526-SM-7KUEP	-0.0112775210068442	0.00412064506282542	Adipose_Visceral_Omentum	-0.0214807762005031	0.0107688627786835	Visceral Adipose
GTEX-15DZA-0626-SM-6PANC	-0.0321223176542781	0.0232320626297607	Adipose_Visceral_Omentum	-0.0214807762005031	0.0107688627786835	Visceral Adipose
GTEX-15EOM-2326-SM-7KUMV	-0.0253453338161103	0.0168579476529294	Adipose_Visceral_Omentum	-0.0214807762005031	0.0107688627786835	Visceral Adipose
GTEX-15ER7-1026-SM-7KUMD	-0.00821846536781439	0.0027431015763412	Adipose_Visceral_Omentum	-0.0214807762005031	0.0107688627786835	Visceral Adipose
GTEX-15EU6-1726-SM-6M48H	-0.0277249831992693	0.016245885833147	Adipose_Visceral_Omentum	-0.0214807762005031	0.0107688627786835	Visceral Adipose
GTEX-15G19-1126-SM-7KUEL	-0.0208802719066881	-0.00026853582030867	Adipose_Visceral_Omentum	-0.0214807762005031	0.0107688627786835	Visceral Adipose
GTEX-15RIE-0126-SM-7KUF8	-0.0110727849228252	0.00621353225205745	Adipose_Visceral_Omentum	-0.0214807762005031	0.0107688627786835	Visceral Adipose
GTEX-15SHU-2326-SM-7KUMC	-0.0132330728434387	0.00926504447288868	Adipose_Visceral_Omentum	-0.0214807762005031	0.0107688627786835	Visceral Adipose
GTEX-15SHW-1726-SM-6LPJ2	-0.0534439586105219	-0.0325943634612852	Adipose_Visceral_Omentum	-0.0214807762005031	0.0107688627786835	Visceral Adipose
GTEX-15SKB-1626-SM-6PAL6	-0.0190551990500974	0.00354620770993671	Adipose_Visceral_Omentum	-0.0214807762005031	0.0107688627786835	Visceral Adipose
GTEX-15UKP-1426-SM-7KUDX	-0.0175941360999583	0.0222333043165842	Adipose_Visceral_Omentum	-0.0214807762005031	0.0107688627786835	Visceral Adipose
GTEX-169BO-0426-SM-7EPI1	-0.0130986643026788	0.0026929771283314	Adipose_Visceral_Omentum	-0.0214807762005031	0.0107688627786835	Visceral Adipose
GTEX-16AAH-1526-SM-7LT9W	-0.026694814163353	0.0132310087046937	Adipose_Visceral_Omentum	-0.0214807762005031	0.0107688627786835	Visceral Adipose
GTEX-16BQI-1126-SM-7KULF	-0.0319648749753053	0.0241933078331767	Adipose_Visceral_Omentum	-0.0214807762005031	0.0107688627786835	Visceral Adipose
GTEX-16GPK-1326-SM-7KUE4	-0.00965228408675055	0.00464890125476123	Adipose_Visceral_Omentum	-0.0214807762005031	0.0107688627786835	Visceral Adipose
GTEX-16MTA-1326-SM-6PALX	-0.0268519615828799	0.0217998162974818	Adipose_Visceral_Omentum	-0.0214807762005031	0.0107688627786835	Visceral Adipose
GTEX-16NGA-0526-SM-731AJ	-0.0116673016982592	0.0148373632879229	Adipose_Visceral_Omentum	-0.0214807762005031	0.0107688627786835	Visceral Adipose
GTEX-16NPV-0626-SM-7IGOR	-0.0198822091069936	-0.00146865958303523	Adipose_Visceral_Omentum	-0.0214807762005031	0.0107688627786835	Visceral Adipose
GTEX-16NPX-1026-SM-6PAM7	-0.0289523383560078	0.00498380387110244	Adipose_Visceral_Omentum	-0.0214807762005031	0.0107688627786835	Visceral Adipose
GTEX-16XZZ-1626-SM-7KUEC	-0.03584938017348	0.0186137577529047	Adipose_Visceral_Omentum	-0.0214807762005031	0.0107688627786835	Visceral Adipose
GTEX-178AV-0626-SM-6PAM1	-0.00945582574371202	0.00792242640630439	Adipose_Visceral_Omentum	-0.0214807762005031	0.0107688627786835	Visceral Adipose
GTEX-17EVP-1426-SM-79OMN	-0.0146234176983823	0.0100209336174703	Adipose_Visceral_Omentum	-0.0214807762005031	0.0107688627786835	Visceral Adipose
GTEX-17EVQ-0626-SM-7KFTB	-0.0325623233623253	-0.0119340998439272	Adipose_Visceral_Omentum	-0.0214807762005031	0.0107688627786835	Visceral Adipose
GTEX-17F96-0726-SM-793CB	-0.0165177870078578	-0.00137026371264798	Adipose_Visceral_Omentum	-0.0214807762005031	0.0107688627786835	Visceral Adipose
GTEX-17F97-1226-SM-79OJT	-0.0264406580364042	-0.0058149225756863	Adipose_Visceral_Omentum	-0.0214807762005031	0.0107688627786835	Visceral Adipose
GTEX-17F98-0326-SM-7DHLH	-0.0282616575262716	0.0305944668148526	Adipose_Visceral_Omentum	-0.0214807762005031	0.0107688627786835	Visceral Adipose
GTEX-17F9E-1326-SM-7DHL4	-0.0291170258694955	0.0141488417222415	Adipose_Visceral_Omentum	-0.0214807762005031	0.0107688627786835	Visceral Adipose
GTEX-17F9Y-0726-SM-7LT9G	-0.013188118453364	0.00393098598541289	Adipose_Visceral_Omentum	-0.0214807762005031	0.0107688627786835	Visceral Adipose
GTEX-17GQL-0826-SM-731AM	-0.0257462107848529	0.0218300060297596	Adipose_Visceral_Omentum	-0.0214807762005031	0.0107688627786835	Visceral Adipose
GTEX-17HGU-1726-SM-79OKM	-0.0208143881834012	0.0128611270947294	Adipose_Visceral_Omentum	-0.0214807762005031	0.0107688627786835	Visceral Adipose
GTEX-17HHE-1526-SM-793AS	-0.0113768051420314	0.0130056472785176	Adipose_Visceral_Omentum	-0.0214807762005031	0.0107688627786835	Visceral Adipose
GTEX-17HHY-1026-SM-7LG5E	-0.00897232762439298	0.00486983414445505	Adipose_Visceral_Omentum	-0.0214807762005031	0.0107688627786835	Visceral Adipose
GTEX-17HII-0826-SM-7DUFH	-0.0227924647660815	0.000408486252215179	Adipose_Visceral_Omentum	-0.0214807762005031	0.0107688627786835	Visceral Adipose
GTEX-17JCI-1626-SM-7EPGZ	-0.0115450904593148	0.00147877225376242	Adipose_Visceral_Omentum	-0.0214807762005031	0.0107688627786835	Visceral Adipose
GTEX-17KNJ-0426-SM-718AK	-0.0111111455829323	0.00282584412047064	Adipose_Visceral_Omentum	-0.0214807762005031	0.0107688627786835	Visceral Adipose
GTEX-17MF6-1326-SM-79ONE	-0.0306123202483454	-0.0123377299525701	Adipose_Visceral_Omentum	-0.0214807762005031	0.0107688627786835	Visceral Adipose
GTEX-17MFQ-1126-SM-7LT9O	-0.0285240716243826	0.01302492243527	Adipose_Visceral_Omentum	-0.0214807762005031	0.0107688627786835	Visceral Adipose
GTEX-183FY-1226-SM-7DHLK	-0.0285816408362438	0.015534508125619	Adipose_Visceral_Omentum	-0.0214807762005031	0.0107688627786835	Visceral Adipose
GTEX-18465-1826-SM-731BB	-0.0104224120394657	0.00433261831097191	Adipose_Visceral_Omentum	-0.0214807762005031	0.0107688627786835	Visceral Adipose
GTEX-18A66-1926-SM-7LTAG	-0.0228214063397122	0.0252232498434728	Adipose_Visceral_Omentum	-0.0214807762005031	0.0107688627786835	Visceral Adipose
GTEX-18A67-1326-SM-7LT8V	-0.023625244637628	0.0129697027189235	Adipose_Visceral_Omentum	-0.0214807762005031	0.0107688627786835	Visceral Adipose
GTEX-18A6Q-1026-SM-7LT9S	-0.0276359684243636	-0.0131645322278702	Adipose_Visceral_Omentum	-0.0214807762005031	0.0107688627786835	Visceral Adipose
GTEX-18A7A-0926-SM-7LT8H	-0.00758681644479994	0.0104444015268561	Adipose_Visceral_Omentum	-0.0214807762005031	0.0107688627786835	Visceral Adipose
GTEX-18A7B-1226-SM-718AU	-0.0274101142005183	0.00216426348957888	Adipose_Visceral_Omentum	-0.0214807762005031	0.0107688627786835	Visceral Adipose
GTEX-18D9A-0726-SM-7LTA7	-0.0286161439462049	0.0138528786381232	Adipose_Visceral_Omentum	-0.0214807762005031	0.0107688627786835	Visceral Adipose
GTEX-18D9B-1726-SM-7LTAP	-0.0243857942008825	0.0221247384223879	Adipose_Visceral_Omentum	-0.0214807762005031	0.0107688627786835	Visceral Adipose
GTEX-18D9U-0426-SM-731AN	-0.0296276215952413	0.0179106964724899	Adipose_Visceral_Omentum	-0.0214807762005031	0.0107688627786835	Visceral Adipose
GTEX-18QFQ-1326-SM-731CF	-0.0322426295962946	0.00776294375574411	Adipose_Visceral_Omentum	-0.0214807762005031	0.0107688627786835	Visceral Adipose
GTEX-1A32A-0926-SM-718AB	-0.0299180621628674	0.0218413472401098	Adipose_Visceral_Omentum	-0.0214807762005031	0.0107688627786835	Visceral Adipose
GTEX-1A3MV-0626-SM-731CH	-0.0324696194919205	0.0231093033660574	Adipose_Visceral_Omentum	-0.0214807762005031	0.0107688627786835	Visceral Adipose
GTEX-1A3MX-0826-SM-72D64	-0.02719386515624	0.01513671057075	Adipose_Visceral_Omentum	-0.0214807762005031	0.0107688627786835	Visceral Adipose
GTEX-1A8G6-2026-SM-73KYC	-0.017738696031419	0.00039153238515524	Adipose_Visceral_Omentum	-0.0214807762005031	0.0107688627786835	Visceral Adipose
GTEX-1A8G7-1226-SM-73KYP	-0.0195830459565123	0.00292207586192505	Adipose_Visceral_Omentum	-0.0214807762005031	0.0107688627786835	Visceral Adipose
GTEX-1AMEY-0526-SM-72D62	-0.0276593903139396	0.00701305121770925	Adipose_Visceral_Omentum	-0.0214807762005031	0.0107688627786835	Visceral Adipose
GTEX-1AMFI-1026-SM-73KYM	-0.0194888153237385	0.029999168392915	Adipose_Visceral_Omentum	-0.0214807762005031	0.0107688627786835	Visceral Adipose
GTEX-1AX8Z-1626-SM-73KWD	-0.0318020813886079	0.00044920664957039	Adipose_Visceral_Omentum	-0.0214807762005031	0.0107688627786835	Visceral Adipose
GTEX-1AX9I-1726-SM-731BX	-0.00983898414542187	0.0177379550169353	Adipose_Visceral_Omentum	-0.0214807762005031	0.0107688627786835	Visceral Adipose
GTEX-1AX9J-2226-SM-731CW	-0.0287024461953653	0.0237861573917939	Adipose_Visceral_Omentum	-0.0214807762005031	0.0107688627786835	Visceral Adipose
GTEX-1AX9K-0926-SM-7939G	-0.0210972797313298	0.0209908533544247	Adipose_Visceral_Omentum	-0.0214807762005031	0.0107688627786835	Visceral Adipose
GTEX-1AYCT-1126-SM-79OO8	-0.0279356256002326	0.0127513978080784	Adipose_Visceral_Omentum	-0.0214807762005031	0.0107688627786835	Visceral Adipose
GTEX-1AYD5-0126-SM-7DUG5	-0.0501755213737702	-0.0379163921826389	Adipose_Visceral_Omentum	-0.0214807762005031	0.0107688627786835	Visceral Adipose
GTEX-1B8KE-0826-SM-72D6S	-0.0185932548436559	0.0201487385375863	Adipose_Visceral_Omentum	-0.0214807762005031	0.0107688627786835	Visceral Adipose
GTEX-1B8KZ-1026-SM-73KYN	-0.0239156900758355	0.0029173046940003	Adipose_Visceral_Omentum	-0.0214807762005031	0.0107688627786835	Visceral Adipose
GTEX-1B8SF-1726-SM-73KZ5	-0.0127255711135577	0.00215709766679222	Adipose_Visceral_Omentum	-0.0214807762005031	0.0107688627786835	Visceral Adipose
GTEX-1B8SG-1426-SM-7EWEM	-0.0148007668304111	0.00333480538894983	Adipose_Visceral_Omentum	-0.0214807762005031	0.0107688627786835	Visceral Adipose
GTEX-1B932-1726-SM-793A5	-0.0144513943829643	0.00265200327053884	Adipose_Visceral_Omentum	-0.0214807762005031	0.0107688627786835	Visceral Adipose
GTEX-1B933-1326-SM-7939U	-0.0161661740861327	0.00849949381618532	Adipose_Visceral_Omentum	-0.0214807762005031	0.0107688627786835	Visceral Adipose
GTEX-1B97I-0526-SM-73KXE	-0.0190335313128419	0.024439345279302	Adipose_Visceral_Omentum	-0.0214807762005031	0.0107688627786835	Visceral Adipose
GTEX-1B996-1226-SM-73KWZ	-0.0195914402980942	0.0163274447116558	Adipose_Visceral_Omentum	-0.0214807762005031	0.0107688627786835	Visceral Adipose
GTEX-1BAJH-2126-SM-7EWFB	-0.00540870291670662	0.00287198458487345	Adipose_Visceral_Omentum	-0.0214807762005031	0.0107688627786835	Visceral Adipose
GTEX-1C2JI-0826-SM-7EPHB	-0.0230011190697821	0.0142910159058694	Adipose_Visceral_Omentum	-0.0214807762005031	0.0107688627786835	Visceral Adipose
GTEX-1C64O-1526-SM-7EWES	-0.0460271917204481	-0.0454102655116271	Adipose_Visceral_Omentum	-0.0214807762005031	0.0107688627786835	Visceral Adipose
GTEX-1C6VQ-1526-SM-73KU9	-0.0186588962056121	0.00415628859320614	Adipose_Visceral_Omentum	-0.0214807762005031	0.0107688627786835	Visceral Adipose
GTEX-1C6VR-1126-SM-7EPHD	-0.0112003060355081	0.00522759881988223	Adipose_Visceral_Omentum	-0.0214807762005031	0.0107688627786835	Visceral Adipose
GTEX-1C6VS-1826-SM-73KXN	-0.0188371936064237	0.0153822332828818	Adipose_Visceral_Omentum	-0.0214807762005031	0.0107688627786835	Visceral Adipose
GTEX-1CAMR-0326-SM-793AH	-0.0308132763262366	0.018725117508238	Adipose_Visceral_Omentum	-0.0214807762005031	0.0107688627786835	Visceral Adipose
GTEX-1CAV2-0226-SM-7IGPQ	-0.0346540784194747	0.0266412932548901	Adipose_Visceral_Omentum	-0.0214807762005031	0.0107688627786835	Visceral Adipose
GTEX-1CB4E-0826-SM-793CS	-0.0231799178873737	0.0142095473424442	Adipose_Visceral_Omentum	-0.0214807762005031	0.0107688627786835	Visceral Adipose
GTEX-1CB4F-1126-SM-79OLG	-0.00612341239735668	0.00401357093775158	Adipose_Visceral_Omentum	-0.0214807762005031	0.0107688627786835	Visceral Adipose
GTEX-1CB4G-2126-SM-7IGQ8	-0.0127134485609047	0.00337865503725099	Adipose_Visceral_Omentum	-0.0214807762005031	0.0107688627786835	Visceral Adipose
GTEX-1EH9U-1326-SM-79OM3	-0.0141935265518158	0.0050372232615074	Adipose_Visceral_Omentum	-0.0214807762005031	0.0107688627786835	Visceral Adipose
GTEX-1EN7A-1626-SM-79OLV	-0.0173875348973055	0.00356289224366388	Adipose_Visceral_Omentum	-0.0214807762005031	0.0107688627786835	Visceral Adipose
GTEX-1EU9M-1126-SM-793DE	-0.0365705987125019	0.0166130019848531	Adipose_Visceral_Omentum	-0.0214807762005031	0.0107688627786835	Visceral Adipose
GTEX-1EWIQ-2526-SM-7EPIJ	-0.00979493274137083	0.000909037431676028	Adipose_Visceral_Omentum	-0.0214807762005031	0.0107688627786835	Visceral Adipose
GTEX-U8XE-1926-SM-3DB98	-0.0294675608335576	0.024160601004865	Adipose_Visceral_Omentum	-0.0214807762005031	0.0107688627786835	Visceral Adipose
GTEX-UPK5-1826-SM-3GAEB	-0.0186119019257203	0.00452354482373731	Adipose_Visceral_Omentum	-0.0214807762005031	0.0107688627786835	Visceral Adipose
GTEX-UTHO-1826-SM-3GAFE	-0.0208838788277502	0.0205474101443909	Adipose_Visceral_Omentum	-0.0214807762005031	0.0107688627786835	Visceral Adipose
GTEX-VUSG-1426-SM-3GIJN	-0.0138099508276617	0.0290397664140536	Adipose_Visceral_Omentum	-0.0214807762005031	0.0107688627786835	Visceral Adipose
GTEX-W5X1-1426-SM-3GIKH	-0.0223632020374705	0.0077997580891003	Adipose_Visceral_Omentum	-0.0214807762005031	0.0107688627786835	Visceral Adipose
GTEX-WEY5-1326-SM-3GILS	-0.0222436021005413	0.0230884887950736	Adipose_Visceral_Omentum	-0.0214807762005031	0.0107688627786835	Visceral Adipose
GTEX-WFJO-1026-SM-3GIKL	-0.038394568165904	0.0370801126509807	Adipose_Visceral_Omentum	-0.0214807762005031	0.0107688627786835	Visceral Adipose
GTEX-WFON-1226-SM-3TW8F	-0.0237083683736268	0.0121163623576195	Adipose_Visceral_Omentum	-0.0214807762005031	0.0107688627786835	Visceral Adipose
GTEX-WH7G-1126-SM-3NMBK	-0.0258562220295639	0.0253681465586042	Adipose_Visceral_Omentum	-0.0214807762005031	0.0107688627786835	Visceral Adipose
GTEX-WHPG-0626-SM-3NMBD	-0.0230868431544817	0.0100301748770375	Adipose_Visceral_Omentum	-0.0214807762005031	0.0107688627786835	Visceral Adipose
GTEX-WHWD-0826-SM-3LK6R	-0.011260001760848	0.00773511958293812	Adipose_Visceral_Omentum	-0.0214807762005031	0.0107688627786835	Visceral Adipose
GTEX-WK11-2426-SM-3NMAA	-0.010543632639723	0.0117910129967996	Adipose_Visceral_Omentum	-0.0214807762005031	0.0107688627786835	Visceral Adipose
GTEX-WL46-2026-SM-3LK7U	-0.00631541070155007	0.0112913008156138	Adipose_Visceral_Omentum	-0.0214807762005031	0.0107688627786835	Visceral Adipose
GTEX-WOFM-0726-SM-3MJF8	-0.0147683672753976	0.0198513193346037	Adipose_Visceral_Omentum	-0.0214807762005031	0.0107688627786835	Visceral Adipose
GTEX-WRHK-0826-SM-3MJFG	-0.0143201377653365	0.0221262857220077	Adipose_Visceral_Omentum	-0.0214807762005031	0.0107688627786835	Visceral Adipose
GTEX-WWTW-1326-SM-4MVNT	-0.0196860702428165	-0.00502858464488311	Adipose_Visceral_Omentum	-0.0214807762005031	0.0107688627786835	Visceral Adipose
GTEX-WXYG-0926-SM-3NB2O	-0.0143996851182652	0.0144879755756241	Adipose_Visceral_Omentum	-0.0214807762005031	0.0107688627786835	Visceral Adipose
GTEX-WY7C-0926-SM-3NB34	-0.0300081225846871	0.0151029043127968	Adipose_Visceral_Omentum	-0.0214807762005031	0.0107688627786835	Visceral Adipose
GTEX-WYBS-1026-SM-4ONCY	-0.0183415186047892	-0.000931814678079783	Adipose_Visceral_Omentum	-0.0214807762005031	0.0107688627786835	Visceral Adipose
GTEX-WYJK-1426-SM-3NM8V	-0.0248434279928795	0.0222606118238602	Adipose_Visceral_Omentum	-0.0214807762005031	0.0107688627786835	Visceral Adipose
GTEX-WYVS-0626-SM-4SOJY	-0.0101491948676686	0.00219548320450731	Adipose_Visceral_Omentum	-0.0214807762005031	0.0107688627786835	Visceral Adipose
GTEX-X3Y1-0926-SM-3P5YT	-0.0185387358652121	0.0019079868611659	Adipose_Visceral_Omentum	-0.0214807762005031	0.0107688627786835	Visceral Adipose
GTEX-X585-2526-SM-4QAS1	-0.00647747000923913	0.0116606278249944	Adipose_Visceral_Omentum	-0.0214807762005031	0.0107688627786835	Visceral Adipose
GTEX-X8HC-2326-SM-4QAS4	-0.027528120207757	0.00980868697332227	Adipose_Visceral_Omentum	-0.0214807762005031	0.0107688627786835	Visceral Adipose
GTEX-XAJ8-0226-SM-4GIB2	-0.0171736612910437	0.0202662210633387	Adipose_Visceral_Omentum	-0.0214807762005031	0.0107688627786835	Visceral Adipose
GTEX-XBEC-1826-SM-4QASN	-0.014140873364933	7.81614655353617e-05	Adipose_Visceral_Omentum	-0.0214807762005031	0.0107688627786835	Visceral Adipose
GTEX-XBED-1326-SM-4AT4F	-0.0304620026815902	0.0148279779776431	Adipose_Visceral_Omentum	-0.0214807762005031	0.0107688627786835	Visceral Adipose
GTEX-XBEW-1726-SM-4RGMA	-0.024698208624173	0.0234358489277612	Adipose_Visceral_Omentum	-0.0214807762005031	0.0107688627786835	Visceral Adipose
GTEX-XGQ4-1026-SM-4AT4L	-0.0222892912194545	0.00987120779652561	Adipose_Visceral_Omentum	-0.0214807762005031	0.0107688627786835	Visceral Adipose
GTEX-XLM4-1026-SM-4AT51	-0.0193186806612465	0.00177340620458343	Adipose_Visceral_Omentum	-0.0214807762005031	0.0107688627786835	Visceral Adipose
GTEX-XMK1-0926-SM-4B66X	-0.0119530158474549	0.00933291267805168	Adipose_Visceral_Omentum	-0.0214807762005031	0.0107688627786835	Visceral Adipose
GTEX-XOT4-0826-SM-4B66Y	-0.0096367166528571	0.00537220965618127	Adipose_Visceral_Omentum	-0.0214807762005031	0.0107688627786835	Visceral Adipose
GTEX-XQ3S-2426-SM-4WAYB	-0.00662293376648925	0.00241026990805058	Adipose_Visceral_Omentum	-0.0214807762005031	0.0107688627786835	Visceral Adipose
GTEX-XQ8I-1426-SM-4BOPW	-0.0114444568717769	0.00376106022947075	Adipose_Visceral_Omentum	-0.0214807762005031	0.0107688627786835	Visceral Adipose
GTEX-XUZC-1126-SM-4BOPZ	-0.0221084751190506	0.00798179003883747	Adipose_Visceral_Omentum	-0.0214807762005031	0.0107688627786835	Visceral Adipose
GTEX-XV7Q-1726-SM-4BRUU	-0.0126292110432499	0.00794937108969722	Adipose_Visceral_Omentum	-0.0214807762005031	0.0107688627786835	Visceral Adipose
GTEX-XXEK-1426-SM-4BRW1	-0.0159083044948269	0.0109995832161871	Adipose_Visceral_Omentum	-0.0214807762005031	0.0107688627786835	Visceral Adipose
GTEX-XYKS-1826-SM-4E3JV	-0.0470706025845491	-0.0211707376814361	Adipose_Visceral_Omentum	-0.0214807762005031	0.0107688627786835	Visceral Adipose
GTEX-Y111-0926-SM-4SOIU	-0.0113788883416466	0.00287537258321256	Adipose_Visceral_Omentum	-0.0214807762005031	0.0107688627786835	Visceral Adipose
GTEX-Y114-1326-SM-4TT9A	-0.0423755759607729	0.0229963348119691	Adipose_Visceral_Omentum	-0.0214807762005031	0.0107688627786835	Visceral Adipose
GTEX-Y3I4-0726-SM-4TT7M	-0.0316452204074955	0.00324982964376744	Adipose_Visceral_Omentum	-0.0214807762005031	0.0107688627786835	Visceral Adipose
GTEX-Y5LM-0826-SM-4VDSW	-0.0265297512453956	0.0351923790526646	Adipose_Visceral_Omentum	-0.0214807762005031	0.0107688627786835	Visceral Adipose
GTEX-Y5V5-0226-SM-5S2N8	-0.0150467130029149	0.00621631988246189	Adipose_Visceral_Omentum	-0.0214807762005031	0.0107688627786835	Visceral Adipose
GTEX-Y5V6-0626-SM-4WWFY	-0.0189175316870121	0.00830806473524086	Adipose_Visceral_Omentum	-0.0214807762005031	0.0107688627786835	Visceral Adipose
GTEX-Y8E4-1226-SM-5IFIM	-0.0109681095711208	-0.00200041214736207	Adipose_Visceral_Omentum	-0.0214807762005031	0.0107688627786835	Visceral Adipose
GTEX-Y8LW-0926-SM-4VBQ8	-0.0228519153690846	0.020586860909462	Adipose_Visceral_Omentum	-0.0214807762005031	0.0107688627786835	Visceral Adipose
GTEX-Y9LG-1226-SM-4VBQA	-0.0503443036941261	-0.00890496454671315	Adipose_Visceral_Omentum	-0.0214807762005031	0.0107688627786835	Visceral Adipose
GTEX-YEC3-0926-SM-5Q5AC	-0.025786145025544	0.0178896574649242	Adipose_Visceral_Omentum	-0.0214807762005031	0.0107688627786835	Visceral Adipose
GTEX-YEC4-0926-SM-5PNXY	-0.0273831449407345	0.0119908964890736	Adipose_Visceral_Omentum	-0.0214807762005031	0.0107688627786835	Visceral Adipose
GTEX-YECK-1426-SM-5IFHE	-0.0104553688928131	0.00607372776859399	Adipose_Visceral_Omentum	-0.0214807762005031	0.0107688627786835	Visceral Adipose
GTEX-YFCO-1126-SM-5S2N9	-0.0205254830636441	0.0125002974624947	Adipose_Visceral_Omentum	-0.0214807762005031	0.0107688627786835	Visceral Adipose
GTEX-YJ89-1926-SM-5IFJ6	-0.0123353318939488	0.00547113872396771	Adipose_Visceral_Omentum	-0.0214807762005031	0.0107688627786835	Visceral Adipose
GTEX-Z9EW-0826-SM-5HL9T	-0.0251453262309358	0.0178903413184402	Adipose_Visceral_Omentum	-0.0214807762005031	0.0107688627786835	Visceral Adipose
GTEX-ZA64-0926-SM-5HL7H	-0.0342999360037263	0.0319537667264724	Adipose_Visceral_Omentum	-0.0214807762005031	0.0107688627786835	Visceral Adipose
GTEX-ZAB4-1426-SM-5CVN6	-0.0642223987429965	-0.039854398907144	Adipose_Visceral_Omentum	-0.0214807762005031	0.0107688627786835	Visceral Adipose
GTEX-ZAB5-1126-SM-5Q5AD	-0.0113363348502657	0.00486887989558464	Adipose_Visceral_Omentum	-0.0214807762005031	0.0107688627786835	Visceral Adipose
GTEX-ZAJG-1626-SM-5HL7I	-0.024979842479274	-0.00420527527880164	Adipose_Visceral_Omentum	-0.0214807762005031	0.0107688627786835	Visceral Adipose
GTEX-ZC5H-1626-SM-5HL7L	-0.0146747868786972	0.00420796173404415	Adipose_Visceral_Omentum	-0.0214807762005031	0.0107688627786835	Visceral Adipose
GTEX-ZDTS-1826-SM-5S2N6	-0.00854507072308294	0.00538139200143603	Adipose_Visceral_Omentum	-0.0214807762005031	0.0107688627786835	Visceral Adipose
GTEX-ZDTT-0526-SM-5HL4M	-0.0250813048567459	0.0225517388786195	Adipose_Visceral_Omentum	-0.0214807762005031	0.0107688627786835	Visceral Adipose
GTEX-ZDXO-2326-SM-5LU9W	-0.0053821918479482	0.00938353907988851	Adipose_Visceral_Omentum	-0.0214807762005031	0.0107688627786835	Visceral Adipose
GTEX-ZDYS-2226-SM-5S2MI	-0.0328815376885665	0.00297897917135991	Adipose_Visceral_Omentum	-0.0214807762005031	0.0107688627786835	Visceral Adipose
GTEX-ZE7O-1526-SM-5J1NH	-0.0157442285149482	0.00316141129875408	Adipose_Visceral_Omentum	-0.0214807762005031	0.0107688627786835	Visceral Adipose
GTEX-ZE9C-1326-SM-5S2OW	-0.0190829914245276	0.000196744519026407	Adipose_Visceral_Omentum	-0.0214807762005031	0.0107688627786835	Visceral Adipose
GTEX-ZEX8-1226-SM-5S2OK	-0.0224712170694465	0.011148676726946	Adipose_Visceral_Omentum	-0.0214807762005031	0.0107688627786835	Visceral Adipose
GTEX-ZF28-1426-SM-5S2OG	-0.0120459977594145	0.00430415447077044	Adipose_Visceral_Omentum	-0.0214807762005031	0.0107688627786835	Visceral Adipose
GTEX-ZF29-0826-SM-5S2NP	-0.0313743900176488	0.0108272462183869	Adipose_Visceral_Omentum	-0.0214807762005031	0.0107688627786835	Visceral Adipose
GTEX-ZF2S-1526-SM-5S2OO	-0.0122593592449335	0.0251772399484507	Adipose_Visceral_Omentum	-0.0214807762005031	0.0107688627786835	Visceral Adipose
GTEX-ZF3C-1026-SM-5S2OC	-0.0189224394400701	0.00491003776185934	Adipose_Visceral_Omentum	-0.0214807762005031	0.0107688627786835	Visceral Adipose
GTEX-ZG7Y-1626-SM-5S2NO	-0.017485755738501	0.0101730599770375	Adipose_Visceral_Omentum	-0.0214807762005031	0.0107688627786835	Visceral Adipose
GTEX-ZGAY-1326-SM-5S2NS	-0.0237253312866719	0.00978733904531598	Adipose_Visceral_Omentum	-0.0214807762005031	0.0107688627786835	Visceral Adipose
GTEX-ZLV1-0926-SM-5S2MR	-0.0295544842524624	0.016936113659728	Adipose_Visceral_Omentum	-0.0214807762005031	0.0107688627786835	Visceral Adipose
GTEX-ZLWG-0726-SM-5S2NG	-0.0300537852599438	0.021204694233343	Adipose_Visceral_Omentum	-0.0214807762005031	0.0107688627786835	Visceral Adipose
GTEX-ZP4G-1326-SM-5EGIW	-0.0204118621324622	0.0317162375692253	Adipose_Visceral_Omentum	-0.0214807762005031	0.0107688627786835	Visceral Adipose
GTEX-ZPCL-1026-SM-5GCOX	-0.0197227043202125	0.0203738950293817	Adipose_Visceral_Omentum	-0.0214807762005031	0.0107688627786835	Visceral Adipose
GTEX-ZPIC-0726-SM-57WFM	-0.0175918487203363	0.00907948106574858	Adipose_Visceral_Omentum	-0.0214807762005031	0.0107688627786835	Visceral Adipose
GTEX-ZPU1-1226-SM-5HL71	-0.0148215181844202	0.0131932666962889	Adipose_Visceral_Omentum	-0.0214807762005031	0.0107688627786835	Visceral Adipose
GTEX-ZQG8-1026-SM-51MR9	-0.0202623789201535	0.0186028217698127	Adipose_Visceral_Omentum	-0.0214807762005031	0.0107688627786835	Visceral Adipose
GTEX-ZQUD-0526-SM-57WG4	-0.0284746834276168	0.0415807172989775	Adipose_Visceral_Omentum	-0.0214807762005031	0.0107688627786835	Visceral Adipose
GTEX-ZT9W-1026-SM-57WG5	-0.02233588443814	0.0311376056685382	Adipose_Visceral_Omentum	-0.0214807762005031	0.0107688627786835	Visceral Adipose
GTEX-ZT9X-0926-SM-5O9C4	-0.0165842340250934	0.0040818690223667	Adipose_Visceral_Omentum	-0.0214807762005031	0.0107688627786835	Visceral Adipose
GTEX-ZTPG-2326-SM-57WFL	-0.0326873059823423	0.00232274298290877	Adipose_Visceral_Omentum	-0.0214807762005031	0.0107688627786835	Visceral Adipose
GTEX-ZTSS-1026-SM-5985N	-0.0394164251956942	0.0329921183953799	Adipose_Visceral_Omentum	-0.0214807762005031	0.0107688627786835	Visceral Adipose
GTEX-ZTX8-0726-SM-59HL9	-0.0386379224745909	0.0303353383687077	Adipose_Visceral_Omentum	-0.0214807762005031	0.0107688627786835	Visceral Adipose
GTEX-ZUA1-2126-SM-57YRB	-0.00733738154762638	0.0052422380126418	Adipose_Visceral_Omentum	-0.0214807762005031	0.0107688627786835	Visceral Adipose
GTEX-ZV6S-1626-SM-5NQ81	-0.0275098775146344	0.0148145288291276	Adipose_Visceral_Omentum	-0.0214807762005031	0.0107688627786835	Visceral Adipose
GTEX-ZV7C-0826-SM-59HK8	-0.064863912372624	0.0445168459040775	Adipose_Visceral_Omentum	-0.0214807762005031	0.0107688627786835	Visceral Adipose
GTEX-ZVE2-1826-SM-51MRZ	-0.0189583625692929	0.00544179272090308	Adipose_Visceral_Omentum	-0.0214807762005031	0.0107688627786835	Visceral Adipose
GTEX-ZVP2-0226-SM-57WBD	-0.0143236285285366	0.0167095572841607	Adipose_Visceral_Omentum	-0.0214807762005031	0.0107688627786835	Visceral Adipose
GTEX-ZVT2-0226-SM-5GIE3	-0.0275419258272476	0.00898405287842073	Adipose_Visceral_Omentum	-0.0214807762005031	0.0107688627786835	Visceral Adipose
GTEX-ZVZP-1126-SM-5GICU	-0.0431381087929117	-0.00414340412891605	Adipose_Visceral_Omentum	-0.0214807762005031	0.0107688627786835	Visceral Adipose
GTEX-ZXES-0926-SM-5E43O	-0.0329475365651099	0.0277873488373284	Adipose_Visceral_Omentum	-0.0214807762005031	0.0107688627786835	Visceral Adipose
GTEX-ZXG5-1626-SM-59HJK	-0.0144108548145429	0.00486526641578138	Adipose_Visceral_Omentum	-0.0214807762005031	0.0107688627786835	Visceral Adipose
GTEX-ZYFC-1826-SM-5GZZA	-0.00687877674172905	0.0119352973292127	Adipose_Visceral_Omentum	-0.0214807762005031	0.0107688627786835	Visceral Adipose
GTEX-ZYFG-1426-SM-5GICS	-0.0246873735219433	0.0215643251968449	Adipose_Visceral_Omentum	-0.0214807762005031	0.0107688627786835	Visceral Adipose
GTEX-ZYT6-2126-SM-5GZZ4	-0.00423204859737678	0.0069773950125527	Adipose_Visceral_Omentum	-0.0214807762005031	0.0107688627786835	Visceral Adipose
GTEX-ZYVF-1026-SM-5E44V	-0.0303911617779169	0.016895790599395	Adipose_Visceral_Omentum	-0.0214807762005031	0.0107688627786835	Visceral Adipose
GTEX-ZYW4-2226-SM-5GZYG	-0.0347607627341313	-0.00379614285752509	Adipose_Visceral_Omentum	-0.0214807762005031	0.0107688627786835	Visceral Adipose
GTEX-ZZ64-0626-SM-5GZWR	-0.0247813390059636	0.0276999788484459	Adipose_Visceral_Omentum	-0.0214807762005031	0.0107688627786835	Visceral Adipose
GTEX-ZZPU-0326-SM-5N9BJ	-0.0329255375840185	-0.000316863657975442	Adipose_Visceral_Omentum	-0.0214807762005031	0.0107688627786835	Visceral Adipose
GTEX-111CU-0126-SM-5GZWZ	0.0273749937070392	-0.00906333841371128	Adrenal_Gland	0.0207252088295518	-0.0250679089265928	Adrenal Gland
GTEX-111YS-0126-SM-5987T	0.0187375632784445	-0.026136710011341	Adrenal_Gland	0.0207252088295518	-0.0250679089265928	Adrenal Gland
GTEX-1122O-0326-SM-5H124	0.0408603749168046	-0.020313696438995	Adrenal_Gland	0.0207252088295518	-0.0250679089265928	Adrenal Gland
GTEX-117YX-0126-SM-5EGH5	0.0158977982658554	-0.0190937690277725	Adrenal_Gland	0.0207252088295518	-0.0250679089265928	Adrenal Gland
GTEX-11DXX-0126-SM-5EGH7	0.0411214526524492	-0.0110058831167011	Adrenal_Gland	0.0207252088295518	-0.0250679089265928	Adrenal Gland
GTEX-11DXY-1626-SM-5H12L	0.0169690187550742	-0.00963461984855399	Adrenal_Gland	0.0207252088295518	-0.0250679089265928	Adrenal Gland
GTEX-11DXZ-0226-SM-5EGGZ	0.0250287867098185	-0.0265781361573896	Adrenal_Gland	0.0207252088295518	-0.0250679089265928	Adrenal Gland
GTEX-11EM3-0326-SM-5A5KJ	0.0284758992008007	-0.0189338419904004	Adrenal_Gland	0.0207252088295518	-0.0250679089265928	Adrenal Gland
GTEX-11EMC-0526-SM-5EGJN	0.019987439094518	-0.0257034900506676	Adrenal_Gland	0.0207252088295518	-0.0250679089265928	Adrenal Gland
GTEX-11EQ9-0126-SM-5986I	0.0218444735756568	-0.0200290398513462	Adrenal_Gland	0.0207252088295518	-0.0250679089265928	Adrenal Gland
GTEX-11GSP-0326-SM-5A5KW	0.0167606026940027	-0.0288926462316441	Adrenal_Gland	0.0207252088295518	-0.0250679089265928	Adrenal Gland
GTEX-11I78-1826-SM-5A5M4	0.0143749581508672	-0.0188664739038945	Adrenal_Gland	0.0207252088295518	-0.0250679089265928	Adrenal Gland
GTEX-11NSD-0226-SM-5A5LR	0.0215104103792737	-0.0136189415176693	Adrenal_Gland	0.0207252088295518	-0.0250679089265928	Adrenal Gland
GTEX-11P7K-0126-SM-5986E	0.0177932717395233	-0.00668664938891146	Adrenal_Gland	0.0207252088295518	-0.0250679089265928	Adrenal Gland
GTEX-11TT1-0126-SM-5LUAA	0.0205460260321207	-0.0270913186833096	Adrenal_Gland	0.0207252088295518	-0.0250679089265928	Adrenal Gland
GTEX-11XUK-0126-SM-5CVLK	0.0174195925977735	-0.0289352257857664	Adrenal_Gland	0.0207252088295518	-0.0250679089265928	Adrenal Gland
GTEX-1211K-0126-SM-59HJE	0.0166679845080168	-0.0365775138185563	Adrenal_Gland	0.0207252088295518	-0.0250679089265928	Adrenal Gland
GTEX-12696-0626-SM-5EGGD	0.0396400312649619	-0.0160759661199655	Adrenal_Gland	0.0207252088295518	-0.0250679089265928	Adrenal Gland
GTEX-12BJ1-0526-SM-5FQUD	0.0130200751559798	-0.0283055936984329	Adrenal_Gland	0.0207252088295518	-0.0250679089265928	Adrenal Gland
GTEX-12WSD-2126-SM-5LZWK	0.0149395997584012	-0.0311297690309891	Adrenal_Gland	0.0207252088295518	-0.0250679089265928	Adrenal Gland
GTEX-12WSG-0726-SM-5EGIG	0.014949337827351	-0.0270924475561545	Adrenal_Gland	0.0207252088295518	-0.0250679089265928	Adrenal Gland
GTEX-12WSJ-0126-SM-5GCOM	0.00490924688033273	-0.024231201259962	Adrenal_Gland	0.0207252088295518	-0.0250679089265928	Adrenal Gland
GTEX-12WSK-0326-SM-5GCOJ	0.0174782879113162	-0.0302983236389036	Adrenal_Gland	0.0207252088295518	-0.0250679089265928	Adrenal Gland
GTEX-12WSL-0326-SM-5CVMK	0.0140178508804971	-0.0185460915276634	Adrenal_Gland	0.0207252088295518	-0.0250679089265928	Adrenal Gland
GTEX-12WSN-0926-SM-5GCN1	0.0153648451152555	-0.0388720548333396	Adrenal_Gland	0.0207252088295518	-0.0250679089265928	Adrenal Gland
GTEX-12ZZZ-0926-SM-5N9EQ	0.0151462385077976	-0.0187416327464325	Adrenal_Gland	0.0207252088295518	-0.0250679089265928	Adrenal Gland
GTEX-13111-0326-SM-5DUXF	0.0144043433111227	-0.0205888186238161	Adrenal_Gland	0.0207252088295518	-0.0250679089265928	Adrenal Gland
GTEX-131XF-0126-SM-5DUVF	0.0270177667631167	-0.0231703137904346	Adrenal_Gland	0.0207252088295518	-0.0250679089265928	Adrenal Gland
GTEX-131XG-1326-SM-5DUX4	0.0158039021243703	-0.0157908406331195	Adrenal_Gland	0.0207252088295518	-0.0250679089265928	Adrenal Gland
GTEX-131YS-2026-SM-5P9J8	0.0177268882934794	-0.0134718422162285	Adrenal_Gland	0.0207252088295518	-0.0250679089265928	Adrenal Gland
GTEX-132AR-1726-SM-5EGHQ	0.00903127222300132	-0.0310937161923404	Adrenal_Gland	0.0207252088295518	-0.0250679089265928	Adrenal Gland
GTEX-132NY-2226-SM-5J2LZ	0.0175516373502181	-0.0361403137624159	Adrenal_Gland	0.0207252088295518	-0.0250679089265928	Adrenal Gland
GTEX-132QS-0126-SM-5IFH9	0.00794970669392356	-0.0355612401515422	Adrenal_Gland	0.0207252088295518	-0.0250679089265928	Adrenal Gland
GTEX-1339X-0826-SM-5J2O6	0.016702168511129	-0.0223958369783258	Adrenal_Gland	0.0207252088295518	-0.0250679089265928	Adrenal Gland
GTEX-1399R-0326-SM-5KM1X	0.0265092783688217	-0.0246023167718905	Adrenal_Gland	0.0207252088295518	-0.0250679089265928	Adrenal Gland
GTEX-1399S-0426-SM-5IFG5	0.00962040814017418	-0.0177555430119114	Adrenal_Gland	0.0207252088295518	-0.0250679089265928	Adrenal Gland
GTEX-1399U-0226-SM-5P9J2	0.0274363587050708	-0.0186561086113594	Adrenal_Gland	0.0207252088295518	-0.0250679089265928	Adrenal Gland
GTEX-139YR-0126-SM-5IJEY	0.010800730696249	-0.0202416804189865	Adrenal_Gland	0.0207252088295518	-0.0250679089265928	Adrenal Gland
GTEX-13CF3-0126-SM-5IFFM	0.0216970079355677	-0.0159215259830424	Adrenal_Gland	0.0207252088295518	-0.0250679089265928	Adrenal Gland
GTEX-13D11-0426-SM-5LZYA	0.0312747913340115	-0.014895508431514	Adrenal_Gland	0.0207252088295518	-0.0250679089265928	Adrenal Gland
GTEX-13FH7-0226-SM-5IFGG	0.0157200789835567	-0.0298903258451741	Adrenal_Gland	0.0207252088295518	-0.0250679089265928	Adrenal Gland
GTEX-13FTW-0126-SM-5IJED	0.0143893975409518	-0.012055026623496	Adrenal_Gland	0.0207252088295518	-0.0250679089265928	Adrenal Gland
GTEX-13N11-0826-SM-5IJFP	0.0143480217136635	-0.0245325060259392	Adrenal_Gland	0.0207252088295518	-0.0250679089265928	Adrenal Gland
GTEX-13O21-0126-SM-5IJE8	0.0148185313949666	-0.0237181954833815	Adrenal_Gland	0.0207252088295518	-0.0250679089265928	Adrenal Gland
GTEX-13O3O-1626-SM-5KM1O	0.026255264668952	-0.0372747106784233	Adrenal_Gland	0.0207252088295518	-0.0250679089265928	Adrenal Gland
GTEX-13O61-0126-SM-5KM4P	0.0247122314672428	-0.0285402765894883	Adrenal_Gland	0.0207252088295518	-0.0250679089265928	Adrenal Gland
GTEX-13OVI-1226-SM-5J2ME	0.0145869948078913	-0.0120882227023558	Adrenal_Gland	0.0207252088295518	-0.0250679089265928	Adrenal Gland
GTEX-13OW6-1726-SM-5IJGI	0.0246332445591394	-0.0260863172786139	Adrenal_Gland	0.0207252088295518	-0.0250679089265928	Adrenal Gland
GTEX-13OW7-2726-SM-5L3HN	0.0246197566006106	-0.0365844922446549	Adrenal_Gland	0.0207252088295518	-0.0250679089265928	Adrenal Gland
GTEX-13PL7-1026-SM-5MR5C	0.0131500375394976	-0.0296029361856527	Adrenal_Gland	0.0207252088295518	-0.0250679089265928	Adrenal Gland
GTEX-13PVR-0226-SM-5RQJI	0.0223969368238787	-0.0255803947100474	Adrenal_Gland	0.0207252088295518	-0.0250679089265928	Adrenal Gland
GTEX-13QBU-0526-SM-5IJFE	0.0180942247551948	-0.0312932380837249	Adrenal_Gland	0.0207252088295518	-0.0250679089265928	Adrenal Gland
GTEX-13W3W-1326-SM-5LU4T	0.0250295871285679	-0.0277021813212869	Adrenal_Gland	0.0207252088295518	-0.0250679089265928	Adrenal Gland
GTEX-144GL-1826-SM-79OMB	0.0295687077015546	-0.0485270505137412	Adrenal_Gland	0.0207252088295518	-0.0250679089265928	Adrenal Gland
GTEX-145LT-0126-SM-5S2QJ	0.0168360932575311	-0.0282093723544991	Adrenal_Gland	0.0207252088295518	-0.0250679089265928	Adrenal Gland
GTEX-145MN-0226-SM-5QGPY	0.00824518205521383	-0.0210852427319253	Adrenal_Gland	0.0207252088295518	-0.0250679089265928	Adrenal Gland
GTEX-146FR-1526-SM-5SIB8	0.0273281812298221	-0.00737492670525239	Adrenal_Gland	0.0207252088295518	-0.0250679089265928	Adrenal Gland
GTEX-14753-1726-SM-5NQ9X	0.0361094151978264	-0.0806286551306689	Adrenal_Gland	0.0207252088295518	-0.0250679089265928	Adrenal Gland
GTEX-147F4-2526-SM-5NQBB	0.0259556412377257	-0.0474777832150487	Adrenal_Gland	0.0207252088295518	-0.0250679089265928	Adrenal Gland
GTEX-14A5I-2126-SM-5NQA8	0.0288365244054299	-0.0539637411785412	Adrenal_Gland	0.0207252088295518	-0.0250679089265928	Adrenal Gland
GTEX-14BMU-0126-SM-5S2Q9	0.0222630072484614	-0.0205307575467433	Adrenal_Gland	0.0207252088295518	-0.0250679089265928	Adrenal Gland
GTEX-14C38-1726-SM-5RQJC	0.00548551418157609	-0.0254011274512305	Adrenal_Gland	0.0207252088295518	-0.0250679089265928	Adrenal Gland
GTEX-14C39-2026-SM-664OG	0.0790775704247136	-0.0402434218500839	Adrenal_Gland	0.0207252088295518	-0.0250679089265928	Adrenal Gland
GTEX-14DAQ-1826-SM-5S2VV	0.0416017678040721	-0.0132450480600365	Adrenal_Gland	0.0207252088295518	-0.0250679089265928	Adrenal Gland
GTEX-14DAR-1726-SM-664MZ	0.031434200628264	-0.0302290282889876	Adrenal_Gland	0.0207252088295518	-0.0250679089265928	Adrenal Gland
GTEX-14E1K-0626-SM-5S2PG	0.0237520968090924	-0.0203788746325866	Adrenal_Gland	0.0207252088295518	-0.0250679089265928	Adrenal Gland
GTEX-14E6E-0126-SM-73KXH	0.0369792378219689	-0.0178930667493634	Adrenal_Gland	0.0207252088295518	-0.0250679089265928	Adrenal Gland
GTEX-14H4A-0226-SM-5SI6Q	0.0190598597019153	-0.0204677175657263	Adrenal_Gland	0.0207252088295518	-0.0250679089265928	Adrenal Gland
GTEX-14JG6-0126-SM-68726	0.0270047722764069	-0.0314344681522465	Adrenal_Gland	0.0207252088295518	-0.0250679089265928	Adrenal Gland
GTEX-14PJ4-0426-SM-6871F	0.012595005362131	-0.029981852820367	Adrenal_Gland	0.0207252088295518	-0.0250679089265928	Adrenal Gland
GTEX-14PJ6-0126-SM-686Z5	0.0141762322861706	-0.0327015138347795	Adrenal_Gland	0.0207252088295518	-0.0250679089265928	Adrenal Gland
GTEX-14PK6-0126-SM-664O1	0.0169533315644233	-0.0229643495421295	Adrenal_Gland	0.0207252088295518	-0.0250679089265928	Adrenal Gland
GTEX-14PKV-0726-SM-686ZF	0.0200872325601922	-0.0136280232259015	Adrenal_Gland	0.0207252088295518	-0.0250679089265928	Adrenal Gland
GTEX-14PN3-1426-SM-686Z8	0.0338267337013532	-0.0157036585983444	Adrenal_Gland	0.0207252088295518	-0.0250679089265928	Adrenal Gland
GTEX-14XAO-0326-SM-6ETZN	0.0111486646619815	-0.0283824556509946	Adrenal_Gland	0.0207252088295518	-0.0250679089265928	Adrenal Gland
GTEX-15CHR-0626-SM-7938V	0.02395056741073	-0.0277121728823715	Adrenal_Gland	0.0207252088295518	-0.0250679089265928	Adrenal Gland
GTEX-15DYW-2126-SM-6M47B	0.0246139531048444	-0.0181211345368218	Adrenal_Gland	0.0207252088295518	-0.0250679089265928	Adrenal Gland
GTEX-15ER7-1126-SM-6M47F	0.0247915669710036	-0.0234629293147696	Adrenal_Gland	0.0207252088295518	-0.0250679089265928	Adrenal Gland
GTEX-15EU6-0326-SM-6M48I	0.0223876625249041	-0.0263765121182036	Adrenal_Gland	0.0207252088295518	-0.0250679089265928	Adrenal Gland
GTEX-15SHU-1926-SM-7KUMO	0.0235050218554281	-0.00844593269244812	Adrenal_Gland	0.0207252088295518	-0.0250679089265928	Adrenal Gland
GTEX-16AAH-0226-SM-793A8	0.0228298415039482	-0.024125175870638	Adrenal_Gland	0.0207252088295518	-0.0250679089265928	Adrenal Gland
GTEX-16MT8-1626-SM-7EWDW	0.0142449060648038	-0.0276796379330989	Adrenal_Gland	0.0207252088295518	-0.0250679089265928	Adrenal Gland
GTEX-16NGA-0126-SM-72D6U	0.0164461996324658	-0.0129230320337532	Adrenal_Gland	0.0207252088295518	-0.0250679089265928	Adrenal Gland
GTEX-17HGU-0126-SM-7DHLV	0.0228820191680727	-0.028304366439759	Adrenal_Gland	0.0207252088295518	-0.0250679089265928	Adrenal Gland
GTEX-17HHE-0226-SM-79399	0.0293844704625509	-0.0330905812773677	Adrenal_Gland	0.0207252088295518	-0.0250679089265928	Adrenal Gland
GTEX-17HHY-2226-SM-7KFS4	0.0249688275939338	-0.0373154654927565	Adrenal_Gland	0.0207252088295518	-0.0250679089265928	Adrenal Gland
GTEX-17KNJ-0326-SM-7KFS5	0.0419305688223749	-0.0217001105873442	Adrenal_Gland	0.0207252088295518	-0.0250679089265928	Adrenal Gland
GTEX-18A6Q-1826-SM-72D6I	0.0232041001032176	-0.0382470580828486	Adrenal_Gland	0.0207252088295518	-0.0250679089265928	Adrenal Gland
GTEX-18A7A-1826-SM-7KFTU	0.0220705448196489	-0.0210762154987764	Adrenal_Gland	0.0207252088295518	-0.0250679089265928	Adrenal Gland
GTEX-18D9B-1926-SM-7KFSV	0.00773949457220154	-0.0121525362068961	Adrenal_Gland	0.0207252088295518	-0.0250679089265928	Adrenal Gland
GTEX-1A3MV-0226-SM-731FS	0.0179952128586455	-0.024149278653066	Adrenal_Gland	0.0207252088295518	-0.0250679089265928	Adrenal Gland
GTEX-1A3MW-2126-SM-731DO	0.0135347600676354	-0.0449530815271087	Adrenal_Gland	0.0207252088295518	-0.0250679089265928	Adrenal Gland
GTEX-1AMFI-0626-SM-731DR	0.0186273368319642	-0.0154342550829527	Adrenal_Gland	0.0207252088295518	-0.0250679089265928	Adrenal Gland
GTEX-1AX8Z-2426-SM-72D7D	0.0148389769559717	-0.0193883296230424	Adrenal_Gland	0.0207252088295518	-0.0250679089265928	Adrenal Gland
GTEX-1AX9J-0626-SM-72D7L	0.0244603202387001	-0.0405298292175398	Adrenal_Gland	0.0207252088295518	-0.0250679089265928	Adrenal Gland
GTEX-1B8KE-0926-SM-7189I	0.0241217023363536	-0.0344905155797928	Adrenal_Gland	0.0207252088295518	-0.0250679089265928	Adrenal Gland
GTEX-1B8KZ-0126-SM-7DHM5	0.0221834450449647	-0.0315795292649691	Adrenal_Gland	0.0207252088295518	-0.0250679089265928	Adrenal Gland
GTEX-1B8L1-1326-SM-7MKG6	0.0224709698123318	-0.0226786766592641	Adrenal_Gland	0.0207252088295518	-0.0250679089265928	Adrenal Gland
GTEX-1BAJH-2626-SM-7EPG6	0.0256507556033233	-0.00723335890442861	Adrenal_Gland	0.0207252088295518	-0.0250679089265928	Adrenal Gland
GTEX-1C475-0126-SM-731DC	0.0283127053395904	-0.0197064682545326	Adrenal_Gland	0.0207252088295518	-0.0250679089265928	Adrenal Gland
GTEX-1CAMR-0126-SM-79391	0.0127000115798461	-0.0282902597726196	Adrenal_Gland	0.0207252088295518	-0.0250679089265928	Adrenal Gland
GTEX-1CAMS-0226-SM-79397	0.0117467938564302	-0.0278870091365475	Adrenal_Gland	0.0207252088295518	-0.0250679089265928	Adrenal Gland
GTEX-1EKGG-2126-SM-7MKFT	0.0255868337468328	-0.0477048514735968	Adrenal_Gland	0.0207252088295518	-0.0250679089265928	Adrenal Gland
GTEX-1F5PL-2326-SM-7MKFC	0.0108633897094754	-0.0277623444776055	Adrenal_Gland	0.0207252088295518	-0.0250679089265928	Adrenal Gland
GTEX-NFK9-1726-SM-3TW8P	0.0171853053031703	-0.0120045437855422	Adrenal_Gland	0.0207252088295518	-0.0250679089265928	Adrenal Gland
GTEX-O5YT-1326-SM-3MJGR	0.01273832865192	-0.0146970141847969	Adrenal_Gland	0.0207252088295518	-0.0250679089265928	Adrenal Gland
GTEX-O5YV-1126-SM-3LK73	0.00930605442429816	-0.0344161730976193	Adrenal_Gland	0.0207252088295518	-0.0250679089265928	Adrenal Gland
GTEX-OHPK-1326-SM-3MJGN	0.0330622362100598	-0.012955991315448	Adrenal_Gland	0.0207252088295518	-0.0250679089265928	Adrenal Gland
GTEX-OHPL-1326-SM-3MJGG	0.018966780927516	-0.0127383827214183	Adrenal_Gland	0.0207252088295518	-0.0250679089265928	Adrenal Gland
GTEX-OIZH-1326-SM-3NB1H	0.0190739829350474	-0.0353611076164282	Adrenal_Gland	0.0207252088295518	-0.0250679089265928	Adrenal Gland
GTEX-OOBK-3125-SM-3LK5R	0.0422158400475464	-0.0205191948087262	Adrenal_Gland	0.0207252088295518	-0.0250679089265928	Adrenal Gland
GTEX-OXRK-0126-SM-3NB1E	0.0266211011211378	-0.0316405388142109	Adrenal_Gland	0.0207252088295518	-0.0250679089265928	Adrenal Gland
GTEX-P4QS-1326-SM-3NMCD	0.0156118964488444	-0.0359489431389193	Adrenal_Gland	0.0207252088295518	-0.0250679089265928	Adrenal Gland
GTEX-P4QT-1326-SM-3NMD3	0.00670115108246814	-0.0313602237451873	Adrenal_Gland	0.0207252088295518	-0.0250679089265928	Adrenal Gland
GTEX-PLZ5-0326-SM-3P614	0.0214210439074105	-0.046819645983368	Adrenal_Gland	0.0207252088295518	-0.0250679089265928	Adrenal Gland
GTEX-PLZ6-0226-SM-3P61I	0.024007119297848	-0.0182519961463739	Adrenal_Gland	0.0207252088295518	-0.0250679089265928	Adrenal Gland
GTEX-PW2O-0226-SM-48TC7	0.0250875033460017	-0.025520075580331	Adrenal_Gland	0.0207252088295518	-0.0250679089265928	Adrenal Gland
GTEX-PWCY-0226-SM-48TD8	0.019361479720469	-0.0144902557542228	Adrenal_Gland	0.0207252088295518	-0.0250679089265928	Adrenal Gland
GTEX-PX3G-1326-SM-48U18	0.0268276046431368	-0.0344392478050659	Adrenal_Gland	0.0207252088295518	-0.0250679089265928	Adrenal Gland
GTEX-Q2AH-0126-SM-48U2B	0.0140591291397809	-0.0292182681082919	Adrenal_Gland	0.0207252088295518	-0.0250679089265928	Adrenal Gland
GTEX-Q2AI-0226-SM-48U1D	0.0203087091123859	-0.030086025660766	Adrenal_Gland	0.0207252088295518	-0.0250679089265928	Adrenal Gland
GTEX-Q734-0126-SM-48U1E	0.0168090267104038	-0.0247064298373272	Adrenal_Gland	0.0207252088295518	-0.0250679089265928	Adrenal Gland
GTEX-QCQG-0126-SM-48U27	0.0195072209819634	-0.0258029383683469	Adrenal_Gland	0.0207252088295518	-0.0250679089265928	Adrenal Gland
GTEX-QDVJ-1126-SM-48U1U	0.00509358230503893	-0.0237209048138911	Adrenal_Gland	0.0207252088295518	-0.0250679089265928	Adrenal Gland
GTEX-QDVN-0426-SM-48TZ6	0.0089017580897263	-0.0207410064670881	Adrenal_Gland	0.0207252088295518	-0.0250679089265928	Adrenal Gland
GTEX-QEG5-1826-SM-4R1JP	0.0120753591574174	-0.0212720416080524	Adrenal_Gland	0.0207252088295518	-0.0250679089265928	Adrenal Gland
GTEX-QLQ7-0126-SM-4R1JW	0.017465425569088	-0.0224075991860263	Adrenal_Gland	0.0207252088295518	-0.0250679089265928	Adrenal Gland
GTEX-QLQW-0226-SM-447BJ	0.00747496034357732	-0.0271882636520185	Adrenal_Gland	0.0207252088295518	-0.0250679089265928	Adrenal Gland
GTEX-QMRM-0126-SM-4R1K9	0.0208580721658264	-0.0211941044284803	Adrenal_Gland	0.0207252088295518	-0.0250679089265928	Adrenal Gland
GTEX-R53T-0226-SM-48FEH	0.0347862622408721	-0.0121163810771247	Adrenal_Gland	0.0207252088295518	-0.0250679089265928	Adrenal Gland
GTEX-R55C-0226-SM-48FEO	0.0472264978773901	-0.0180984671602047	Adrenal_Gland	0.0207252088295518	-0.0250679089265928	Adrenal Gland
GTEX-R55G-0126-SM-48FDS	0.028822628534315	-0.0127076542904956	Adrenal_Gland	0.0207252088295518	-0.0250679089265928	Adrenal Gland
GTEX-REY6-1726-SM-48FDL	0.0154101179335265	-0.0245060116965418	Adrenal_Gland	0.0207252088295518	-0.0250679089265928	Adrenal Gland
GTEX-RM2N-0126-SM-48FDD	0.0198184386099908	-0.0295166970292647	Adrenal_Gland	0.0207252088295518	-0.0250679089265928	Adrenal Gland
GTEX-RUSQ-0226-SM-47JWT	0.0157513088776086	-0.0289957652322525	Adrenal_Gland	0.0207252088295518	-0.0250679089265928	Adrenal Gland
GTEX-S32W-0126-SM-4AD61	0.0236872331858671	-0.0292494059351942	Adrenal_Gland	0.0207252088295518	-0.0250679089265928	Adrenal Gland
GTEX-S33H-1326-SM-4AD6A	0.0153297941458396	-0.0199262604695464	Adrenal_Gland	0.0207252088295518	-0.0250679089265928	Adrenal Gland
GTEX-S341-0126-SM-4AD64	0.0201072176260142	-0.0136878563336789	Adrenal_Gland	0.0207252088295518	-0.0250679089265928	Adrenal Gland
GTEX-S3XE-0126-SM-4AD4R	0.0170138630844513	-0.0121839554483374	Adrenal_Gland	0.0207252088295518	-0.0250679089265928	Adrenal Gland
GTEX-S4Q7-0226-SM-4AD5O	0.0103417106796065	-0.0184840511579469	Adrenal_Gland	0.0207252088295518	-0.0250679089265928	Adrenal Gland
GTEX-S4Z8-0126-SM-4GICC	0.0215017105270584	-0.0199632464596637	Adrenal_Gland	0.0207252088295518	-0.0250679089265928	Adrenal Gland
GTEX-T6MO-0126-SM-4DM6X	0.0169506015009766	-0.0153842192859185	Adrenal_Gland	0.0207252088295518	-0.0250679089265928	Adrenal Gland
GTEX-TKQ2-0226-SM-4DM6V	0.0214216300942619	-0.0340103842608683	Adrenal_Gland	0.0207252088295518	-0.0250679089265928	Adrenal Gland
GTEX-TMMY-0126-SM-4DXTP	0.0226992864178215	-0.0239801905160826	Adrenal_Gland	0.0207252088295518	-0.0250679089265928	Adrenal Gland
GTEX-U3ZM-0226-SM-4DXTA	0.0368677823402234	-0.0175554696655165	Adrenal_Gland	0.0207252088295518	-0.0250679089265928	Adrenal Gland
GTEX-U3ZN-0826-SM-4DXSZ	0.0363804004191852	-0.0250078312186387	Adrenal_Gland	0.0207252088295518	-0.0250679089265928	Adrenal Gland
GTEX-U4B1-0126-SM-4DXSN	0.0170243250724763	-0.0243049644058367	Adrenal_Gland	0.0207252088295518	-0.0250679089265928	Adrenal Gland
GTEX-UJMC-0226-SM-4IHLH	0.0176548695019681	-0.0157623667374958	Adrenal_Gland	0.0207252088295518	-0.0250679089265928	Adrenal Gland
GTEX-V1D1-0226-SM-4JBHG	0.011389016408847	-0.0350242066526816	Adrenal_Gland	0.0207252088295518	-0.0250679089265928	Adrenal Gland
GTEX-V955-0126-SM-4JBH5	0.0273107812251847	-0.0270116479202747	Adrenal_Gland	0.0207252088295518	-0.0250679089265928	Adrenal Gland
GTEX-VJYA-0526-SM-4KL1R	0.0163428433965049	-0.0250144531733907	Adrenal_Gland	0.0207252088295518	-0.0250679089265928	Adrenal Gland
GTEX-VUSG-1526-SM-4KKZH	0.0155899245277209	-0.0222188203521218	Adrenal_Gland	0.0207252088295518	-0.0250679089265928	Adrenal Gland
GTEX-W5WG-1126-SM-4LMK4	0.0266849724113588	-0.0306230462022977	Adrenal_Gland	0.0207252088295518	-0.0250679089265928	Adrenal Gland
GTEX-WFG8-0126-SM-4LVMH	0.0139742420909914	-0.0214440671810014	Adrenal_Gland	0.0207252088295518	-0.0250679089265928	Adrenal Gland
GTEX-WHPG-1526-SM-4M1ZK	0.0141854116023953	-0.0188239392442609	Adrenal_Gland	0.0207252088295518	-0.0250679089265928	Adrenal Gland
GTEX-WQUQ-0126-SM-4OOSS	0.0156399604458866	-0.0403369064572671	Adrenal_Gland	0.0207252088295518	-0.0250679089265928	Adrenal Gland
GTEX-WY7C-0326-SM-4OND5	0.0202652569970454	-0.0290416534728907	Adrenal_Gland	0.0207252088295518	-0.0250679089265928	Adrenal Gland
GTEX-WYVS-0226-SM-4ONDK	0.0151658018196505	-0.0312260095702957	Adrenal_Gland	0.0207252088295518	-0.0250679089265928	Adrenal Gland
GTEX-X4LF-0126-SM-4QAS7	0.0213185081285082	-0.0121294454264442	Adrenal_Gland	0.0207252088295518	-0.0250679089265928	Adrenal Gland
GTEX-XMK1-0226-SM-4B65D	0.0206495864483636	-0.031980629339184	Adrenal_Gland	0.0207252088295518	-0.0250679089265928	Adrenal Gland
GTEX-XQ3S-1726-SM-4BOOD	0.029416381898905	-0.0400032185601806	Adrenal_Gland	0.0207252088295518	-0.0250679089265928	Adrenal Gland
GTEX-XUZC-0226-SM-4BOO7	0.0166206556846454	-0.0266621321740787	Adrenal_Gland	0.0207252088295518	-0.0250679089265928	Adrenal Gland
GTEX-XV7Q-0226-SM-4BRVL	0.0214297744059773	-0.0336162615388889	Adrenal_Gland	0.0207252088295518	-0.0250679089265928	Adrenal Gland
GTEX-XYKS-0926-SM-4BRVG	0.0231568636974686	-0.0358817451014755	Adrenal_Gland	0.0207252088295518	-0.0250679089265928	Adrenal Gland
GTEX-Y114-0526-SM-4TT8V	0.0218229079261454	-0.0153192994879455	Adrenal_Gland	0.0207252088295518	-0.0250679089265928	Adrenal Gland
GTEX-Y3IK-0226-SM-51MRJ	0.0218170477043632	-0.0357629747281707	Adrenal_Gland	0.0207252088295518	-0.0250679089265928	Adrenal Gland
GTEX-Y5V5-1326-SM-4V6G9	0.0227306859983143	-0.0419166576928164	Adrenal_Gland	0.0207252088295518	-0.0250679089265928	Adrenal Gland
GTEX-Y5V6-1926-SM-5IFIL	0.0263145663157901	-0.019587663424361	Adrenal_Gland	0.0207252088295518	-0.0250679089265928	Adrenal Gland
GTEX-Y9LG-0126-SM-5Q59W	0.0253320487916511	-0.0206836039507495	Adrenal_Gland	0.0207252088295518	-0.0250679089265928	Adrenal Gland
GTEX-YB5E-0226-SM-5IFHI	0.0146533124414076	-0.0156689800682112	Adrenal_Gland	0.0207252088295518	-0.0250679089265928	Adrenal Gland
GTEX-YF7O-0126-SM-5IFIR	0.0277273348429389	-0.0282189286823533	Adrenal_Gland	0.0207252088295518	-0.0250679089265928	Adrenal Gland
GTEX-YFCO-0126-SM-4W1YT	0.0160479358103581	-0.0168394163515546	Adrenal_Gland	0.0207252088295518	-0.0250679089265928	Adrenal Gland
GTEX-ZA64-0226-SM-5HL9C	0.0250701779294611	-0.0144943612288455	Adrenal_Gland	0.0207252088295518	-0.0250679089265928	Adrenal Gland
GTEX-ZDTT-0126-SM-4WKHA	0.0198164752637808	-0.0405493350494497	Adrenal_Gland	0.0207252088295518	-0.0250679089265928	Adrenal Gland
GTEX-ZF2S-0126-SM-4WKFO	0.0227392623191366	-0.0244006069099704	Adrenal_Gland	0.0207252088295518	-0.0250679089265928	Adrenal Gland
GTEX-ZLFU-0826-SM-4WWBP	0.000442259574227549	-0.0272356066404938	Adrenal_Gland	0.0207252088295518	-0.0250679089265928	Adrenal Gland
GTEX-ZLV1-0226-SM-4WWC1	0.0194847266235125	-0.0220148741795046	Adrenal_Gland	0.0207252088295518	-0.0250679089265928	Adrenal Gland
GTEX-ZLWG-0126-SM-4WWC5	0.013001869961314	-0.0336452887027963	Adrenal_Gland	0.0207252088295518	-0.0250679089265928	Adrenal Gland
GTEX-ZP4G-0126-SM-4YCE3	0.0212422729883019	-0.016664312343048	Adrenal_Gland	0.0207252088295518	-0.0250679089265928	Adrenal Gland
GTEX-ZT9W-0126-SM-4YCFD	0.0151988059992798	-0.0242143859044825	Adrenal_Gland	0.0207252088295518	-0.0250679089265928	Adrenal Gland
GTEX-ZT9X-0126-SM-4YCFC	0.0209134212966607	-0.0275435417975807	Adrenal_Gland	0.0207252088295518	-0.0250679089265928	Adrenal Gland
GTEX-ZTSS-0326-SM-5987M	0.0235272245332234	-0.0269200371180495	Adrenal_Gland	0.0207252088295518	-0.0250679089265928	Adrenal Gland
GTEX-ZUA1-1926-SM-5E45E	0.0238858952387563	-0.00705395929084667	Adrenal_Gland	0.0207252088295518	-0.0250679089265928	Adrenal Gland
GTEX-ZVP2-0126-SM-5NQ7D	0.0105862104863582	-0.0212402878906986	Adrenal_Gland	0.0207252088295518	-0.0250679089265928	Adrenal Gland
GTEX-ZVT2-0826-SM-5GIEO	0.0225669832055484	-0.0261870433759509	Adrenal_Gland	0.0207252088295518	-0.0250679089265928	Adrenal Gland
GTEX-ZY6K-0126-SM-5SIAM	0.0290282934073723	-0.0178596514049538	Adrenal_Gland	0.0207252088295518	-0.0250679089265928	Adrenal Gland
GTEX-ZYFG-0926-SM-5BC5U	0.019621367137218	-0.0167431898326895	Adrenal_Gland	0.0207252088295518	-0.0250679089265928	Adrenal Gland
GTEX-ZYVF-1626-SM-5N9EH	0.00880528681596226	-0.0588725582929372	Adrenal_Gland	0.0207252088295518	-0.0250679089265928	Adrenal Gland
GTEX-ZZPU-1226-SM-5N9CK	0.0125271059689055	-0.0155563570105253	Adrenal_Gland	0.0207252088295518	-0.0250679089265928	Adrenal Gland
GTEX-111YS-0526-SM-5GZXJ	-0.00249990786876312	0.036734614092287	Artery_Aorta	-0.00280447747920295	0.0262891679312125	Aortic Artery
GTEX-1122O-1126-SM-5NQ8X	-0.00541083901235486	0.0426901746726201	Artery_Aorta	-0.00280447747920295	0.0262891679312125	Aortic Artery
GTEX-1128S-0326-SM-5GZZF	0.00188781171848538	0.0283133628156841	Artery_Aorta	-0.00280447747920295	0.0262891679312125	Aortic Artery
GTEX-117XS-0426-SM-5GZZN	0.0111884204270743	0.0457961894291361	Artery_Aorta	-0.00280447747920295	0.0262891679312125	Aortic Artery
GTEX-117YW-0226-SM-5N9CM	0.00698586349949927	0.0388072455603476	Artery_Aorta	-0.00280447747920295	0.0262891679312125	Aortic Artery
GTEX-11DXX-0426-SM-5EQ5F	-0.00425247323457779	0.02515337586549	Artery_Aorta	-0.00280447747920295	0.0262891679312125	Aortic Artery
GTEX-11DXZ-0426-SM-5987Y	0.000416987998540999	0.0273375629342147	Artery_Aorta	-0.00280447747920295	0.0262891679312125	Aortic Artery
GTEX-11DYG-1226-SM-5N9DC	-0.00506258489169132	0.037884047899524	Artery_Aorta	-0.00280447747920295	0.0262891679312125	Aortic Artery
GTEX-11EM3-0226-SM-5985Y	0.0030452587398143	0.0349254083686541	Artery_Aorta	-0.00280447747920295	0.0262891679312125	Aortic Artery
GTEX-11EMC-0926-SM-59863	-0.00845319982067893	0.0145992605851781	Artery_Aorta	-0.00280447747920295	0.0262891679312125	Aortic Artery
GTEX-11GS4-0326-SM-5N9F7	-0.00529319678918403	0.030339446246009	Artery_Aorta	-0.00280447747920295	0.0262891679312125	Aortic Artery
GTEX-11GSP-1126-SM-5A5LM	-0.00375847880664691	0.0387543820413507	Artery_Aorta	-0.00280447747920295	0.0262891679312125	Aortic Artery
GTEX-11I78-0726-SM-5A5M1	-0.0137531672943668	0.00735014669082909	Artery_Aorta	-0.00280447747920295	0.0262891679312125	Aortic Artery
GTEX-11LCK-0726-SM-5PNYC	-0.00600501278948682	0.029836473700995	Artery_Aorta	-0.00280447747920295	0.0262891679312125	Aortic Artery
GTEX-11NUK-0726-SM-5A5ME	-0.000105046471624394	0.0320461820941454	Artery_Aorta	-0.00280447747920295	0.0262891679312125	Aortic Artery
GTEX-11ONC-0926-SM-5BC5E	-0.00791577423480275	0.0212639175623685	Artery_Aorta	-0.00280447747920295	0.0262891679312125	Aortic Artery
GTEX-11P81-0326-SM-5HL6B	0.00345446118424303	0.032029635310102	Artery_Aorta	-0.00280447747920295	0.0262891679312125	Aortic Artery
GTEX-11P82-0126-SM-5HL72	0.00629711841225657	0.0299523886212514	Artery_Aorta	-0.00280447747920295	0.0262891679312125	Aortic Artery
GTEX-11TT1-1226-SM-5Q5AV	-0.00586116493510895	0.0305338886617495	Artery_Aorta	-0.00280447747920295	0.0262891679312125	Aortic Artery
GTEX-11TUW-0926-SM-5EQMW	-0.0122040837263141	0.0352603581506571	Artery_Aorta	-0.00280447747920295	0.0262891679312125	Aortic Artery
GTEX-11UD2-0826-SM-5EQKS	0.0026967442626161	0.0324288787225783	Artery_Aorta	-0.00280447747920295	0.0262891679312125	Aortic Artery
GTEX-11WQK-0326-SM-5EQL1	-0.0110672526712981	0.0395166564074961	Artery_Aorta	-0.00280447747920295	0.0262891679312125	Aortic Artery
GTEX-11ZTS-0826-SM-5EQ49	0.00815063936902591	0.0321281000828709	Artery_Aorta	-0.00280447747920295	0.0262891679312125	Aortic Artery
GTEX-11ZVC-0326-SM-5CVLC	0.00667280803638926	0.0369232510008683	Artery_Aorta	-0.00280447747920295	0.0262891679312125	Aortic Artery
GTEX-1211K-0326-SM-5FQT1	-0.00613017859208312	0.0341369834329479	Artery_Aorta	-0.00280447747920295	0.0262891679312125	Aortic Artery
GTEX-1212Z-0826-SM-5EQ51	0.0073178249570721	0.0400473238412683	Artery_Aorta	-0.00280447747920295	0.0262891679312125	Aortic Artery
GTEX-12696-0426-SM-5EGL5	-0.0053987167137159	0.0236370151779498	Artery_Aorta	-0.00280447747920295	0.0262891679312125	Aortic Artery
GTEX-12C56-0226-SM-5N9FB	0.00178000621382551	0.0214373405350749	Artery_Aorta	-0.00280447747920295	0.0262891679312125	Aortic Artery
GTEX-12KS4-0626-SM-5PNY4	0.0057609718977539	0.0262681438044867	Artery_Aorta	-0.00280447747920295	0.0262891679312125	Aortic Artery
GTEX-12WSD-1326-SM-5GCNU	0.0141664673993761	0.0311601257869365	Artery_Aorta	-0.00280447747920295	0.0262891679312125	Aortic Artery
GTEX-12WSK-0426-SM-5GCNS	0.00491361479560453	0.0396278045162934	Artery_Aorta	-0.00280447747920295	0.0262891679312125	Aortic Artery
GTEX-12WSN-0326-SM-5GCP6	0.00130910441355011	0.0242390290628705	Artery_Aorta	-0.00280447747920295	0.0262891679312125	Aortic Artery
GTEX-12ZZX-1026-SM-5LZUW	0.0153168438689769	0.0355500316884298	Artery_Aorta	-0.00280447747920295	0.0262891679312125	Aortic Artery
GTEX-12ZZY-1326-SM-5GCNW	0.00875180230909958	0.0313973868873517	Artery_Aorta	-0.00280447747920295	0.0262891679312125	Aortic Artery
GTEX-13111-0526-SM-5LZVF	-0.0120498424866458	0.011960945507941	Artery_Aorta	-0.00280447747920295	0.0262891679312125	Aortic Artery
GTEX-13113-0526-SM-5GCN2	0.00383802518652831	0.0323460250030517	Artery_Aorta	-0.00280447747920295	0.0262891679312125	Aortic Artery
GTEX-1313W-1026-SM-5EQ5I	-0.0106566769685226	0.0236950033411111	Artery_Aorta	-0.00280447747920295	0.0262891679312125	Aortic Artery
GTEX-131XF-0626-SM-5GIDS	-0.00062221879047814	0.0371936603903014	Artery_Aorta	-0.00280447747920295	0.0262891679312125	Aortic Artery
GTEX-131XW-2226-SM-5PNY1	0.00271535702017073	0.0272302363424507	Artery_Aorta	-0.00280447747920295	0.0262891679312125	Aortic Artery
GTEX-131YS-1126-SM-5N9FQ	0.0104438537120745	0.0317720091396825	Artery_Aorta	-0.00280447747920295	0.0262891679312125	Aortic Artery
GTEX-132AR-2126-SM-5K7XG	-0.00439634308653156	0.0255068723918782	Artery_Aorta	-0.00280447747920295	0.0262891679312125	Aortic Artery
GTEX-132QS-0626-SM-62LFM	-0.00449809289322328	0.0321296477487114	Artery_Aorta	-0.00280447747920295	0.0262891679312125	Aortic Artery
GTEX-1339X-0526-SM-5KLYW	-0.00589069876118733	0.0264996246190778	Artery_Aorta	-0.00280447747920295	0.0262891679312125	Aortic Artery
GTEX-133LE-0226-SM-5PNY3	0.00197337047149085	0.0229756028683921	Artery_Aorta	-0.00280447747920295	0.0262891679312125	Aortic Artery
GTEX-1399R-0626-SM-5K7UZ	0.00608469639078893	0.0243991345983335	Artery_Aorta	-0.00280447747920295	0.0262891679312125	Aortic Artery
GTEX-1399T-0526-SM-5J1NC	0.00906988403849551	0.0347055759877112	Artery_Aorta	-0.00280447747920295	0.0262891679312125	Aortic Artery
GTEX-1399U-0426-SM-5K7UU	-0.000705743183374324	0.0253970717900742	Artery_Aorta	-0.00280447747920295	0.0262891679312125	Aortic Artery
GTEX-139D8-1226-SM-5L3ED	0.0150262415016423	0.0293063158232796	Artery_Aorta	-0.00280447747920295	0.0262891679312125	Aortic Artery
GTEX-139TS-0226-SM-5K7W5	-0.0103942811317966	0.0383602259753776	Artery_Aorta	-0.00280447747920295	0.0262891679312125	Aortic Artery
GTEX-139TU-1126-SM-5J1NY	-0.0163174969921904	0.00472905161700713	Artery_Aorta	-0.00280447747920295	0.0262891679312125	Aortic Artery
GTEX-139UW-0426-SM-5K7V4	-0.00931881930525667	0.0335781199608051	Artery_Aorta	-0.00280447747920295	0.0262891679312125	Aortic Artery
GTEX-139YR-0626-SM-5IJBT	-0.00378750006841326	0.0260635646474762	Artery_Aorta	-0.00280447747920295	0.0262891679312125	Aortic Artery
GTEX-13CF3-0526-SM-5IJBV	-0.0137826624065202	0.016601725805302	Artery_Aorta	-0.00280447747920295	0.0262891679312125	Aortic Artery
GTEX-13D11-1426-SM-5K7Y9	-0.00563253236775946	0.0207871614145142	Artery_Aorta	-0.00280447747920295	0.0262891679312125	Aortic Artery
GTEX-13FH7-0326-SM-5J1MR	-0.0142503616745036	0.0334648142997059	Artery_Aorta	-0.00280447747920295	0.0262891679312125	Aortic Artery
GTEX-13FHO-1626-SM-5IJGB	0.00303873704354891	0.0291461768596559	Artery_Aorta	-0.00280447747920295	0.0262891679312125	Aortic Artery
GTEX-13FLV-1426-SM-5J1N4	-0.00328405629171389	0.0354335633648133	Artery_Aorta	-0.00280447747920295	0.0262891679312125	Aortic Artery
GTEX-13FTX-0226-SM-5K7TX	0.00257643142708732	0.0218205147694211	Artery_Aorta	-0.00280447747920295	0.0262891679312125	Aortic Artery
GTEX-13FTZ-0126-SM-5K7V3	-0.000825989826086687	0.0314887545273017	Artery_Aorta	-0.00280447747920295	0.0262891679312125	Aortic Artery
GTEX-13N2G-0526-SM-5MR5L	-0.0198760094530052	0.0284602616520378	Artery_Aorta	-0.00280447747920295	0.0262891679312125	Aortic Artery
GTEX-13NYB-0426-SM-5IJDD	0.0154774218408485	0.0333618566414898	Artery_Aorta	-0.00280447747920295	0.0262891679312125	Aortic Artery
GTEX-13NZ9-1226-SM-5MR3J	-0.00551902697008971	0.0107591968054761	Artery_Aorta	-0.00280447747920295	0.0262891679312125	Aortic Artery
GTEX-13O1R-1026-SM-5KM2L	-0.0188063665152567	0.0301250334760985	Artery_Aorta	-0.00280447747920295	0.0262891679312125	Aortic Artery
GTEX-13O21-0426-SM-5K7VR	-0.00682544825557681	0.0207784370379016	Artery_Aorta	-0.00280447747920295	0.0262891679312125	Aortic Artery
GTEX-13O3O-1126-SM-5KM4Q	-0.00109831485609799	0.0268106052114242	Artery_Aorta	-0.00280447747920295	0.0262891679312125	Aortic Artery
GTEX-13O3P-1126-SM-5L3FG	-0.0034456877146174	0.0228832779064789	Artery_Aorta	-0.00280447747920295	0.0262891679312125	Aortic Artery
GTEX-13O61-0326-SM-5KM2O	-0.00499871170605784	0.0233107370959276	Artery_Aorta	-0.00280447747920295	0.0262891679312125	Aortic Artery
GTEX-13OVG-0826-SM-5L3D8	-0.00416221907609922	0.0283424370451448	Artery_Aorta	-0.00280447747920295	0.0262891679312125	Aortic Artery
GTEX-13OW5-0826-SM-5J1NE	-0.00555288163543085	0.0229043845182068	Artery_Aorta	-0.00280447747920295	0.0262891679312125	Aortic Artery
GTEX-13OW6-1526-SM-5L3HX	-0.00597398384395523	0.032180255979609	Artery_Aorta	-0.00280447747920295	0.0262891679312125	Aortic Artery
GTEX-13OW8-1826-SM-5L3H1	0.00535305015854612	0.0375189202906804	Artery_Aorta	-0.00280447747920295	0.0262891679312125	Aortic Artery
GTEX-13PVQ-1426-SM-5J1O4	-0.00845386865234662	0.0269761952194148	Artery_Aorta	-0.00280447747920295	0.0262891679312125	Aortic Artery
GTEX-13PVR-0826-SM-5S2PV	-0.00262979021243655	0.0343078905122419	Artery_Aorta	-0.00280447747920295	0.0262891679312125	Aortic Artery
GTEX-13QBU-0326-SM-5LU3F	-0.00032502365220913	0.0265448433117003	Artery_Aorta	-0.00280447747920295	0.0262891679312125	Aortic Artery
GTEX-13RTK-0126-SM-5RQHQ	-0.0156661721289878	0.0125162743678961	Artery_Aorta	-0.00280447747920295	0.0262891679312125	Aortic Artery
GTEX-13U4I-1026-SM-5LU3G	-0.00483678263917605	0.0169889466955723	Artery_Aorta	-0.00280447747920295	0.0262891679312125	Aortic Artery
GTEX-13VXT-0826-SM-5SIAP	-0.0102888835225519	0.0102700252230463	Artery_Aorta	-0.00280447747920295	0.0262891679312125	Aortic Artery
GTEX-13W3W-0226-SM-731ET	-0.00058874036659957	0.0212690379927437	Artery_Aorta	-0.00280447747920295	0.0262891679312125	Aortic Artery
GTEX-13W46-1826-SM-5K7VA	0.00852698426186106	0.0279699424085659	Artery_Aorta	-0.00280447747920295	0.0262891679312125	Aortic Artery
GTEX-13X6I-0926-SM-5LUAB	-0.0200263675558231	0.0102740105668298	Artery_Aorta	-0.00280447747920295	0.0262891679312125	Aortic Artery
GTEX-13X6K-1926-SM-5LU4O	0.00632726092283112	0.0289538555051012	Artery_Aorta	-0.00280447747920295	0.0262891679312125	Aortic Artery
GTEX-13YAN-1526-SM-5LU3E	-0.00342012263005408	0.0209686168942701	Artery_Aorta	-0.00280447747920295	0.0262891679312125	Aortic Artery
GTEX-144GN-0326-SM-5O9AD	-0.00889563033347376	0.0179367586827205	Artery_Aorta	-0.00280447747920295	0.0262891679312125	Aortic Artery
GTEX-145MH-1026-SM-5Q5CI	-0.00582601909456327	0.0410672965614135	Artery_Aorta	-0.00280447747920295	0.0262891679312125	Aortic Artery
GTEX-145MO-1226-SM-5QGPC	-0.0016393205578893	0.0363837729863295	Artery_Aorta	-0.00280447747920295	0.0262891679312125	Aortic Artery
GTEX-146FH-1326-SM-5NQBI	-0.00332154086568499	0.019951872611213	Artery_Aorta	-0.00280447747920295	0.0262891679312125	Aortic Artery
GTEX-146FQ-0826-SM-5LUAJ	0.0051469825055167	0.0310213800459692	Artery_Aorta	-0.00280447747920295	0.0262891679312125	Aortic Artery
GTEX-146FR-1026-SM-5NQ9T	-0.0106450129133994	0.02074300710439	Artery_Aorta	-0.00280447747920295	0.0262891679312125	Aortic Artery
GTEX-147F4-1026-SM-5Q5F9	0.00591416048321463	0.0283954167261826	Artery_Aorta	-0.00280447747920295	0.0262891679312125	Aortic Artery
GTEX-1497J-1026-SM-5NQAV	-0.00120434171380315	0.0377382874308447	Artery_Aorta	-0.00280447747920295	0.0262891679312125	Aortic Artery
GTEX-14A5I-1326-SM-5SIAQ	-0.00520914917622768	0.0289600154480059	Artery_Aorta	-0.00280447747920295	0.0262891679312125	Aortic Artery
GTEX-14AS3-0526-SM-5QGQQ	-0.000360210258840025	0.0238509718522198	Artery_Aorta	-0.00280447747920295	0.0262891679312125	Aortic Artery
GTEX-14ASI-1126-SM-5QGPN	0.0121021162009071	0.0219389227814726	Artery_Aorta	-0.00280447747920295	0.0262891679312125	Aortic Artery
GTEX-14B4R-0226-SM-5TDDO	-0.00307084064993686	0.0285685485546933	Artery_Aorta	-0.00280447747920295	0.0262891679312125	Aortic Artery
GTEX-14BIM-2626-SM-5S2OF	0.00179411683481383	0.0357528953949377	Artery_Aorta	-0.00280447747920295	0.0262891679312125	Aortic Artery
GTEX-14BMU-0326-SM-793DO	-0.007015764791663	0.0208855967619176	Artery_Aorta	-0.00280447747920295	0.0262891679312125	Aortic Artery
GTEX-14BMV-1226-SM-5TDDY	0.00256580258905502	0.0393372073565013	Artery_Aorta	-0.00280447747920295	0.0262891679312125	Aortic Artery
GTEX-14C39-0126-SM-6128R	-0.00248569729565152	0.0424559301718285	Artery_Aorta	-0.00280447747920295	0.0262891679312125	Aortic Artery
GTEX-14C5O-1526-SM-7DHKT	-0.00688431884222381	0.0335817620410365	Artery_Aorta	-0.00280447747920295	0.0262891679312125	Aortic Artery
GTEX-14DAQ-1326-SM-5RQIM	0.00854663497216333	0.0356388916681487	Artery_Aorta	-0.00280447747920295	0.0262891679312125	Aortic Artery
GTEX-14E1K-0726-SM-62LDU	0.00844327712020649	0.0377097360375392	Artery_Aorta	-0.00280447747920295	0.0262891679312125	Aortic Artery
GTEX-14E6C-0626-SM-664NA	-0.00419480645710042	0.0344693698942229	Artery_Aorta	-0.00280447747920295	0.0262891679312125	Aortic Artery
GTEX-14E7W-1426-SM-6LLJ2	-0.00614522068060582	0.0377685902740765	Artery_Aorta	-0.00280447747920295	0.0262891679312125	Aortic Artery
GTEX-14ICL-0326-SM-5S2OS	0.00408448053557818	0.0405346490063497	Artery_Aorta	-0.00280447747920295	0.0262891679312125	Aortic Artery
GTEX-14PJ2-1226-SM-62LFE	0.00913191044658441	0.0267419475401845	Artery_Aorta	-0.00280447747920295	0.0262891679312125	Aortic Artery
GTEX-14PJ3-0226-SM-6EU37	-0.0022566907603687	0.0252927730247113	Artery_Aorta	-0.00280447747920295	0.0262891679312125	Aortic Artery
GTEX-14PJ4-0826-SM-6LLH5	-0.015468900237966	0.0109097206200656	Artery_Aorta	-0.00280447747920295	0.0262891679312125	Aortic Artery
GTEX-14PJ6-0526-SM-6LLIU	-0.0117498373869573	0.04325162277286	Artery_Aorta	-0.00280447747920295	0.0262891679312125	Aortic Artery
GTEX-14PJM-1426-SM-62LF3	0.00461194419400417	0.0418419954817283	Artery_Aorta	-0.00280447747920295	0.0262891679312125	Aortic Artery
GTEX-14PK6-0626-SM-6AJ9P	-0.00593014134181779	0.0282638287614689	Artery_Aorta	-0.00280447747920295	0.0262891679312125	Aortic Artery
GTEX-15CHC-0626-SM-686YV	-0.000973421308635037	0.0247810533676759	Artery_Aorta	-0.00280447747920295	0.0262891679312125	Aortic Artery
GTEX-15DDE-1326-SM-6LLJM	-0.00453693868367201	0.0437914549805711	Artery_Aorta	-0.00280447747920295	0.0262891679312125	Aortic Artery
GTEX-15DYW-1226-SM-6PALV	0.00231806197538495	0.0344178794762041	Artery_Aorta	-0.00280447747920295	0.0262891679312125	Aortic Artery
GTEX-15DZA-1226-SM-7KFS1	-0.00533032540663896	0.0167811310935513	Artery_Aorta	-0.00280447747920295	0.0262891679312125	Aortic Artery
GTEX-15ER7-2026-SM-793B8	0.0136097499050189	0.0426073300881783	Artery_Aorta	-0.00280447747920295	0.0262891679312125	Aortic Artery
GTEX-15ETS-0726-SM-6LPKL	-0.0211432021470596	0.0160683619840205	Artery_Aorta	-0.00280447747920295	0.0262891679312125	Aortic Artery
GTEX-15F5U-0226-SM-6PANK	0.000724167618855523	0.0280936198582317	Artery_Aorta	-0.00280447747920295	0.0262891679312125	Aortic Artery
GTEX-15FZZ-0426-SM-6PANM	-0.000255972934305087	0.0348690707145285	Artery_Aorta	-0.00280447747920295	0.0262891679312125	Aortic Artery
GTEX-15G19-1026-SM-6PALM	-0.0144574391695977	0.00841154359373324	Artery_Aorta	-0.00280447747920295	0.0262891679312125	Aortic Artery
GTEX-15RIF-0126-SM-7KUG3	0.00532971155708567	0.0327836278567897	Artery_Aorta	-0.00280447747920295	0.0262891679312125	Aortic Artery
GTEX-15RJE-2426-SM-6PAM9	0.000335572262773553	0.0350999293396159	Artery_Aorta	-0.00280447747920295	0.0262891679312125	Aortic Artery
GTEX-15SHU-1226-SM-718BY	-0.00537351088699728	0.0358640306998272	Artery_Aorta	-0.00280447747920295	0.0262891679312125	Aortic Artery
GTEX-15SHV-0826-SM-7KUFA	-0.00988182984826138	0.0271458082796377	Artery_Aorta	-0.00280447747920295	0.0262891679312125	Aortic Artery
GTEX-15UF6-0226-SM-7KUF6	-0.00307594724682881	0.0128375428082107	Artery_Aorta	-0.00280447747920295	0.0262891679312125	Aortic Artery
GTEX-16XZZ-1426-SM-7KUE3	-0.00670128032046986	0.0315138598725834	Artery_Aorta	-0.00280447747920295	0.0262891679312125	Aortic Artery
GTEX-17EVP-0926-SM-7IGOY	0.0107558722215955	0.0331293098656064	Artery_Aorta	-0.00280447747920295	0.0262891679312125	Aortic Artery
GTEX-17EVQ-1626-SM-79ONH	-0.00143032031901037	0.021184542262169	Artery_Aorta	-0.00280447747920295	0.0262891679312125	Aortic Artery
GTEX-17F96-1126-SM-7EWDF	-0.000188095831162265	0.0292936123963372	Artery_Aorta	-0.00280447747920295	0.0262891679312125	Aortic Artery
GTEX-17F98-0726-SM-793BJ	-0.00368736625675493	0.0240009139328434	Artery_Aorta	-0.00280447747920295	0.0262891679312125	Aortic Artery
GTEX-17GQL-2326-SM-731EJ	-0.0194126480561861	0.00544230401983865	Artery_Aorta	-0.00280447747920295	0.0262891679312125	Aortic Artery
GTEX-17HII-1826-SM-7DUFQ	-0.00393972947671588	0.0403889204316443	Artery_Aorta	-0.00280447747920295	0.0262891679312125	Aortic Artery
GTEX-17KNJ-0526-SM-7LTA8	0.00961628874153787	0.0252155128974225	Artery_Aorta	-0.00280447747920295	0.0262891679312125	Aortic Artery
GTEX-17MF6-1026-SM-7EWE1	-0.0224759500993568	0.020150187745774	Artery_Aorta	-0.00280447747920295	0.0262891679312125	Aortic Artery
GTEX-18A66-1326-SM-7LG4M	0.000219079315210059	0.0307463346213424	Artery_Aorta	-0.00280447747920295	0.0262891679312125	Aortic Artery
GTEX-18A67-0926-SM-7LG5Y	-0.00135480882819858	0.023971946195406	Artery_Aorta	-0.00280447747920295	0.0262891679312125	Aortic Artery
GTEX-18A6Q-1426-SM-7LG63	-0.00298074370760635	0.0198038563810518	Artery_Aorta	-0.00280447747920295	0.0262891679312125	Aortic Artery
GTEX-18A7A-1426-SM-731AP	0.00585059914576782	0.0395109022261561	Artery_Aorta	-0.00280447747920295	0.0262891679312125	Aortic Artery
GTEX-18D9U-1326-SM-731BI	-0.0153642796340874	0.0213293736597273	Artery_Aorta	-0.00280447747920295	0.0262891679312125	Aortic Artery
GTEX-1A3MV-0426-SM-73KXL	-0.00329976538705526	0.0302652796563024	Artery_Aorta	-0.00280447747920295	0.0262891679312125	Aortic Artery
GTEX-1AMEY-0726-SM-72D5X	0.000194108658440027	0.0280615822507139	Artery_Aorta	-0.00280447747920295	0.0262891679312125	Aortic Artery
GTEX-1AMFI-0426-SM-731C7	0.00111904836049364	0.0248885973876837	Artery_Aorta	-0.00280447747920295	0.0262891679312125	Aortic Artery
GTEX-1AX8Z-1226-SM-7DHM7	-0.00590419514035968	0.0337436873745109	Artery_Aorta	-0.00280447747920295	0.0262891679312125	Aortic Artery
GTEX-1AX9I-1226-SM-731CJ	0.00372547159658643	0.0275672850732075	Artery_Aorta	-0.00280447747920295	0.0262891679312125	Aortic Artery
GTEX-1AYCT-0326-SM-73KVN	-0.00360203264238145	0.0352763760544188	Artery_Aorta	-0.00280447747920295	0.0262891679312125	Aortic Artery
GTEX-1B8KE-0226-SM-7EWEK	-0.0134796694936086	0.0174100167159276	Artery_Aorta	-0.00280447747920295	0.0262891679312125	Aortic Artery
GTEX-1B8SG-0626-SM-79OL3	-0.00474200072936994	0.0312333719907146	Artery_Aorta	-0.00280447747920295	0.0262891679312125	Aortic Artery
GTEX-1B933-1126-SM-73KX2	0.00238402203300123	0.0286212842736184	Artery_Aorta	-0.00280447747920295	0.0262891679312125	Aortic Artery
GTEX-1C2JI-0426-SM-79OOF	-0.00532860338634763	0.0211678664708417	Artery_Aorta	-0.00280447747920295	0.0262891679312125	Aortic Artery
GTEX-1C4CL-1226-SM-7DUFT	-0.00433651706580532	0.0277671445031727	Artery_Aorta	-0.00280447747920295	0.0262891679312125	Aortic Artery
GTEX-1C6VQ-1326-SM-7939X	0.00473842670690768	0.0368229006490934	Artery_Aorta	-0.00280447747920295	0.0262891679312125	Aortic Artery
GTEX-1CB4I-1826-SM-793CX	-0.0090901519409934	0.0245382310987219	Artery_Aorta	-0.00280447747920295	0.0262891679312125	Aortic Artery
GTEX-1EKGG-0826-SM-79OLL	0.012671629891714	0.0354091921689618	Artery_Aorta	-0.00280447747920295	0.0262891679312125	Aortic Artery
GTEX-1EMGI-0926-SM-7IGPV	-0.00830947960018175	0.0254455335622967	Artery_Aorta	-0.00280447747920295	0.0262891679312125	Aortic Artery
GTEX-1EN7A-1126-SM-7IGQ1	-0.00949691160135123	0.00488722441164628	Artery_Aorta	-0.00280447747920295	0.0262891679312125	Aortic Artery
GTEX-1EU9M-1726-SM-7EWF3	-0.000488086594951425	0.0243350057522821	Artery_Aorta	-0.00280447747920295	0.0262891679312125	Aortic Artery
GTEX-N7MT-1426-SM-3LK5M	-0.00660670334613411	0.014005202712939	Artery_Aorta	-0.00280447747920295	0.0262891679312125	Aortic Artery
GTEX-NFK9-1326-SM-3LK5I	-0.00426884840473215	0.0326636346624239	Artery_Aorta	-0.00280447747920295	0.0262891679312125	Aortic Artery
GTEX-NPJ8-0526-SM-3MJHN	-0.00448466253100594	0.0197364537743962	Artery_Aorta	-0.00280447747920295	0.0262891679312125	Aortic Artery
GTEX-O5YT-0426-SM-3MJHD	-0.00304167083728492	0.0251685491842559	Artery_Aorta	-0.00280447747920295	0.0262891679312125	Aortic Artery
GTEX-O5YV-0626-SM-3LK64	-0.00179397473941911	0.0242264625075973	Artery_Aorta	-0.00280447747920295	0.0262891679312125	Aortic Artery
GTEX-O5YW-0426-SM-3MJHJ	-0.00426101995924146	0.0248597047862684	Artery_Aorta	-0.00280447747920295	0.0262891679312125	Aortic Artery
GTEX-OHPK-0426-SM-3MJH3	-0.00652538692426673	0.0333878797949572	Artery_Aorta	-0.00280447747920295	0.0262891679312125	Aortic Artery
GTEX-OHPL-0426-SM-3TW8X	-0.00840397853087798	0.0363155547457091	Artery_Aorta	-0.00280447747920295	0.0262891679312125	Aortic Artery
GTEX-OHPM-0426-SM-3TW8V	0.00904434524137577	0.0359789151864869	Artery_Aorta	-0.00280447747920295	0.0262891679312125	Aortic Artery
GTEX-OIZG-0426-SM-3LK5W	0.00700398670232725	0.025151633535958	Artery_Aorta	-0.00280447747920295	0.0262891679312125	Aortic Artery
GTEX-OIZI-1126-SM-3NB1F	0.00118101107696688	0.0354933374289997	Artery_Aorta	-0.00280447747920295	0.0262891679312125	Aortic Artery
GTEX-OOBJ-0426-SM-3NB1S	-1.75495496863876e-05	0.0164227152185105	Artery_Aorta	-0.00280447747920295	0.0262891679312125	Aortic Artery
GTEX-OOBK-0425-SM-3LK5O	-0.0100141586238272	0.0137489758543285	Artery_Aorta	-0.00280447747920295	0.0262891679312125	Aortic Artery
GTEX-OXRL-0426-SM-3NM97	-0.00505639914176289	0.0211208957277152	Artery_Aorta	-0.00280447747920295	0.0262891679312125	Aortic Artery
GTEX-P44H-1026-SM-3NM96	-0.0136946724709236	0.0185686898320674	Artery_Aorta	-0.00280447747920295	0.0262891679312125	Aortic Artery
GTEX-P4PP-0426-SM-3NM9H	0.00954840280533599	0.0368124648980639	Artery_Aorta	-0.00280447747920295	0.0262891679312125	Aortic Artery
GTEX-P4PQ-0426-SM-3NMCI	0.00201120714299119	0.0284593907850845	Artery_Aorta	-0.00280447747920295	0.0262891679312125	Aortic Artery
GTEX-P4QS-0426-SM-3NMCQ	-0.00984853421767335	0.02178850105408	Artery_Aorta	-0.00280447747920295	0.0262891679312125	Aortic Artery
GTEX-P78B-0826-SM-3NMCA	-0.00557911966575109	0.0162354083021093	Artery_Aorta	-0.00280447747920295	0.0262891679312125	Aortic Artery
GTEX-PLZ5-0426-SM-3P612	8.39879397734672e-05	0.0147620549350358	Artery_Aorta	-0.00280447747920295	0.0262891679312125	Aortic Artery
GTEX-PLZ6-0326-SM-3P61J	0.00611444097025126	0.0227531348443893	Artery_Aorta	-0.00280447747920295	0.0262891679312125	Aortic Artery
GTEX-POMQ-0426-SM-3P61G	0.0077431239679703	0.0242931555187211	Artery_Aorta	-0.00280447747920295	0.0262891679312125	Aortic Artery
GTEX-POYW-1126-SM-48TCI	0.000390321821943889	0.0186529677713115	Artery_Aorta	-0.00280447747920295	0.0262891679312125	Aortic Artery
GTEX-PSDG-1026-SM-48TCV	-0.0111588399015712	0.0172352068039754	Artery_Aorta	-0.00280447747920295	0.0262891679312125	Aortic Artery
GTEX-PW2O-0426-SM-48TCC	0.00807701335936367	0.0313108316971277	Artery_Aorta	-0.00280447747920295	0.0262891679312125	Aortic Artery
GTEX-PWCY-0326-SM-43IRU	0.00480624804251639	0.0303905499455812	Artery_Aorta	-0.00280447747920295	0.0262891679312125	Aortic Artery
GTEX-PX3G-0426-SM-48U1C	-0.00286200839582931	0.0160902452709398	Artery_Aorta	-0.00280447747920295	0.0262891679312125	Aortic Artery
GTEX-Q2AG-0926-SM-48U1Q	0.00968847909098321	0.0290309785397032	Artery_Aorta	-0.00280447747920295	0.0262891679312125	Aortic Artery
GTEX-Q2AH-0326-SM-48U1K	-0.0154146550051495	0.0127967762773972	Artery_Aorta	-0.00280447747920295	0.0262891679312125	Aortic Artery
GTEX-QCQG-1526-SM-48U25	-0.0160892671740468	0.00687795734791965	Artery_Aorta	-0.00280447747920295	0.0262891679312125	Aortic Artery
GTEX-QDT8-1026-SM-43V6X	0.00449070141886196	0.022771214028434	Artery_Aorta	-0.00280447747920295	0.0262891679312125	Aortic Artery
GTEX-QDVJ-0626-SM-48U1T	-0.00811399999089315	0.0236814222218142	Artery_Aorta	-0.00280447747920295	0.0262891679312125	Aortic Artery
GTEX-QDVN-0226-SM-48TZ9	-0.00894655956959422	0.0270389850337499	Artery_Aorta	-0.00280447747920295	0.0262891679312125	Aortic Artery
GTEX-QEG4-0926-SM-4R1JO	0.0151311181665923	0.0373484591003408	Artery_Aorta	-0.00280447747920295	0.0262891679312125	Aortic Artery
GTEX-QEG5-1226-SM-447AR	-0.00106674675994207	0.024283671866552	Artery_Aorta	-0.00280447747920295	0.0262891679312125	Aortic Artery
GTEX-QEL4-1126-SM-4R1JJ	-0.00397042908312363	0.0264998258161224	Artery_Aorta	-0.00280447747920295	0.0262891679312125	Aortic Artery
GTEX-QESD-0426-SM-4R1JZ	-0.00537197935840945	0.036513007274006	Artery_Aorta	-0.00280447747920295	0.0262891679312125	Aortic Artery
GTEX-QLQ7-0426-SM-4R1JU	-0.00478920183170939	0.0293931928895627	Artery_Aorta	-0.00280447747920295	0.0262891679312125	Aortic Artery
GTEX-QMRM-0626-SM-447BQ	-0.00321265847046282	0.0231810474533611	Artery_Aorta	-0.00280447747920295	0.0262891679312125	Aortic Artery
GTEX-QV31-0326-SM-447BM	-0.000707891874275439	0.0256086247871499	Artery_Aorta	-0.00280447747920295	0.0262891679312125	Aortic Artery
GTEX-QV44-0626-SM-4R1KJ	0.0124213585830067	0.0243049935929547	Artery_Aorta	-0.00280447747920295	0.0262891679312125	Aortic Artery
GTEX-QVJO-0526-SM-447CE	0.0138790693198187	0.0337271152268967	Artery_Aorta	-0.00280447747920295	0.0262891679312125	Aortic Artery
GTEX-QVUS-0426-SM-48FE3	-0.0103625324649583	0.00724671391495436	Artery_Aorta	-0.00280447747920295	0.0262891679312125	Aortic Artery
GTEX-QXCU-0926-SM-48FEP	-0.00986598520317066	0.0268523439700033	Artery_Aorta	-0.00280447747920295	0.0262891679312125	Aortic Artery
GTEX-R53T-0826-SM-48FCP	-0.000287687631152226	0.0132240466285615	Artery_Aorta	-0.00280447747920295	0.0262891679312125	Aortic Artery
GTEX-R55D-1026-SM-3GAEQ	-0.0240681948721407	0.00332428279685873	Artery_Aorta	-0.00280447747920295	0.0262891679312125	Aortic Artery
GTEX-R55E-1126-SM-48FDZ	0.00935235249675775	0.0378756455026239	Artery_Aorta	-0.00280447747920295	0.0262891679312125	Aortic Artery
GTEX-R55G-0626-SM-48FDB	-0.00403095126678728	0.0142621996586777	Artery_Aorta	-0.00280447747920295	0.0262891679312125	Aortic Artery
GTEX-REY6-1126-SM-48FDU	-0.005153692476053	0.0216084908971826	Artery_Aorta	-0.00280447747920295	0.0262891679312125	Aortic Artery
GTEX-RUSQ-0326-SM-47JWS	-0.00957220880485813	0.0402258260151243	Artery_Aorta	-0.00280447747920295	0.0262891679312125	Aortic Artery
GTEX-RWS6-0526-SM-4GIAJ	-0.00319856553940604	0.0291659237084461	Artery_Aorta	-0.00280447747920295	0.0262891679312125	Aortic Artery
GTEX-RWSA-0926-SM-47JXW	0.0124268185700379	0.0431692216265793	Artery_Aorta	-0.00280447747920295	0.0262891679312125	Aortic Artery
GTEX-S32W-0426-SM-4AD6H	0.00379675066307194	0.0310619202450828	Artery_Aorta	-0.00280447747920295	0.0262891679312125	Aortic Artery
GTEX-S33H-0726-SM-4AD6M	-0.00220782011939249	0.00692692400609493	Artery_Aorta	-0.00280447747920295	0.0262891679312125	Aortic Artery
GTEX-S3XE-0326-SM-4AD6L	-0.00897783957341443	0.0282797869324446	Artery_Aorta	-0.00280447747920295	0.0262891679312125	Aortic Artery
GTEX-S4P3-0326-SM-4AD6P	0.000592190423604759	0.0223535296955099	Artery_Aorta	-0.00280447747920295	0.0262891679312125	Aortic Artery
GTEX-S4Z8-0626-SM-4AD6J	-0.00197236469622081	0.0199036284434452	Artery_Aorta	-0.00280447747920295	0.0262891679312125	Aortic Artery
GTEX-S95S-0226-SM-4B656	-0.00619030880815137	0.0196543790231563	Artery_Aorta	-0.00280447747920295	0.0262891679312125	Aortic Artery
GTEX-SJXC-1126-SM-4DM6Y	-0.0316067657655619	-0.0165041233900738	Artery_Aorta	-0.00280447747920295	0.0262891679312125	Aortic Artery
GTEX-SNOS-0326-SM-4DM6C	-0.00248751290117803	0.020518030704377	Artery_Aorta	-0.00280447747920295	0.0262891679312125	Aortic Artery
GTEX-T5JC-0326-SM-4DM5C	0.0129430910146935	0.032706273425351	Artery_Aorta	-0.00280447747920295	0.0262891679312125	Aortic Artery
GTEX-T6MN-1126-SM-4DM71	-0.00571463565172455	0.0274671366712884	Artery_Aorta	-0.00280447747920295	0.0262891679312125	Aortic Artery
GTEX-T8EM-0426-SM-4DM7E	-0.00125687740433099	0.0209601408686271	Artery_Aorta	-0.00280447747920295	0.0262891679312125	Aortic Artery
GTEX-TMMY-1026-SM-4DXTI	-0.000440731374723352	0.0333078146566658	Artery_Aorta	-0.00280447747920295	0.0262891679312125	Aortic Artery
GTEX-U3ZH-0626-SM-4DXT3	0.0081193273344377	0.0356943279978128	Artery_Aorta	-0.00280447747920295	0.0262891679312125	Aortic Artery
GTEX-U3ZM-0326-SM-4DXUJ	-0.00420258482496845	0.028227499916249	Artery_Aorta	-0.00280447747920295	0.0262891679312125	Aortic Artery
GTEX-U3ZN-0526-SM-4DXTH	-0.0095694054822463	0.010860221255956	Artery_Aorta	-0.00280447747920295	0.0262891679312125	Aortic Artery
GTEX-U8XE-1226-SM-4E3HN	-0.0126589182881972	0.0353194714516726	Artery_Aorta	-0.00280447747920295	0.0262891679312125	Aortic Artery
GTEX-UJHI-0226-SM-4IHJL	0.000275935405991056	0.0322979903341634	Artery_Aorta	-0.00280447747920295	0.0262891679312125	Aortic Artery
GTEX-UJMC-0626-SM-4IHJQ	-0.0150547487050056	0.0203046509280304	Artery_Aorta	-0.00280447747920295	0.0262891679312125	Aortic Artery
GTEX-UPJH-0926-SM-4IHKA	-0.000467001694587644	0.0359973610228261	Artery_Aorta	-0.00280447747920295	0.0262891679312125	Aortic Artery
GTEX-UPK5-1526-SM-4JBJA	8.36701282292362e-05	0.0148487120881053	Artery_Aorta	-0.00280447747920295	0.0262891679312125	Aortic Artery
GTEX-V1D1-0326-SM-4JBIY	-0.0122085472742254	0.000998862022461465	Artery_Aorta	-0.00280447747920295	0.0262891679312125	Aortic Artery
GTEX-V955-0926-SM-4JBJ8	0.00450113640669911	0.0330393475888187	Artery_Aorta	-0.00280447747920295	0.0262891679312125	Aortic Artery
GTEX-VJYA-0226-SM-4KL1Q	-0.0150886323729068	0.00634185347073839	Artery_Aorta	-0.00280447747920295	0.0262891679312125	Aortic Artery
GTEX-VUSG-0526-SM-4KL22	0.00371748010227326	0.0261695549850192	Artery_Aorta	-0.00280447747920295	0.0262891679312125	Aortic Artery
GTEX-WFG7-0926-SM-4LMK7	-0.00454485759978017	0.0224403310674328	Artery_Aorta	-0.00280447747920295	0.0262891679312125	Aortic Artery
GTEX-WFG8-0826-SM-4LVN5	-0.0095813559724391	0.0179022995555448	Artery_Aorta	-0.00280447747920295	0.0262891679312125	Aortic Artery
GTEX-WFON-0526-SM-4LVLY	0.00046706696899571	0.0254717026099507	Artery_Aorta	-0.00280447747920295	0.0262891679312125	Aortic Artery
GTEX-WH7G-0626-SM-4LVMO	-0.00461303486217163	0.0237874861310507	Artery_Aorta	-0.00280447747920295	0.0262891679312125	Aortic Artery
GTEX-WHSB-0226-SM-4M1XE	-0.00522741936432078	0.0225880493707098	Artery_Aorta	-0.00280447747920295	0.0262891679312125	Aortic Artery
GTEX-WHWD-0526-SM-4OORW	-0.00233079332803605	0.0268326408709327	Artery_Aorta	-0.00280447747920295	0.0262891679312125	Aortic Artery
GTEX-WQUQ-1526-SM-4OOSM	-0.00812421811381182	0.0370947373989728	Artery_Aorta	-0.00280447747920295	0.0262891679312125	Aortic Artery
GTEX-WRHU-1326-SM-4E3K7	0.00815750525747779	0.0136910871602577	Artery_Aorta	-0.00280447747920295	0.0262891679312125	Aortic Artery
GTEX-WY7C-0626-SM-4ONCT	-0.00626739003211103	0.0125982713967042	Artery_Aorta	-0.00280447747920295	0.0262891679312125	Aortic Artery
GTEX-WYJK-1226-SM-4ONCP	0.00494113827484203	0.0328746495194669	Artery_Aorta	-0.00280447747920295	0.0262891679312125	Aortic Artery
GTEX-WYVS-0426-SM-4ONDL	-0.00205273612713063	0.025389853137882	Artery_Aorta	-0.00280447747920295	0.0262891679312125	Aortic Artery
GTEX-WZTO-1626-SM-4PQYR	0.0129960649476333	0.0339109483816824	Artery_Aorta	-0.00280447747920295	0.0262891679312125	Aortic Artery
GTEX-X3Y1-0326-SM-4PQZ7	0.00967151955799948	0.0259018819123483	Artery_Aorta	-0.00280447747920295	0.0262891679312125	Aortic Artery
GTEX-X4EO-1026-SM-4QARP	-0.0140189628542455	0.0301950139296424	Artery_Aorta	-0.00280447747920295	0.0262891679312125	Aortic Artery
GTEX-X4EP-1426-SM-4PQZP	0.00400907987311965	0.0349144446183717	Artery_Aorta	-0.00280447747920295	0.0262891679312125	Aortic Artery
GTEX-X4XY-1526-SM-4QASE	-0.00313248886401527	0.0058510821000144	Artery_Aorta	-0.00280447747920295	0.0262891679312125	Aortic Artery
GTEX-XBED-0726-SM-4GIAR	-0.0170455121211702	0.0111074851613527	Artery_Aorta	-0.00280447747920295	0.0262891679312125	Aortic Artery
GTEX-XBEW-0526-SM-4QASO	0.00420308089584157	0.0292271566336867	Artery_Aorta	-0.00280447747920295	0.0262891679312125	Aortic Artery
GTEX-XPT6-0326-SM-4B66V	-0.00606766098547533	0.0252347327854724	Artery_Aorta	-0.00280447747920295	0.0262891679312125	Aortic Artery
GTEX-XQ3S-0126-SM-4BOO9	0.0105554094861503	0.0401513002951524	Artery_Aorta	-0.00280447747920295	0.0262891679312125	Aortic Artery
GTEX-XQ8I-1326-SM-4BOPV	-0.00304329348461811	0.0193779647588675	Artery_Aorta	-0.00280447747920295	0.0262891679312125	Aortic Artery
GTEX-XUW1-1126-SM-4BONZ	-0.00580270879979063	0.0132891281676983	Artery_Aorta	-0.00280447747920295	0.0262891679312125	Aortic Artery
GTEX-XUZC-0626-SM-4BOPG	-0.00547214932777604	0.0205008376438283	Artery_Aorta	-0.00280447747920295	0.0262891679312125	Aortic Artery
GTEX-XV7Q-0526-SM-4BRWR	0.00555709444326616	0.0256251223260679	Artery_Aorta	-0.00280447747920295	0.0262891679312125	Aortic Artery
GTEX-XXEK-0726-SM-4BRWF	-0.00203785807201011	0.0346472942615381	Artery_Aorta	-0.00280447747920295	0.0262891679312125	Aortic Artery
GTEX-XYKS-0426-SM-4BRW4	-0.0135293796023575	0.0137144531836232	Artery_Aorta	-0.00280447747920295	0.0262891679312125	Aortic Artery
GTEX-Y114-0426-SM-4TT6V	-0.0116031650587274	0.0382498804238463	Artery_Aorta	-0.00280447747920295	0.0262891679312125	Aortic Artery
GTEX-Y3I4-0326-SM-4TT28	-0.00628222257133669	0.0187200879517511	Artery_Aorta	-0.00280447747920295	0.0262891679312125	Aortic Artery
GTEX-Y3IK-0726-SM-4WWE5	0.00184915460163765	0.0234731039445271	Artery_Aorta	-0.00280447747920295	0.0262891679312125	Aortic Artery
GTEX-Y5LM-0226-SM-4VBRM	-0.00646794234716032	0.0255460017291897	Artery_Aorta	-0.00280447747920295	0.0262891679312125	Aortic Artery
GTEX-Y5V5-0426-SM-4VBPU	-0.00856230279270938	0.0199647575235928	Artery_Aorta	-0.00280447747920295	0.0262891679312125	Aortic Artery
GTEX-Y5V6-0426-SM-4VBRZ	-0.0227039351519985	0.00507069067921216	Artery_Aorta	-0.00280447747920295	0.0262891679312125	Aortic Artery
GTEX-Y8E4-1126-SM-5IFIA	-0.00161206851236972	0.0143852208219454	Artery_Aorta	-0.00280447747920295	0.0262891679312125	Aortic Artery
GTEX-Y8LW-0426-SM-4VBQ6	-0.0102276899204928	0.0233256915653354	Artery_Aorta	-0.00280447747920295	0.0262891679312125	Aortic Artery
GTEX-Y9LG-0226-SM-4VBS4	-0.0111525027553145	0.0140299610585118	Artery_Aorta	-0.00280447747920295	0.0262891679312125	Aortic Artery
GTEX-YB5K-0326-SM-5IFJQ	-0.00931159151800614	0.0152024763312495	Artery_Aorta	-0.00280447747920295	0.0262891679312125	Aortic Artery
GTEX-YEC3-0526-SM-5IFHN	-0.00524937861562088	0.019602480845246	Artery_Aorta	-0.00280447747920295	0.0262891679312125	Aortic Artery
GTEX-YEC4-0726-SM-5CVLV	0.00295416534980461	0.026841760417872	Artery_Aorta	-0.00280447747920295	0.0262891679312125	Aortic Artery
GTEX-YECK-1326-SM-4W1ZF	0.00268203901501715	0.0105692947501006	Artery_Aorta	-0.00280447747920295	0.0262891679312125	Aortic Artery
GTEX-YFC4-0326-SM-4TT3U	-0.0072527625822991	0.0240705294568744	Artery_Aorta	-0.00280447747920295	0.0262891679312125	Aortic Artery
GTEX-YJ8O-0226-SM-5S2NL	0.00791075325212127	0.0331387493431401	Artery_Aorta	-0.00280447747920295	0.0262891679312125	Aortic Artery
GTEX-Z9EW-0126-SM-5CVM6	-0.00241409009031676	0.0280927062535088	Artery_Aorta	-0.00280447747920295	0.0262891679312125	Aortic Artery
GTEX-ZA64-0126-SM-5HL8Z	-0.00533401367121006	0.0292811936785636	Artery_Aorta	-0.00280447747920295	0.0262891679312125	Aortic Artery
GTEX-ZAB4-0526-SM-5HL7Z	-0.0150492121827367	0.0223336063837619	Artery_Aorta	-0.00280447747920295	0.0262891679312125	Aortic Artery
GTEX-ZAJG-1226-SM-5S2MH	-0.0195816133623737	0.0203007070497601	Artery_Aorta	-0.00280447747920295	0.0262891679312125	Aortic Artery
GTEX-ZAK1-1226-SM-5Q5AA	0.0136954101833981	0.0383047928665575	Artery_Aorta	-0.00280447747920295	0.0262891679312125	Aortic Artery
GTEX-ZC5H-1026-SM-5CVN1	-0.00174212259126744	0.035199398405348	Artery_Aorta	-0.00280447747920295	0.0262891679312125	Aortic Artery
GTEX-ZDTS-1426-SM-5K7WC	-0.00858967691289791	0.0337122937320048	Artery_Aorta	-0.00280447747920295	0.0262891679312125	Aortic Artery
GTEX-ZDTT-0226-SM-4WKHM	-0.00410245595523991	0.0238716982798522	Artery_Aorta	-0.00280447747920295	0.0262891679312125	Aortic Artery
GTEX-ZDXO-2726-SM-4WKFA	-0.0113378875885937	0.0120479200771929	Artery_Aorta	-0.00280447747920295	0.0262891679312125	Aortic Artery
GTEX-ZDYS-0526-SM-5L3EE	-0.00275841275223237	0.0326436200156822	Artery_Aorta	-0.00280447747920295	0.0262891679312125	Aortic Artery
GTEX-ZE9C-0726-SM-4WKGA	0.0109164229261191	0.0164288044416874	Artery_Aorta	-0.00280447747920295	0.0262891679312125	Aortic Artery
GTEX-ZF28-1026-SM-4WKGV	0.00853501576834816	0.0344386910748106	Artery_Aorta	-0.00280447747920295	0.0262891679312125	Aortic Artery
GTEX-ZF29-0326-SM-4WKFB	-0.0188574669290795	0.0432851777305498	Artery_Aorta	-0.00280447747920295	0.0262891679312125	Aortic Artery
GTEX-ZF2S-0926-SM-4WWBJ	0.00220579214103777	0.0219334800618659	Artery_Aorta	-0.00280447747920295	0.0262891679312125	Aortic Artery
GTEX-ZF3C-1426-SM-4WWCD	0.00134579748112557	0.0109430730220749	Artery_Aorta	-0.00280447747920295	0.0262891679312125	Aortic Artery
GTEX-ZG7Y-0126-SM-4WWEX	-0.0148230883739223	0.0181044573086114	Artery_Aorta	-0.00280447747920295	0.0262891679312125	Aortic Artery
GTEX-ZP4G-0526-SM-4YCED	-0.0158941172670527	0.022686102482421	Artery_Aorta	-0.00280447747920295	0.0262891679312125	Aortic Artery
GTEX-ZPIC-1026-SM-59HKZ	-0.0159122341939304	0.0203432177688986	Artery_Aorta	-0.00280447747920295	0.0262891679312125	Aortic Artery
GTEX-ZQUD-0226-SM-4YCEB	-2.86167307335933e-05	0.0259512292962262	Artery_Aorta	-0.00280447747920295	0.0262891679312125	Aortic Artery
GTEX-ZVT2-0726-SM-5GIER	-0.00957414249765363	0.0290216304842137	Artery_Aorta	-0.00280447747920295	0.0262891679312125	Aortic Artery
GTEX-ZVZP-0126-SM-5NQ6Q	-0.0128229076278243	0.0321238377074831	Artery_Aorta	-0.00280447747920295	0.0262891679312125	Aortic Artery
GTEX-ZYFD-2126-SM-5E43D	-0.0138164619884819	0.0409792287480726	Artery_Aorta	-0.00280447747920295	0.0262891679312125	Aortic Artery
GTEX-ZYFG-0326-SM-5E45Z	-0.00425635499220209	0.0325056888133455	Artery_Aorta	-0.00280447747920295	0.0262891679312125	Aortic Artery
GTEX-ZYT6-1026-SM-7LG6X	-0.00159421896588193	0.0143049239928601	Artery_Aorta	-0.00280447747920295	0.0262891679312125	Aortic Artery
GTEX-ZYVF-2126-SM-5E44N	-0.0130300407603775	0.0373041019515761	Artery_Aorta	-0.00280447747920295	0.0262891679312125	Aortic Artery
GTEX-ZYW4-1226-SM-5E45B	-0.00295757558374075	0.0284749418461964	Artery_Aorta	-0.00280447747920295	0.0262891679312125	Aortic Artery
GTEX-ZYY3-1226-SM-5EQKM	-0.01034915976963	0.0301143884038606	Artery_Aorta	-0.00280447747920295	0.0262891679312125	Aortic Artery
GTEX-1117F-0626-SM-5N9CS	-0.00424880129921691	0.00962208293498773	Artery_Coronary	-0.0043810080865962	0.0194358432401679	Coronary Artery
GTEX-1122O-0426-SM-5H12G	0.00136965596765225	0.0345153292355773	Artery_Coronary	-0.0043810080865962	0.0194358432401679	Coronary Artery
GTEX-117YX-1726-SM-5GZZS	-0.0225080865752875	0.00954870603783447	Artery_Coronary	-0.0043810080865962	0.0194358432401679	Coronary Artery
GTEX-11DXX-0826-SM-5GZZP	-0.00553709898529806	0.0203405611504252	Artery_Coronary	-0.0043810080865962	0.0194358432401679	Coronary Artery
GTEX-11DXY-1126-SM-5987W	-0.00745192790616295	0.0103457810563676	Artery_Coronary	-0.0043810080865962	0.0194358432401679	Coronary Artery
GTEX-11DXZ-0526-SM-5GU7J	-0.0125901048116255	0.00794771563342093	Artery_Coronary	-0.0043810080865962	0.0194358432401679	Coronary Artery
GTEX-11DYG-0926-SM-5EGGW	0.0173314109424369	0.00653308520556209	Artery_Coronary	-0.0043810080865962	0.0194358432401679	Coronary Artery
GTEX-11EM3-0526-SM-5H12N	0.00114311630123383	0.0381370722111636	Artery_Coronary	-0.0043810080865962	0.0194358432401679	Coronary Artery
GTEX-11GS4-0626-SM-5A5LC	-0.0139248220851747	0.00156721937266888	Artery_Coronary	-0.0043810080865962	0.0194358432401679	Coronary Artery
GTEX-11I78-1026-SM-5HL74	-0.00184468915177073	0.0159103325929173	Artery_Coronary	-0.0043810080865962	0.0194358432401679	Coronary Artery
GTEX-11ONC-1126-SM-5GU6G	-0.00330145224330335	0.0123449331837019	Artery_Coronary	-0.0043810080865962	0.0194358432401679	Coronary Artery
GTEX-11TT1-1526-SM-5EQKU	-0.00658061377849667	0.0405019276792836	Artery_Coronary	-0.0043810080865962	0.0194358432401679	Coronary Artery
GTEX-11UD2-1126-SM-5EQM6	-0.00407628814192358	0.0334484889611562	Artery_Coronary	-0.0043810080865962	0.0194358432401679	Coronary Artery
GTEX-11ZTS-1026-SM-5LU8O	0.0107009898522684	0.0260644026438328	Artery_Coronary	-0.0043810080865962	0.0194358432401679	Coronary Artery
GTEX-11ZTT-0426-SM-5EQLK	-0.0120811178660861	0.0121573069731048	Artery_Coronary	-0.0043810080865962	0.0194358432401679	Coronary Artery
GTEX-11ZUS-0526-SM-59884	0.00504473146490679	0.0159894299243191	Artery_Coronary	-0.0043810080865962	0.0194358432401679	Coronary Artery
GTEX-12696-0526-SM-5EQ3Z	-0.000652520937336674	0.0276754681065284	Artery_Coronary	-0.0043810080865962	0.0194358432401679	Coronary Artery
GTEX-12WSC-0926-SM-5EQ63	0.0170489057681884	0.0353525911262763	Artery_Coronary	-0.0043810080865962	0.0194358432401679	Coronary Artery
GTEX-12WSD-1026-SM-5EQ42	0.00844304798659171	0.0346146888100125	Artery_Coronary	-0.0043810080865962	0.0194358432401679	Coronary Artery
GTEX-12WSE-1126-SM-7DUEH	0.00278872708811286	0.0203765616443729	Artery_Coronary	-0.0043810080865962	0.0194358432401679	Coronary Artery
GTEX-12WSK-0726-SM-5LZUV	0.00371576777288869	0.0289732582097575	Artery_Coronary	-0.0043810080865962	0.0194358432401679	Coronary Artery
GTEX-12WSL-0926-SM-5N9EK	-0.00130408470448691	0.0187701719844657	Artery_Coronary	-0.0043810080865962	0.0194358432401679	Coronary Artery
GTEX-12ZZX-0626-SM-5EQ46	0.00574838106352213	0.0295045906429193	Artery_Coronary	-0.0043810080865962	0.0194358432401679	Coronary Artery
GTEX-131XF-0526-SM-5HL87	-0.0109462671327593	0.0122438854823032	Artery_Coronary	-0.0043810080865962	0.0194358432401679	Coronary Artery
GTEX-131XG-0826-SM-5LZVS	-0.0165453026277232	-0.00112060555789473	Artery_Coronary	-0.0043810080865962	0.0194358432401679	Coronary Artery
GTEX-131YS-1226-SM-5K7VE	-0.00714111664587015	0.0272563991904556	Artery_Coronary	-0.0043810080865962	0.0194358432401679	Coronary Artery
GTEX-132AR-1326-SM-5K7YC	-0.00740120826202662	0.0230296719192423	Artery_Coronary	-0.0043810080865962	0.0194358432401679	Coronary Artery
GTEX-1399R-1826-SM-5J2M9	0.00167662846886297	0.0148972269323611	Artery_Coronary	-0.0043810080865962	0.0194358432401679	Coronary Artery
GTEX-1399S-0926-SM-5PNVQ	-0.0282245818691975	0.00545705798452621	Artery_Coronary	-0.0043810080865962	0.0194358432401679	Coronary Artery
GTEX-1399U-0626-SM-5J1NZ	-0.00861133691698866	0.0155347391936565	Artery_Coronary	-0.0043810080865962	0.0194358432401679	Coronary Artery
GTEX-139YR-0726-SM-62LFN	-0.00768328139440129	0.00996021886856433	Artery_Coronary	-0.0043810080865962	0.0194358432401679	Coronary Artery
GTEX-13CF3-0626-SM-5J1NO	-0.00126292138399044	0.0295917165115671	Artery_Coronary	-0.0043810080865962	0.0194358432401679	Coronary Artery
GTEX-13FH7-0426-SM-5KM4M	-0.0158166546875481	0.0116600753968218	Artery_Coronary	-0.0043810080865962	0.0194358432401679	Coronary Artery
GTEX-13FHP-1126-SM-5IJDO	-0.0202343441037098	-0.0103965051961159	Artery_Coronary	-0.0043810080865962	0.0194358432401679	Coronary Artery
GTEX-13FTW-0926-SM-5J2NJ	-0.0098731836634265	0.0248534483313709	Artery_Coronary	-0.0043810080865962	0.0194358432401679	Coronary Artery
GTEX-13FXS-1126-SM-5IJBB	0.0108402450780748	0.0188887804691683	Artery_Coronary	-0.0043810080865962	0.0194358432401679	Coronary Artery
GTEX-13N11-0626-SM-5J1OL	0.0122608372577666	0.0399162930704572	Artery_Coronary	-0.0043810080865962	0.0194358432401679	Coronary Artery
GTEX-13NZA-1126-SM-5MR4K	0.00322116114208261	0.0110830605121642	Artery_Coronary	-0.0043810080865962	0.0194358432401679	Coronary Artery
GTEX-13O21-2926-SM-5J1OU	-0.00901908665922202	0.0128730830894311	Artery_Coronary	-0.0043810080865962	0.0194358432401679	Coronary Artery
GTEX-13O61-0626-SM-5L3D1	-0.00309497631965938	0.0190009677003556	Artery_Coronary	-0.0043810080865962	0.0194358432401679	Coronary Artery
GTEX-13OVG-0726-SM-5IJBY	-0.0201969985321155	0.00108487014230866	Artery_Coronary	-0.0043810080865962	0.0194358432401679	Coronary Artery
GTEX-13PL7-1826-SM-5IJDV	-6.02416659348132e-05	0.0137154914876656	Artery_Coronary	-0.0043810080865962	0.0194358432401679	Coronary Artery
GTEX-13PVR-1126-SM-5S2NX	-0.00639323105888057	0.0223920125353233	Artery_Coronary	-0.0043810080865962	0.0194358432401679	Coronary Artery
GTEX-13QBU-0126-SM-5LU3V	-0.0049527768420442	0.011458270717348	Artery_Coronary	-0.0043810080865962	0.0194358432401679	Coronary Artery
GTEX-13QJC-0626-SM-5S2O9	-0.00087082529794874	0.0182673046095287	Artery_Coronary	-0.0043810080865962	0.0194358432401679	Coronary Artery
GTEX-13RTJ-0626-SM-5S2NB	-0.00146150270638056	0.0218250205056951	Artery_Coronary	-0.0043810080865962	0.0194358432401679	Coronary Artery
GTEX-13S7M-2226-SM-5S2WB	-0.0106554922276782	0.0410513714819818	Artery_Coronary	-0.0043810080865962	0.0194358432401679	Coronary Artery
GTEX-13S86-0526-SM-5QGPZ	-0.00701861463793078	0.00935771653937235	Artery_Coronary	-0.0043810080865962	0.0194358432401679	Coronary Artery
GTEX-13U4I-0926-SM-5LU5A	-0.00404955374475288	0.0288009358727326	Artery_Coronary	-0.0043810080865962	0.0194358432401679	Coronary Artery
GTEX-13VXU-1926-SM-5LU5J	-0.00147151851187729	0.0135996000486257	Artery_Coronary	-0.0043810080865962	0.0194358432401679	Coronary Artery
GTEX-13W3W-0626-SM-5LU45	-0.00870459859353102	0.0169777573927154	Artery_Coronary	-0.0043810080865962	0.0194358432401679	Coronary Artery
GTEX-13X6J-1326-SM-5QGOV	-0.00461437799286687	0.00408834446758998	Artery_Coronary	-0.0043810080865962	0.0194358432401679	Coronary Artery
GTEX-1445S-1126-SM-5QGOW	-0.0108080042176722	0.01018435775478	Artery_Coronary	-0.0043810080865962	0.0194358432401679	Coronary Artery
GTEX-146FH-0926-SM-5SI96	-0.00488338264563036	0.00979768839179003	Artery_Coronary	-0.0043810080865962	0.0194358432401679	Coronary Artery
GTEX-147F4-1326-SM-5LU9V	0.00265205999899836	0.0289638496732157	Artery_Coronary	-0.0043810080865962	0.0194358432401679	Coronary Artery
GTEX-14BMV-0926-SM-7DHKM	0.0120894972229854	0.0356704750890028	Artery_Coronary	-0.0043810080865962	0.0194358432401679	Coronary Artery
GTEX-14C38-1226-SM-5S2UK	-0.00888973276278811	0.028955698353171	Artery_Coronary	-0.0043810080865962	0.0194358432401679	Coronary Artery
GTEX-14C5O-1426-SM-5RQI8	-0.00269997947912115	0.0290398191030454	Artery_Coronary	-0.0043810080865962	0.0194358432401679	Coronary Artery
GTEX-14E1K-0926-SM-5S2U4	-0.00313824584285201	0.0137121460185095	Artery_Coronary	-0.0043810080865962	0.0194358432401679	Coronary Artery
GTEX-14E7W-1026-SM-62LEK	0.0119803627893868	0.0119516863632824	Artery_Coronary	-0.0043810080865962	0.0194358432401679	Coronary Artery
GTEX-14H4A-0526-SM-62LEU	-0.00616063379216341	0.0285346339616687	Artery_Coronary	-0.0043810080865962	0.0194358432401679	Coronary Artery
GTEX-14PJ4-1026-SM-6AJ97	-0.0120925793967113	0.0132807965071534	Artery_Coronary	-0.0043810080865962	0.0194358432401679	Coronary Artery
GTEX-14PJ6-1226-SM-6LLHJ	0.00568847905485712	0.0370515948100191	Artery_Coronary	-0.0043810080865962	0.0194358432401679	Coronary Artery
GTEX-14PJM-1026-SM-6ETZT	-0.00488241070308237	0.0292492706089416	Artery_Coronary	-0.0043810080865962	0.0194358432401679	Coronary Artery
GTEX-14PN3-0426-SM-6LLIY	-0.00799662228153942	0.0164378774154242	Artery_Coronary	-0.0043810080865962	0.0194358432401679	Coronary Artery
GTEX-14XAO-1026-SM-6LLJ7	-0.0128086701962857	0.0192016594830921	Artery_Coronary	-0.0043810080865962	0.0194358432401679	Coronary Artery
GTEX-15CHC-0526-SM-6EU23	0.0081079186662193	0.0167806554304373	Artery_Coronary	-0.0043810080865962	0.0194358432401679	Coronary Artery
GTEX-15CHQ-1626-SM-6LLJR	0.00749155978813305	0.0222824096682869	Artery_Coronary	-0.0043810080865962	0.0194358432401679	Coronary Artery
GTEX-15CHR-0526-SM-79OLJ	0.00932019285496267	0.0286696735950756	Artery_Coronary	-0.0043810080865962	0.0194358432401679	Coronary Artery
GTEX-15DDE-1226-SM-6PAN8	0.00791751501964876	0.0375302042093801	Artery_Coronary	-0.0043810080865962	0.0194358432401679	Coronary Artery
GTEX-15ER7-1426-SM-6PAMA	0.00709494671390544	0.0284078280939805	Artery_Coronary	-0.0043810080865962	0.0194358432401679	Coronary Artery
GTEX-15RJ7-0526-SM-6PANP	-0.0127784054528583	0.00413116221045391	Artery_Coronary	-0.0043810080865962	0.0194358432401679	Coronary Artery
GTEX-15SHU-1026-SM-6PAL7	-0.00360648174487389	0.0340567643741313	Artery_Coronary	-0.0043810080865962	0.0194358432401679	Coronary Artery
GTEX-15SHV-0726-SM-6PAMO	-0.00422736641834939	0.0281851046175537	Artery_Coronary	-0.0043810080865962	0.0194358432401679	Coronary Artery
GTEX-16YQH-0826-SM-7938J	0.003667538999666	0.0500670973474062	Artery_Coronary	-0.0043810080865962	0.0194358432401679	Coronary Artery
GTEX-17F9E-1226-SM-7EWDG	0.00115011714025629	0.018197483650926	Artery_Coronary	-0.0043810080865962	0.0194358432401679	Coronary Artery
GTEX-17F9Y-1426-SM-7IGOO	-0.00297119240235735	0.0124029623429447	Artery_Coronary	-0.0043810080865962	0.0194358432401679	Coronary Artery
GTEX-17GQL-0426-SM-7LG5V	-0.0125298446483208	0.0138498878516266	Artery_Coronary	-0.0043810080865962	0.0194358432401679	Coronary Artery
GTEX-17HII-1126-SM-7IGOP	-0.0087606829923927	0.00322188797069312	Artery_Coronary	-0.0043810080865962	0.0194358432401679	Coronary Artery
GTEX-18A66-1026-SM-731B8	-0.00963667226588833	0.0196652116779867	Artery_Coronary	-0.0043810080865962	0.0194358432401679	Coronary Artery
GTEX-18A67-1426-SM-718BC	-0.0063226796820145	0.0137273799963388	Artery_Coronary	-0.0043810080865962	0.0194358432401679	Coronary Artery
GTEX-18A7A-1126-SM-7LT8O	-0.00947441100699071	0.0249930563286849	Artery_Coronary	-0.0043810080865962	0.0194358432401679	Coronary Artery
GTEX-18A7B-0926-SM-7189F	-0.0113337584771621	0.0336477050269472	Artery_Coronary	-0.0043810080865962	0.0194358432401679	Coronary Artery
GTEX-1A32A-1726-SM-731BW	-0.0159262639289504	0.0242526363007216	Artery_Coronary	-0.0043810080865962	0.0194358432401679	Coronary Artery
GTEX-1A8G6-1726-SM-73KXZ	0.000819284556676496	0.0122310486157205	Artery_Coronary	-0.0043810080865962	0.0194358432401679	Coronary Artery
GTEX-1AX8Z-1426-SM-7939T	0.00062508260329783	0.0243788682787693	Artery_Coronary	-0.0043810080865962	0.0194358432401679	Coronary Artery
GTEX-1AX9I-0926-SM-73KX8	-0.00155700723991929	0.0222393301230707	Artery_Coronary	-0.0043810080865962	0.0194358432401679	Coronary Artery
GTEX-1AX9K-0326-SM-7DHM9	-0.00404396459506847	0.021279342422246	Artery_Coronary	-0.0043810080865962	0.0194358432401679	Coronary Artery
GTEX-1AYCT-0626-SM-7EPI5	-0.0215900024483772	0.00848367285040464	Artery_Coronary	-0.0043810080865962	0.0194358432401679	Coronary Artery
GTEX-1B8KE-0426-SM-7189G	-0.0184839495113719	0.017926833977071	Artery_Coronary	-0.0043810080865962	0.0194358432401679	Coronary Artery
GTEX-1B8SG-0926-SM-73KV6	-0.0297275282809783	-0.0410124188506578	Artery_Coronary	-0.0043810080865962	0.0194358432401679	Coronary Artery
GTEX-1C64O-1126-SM-7IGMY	0.00508737965813192	0.039418666477064	Artery_Coronary	-0.0043810080865962	0.0194358432401679	Coronary Artery
GTEX-1C6WA-1126-SM-7IGP6	0.00398770618256195	0.0369413934210283	Artery_Coronary	-0.0043810080865962	0.0194358432401679	Coronary Artery
GTEX-1CAMS-1226-SM-79393	-0.000988826133093713	0.0336609760741078	Artery_Coronary	-0.0043810080865962	0.0194358432401679	Coronary Artery
GTEX-1CB4E-0726-SM-7EWEY	0.00362164538986982	0.0217544789512392	Artery_Coronary	-0.0043810080865962	0.0194358432401679	Coronary Artery
GTEX-NPJ7-1326-SM-3MJHO	0.0095653410608688	0.0234462848103472	Artery_Coronary	-0.0043810080865962	0.0194358432401679	Coronary Artery
GTEX-NPJ8-1326-SM-3LK6B	0.0114609032612493	0.00683471891426712	Artery_Coronary	-0.0043810080865962	0.0194358432401679	Coronary Artery
GTEX-O5YV-0426-SM-3LK66	-0.0078551268549916	0.0163188812659135	Artery_Coronary	-0.0043810080865962	0.0194358432401679	Coronary Artery
GTEX-O5YW-3026-SM-3MJHI	-0.0155891430796	0.0146497214454458	Artery_Coronary	-0.0043810080865962	0.0194358432401679	Coronary Artery
GTEX-OHPL-3026-SM-3MJGS	-0.00285442595823212	0.0272078054035686	Artery_Coronary	-0.0043810080865962	0.0194358432401679	Coronary Artery
GTEX-OIZH-3026-SM-3NB1G	-0.00905529147948627	0.034818734564849	Artery_Coronary	-0.0043810080865962	0.0194358432401679	Coronary Artery
GTEX-OOBJ-3026-SM-3NB1D	-0.00383259586844641	0.013465173024267	Artery_Coronary	-0.0043810080865962	0.0194358432401679	Coronary Artery
GTEX-P4PP-3026-SM-3P61O	-0.00402233356129958	0.0143315589580859	Artery_Coronary	-0.0043810080865962	0.0194358432401679	Coronary Artery
GTEX-PSDG-0826-SM-48TCZ	0.00377322315215192	0.0221610303247099	Artery_Coronary	-0.0043810080865962	0.0194358432401679	Coronary Artery
GTEX-PWCY-0426-SM-48TCW	0.0068604751200737	0.0352878584061848	Artery_Coronary	-0.0043810080865962	0.0194358432401679	Coronary Artery
GTEX-PX3G-3026-SM-48TZR	-0.0118138494347248	-0.00343323957374222	Artery_Coronary	-0.0043810080865962	0.0194358432401679	Coronary Artery
GTEX-Q2AH-0626-SM-48TZJ	-0.0229569143650543	-0.00410373046795069	Artery_Coronary	-0.0043810080865962	0.0194358432401679	Coronary Artery
GTEX-QDVN-0126-SM-4GIC9	-0.00965993765654061	0.0190855255243748	Artery_Coronary	-0.0043810080865962	0.0194358432401679	Coronary Artery
GTEX-QEG5-1026-SM-4R1KT	-0.00695363814979738	0.0228570629062339	Artery_Coronary	-0.0043810080865962	0.0194358432401679	Coronary Artery
GTEX-QEL4-1026-SM-4R1JK	-0.00277058139641693	0.0281875902580488	Artery_Coronary	-0.0043810080865962	0.0194358432401679	Coronary Artery
GTEX-QESD-0326-SM-47J4F	-0.00823371259413671	0.027207273664155	Artery_Coronary	-0.0043810080865962	0.0194358432401679	Coronary Artery
GTEX-QLQ7-0326-SM-4R1JV	-0.0212831973840145	0.00164056397985839	Artery_Coronary	-0.0043810080865962	0.0194358432401679	Coronary Artery
GTEX-QMRM-0426-SM-4R1K2	0.00250041618119417	0.0219284826492741	Artery_Coronary	-0.0043810080865962	0.0194358432401679	Coronary Artery
GTEX-QV44-0726-SM-4R1KP	0.0143630099257995	0.0309578138673777	Artery_Coronary	-0.0043810080865962	0.0194358432401679	Coronary Artery
GTEX-R53T-0726-SM-48FCS	0.00122699960017293	0.0124448816415502	Artery_Coronary	-0.0043810080865962	0.0194358432401679	Coronary Artery
GTEX-R55G-0426-SM-48FDH	-0.00565446897094847	0.0295827928468127	Artery_Coronary	-0.0043810080865962	0.0194358432401679	Coronary Artery
GTEX-REY6-0926-SM-48FDA	-0.00208367697455345	0.0202342206571156	Artery_Coronary	-0.0043810080865962	0.0194358432401679	Coronary Artery
GTEX-RN64-0726-SM-48FCV	0.0104263502030662	0.0272496215412239	Artery_Coronary	-0.0043810080865962	0.0194358432401679	Coronary Artery
GTEX-RTLS-0726-SM-46MV4	0.00164752204070607	0.0331758783722942	Artery_Coronary	-0.0043810080865962	0.0194358432401679	Coronary Artery
GTEX-RU72-0226-SM-46MUD	-0.00933579676068689	0.0146790423884902	Artery_Coronary	-0.0043810080865962	0.0194358432401679	Coronary Artery
GTEX-RUSQ-0426-SM-47JWR	-0.0115688522625992	0.0179763052245006	Artery_Coronary	-0.0043810080865962	0.0194358432401679	Coronary Artery
GTEX-RWS6-0426-SM-47JXH	-0.0068252596042292	0.0361336277159219	Artery_Coronary	-0.0043810080865962	0.0194358432401679	Coronary Artery
GTEX-S3XE-0226-SM-4AD6I	-0.0118650510281666	0.0245792100442134	Artery_Coronary	-0.0043810080865962	0.0194358432401679	Coronary Artery
GTEX-S4Z8-0926-SM-4AD6Q	-0.00102278592992693	0.0260163597654402	Artery_Coronary	-0.0043810080865962	0.0194358432401679	Coronary Artery
GTEX-SE5C-0426-SM-4BRUI	-0.0148894942047867	0.0285766246501024	Artery_Coronary	-0.0043810080865962	0.0194358432401679	Coronary Artery
GTEX-SNMC-0226-SM-4DM6F	0.00317347772956439	0.0226493317204047	Artery_Coronary	-0.0043810080865962	0.0194358432401679	Coronary Artery
GTEX-U3ZH-0426-SM-4DXSE	-0.00905761561544292	0.0218488974708406	Artery_Coronary	-0.0043810080865962	0.0194358432401679	Coronary Artery
GTEX-U3ZN-0426-SM-4DXSH	-0.00308663363316707	0.0131765741767145	Artery_Coronary	-0.0043810080865962	0.0194358432401679	Coronary Artery
GTEX-U4B1-0226-SM-4DXU8	-0.0144438512964298	0.0127996628259188	Artery_Coronary	-0.0043810080865962	0.0194358432401679	Coronary Artery
GTEX-U8XE-1026-SM-4E3HM	-0.0159454021701776	0.0387528612074962	Artery_Coronary	-0.0043810080865962	0.0194358432401679	Coronary Artery
GTEX-UJHI-0326-SM-4IHJE	0.00408955526780715	0.0218265329827818	Artery_Coronary	-0.0043810080865962	0.0194358432401679	Coronary Artery
GTEX-UJMC-0426-SM-4IHJF	-0.0228468436709482	-0.00103881457028627	Artery_Coronary	-0.0043810080865962	0.0194358432401679	Coronary Artery
GTEX-UPK5-0126-SM-3GADM	0.00575636776716887	0.022527581347899	Artery_Coronary	-0.0043810080865962	0.0194358432401679	Coronary Artery
GTEX-VUSG-0626-SM-4KL1Z	-0.00289149416845137	0.0258830795615369	Artery_Coronary	-0.0043810080865962	0.0194358432401679	Coronary Artery
GTEX-WEY5-0326-SM-4LMI7	-0.0173224608485724	0.0163930068893743	Artery_Coronary	-0.0043810080865962	0.0194358432401679	Coronary Artery
GTEX-WFG7-0626-SM-4LMK6	0.00198568537233863	0.02875989899663	Artery_Coronary	-0.0043810080865962	0.0194358432401679	Coronary Artery
GTEX-WHPG-0726-SM-4M1XX	-0.00878258695105208	0.0158553779288023	Artery_Coronary	-0.0043810080865962	0.0194358432401679	Coronary Artery
GTEX-WHWD-0226-SM-4OORT	0.00703949706938608	0.0322401874806437	Artery_Coronary	-0.0043810080865962	0.0194358432401679	Coronary Artery
GTEX-WRHU-1126-SM-4E3I1	0.00539579702644269	0.0144972638802495	Artery_Coronary	-0.0043810080865962	0.0194358432401679	Coronary Artery
GTEX-WY7C-1526-SM-4OND2	-0.00487787286467122	0.0225581709843882	Artery_Coronary	-0.0043810080865962	0.0194358432401679	Coronary Artery
GTEX-WYJK-0926-SM-4ONCF	0.00720994338235182	0.0276830013646709	Artery_Coronary	-0.0043810080865962	0.0194358432401679	Coronary Artery
GTEX-X5EB-0326-SM-4QASF	-0.0173586525029335	0.000364606081553237	Artery_Coronary	-0.0043810080865962	0.0194358432401679	Coronary Artery
GTEX-XGQ4-0626-SM-4AT56	-0.00169572840077567	0.0200008552951923	Artery_Coronary	-0.0043810080865962	0.0194358432401679	Coronary Artery
GTEX-XPT6-0426-SM-4B672	-0.00848171802165773	0.0167178618275938	Artery_Coronary	-0.0043810080865962	0.0194358432401679	Coronary Artery
GTEX-XPVG-0926-SM-4B651	0.0113109119401978	0.0360321114817482	Artery_Coronary	-0.0043810080865962	0.0194358432401679	Coronary Artery
GTEX-XQ8I-0326-SM-4BOPN	0.00233862519194459	0.0180462228257171	Artery_Coronary	-0.0043810080865962	0.0194358432401679	Coronary Artery
GTEX-XV7Q-0626-SM-4BRV5	0.0148825629661963	0.0366441740221794	Artery_Coronary	-0.0043810080865962	0.0194358432401679	Coronary Artery
GTEX-Y114-0326-SM-4TT99	-0.00834695762403154	0.0223352041253084	Artery_Coronary	-0.0043810080865962	0.0194358432401679	Coronary Artery
GTEX-Y3IK-0926-SM-51MQU	-0.00625014708101372	0.0169956741666257	Artery_Coronary	-0.0043810080865962	0.0194358432401679	Coronary Artery
GTEX-Y5V6-0326-SM-4VBRW	-0.0081236361531149	0.0216413809670022	Artery_Coronary	-0.0043810080865962	0.0194358432401679	Coronary Artery
GTEX-Y8E4-0226-SM-4VBQ3	-0.00626910574182797	0.0137752015956143	Artery_Coronary	-0.0043810080865962	0.0194358432401679	Coronary Artery
GTEX-YB5K-0426-SM-5LUA4	-0.0346856037749789	-0.00348544879810996	Artery_Coronary	-0.0043810080865962	0.0194358432401679	Coronary Artery
GTEX-YEC3-0326-SM-5IFJJ	-0.00367126299596553	0.0159119860774898	Artery_Coronary	-0.0043810080865962	0.0194358432401679	Coronary Artery
GTEX-YEC4-0426-SM-4W1ZH	-0.00642901885227263	0.0234665617683219	Artery_Coronary	-0.0043810080865962	0.0194358432401679	Coronary Artery
GTEX-YF7O-0226-SM-5IFJ4	-0.0100808824732645	0.00678242251481685	Artery_Coronary	-0.0043810080865962	0.0194358432401679	Coronary Artery
GTEX-YFC4-0726-SM-62LF6	-0.00105396114775223	0.0238492902519598	Artery_Coronary	-0.0043810080865962	0.0194358432401679	Coronary Artery
GTEX-YJ8O-0126-SM-5QGRG	0.00913838002319847	0.0198410215637263	Artery_Coronary	-0.0043810080865962	0.0194358432401679	Coronary Artery
GTEX-ZAB4-0726-SM-5HL8I	0.00307825618435034	0.0156866792201732	Artery_Coronary	-0.0043810080865962	0.0194358432401679	Coronary Artery
GTEX-ZDYS-0126-SM-5HL6X	-0.0148077817589174	0.0142627013924541	Artery_Coronary	-0.0043810080865962	0.0194358432401679	Coronary Artery
GTEX-ZF29-0126-SM-4WKGZ	-0.0281993223453948	-0.000261004172259119	Artery_Coronary	-0.0043810080865962	0.0194358432401679	Coronary Artery
GTEX-ZF3C-1326-SM-5A5MF	-0.00610616980002812	0.00299230837888742	Artery_Coronary	-0.0043810080865962	0.0194358432401679	Coronary Artery
GTEX-ZGAY-0426-SM-4WWAM	-0.00370767794765193	0.0199033056514454	Artery_Coronary	-0.0043810080865962	0.0194358432401679	Coronary Artery
GTEX-ZLFU-0126-SM-5EQMN	-0.0251061833630489	0.0186651142724708	Artery_Coronary	-0.0043810080865962	0.0194358432401679	Coronary Artery
GTEX-ZPCL-0326-SM-5FQSG	-0.0112325882437702	0.0124322595520503	Artery_Coronary	-0.0043810080865962	0.0194358432401679	Coronary Artery
GTEX-ZPU1-0526-SM-4YCDA	-0.0254818854975471	-0.00411009858869655	Artery_Coronary	-0.0043810080865962	0.0194358432401679	Coronary Artery
GTEX-ZQG8-0626-SM-57WF3	-0.0104301980142838	0.00998651662451966	Artery_Coronary	-0.0043810080865962	0.0194358432401679	Coronary Artery
GTEX-ZT9W-0426-SM-57WF4	-0.00670447294149564	0.016641909774095	Artery_Coronary	-0.0043810080865962	0.0194358432401679	Coronary Artery
GTEX-ZUA1-0426-SM-5NQAF	-0.00321957003922808	0.0111777866020155	Artery_Coronary	-0.0043810080865962	0.0194358432401679	Coronary Artery
GTEX-ZV7C-0426-SM-51MQY	-0.00790261581005286	0.0166256728943489	Artery_Coronary	-0.0043810080865962	0.0194358432401679	Coronary Artery
GTEX-ZVT2-0526-SM-5E455	-0.00199115493885029	0.029122177564738	Artery_Coronary	-0.0043810080865962	0.0194358432401679	Coronary Artery
GTEX-ZYFC-1226-SM-5GIE4	0.00891714683245751	0.0267137884322817	Artery_Coronary	-0.0043810080865962	0.0194358432401679	Coronary Artery
GTEX-ZYFG-0126-SM-5GIDH	0.00363954883253768	0.0201735036783574	Artery_Coronary	-0.0043810080865962	0.0194358432401679	Coronary Artery
GTEX-ZYT6-0826-SM-5E43I	0.00711280281234297	0.0225660728977171	Artery_Coronary	-0.0043810080865962	0.0194358432401679	Coronary Artery
GTEX-1117F-0526-SM-5EGHJ	-0.0180117617811862	0.025139445841582	Artery_Tibial	0.00166396805206317	0.0361348239860033	Tibial Artery
GTEX-111FC-0426-SM-5N9CV	0.00421204537028858	0.0409202278183526	Artery_Tibial	0.00166396805206317	0.0361348239860033	Tibial Artery
GTEX-111YS-2226-SM-5987P	-0.00340434975244467	0.0371046763922559	Artery_Tibial	0.00166396805206317	0.0361348239860033	Tibial Artery
GTEX-1128S-2526-SM-5H11N	-0.00583725181543406	0.0263618141823816	Artery_Tibial	0.00166396805206317	0.0361348239860033	Tibial Artery
GTEX-113IC-0426-SM-5HL5O	-0.00932350951131566	0.0189446300176868	Artery_Tibial	0.00166396805206317	0.0361348239860033	Tibial Artery
GTEX-117YW-2726-SM-5GZZT	-0.0365578621614042	0.0291780050814324	Artery_Tibial	0.00166396805206317	0.0361348239860033	Tibial Artery
GTEX-117YX-2626-SM-5EQ53	0.00271072169666746	0.0375389120071262	Artery_Tibial	0.00166396805206317	0.0361348239860033	Tibial Artery
GTEX-11DXW-0526-SM-5H127	0.0131823320852902	0.0430897062893227	Artery_Tibial	0.00166396805206317	0.0361348239860033	Tibial Artery
GTEX-11DXX-2626-SM-5Q5A3	0.00347833768806091	0.0350733776351932	Artery_Tibial	0.00166396805206317	0.0361348239860033	Tibial Artery
GTEX-11DXZ-2626-SM-59882	0.0051814019196359	0.0396050393949391	Artery_Tibial	0.00166396805206317	0.0361348239860033	Tibial Artery
GTEX-11EI6-0526-SM-5985S	-0.00489744479846436	0.0435749623198077	Artery_Tibial	0.00166396805206317	0.0361348239860033	Tibial Artery
GTEX-11EM3-2226-SM-5H11Y	0.00975855033518571	0.0499450002054931	Artery_Tibial	0.00166396805206317	0.0361348239860033	Tibial Artery
GTEX-11EMC-3026-SM-5EQ4R	0.00510165431701804	0.0300032293727414	Artery_Tibial	0.00166396805206317	0.0361348239860033	Tibial Artery
GTEX-11EQ8-0426-SM-5N9DP	0.00165389926102824	0.0309944325850615	Artery_Tibial	0.00166396805206317	0.0361348239860033	Tibial Artery
GTEX-11EQ9-2226-SM-5987H	0.00318794268547344	0.0398366424718424	Artery_Tibial	0.00166396805206317	0.0361348239860033	Tibial Artery
GTEX-11GS4-2926-SM-5A5LF	-0.0114375275233185	0.0216517201562724	Artery_Tibial	0.00166396805206317	0.0361348239860033	Tibial Artery
GTEX-11GSP-2926-SM-5N9C2	0.0016495263241644	0.043492642571809	Artery_Tibial	0.00166396805206317	0.0361348239860033	Tibial Artery
GTEX-11I78-2326-SM-5Q5AH	0.00214365593076363	0.0313819971866659	Artery_Tibial	0.00166396805206317	0.0361348239860033	Tibial Artery
GTEX-11LCK-1426-SM-5HL5R	0.00170482060604027	0.0415299784388138	Artery_Tibial	0.00166396805206317	0.0361348239860033	Tibial Artery
GTEX-11NUK-0526-SM-5A5L5	0.0141688308083494	0.0501819867406962	Artery_Tibial	0.00166396805206317	0.0361348239860033	Tibial Artery
GTEX-11NV4-0526-SM-5N9BF	0.0142033340098886	0.0480523341113663	Artery_Tibial	0.00166396805206317	0.0361348239860033	Tibial Artery
GTEX-11O72-0426-SM-5BC5B	-0.000944336062236813	0.0467625387251444	Artery_Tibial	0.00166396805206317	0.0361348239860033	Tibial Artery
GTEX-11OC5-0426-SM-5Q5AR	0.00708812099965209	0.0432182145705291	Artery_Tibial	0.00166396805206317	0.0361348239860033	Tibial Artery
GTEX-11ONC-2726-SM-5N9DZ	-0.00911281162378192	0.0229133134974438	Artery_Tibial	0.00166396805206317	0.0361348239860033	Tibial Artery
GTEX-11P7K-2326-SM-5EGKZ	-0.0038617175168045	0.0327674442254863	Artery_Tibial	0.00166396805206317	0.0361348239860033	Tibial Artery
GTEX-11P81-2726-SM-59876	0.00623789875623741	0.0337926360680726	Artery_Tibial	0.00166396805206317	0.0361348239860033	Tibial Artery
GTEX-11TT1-2726-SM-5LU8L	-0.00694985662951942	0.0500676994700433	Artery_Tibial	0.00166396805206317	0.0361348239860033	Tibial Artery
GTEX-11TUW-2926-SM-5BC59	-0.0146917286401594	0.0163671060234205	Artery_Tibial	0.00166396805206317	0.0361348239860033	Tibial Artery
GTEX-11UD2-0526-SM-5GU69	-0.0055746679483262	0.0432777137892673	Artery_Tibial	0.00166396805206317	0.0361348239860033	Tibial Artery
GTEX-11VI4-2026-SM-5CVLJ	0.00301677695430133	0.0391970341346403	Artery_Tibial	0.00166396805206317	0.0361348239860033	Tibial Artery
GTEX-11WQC-2726-SM-5CVLG	0.00916597750406186	0.0481619490711142	Artery_Tibial	0.00166396805206317	0.0361348239860033	Tibial Artery
GTEX-11XUK-2426-SM-5GU72	0.0065239069370733	0.0394620095314517	Artery_Tibial	0.00166396805206317	0.0361348239860033	Tibial Artery
GTEX-11ZTS-0326-SM-5EQKP	0.000768916621847215	0.0314238148364841	Artery_Tibial	0.00166396805206317	0.0361348239860033	Tibial Artery
GTEX-11ZUS-1326-SM-5FQUC	0.0131122510804978	0.0431716916608704	Artery_Tibial	0.00166396805206317	0.0361348239860033	Tibial Artery
GTEX-11ZVC-2926-SM-5986H	0.00815067139664349	0.038986780020881	Artery_Tibial	0.00166396805206317	0.0361348239860033	Tibial Artery
GTEX-1211K-2426-SM-59HL8	0.00605729486153703	0.0428929549186366	Artery_Tibial	0.00166396805206317	0.0361348239860033	Tibial Artery
GTEX-12126-0726-SM-5FQTX	0.00704830172691074	0.0633404479556515	Artery_Tibial	0.00166396805206317	0.0361348239860033	Tibial Artery
GTEX-1212Z-2826-SM-59HJ5	0.0125289090694342	0.0423938021987004	Artery_Tibial	0.00166396805206317	0.0361348239860033	Tibial Artery
GTEX-12584-0426-SM-5FQTT	0.00284598000220039	0.0336639247987405	Artery_Tibial	0.00166396805206317	0.0361348239860033	Tibial Artery
GTEX-12696-2726-SM-5FQUL	-0.00785639907995624	0.0354565049530249	Artery_Tibial	0.00166396805206317	0.0361348239860033	Tibial Artery
GTEX-1269C-2826-SM-5EQ5O	0.00492339380706008	0.0414128853282442	Artery_Tibial	0.00166396805206317	0.0361348239860033	Tibial Artery
GTEX-12BJ1-2726-SM-5HL9M	0.000385880807568345	0.0298516059905829	Artery_Tibial	0.00166396805206317	0.0361348239860033	Tibial Artery
GTEX-12C56-2026-SM-5FQSI	0.0031233673244136	0.0497195552161968	Artery_Tibial	0.00166396805206317	0.0361348239860033	Tibial Artery
GTEX-12WSC-0526-SM-5BC5X	0.0112642561260646	0.0473488407601147	Artery_Tibial	0.00166396805206317	0.0361348239860033	Tibial Artery
GTEX-12WSH-2826-SM-5GCP5	0.0020729909797332	0.0359948901512678	Artery_Tibial	0.00166396805206317	0.0361348239860033	Tibial Artery
GTEX-12WSK-2726-SM-5CVND	0.00599763045494726	0.0421888601492177	Artery_Tibial	0.00166396805206317	0.0361348239860033	Tibial Artery
GTEX-12WSL-2626-SM-5GCNV	-0.00474857227960756	0.0348791494561981	Artery_Tibial	0.00166396805206317	0.0361348239860033	Tibial Artery
GTEX-12WSM-0526-SM-5GCO8	0.0018327702016926	0.0542255791798912	Artery_Tibial	0.00166396805206317	0.0361348239860033	Tibial Artery
GTEX-12WSN-2726-SM-5LZUK	0.00270319078426277	0.0452813860552065	Artery_Tibial	0.00166396805206317	0.0361348239860033	Tibial Artery
GTEX-12ZZW-0426-SM-5GCO9	-0.000499684376626107	0.0377553584186891	Artery_Tibial	0.00166396805206317	0.0361348239860033	Tibial Artery
GTEX-12ZZX-0526-SM-5DUW6	0.012586856541076	0.0404976607617412	Artery_Tibial	0.00166396805206317	0.0361348239860033	Tibial Artery
GTEX-12ZZY-0526-SM-5EQ5H	0.00195104774919459	0.0356631303996471	Artery_Tibial	0.00166396805206317	0.0361348239860033	Tibial Artery
GTEX-13111-2126-SM-5LZU2	0.00478228749069245	0.0430149239439527	Artery_Tibial	0.00166396805206317	0.0361348239860033	Tibial Artery
GTEX-13113-2126-SM-5EQ4U	0.00449883114036556	0.0380033491483353	Artery_Tibial	0.00166396805206317	0.0361348239860033	Tibial Artery
GTEX-1314G-1926-SM-5BC6F	0.0135315855543323	0.0438659436309878	Artery_Tibial	0.00166396805206317	0.0361348239860033	Tibial Artery
GTEX-131XE-2626-SM-5PNYY	-0.00332657619883831	0.0289929113853488	Artery_Tibial	0.00166396805206317	0.0361348239860033	Tibial Artery
GTEX-131XF-2526-SM-5EQ68	-0.0045324018814175	0.0298721273410501	Artery_Tibial	0.00166396805206317	0.0361348239860033	Tibial Artery
GTEX-131XG-2226-SM-5DUXS	-0.00563257733678507	0.020547970689203	Artery_Tibial	0.00166396805206317	0.0361348239860033	Tibial Artery
GTEX-131XH-2426-SM-5PNZ6	0.00490482313922647	0.0575438658229359	Artery_Tibial	0.00166396805206317	0.0361348239860033	Tibial Artery
GTEX-131XW-0226-SM-5IJCA	-0.00605593621082671	0.0304665204522271	Artery_Tibial	0.00166396805206317	0.0361348239860033	Tibial Artery
GTEX-131YS-0426-SM-5EQ4J	0.00553631558226133	0.0300737157651832	Artery_Tibial	0.00166396805206317	0.0361348239860033	Tibial Artery
GTEX-132AR-0726-SM-5EQ6J	-0.00325912194816229	0.0274807788166266	Artery_Tibial	0.00166396805206317	0.0361348239860033	Tibial Artery
GTEX-132NY-0626-SM-5L3D9	0.00451803106706269	0.0428585622321748	Artery_Tibial	0.00166396805206317	0.0361348239860033	Tibial Artery
GTEX-132Q8-0526-SM-5IJBQ	-0.00857397661799978	0.0395551651632076	Artery_Tibial	0.00166396805206317	0.0361348239860033	Tibial Artery
GTEX-1339X-2626-SM-5K7YX	-0.00498164662597951	0.0384055259215372	Artery_Tibial	0.00166396805206317	0.0361348239860033	Tibial Artery
GTEX-133LE-2226-SM-5IFGU	0.000485042356050211	0.0427746651407676	Artery_Tibial	0.00166396805206317	0.0361348239860033	Tibial Artery
GTEX-1399R-2326-SM-5PNYT	0.00450126860767414	0.0427498306615624	Artery_Tibial	0.00166396805206317	0.0361348239860033	Tibial Artery
GTEX-1399S-2626-SM-5L3DU	-0.00454870077261434	0.0402977244765873	Artery_Tibial	0.00166396805206317	0.0361348239860033	Tibial Artery
GTEX-1399T-2626-SM-5L3E4	0.00624305981855386	0.0370903850949272	Artery_Tibial	0.00166396805206317	0.0361348239860033	Tibial Artery
GTEX-139T6-1826-SM-5KM2E	-0.00156754057776634	0.0317556503713628	Artery_Tibial	0.00166396805206317	0.0361348239860033	Tibial Artery
GTEX-139T8-0426-SM-5K7VC	0.00529438064059169	0.0388371957151276	Artery_Tibial	0.00166396805206317	0.0361348239860033	Tibial Artery
GTEX-139TT-0526-SM-5J1NN	0.0109990953290509	0.0458985315974809	Artery_Tibial	0.00166396805206317	0.0361348239860033	Tibial Artery
GTEX-139UW-2526-SM-62LFO	-0.000761274830879763	0.0371163502735888	Artery_Tibial	0.00166396805206317	0.0361348239860033	Tibial Artery
GTEX-139YR-2726-SM-5K7VV	0.00146294052127658	0.0360842669708111	Artery_Tibial	0.00166396805206317	0.0361348239860033	Tibial Artery
GTEX-13CF3-2226-SM-5J2MX	-0.00576913170858126	0.0314129000910436	Artery_Tibial	0.00166396805206317	0.0361348239860033	Tibial Artery
GTEX-13D11-2726-SM-5K7V7	0.00319240677531263	0.0274971791648227	Artery_Tibial	0.00166396805206317	0.0361348239860033	Tibial Artery
GTEX-13FH7-2326-SM-5KM1E	-0.0142115994712309	0.0241377044267001	Artery_Tibial	0.00166396805206317	0.0361348239860033	Tibial Artery
GTEX-13FHP-0426-SM-5J1O5	0.00104373433453528	0.0370332727142332	Artery_Tibial	0.00166396805206317	0.0361348239860033	Tibial Artery
GTEX-13FTW-2226-SM-5J1OH	-0.00198085799904962	0.0384191228440512	Artery_Tibial	0.00166396805206317	0.0361348239860033	Tibial Artery
GTEX-13FTX-2226-SM-5J1OP	0.0135878012383335	0.0479563227218526	Artery_Tibial	0.00166396805206317	0.0361348239860033	Tibial Artery
GTEX-13FTY-0426-SM-5IJC2	0.00808200233895934	0.0454807385845076	Artery_Tibial	0.00166396805206317	0.0361348239860033	Tibial Artery
GTEX-13G51-2926-SM-5IJDL	0.00554542561781818	0.0260903424117635	Artery_Tibial	0.00166396805206317	0.0361348239860033	Tibial Artery
GTEX-13JUV-2426-SM-5J1NS	0.00236704952547154	0.0361993256436579	Artery_Tibial	0.00166396805206317	0.0361348239860033	Tibial Artery
GTEX-13JVG-0426-SM-5MR59	-0.00562379186097815	0.0239969825642821	Artery_Tibial	0.00166396805206317	0.0361348239860033	Tibial Artery
GTEX-13N11-2926-SM-5K7VD	0.00258113082835956	0.0238464388214676	Artery_Tibial	0.00166396805206317	0.0361348239860033	Tibial Artery
GTEX-13N1W-0326-SM-5IJDJ	0.00182281189672171	0.0392176113269161	Artery_Tibial	0.00166396805206317	0.0361348239860033	Tibial Artery
GTEX-13NYB-2926-SM-5K7VH	0.0043492217836153	0.04782195804229	Artery_Tibial	0.00166396805206317	0.0361348239860033	Tibial Artery
GTEX-13NYC-0826-SM-5N9FP	0.00161087123012853	0.0401484477133451	Artery_Tibial	0.00166396805206317	0.0361348239860033	Tibial Artery
GTEX-13NYS-0526-SM-5J1OF	0.00521032455305075	0.0293330425339958	Artery_Tibial	0.00166396805206317	0.0361348239860033	Tibial Artery
GTEX-13NZ8-1626-SM-5IJBC	0.00353887028685605	0.030690868259129	Artery_Tibial	0.00166396805206317	0.0361348239860033	Tibial Artery
GTEX-13NZ9-0826-SM-5J1NI	-0.000892038684611974	0.0197245693425975	Artery_Tibial	0.00166396805206317	0.0361348239860033	Tibial Artery
GTEX-13NZB-2226-SM-5MR5B	0.0135154656158497	0.0421907020738955	Artery_Tibial	0.00166396805206317	0.0361348239860033	Tibial Artery
GTEX-13O21-2526-SM-5J1OZ	0.00454097223687029	0.0390742991578232	Artery_Tibial	0.00166396805206317	0.0361348239860033	Tibial Artery
GTEX-13O3O-0426-SM-5KM2Y	0.00687327862745287	0.0357435194862619	Artery_Tibial	0.00166396805206317	0.0361348239860033	Tibial Artery
GTEX-13O3P-0526-SM-5K7UT	-0.00161335135968557	0.0389035017118046	Artery_Tibial	0.00166396805206317	0.0361348239860033	Tibial Artery
GTEX-13O3Q-2526-SM-5IJC4	0.0105218405539104	0.0437451823067807	Artery_Tibial	0.00166396805206317	0.0361348239860033	Tibial Artery
GTEX-13O61-2526-SM-5J1O8	0.00246508546455972	0.0319669619759586	Artery_Tibial	0.00166396805206317	0.0361348239860033	Tibial Artery
GTEX-13OVG-2326-SM-5J1OV	-0.00451879707786558	0.0255370819889992	Artery_Tibial	0.00166396805206317	0.0361348239860033	Tibial Artery
GTEX-13OVH-0426-SM-5K7UC	-0.00702942630636386	0.0296321240420534	Artery_Tibial	0.00166396805206317	0.0361348239860033	Tibial Artery
GTEX-13OVK-1726-SM-7KUE9	0.0111284767151876	0.0372646379515058	Artery_Tibial	0.00166396805206317	0.0361348239860033	Tibial Artery
GTEX-13OVL-1326-SM-5IJCZ	0.0110520366921793	0.0357709329147041	Artery_Tibial	0.00166396805206317	0.0361348239860033	Tibial Artery
GTEX-13OW6-0326-SM-5L3H9	0.00668840343903851	0.0285707752048478	Artery_Tibial	0.00166396805206317	0.0361348239860033	Tibial Artery
GTEX-13OW7-0626-SM-5K7UD	0.0121334734346614	0.0407794533510307	Artery_Tibial	0.00166396805206317	0.0361348239860033	Tibial Artery
GTEX-13OW8-1626-SM-5L3HW	-0.00172840241152234	0.0306395729258584	Artery_Tibial	0.00166396805206317	0.0361348239860033	Tibial Artery
GTEX-13PL6-0526-SM-5L3G6	-0.00193092488566741	0.0192351804453097	Artery_Tibial	0.00166396805206317	0.0361348239860033	Tibial Artery
GTEX-13PL7-2126-SM-5L3HZ	0.00375019386936455	0.0289376885959128	Artery_Tibial	0.00166396805206317	0.0361348239860033	Tibial Artery
GTEX-13PLJ-0526-SM-5K7VW	0.0169011350115474	0.0459281030798241	Artery_Tibial	0.00166396805206317	0.0361348239860033	Tibial Artery
GTEX-13PVQ-0526-SM-5LU8Q	-0.00859700935256751	0.0322151760490304	Artery_Tibial	0.00166396805206317	0.0361348239860033	Tibial Artery
GTEX-13PVR-2726-SM-5SI6H	-0.00158791506795488	0.0343481393395177	Artery_Tibial	0.00166396805206317	0.0361348239860033	Tibial Artery
GTEX-13QBU-2226-SM-5K7WI	0.00234419452323944	0.040639095631367	Artery_Tibial	0.00166396805206317	0.0361348239860033	Tibial Artery
GTEX-13QIC-1626-SM-5K7TZ	-0.00901860505479077	0.0241308575134457	Artery_Tibial	0.00166396805206317	0.0361348239860033	Tibial Artery
GTEX-13QJ3-0626-SM-5SI6G	0.012801094422536	0.0388315780747098	Artery_Tibial	0.00166396805206317	0.0361348239860033	Tibial Artery
GTEX-13QJC-2526-SM-7DHKJ	0.00366621764007359	0.0319369794577857	Artery_Tibial	0.00166396805206317	0.0361348239860033	Tibial Artery
GTEX-13RTJ-2626-SM-7DHKR	-0.00628562971484704	0.0276035041098875	Artery_Tibial	0.00166396805206317	0.0361348239860033	Tibial Artery
GTEX-13RTK-1826-SM-5S2P3	0.00982539229102154	0.046038791456527	Artery_Tibial	0.00166396805206317	0.0361348239860033	Tibial Artery
GTEX-13RTL-0426-SM-7LG66	-0.00396423685519496	0.0210016889174423	Artery_Tibial	0.00166396805206317	0.0361348239860033	Tibial Artery
GTEX-13S86-2526-SM-5S2V5	0.00456780319314665	0.037395701848849	Artery_Tibial	0.00166396805206317	0.0361348239860033	Tibial Artery
GTEX-13U4I-0426-SM-5LU4W	-0.00549777155500962	0.0372096617120361	Artery_Tibial	0.00166396805206317	0.0361348239860033	Tibial Artery
GTEX-13VXT-0526-SM-5SI9O	0.00804237951257499	0.032792125962287	Artery_Tibial	0.00166396805206317	0.0361348239860033	Tibial Artery
GTEX-13VXU-0526-SM-5K7V1	-0.00165756920181144	0.0410534839256741	Artery_Tibial	0.00166396805206317	0.0361348239860033	Tibial Artery
GTEX-13W3W-2826-SM-731E5	-0.00324426359757387	0.0270805653316917	Artery_Tibial	0.00166396805206317	0.0361348239860033	Tibial Artery
GTEX-13W46-0626-SM-5LU3N	0.00954358861014827	0.0411867752302286	Artery_Tibial	0.00166396805206317	0.0361348239860033	Tibial Artery
GTEX-13X6H-2526-SM-5QGOT	-0.00295909525959034	0.0466037468956735	Artery_Tibial	0.00166396805206317	0.0361348239860033	Tibial Artery
GTEX-13X6K-0526-SM-5LU51	0.00645041356866114	0.0413098705719012	Artery_Tibial	0.00166396805206317	0.0361348239860033	Tibial Artery
GTEX-144GL-0526-SM-5LU41	0.00754529375815156	0.0319880899244584	Artery_Tibial	0.00166396805206317	0.0361348239860033	Tibial Artery
GTEX-144GM-2226-SM-5O9B5	-0.01343441695669	0.0514327125256456	Artery_Tibial	0.00166396805206317	0.0361348239860033	Tibial Artery
GTEX-145LS-0426-SM-5LU8M	0.00506536653030309	0.0361506166565085	Artery_Tibial	0.00166396805206317	0.0361348239860033	Tibial Artery
GTEX-145LU-0826-SM-79OJJ	0.00951889124446565	0.0394412600968924	Artery_Tibial	0.00166396805206317	0.0361348239860033	Tibial Artery
GTEX-145ME-2226-SM-5S2VY	-0.00137798232446914	0.0351781756930475	Artery_Tibial	0.00166396805206317	0.0361348239860033	Tibial Artery
GTEX-145MF-0426-SM-5LU9T	0.0128015406513371	0.0424144167765529	Artery_Tibial	0.00166396805206317	0.0361348239860033	Tibial Artery
GTEX-145MH-1526-SM-5LUAU	0.00165142831869539	0.035961276242325	Artery_Tibial	0.00166396805206317	0.0361348239860033	Tibial Artery
GTEX-145MN-2326-SM-5SIB7	0.000701497014033706	0.0303604736014003	Artery_Tibial	0.00166396805206317	0.0361348239860033	Tibial Artery
GTEX-145MO-0626-SM-5NQAW	0.000574024465317939	0.0400750908169811	Artery_Tibial	0.00166396805206317	0.0361348239860033	Tibial Artery
GTEX-146FH-0426-SM-5QGPS	-0.00676666934706531	0.0479669873627586	Artery_Tibial	0.00166396805206317	0.0361348239860033	Tibial Artery
GTEX-146FQ-0526-SM-5LU9I	-0.00738484428858056	0.00844241842367119	Artery_Tibial	0.00166396805206317	0.0361348239860033	Tibial Artery
GTEX-146FR-1626-SM-5Q5DS	0.000756596356257797	0.0280008733411003	Artery_Tibial	0.00166396805206317	0.0361348239860033	Tibial Artery
GTEX-14753-0226-SM-5Q5CH	-0.00108524541370614	0.0442763349573212	Artery_Tibial	0.00166396805206317	0.0361348239860033	Tibial Artery
GTEX-147F3-0426-SM-5SI8V	-0.000936053197188014	0.0307873362207639	Artery_Tibial	0.00166396805206317	0.0361348239860033	Tibial Artery
GTEX-147F4-0126-SM-5QGPV	0.00163211502669208	0.0381036642684839	Artery_Tibial	0.00166396805206317	0.0361348239860033	Tibial Artery
GTEX-147JS-0726-SM-5S2UL	0.00416134336117398	0.0343000017145782	Artery_Tibial	0.00166396805206317	0.0361348239860033	Tibial Artery
GTEX-148VJ-0426-SM-5S2V8	-0.0101676929423364	0.0284096089073086	Artery_Tibial	0.00166396805206317	0.0361348239860033	Tibial Artery
GTEX-14A5H-0226-SM-5S2VK	-0.0223102668916827	0.0230648404409208	Artery_Tibial	0.00166396805206317	0.0361348239860033	Tibial Artery
GTEX-14A6H-2726-SM-5QGPL	0.00163471951779929	0.0417254807354279	Artery_Tibial	0.00166396805206317	0.0361348239860033	Tibial Artery
GTEX-14AS3-2326-SM-5S2NZ	0.00526313087392385	0.0384387597593375	Artery_Tibial	0.00166396805206317	0.0361348239860033	Tibial Artery
GTEX-14B4R-2026-SM-5QGQL	0.0100575660931446	0.050679313591164	Artery_Tibial	0.00166396805206317	0.0361348239860033	Tibial Artery
GTEX-14BIN-0926-SM-5S2OZ	0.0200134065462428	0.0490841494111579	Artery_Tibial	0.00166396805206317	0.0361348239860033	Tibial Artery
GTEX-14BMU-2426-SM-5RQIJ	0.0023340632049088	0.0411661771618808	Artery_Tibial	0.00166396805206317	0.0361348239860033	Tibial Artery
GTEX-14BMV-0526-SM-5S2NE	0.0121071049275008	0.03587708901344	Artery_Tibial	0.00166396805206317	0.0361348239860033	Tibial Artery
GTEX-14C39-2626-SM-5S2QD	-0.000536116732633343	0.036959973006769	Artery_Tibial	0.00166396805206317	0.0361348239860033	Tibial Artery
GTEX-14C5O-0526-SM-62LEI	0.00189169768607447	0.0371492670014831	Artery_Tibial	0.00166396805206317	0.0361348239860033	Tibial Artery
GTEX-14DAQ-0526-SM-793AY	0.010102251243749	0.0449733543001322	Artery_Tibial	0.00166396805206317	0.0361348239860033	Tibial Artery
GTEX-14DAR-2126-SM-5RQID	0.00459466075053903	0.0441496948568708	Artery_Tibial	0.00166396805206317	0.0361348239860033	Tibial Artery
GTEX-14E1K-2526-SM-5ZZWA	0.010639396353157	0.0619259776053428	Artery_Tibial	0.00166396805206317	0.0361348239860033	Tibial Artery
GTEX-14E6C-1126-SM-62LDM	-0.00362124826027616	0.045168510280538	Artery_Tibial	0.00166396805206317	0.0361348239860033	Tibial Artery
GTEX-14E6E-2126-SM-664N6	0.00319696877442511	0.0446988335786911	Artery_Tibial	0.00166396805206317	0.0361348239860033	Tibial Artery
GTEX-14E7W-0526-SM-5S2W8	0.00632294126226113	0.0356870260137864	Artery_Tibial	0.00166396805206317	0.0361348239860033	Tibial Artery
GTEX-14ICL-1826-SM-5RQIY	0.00354140826146466	0.0361957172684972	Artery_Tibial	0.00166396805206317	0.0361348239860033	Tibial Artery
GTEX-14JFF-0526-SM-62LFL	-0.0121628926388885	0.00658005900003669	Artery_Tibial	0.00166396805206317	0.0361348239860033	Tibial Artery
GTEX-14JG1-0326-SM-62LDO	0.0100190397498818	0.0352053537064929	Artery_Tibial	0.00166396805206317	0.0361348239860033	Tibial Artery
GTEX-14JG6-2026-SM-6EU2E	0.00109566747541478	0.0354037049573916	Artery_Tibial	0.00166396805206317	0.0361348239860033	Tibial Artery
GTEX-14PHY-2726-SM-62LE2	-0.00875187761733181	0.0220374907711705	Artery_Tibial	0.00166396805206317	0.0361348239860033	Tibial Artery
GTEX-14PII-0526-SM-6EU2A	-0.00130060716280126	0.0318875449723522	Artery_Tibial	0.00166396805206317	0.0361348239860033	Tibial Artery
GTEX-14PJ3-2126-SM-5ZZVL	0.00665760916340427	0.0413450875048983	Artery_Tibial	0.00166396805206317	0.0361348239860033	Tibial Artery
GTEX-14PJ5-1926-SM-6LLIM	-0.00029983405789685	0.0283513696897097	Artery_Tibial	0.00166396805206317	0.0361348239860033	Tibial Artery
GTEX-14PJM-0626-SM-686ZN	0.0130236986924385	0.0439790339225663	Artery_Tibial	0.00166396805206317	0.0361348239860033	Tibial Artery
GTEX-14PJN-2226-SM-6872I	0.00292938198247631	0.0410138648078454	Artery_Tibial	0.00166396805206317	0.0361348239860033	Tibial Artery
GTEX-14PK6-2326-SM-69LOG	-0.00320902622205361	0.0239693269376763	Artery_Tibial	0.00166396805206317	0.0361348239860033	Tibial Artery
GTEX-14PKU-2226-SM-7LG5T	0.00244033490583491	0.0424275601363824	Artery_Tibial	0.00166396805206317	0.0361348239860033	Tibial Artery
GTEX-14PN4-0426-SM-6AJ9N	-0.00192796787351473	0.0453669176252224	Artery_Tibial	0.00166396805206317	0.0361348239860033	Tibial Artery
GTEX-15CHQ-0626-SM-6AJ9E	0.00875132255099309	0.0444068384516092	Artery_Tibial	0.00166396805206317	0.0361348239860033	Tibial Artery
GTEX-15D1Q-1226-SM-686Z1	0.00803821758796746	0.0319271023613358	Artery_Tibial	0.00166396805206317	0.0361348239860033	Tibial Artery
GTEX-15D79-0426-SM-6AJAW	0.0109616104532899	0.0461250754134883	Artery_Tibial	0.00166396805206317	0.0361348239860033	Tibial Artery
GTEX-15DDE-0426-SM-6M48M	0.00565457787412779	0.0449020464463861	Artery_Tibial	0.00166396805206317	0.0361348239860033	Tibial Artery
GTEX-15DZA-2226-SM-7KUMY	0.00178955676616373	0.0342523608022858	Artery_Tibial	0.00166396805206317	0.0361348239860033	Tibial Artery
GTEX-15EOM-0526-SM-7KUFY	-0.004633248930365	0.0498236503733616	Artery_Tibial	0.00166396805206317	0.0361348239860033	Tibial Artery
GTEX-15ETS-2426-SM-6PANJ	-0.00107814878000261	0.0277182420803784	Artery_Tibial	0.00166396805206317	0.0361348239860033	Tibial Artery
GTEX-15EU6-0726-SM-7KUFU	0.0016586443646694	0.0268610870178309	Artery_Tibial	0.00166396805206317	0.0361348239860033	Tibial Artery
GTEX-15G1A-2326-SM-6PAMJ	-0.00959790717804093	0.0318125418278975	Artery_Tibial	0.00166396805206317	0.0361348239860033	Tibial Artery
GTEX-15RJE-0526-SM-6PAMN	0.00638159920528481	0.0354369191691975	Artery_Tibial	0.00166396805206317	0.0361348239860033	Tibial Artery
GTEX-15SDE-2526-SM-6PAL5	0.00223403827226715	0.0311821097986542	Artery_Tibial	0.00166396805206317	0.0361348239860033	Tibial Artery
GTEX-15SHW-0626-SM-6PALH	0.00430001613955903	0.0267518833411866	Artery_Tibial	0.00166396805206317	0.0361348239860033	Tibial Artery
GTEX-15SKB-0526-SM-6PAMP	-0.0248582440755349	-0.00046958183609835	Artery_Tibial	0.00166396805206317	0.0361348239860033	Tibial Artery
GTEX-15UF6-0726-SM-6PALI	-0.00341486555928233	0.0241899804397509	Artery_Tibial	0.00166396805206317	0.0361348239860033	Tibial Artery
GTEX-15UF7-2326-SM-7KUFO	0.000814525593907511	0.0304623469413059	Artery_Tibial	0.00166396805206317	0.0361348239860033	Tibial Artery
GTEX-16AAH-1926-SM-7LG4C	0.000507725971670252	0.0318300421678648	Artery_Tibial	0.00166396805206317	0.0361348239860033	Tibial Artery
GTEX-16GPK-0426-SM-6PAMW	0.00521019784226479	0.0277710825038695	Artery_Tibial	0.00166396805206317	0.0361348239860033	Tibial Artery
GTEX-16MT8-0126-SM-7DHLD	0.00449806852267978	0.0311504846966071	Artery_Tibial	0.00166396805206317	0.0361348239860033	Tibial Artery
GTEX-16MTA-1926-SM-7KUG1	0.00284732366581536	0.0373819943667644	Artery_Tibial	0.00166396805206317	0.0361348239860033	Tibial Artery
GTEX-16NPV-0526-SM-79OKI	0.00920377616312109	0.0359000153083327	Artery_Tibial	0.00166396805206317	0.0361348239860033	Tibial Artery
GTEX-16XZY-2426-SM-7EPGQ	-0.00712202719754306	0.0222230799900201	Artery_Tibial	0.00166396805206317	0.0361348239860033	Tibial Artery
GTEX-16XZZ-0426-SM-793BW	-0.00418751711775713	0.0373519643277684	Artery_Tibial	0.00166396805206317	0.0361348239860033	Tibial Artery
GTEX-16YQH-0626-SM-7938I	0.00362781279077276	0.0392240234863693	Artery_Tibial	0.00166396805206317	0.0361348239860033	Tibial Artery
GTEX-178AV-1926-SM-7KUL9	0.0100648021264136	0.0402821258938518	Artery_Tibial	0.00166396805206317	0.0361348239860033	Tibial Artery
GTEX-17EUY-0326-SM-7DUEY	-0.00362429761841711	0.0473361733514731	Artery_Tibial	0.00166396805206317	0.0361348239860033	Tibial Artery
GTEX-17EVP-1226-SM-793BF	-0.0110373436988496	0.0560004153975075	Artery_Tibial	0.00166396805206317	0.0361348239860033	Tibial Artery
GTEX-17EVQ-1126-SM-7LG58	0.0012645777542981	0.0289958659150587	Artery_Tibial	0.00166396805206317	0.0361348239860033	Tibial Artery
GTEX-17F97-0226-SM-7LG6Q	-0.0136463745016671	0.0167268244841377	Artery_Tibial	0.00166396805206317	0.0361348239860033	Tibial Artery
GTEX-17F98-0926-SM-7DHLT	0.00259910509976988	0.0458824725298204	Artery_Tibial	0.00166396805206317	0.0361348239860033	Tibial Artery
GTEX-17F9E-0526-SM-7DUFD	0.00325426696727556	0.0323433837783446	Artery_Tibial	0.00166396805206317	0.0361348239860033	Tibial Artery
GTEX-17F9Y-0826-SM-7LG52	-0.00600062033431459	0.0165488751942198	Artery_Tibial	0.00166396805206317	0.0361348239860033	Tibial Artery
GTEX-17GQL-2226-SM-718BB	-0.00183310979140106	0.0289414367608607	Artery_Tibial	0.00166396805206317	0.0361348239860033	Tibial Artery
GTEX-17HGU-0526-SM-793BX	0.00382850517910104	0.0343513497958535	Artery_Tibial	0.00166396805206317	0.0361348239860033	Tibial Artery
GTEX-17HHE-2326-SM-793C5	0.006637821292061	0.0399868073699494	Artery_Tibial	0.00166396805206317	0.0361348239860033	Tibial Artery
GTEX-17HHY-0526-SM-793BZ	0.0105970208800934	0.0351651942019563	Artery_Tibial	0.00166396805206317	0.0361348239860033	Tibial Artery
GTEX-17HII-0626-SM-7LT9H	0.000180970833766384	0.0421649591021121	Artery_Tibial	0.00166396805206317	0.0361348239860033	Tibial Artery
GTEX-17KNJ-2526-SM-7DUFR	0.0136408327193168	0.035203459106004	Artery_Tibial	0.00166396805206317	0.0361348239860033	Tibial Artery
GTEX-17MF6-0526-SM-7LG4H	0.000188522062202176	0.0377543110762034	Artery_Tibial	0.00166396805206317	0.0361348239860033	Tibial Artery
GTEX-17MFQ-2126-SM-7LG5W	-0.00134851445402349	0.0332964607352448	Artery_Tibial	0.00166396805206317	0.0361348239860033	Tibial Artery
GTEX-183FY-0526-SM-7939Z	-0.000341949572088627	0.0352790562064401	Artery_Tibial	0.00166396805206317	0.0361348239860033	Tibial Artery
GTEX-18465-0426-SM-7LTAE	0.00495475904409091	0.0462012695869027	Artery_Tibial	0.00166396805206317	0.0361348239860033	Tibial Artery
GTEX-18A66-0526-SM-7LG5O	0.00460589724276353	0.0400094362006742	Artery_Tibial	0.00166396805206317	0.0361348239860033	Tibial Artery
GTEX-18A67-0526-SM-7LT9X	-0.0116795786245164	0.00927181596270565	Artery_Tibial	0.00166396805206317	0.0361348239860033	Tibial Artery
GTEX-18A6Q-0526-SM-7LG4O	0.00510519611666273	0.0450413133990165	Artery_Tibial	0.00166396805206317	0.0361348239860033	Tibial Artery
GTEX-18A7A-0526-SM-718BI	0.010672113443006	0.0398569873487043	Artery_Tibial	0.00166396805206317	0.0361348239860033	Tibial Artery
GTEX-18A7B-0526-SM-7LG68	-0.0201654348541189	0.0244143305000839	Artery_Tibial	0.00166396805206317	0.0361348239860033	Tibial Artery
GTEX-18D9A-1626-SM-7LG5Q	-0.0023095889974008	0.0376660688699414	Artery_Tibial	0.00166396805206317	0.0361348239860033	Tibial Artery
GTEX-18D9B-0326-SM-731B2	-0.00238300345137444	0.0520897030833156	Artery_Tibial	0.00166396805206317	0.0361348239860033	Tibial Artery
GTEX-18D9U-0926-SM-731AZ	-0.00460266953191274	0.0255553723746241	Artery_Tibial	0.00166396805206317	0.0361348239860033	Tibial Artery
GTEX-18QFQ-0526-SM-718AV	-0.000981104038039416	0.0408492359305036	Artery_Tibial	0.00166396805206317	0.0361348239860033	Tibial Artery
GTEX-1A32A-0426-SM-7939P	0.00179906741383889	0.0468101392323361	Artery_Tibial	0.00166396805206317	0.0361348239860033	Tibial Artery
GTEX-1A3MV-2226-SM-731CP	0.00394800318273423	0.0587602447828089	Artery_Tibial	0.00166396805206317	0.0361348239860033	Tibial Artery
GTEX-1A3MW-0426-SM-731AI	-0.00652773434152508	0.0276727000908906	Artery_Tibial	0.00166396805206317	0.0361348239860033	Tibial Artery
GTEX-1A3MX-0426-SM-72D5W	-0.0221685640004464	0.00418902146549306	Artery_Tibial	0.00166396805206317	0.0361348239860033	Tibial Artery
GTEX-1A8G6-0226-SM-79ONQ	0.00103786710013827	0.0367246279196507	Artery_Tibial	0.00166396805206317	0.0361348239860033	Tibial Artery
GTEX-1A8G7-0426-SM-731B5	-0.0288906555460347	0.000102525174561906	Artery_Tibial	0.00166396805206317	0.0361348239860033	Tibial Artery
GTEX-1AMFI-2426-SM-73KWO	-0.00685410582148756	0.0420664074446084	Artery_Tibial	0.00166396805206317	0.0361348239860033	Tibial Artery
GTEX-1AX8Z-0526-SM-7939M	-0.00279832444091691	0.028704868379457	Artery_Tibial	0.00166396805206317	0.0361348239860033	Tibial Artery
GTEX-1AX9K-2626-SM-793CO	0.00148841684781312	0.0302580106837533	Artery_Tibial	0.00166396805206317	0.0361348239860033	Tibial Artery
GTEX-1AYD5-2126-SM-73KWQ	0.00357660702036394	0.0419135508635753	Artery_Tibial	0.00166396805206317	0.0361348239860033	Tibial Artery
GTEX-1B8KE-2326-SM-7939L	-0.0121127639839276	0.0115844781540154	Artery_Tibial	0.00166396805206317	0.0361348239860033	Tibial Artery
GTEX-1B8KZ-2226-SM-73KYS	0.00383070357770424	0.0372650646268227	Artery_Tibial	0.00166396805206317	0.0361348239860033	Tibial Artery
GTEX-1B8L1-2826-SM-793D2	0.00853131251506239	0.0331273240142308	Artery_Tibial	0.00166396805206317	0.0361348239860033	Tibial Artery
GTEX-1B8SF-0726-SM-73KYZ	0.009395136069982	0.0477892974674022	Artery_Tibial	0.00166396805206317	0.0361348239860033	Tibial Artery
GTEX-1B8SG-0526-SM-73KWP	0.000623189826919992	0.0502467138430002	Artery_Tibial	0.00166396805206317	0.0361348239860033	Tibial Artery
GTEX-1B932-0426-SM-73KX4	0.00282745574197478	0.0279731383240168	Artery_Tibial	0.00166396805206317	0.0361348239860033	Tibial Artery
GTEX-1B97I-1926-SM-7DUGC	0.00300754724068813	0.0428664843293529	Artery_Tibial	0.00166396805206317	0.0361348239860033	Tibial Artery
GTEX-1B996-0626-SM-79OJP	-0.00143472279837942	0.0439955415704305	Artery_Tibial	0.00166396805206317	0.0361348239860033	Tibial Artery
GTEX-1BAJH-0226-SM-7EPHQ	0.00186812738432629	0.0289243447795789	Artery_Tibial	0.00166396805206317	0.0361348239860033	Tibial Artery
GTEX-1C2JI-1926-SM-73KXO	0.00154447922301622	0.0476156262067	Artery_Tibial	0.00166396805206317	0.0361348239860033	Tibial Artery
GTEX-1C4CL-0126-SM-7IGN5	0.00834574119469857	0.0348517806176267	Artery_Tibial	0.00166396805206317	0.0361348239860033	Tibial Artery
GTEX-1C64O-0526-SM-793D6	0.00851901753245204	0.0507865131733689	Artery_Tibial	0.00166396805206317	0.0361348239860033	Tibial Artery
GTEX-1C6VQ-0726-SM-7EPI6	0.000948436824997697	0.0368258096717858	Artery_Tibial	0.00166396805206317	0.0361348239860033	Tibial Artery
GTEX-1C6VR-2826-SM-7EWEE	0.015051865365567	0.0419992713485227	Artery_Tibial	0.00166396805206317	0.0361348239860033	Tibial Artery
GTEX-1CAMQ-0426-SM-7IGPL	-0.00401395764318432	0.0258206899268322	Artery_Tibial	0.00166396805206317	0.0361348239860033	Tibial Artery
GTEX-1CB4F-0726-SM-793AO	0.0140613767357025	0.0399844041336139	Artery_Tibial	0.00166396805206317	0.0361348239860033	Tibial Artery
GTEX-N7MS-0626-SM-2YUN7	0.00209636768005069	0.0402278661017609	Artery_Tibial	0.00166396805206317	0.0361348239860033	Tibial Artery
GTEX-NFK9-0526-SM-2YUNL	0.000247347665021802	0.033449669849421	Artery_Tibial	0.00166396805206317	0.0361348239860033	Tibial Artery
GTEX-NPJ8-1826-SM-2YUNC	-0.00162534677681001	0.0318157425102486	Artery_Tibial	0.00166396805206317	0.0361348239860033	Tibial Artery
GTEX-O5YT-1826-SM-32PK9	-0.00600234903754638	0.036713872568472	Artery_Tibial	0.00166396805206317	0.0361348239860033	Tibial Artery
GTEX-O5YV-1626-SM-2YUNJ	-0.00755002521692709	0.0275152429462393	Artery_Tibial	0.00166396805206317	0.0361348239860033	Tibial Artery
GTEX-O5YW-1826-SM-2YUN2	-0.0002516492707846	0.0284000498166161	Artery_Tibial	0.00166396805206317	0.0361348239860033	Tibial Artery
GTEX-OHPK-1826-SM-2YUMR	0.000465099417004482	0.0360362079588203	Artery_Tibial	0.00166396805206317	0.0361348239860033	Tibial Artery
GTEX-OHPL-1826-SM-2YUN8	-0.00718316666450804	0.0158063592414035	Artery_Tibial	0.00166396805206317	0.0361348239860033	Tibial Artery
GTEX-OHPM-1826-SM-2YUNF	0.00416385204672798	0.0349734314994419	Artery_Tibial	0.00166396805206317	0.0361348239860033	Tibial Artery
GTEX-OHPN-2826-SM-3LK67	-0.00440220573859638	0.014971122718196	Artery_Tibial	0.00166396805206317	0.0361348239860033	Tibial Artery
GTEX-OIZH-1826-SM-2YUNP	-0.0019961280373761	0.0440270469153936	Artery_Tibial	0.00166396805206317	0.0361348239860033	Tibial Artery
GTEX-OIZI-0526-SM-2XCEG	0.00655549770947256	0.0540111339610164	Artery_Tibial	0.00166396805206317	0.0361348239860033	Tibial Artery
GTEX-OOBJ-1826-SM-3NB1C	0.00549937336729714	0.0373468144671069	Artery_Tibial	0.00166396805206317	0.0361348239860033	Tibial Artery
GTEX-OXRK-0526-SM-3NB2F	0.00898638308930104	0.0488680080034489	Artery_Tibial	0.00166396805206317	0.0361348239860033	Tibial Artery
GTEX-OXRL-1826-SM-2YUMV	0.00425981484656946	0.0481978415955141	Artery_Tibial	0.00166396805206317	0.0361348239860033	Tibial Artery
GTEX-OXRN-1226-SM-2I5EL	-0.0219563518517466	-0.00231278020388213	Artery_Tibial	0.00166396805206317	0.0361348239860033	Tibial Artery
GTEX-OXRO-1926-SM-2S1O3	-0.008493069050785	0.0413566201295202	Artery_Tibial	0.00166396805206317	0.0361348239860033	Tibial Artery
GTEX-OXRP-2426-SM-2S1NR	-0.00490534625172057	0.0311117433538027	Artery_Tibial	0.00166396805206317	0.0361348239860033	Tibial Artery
GTEX-P44H-0626-SM-2XCF2	0.00883334845186988	0.0391311795999835	Artery_Tibial	0.00166396805206317	0.0361348239860033	Tibial Artery
GTEX-P4PP-1826-SM-2S1NT	0.00303146059935956	0.0339924501256926	Artery_Tibial	0.00166396805206317	0.0361348239860033	Tibial Artery
GTEX-P4QS-1826-SM-2S1NI	-0.000210725139074457	0.027641879845364	Artery_Tibial	0.00166396805206317	0.0361348239860033	Tibial Artery
GTEX-P4QT-1826-SM-2S1NJ	-0.00344354320940065	0.028696525825517	Artery_Tibial	0.00166396805206317	0.0361348239860033	Tibial Artery
GTEX-P78B-0726-SM-2S1O2	0.0113760541680318	0.0342983071698276	Artery_Tibial	0.00166396805206317	0.0361348239860033	Tibial Artery
GTEX-PLZ4-1326-SM-2S1O7	0.000149662189217408	0.0272639950755043	Artery_Tibial	0.00166396805206317	0.0361348239860033	Tibial Artery
GTEX-PLZ6-1626-SM-3NB23	0.00543147317400193	0.0425847468305996	Artery_Tibial	0.00166396805206317	0.0361348239860033	Tibial Artery
GTEX-POMQ-2126-SM-2S1OJ	0.0122921123318838	0.0443116434254789	Artery_Tibial	0.00166396805206317	0.0361348239860033	Tibial Artery
GTEX-PSDG-0526-SM-2S1OH	0.00171027540740058	0.040525417883164	Artery_Tibial	0.00166396805206317	0.0361348239860033	Tibial Artery
GTEX-PVOW-0726-SM-2XCF5	0.0106978282678213	0.0689798106726788	Artery_Tibial	0.00166396805206317	0.0361348239860033	Tibial Artery
GTEX-PW2O-1926-SM-2S1OB	0.0166379982194775	0.0514982079523964	Artery_Tibial	0.00166396805206317	0.0361348239860033	Tibial Artery
GTEX-PWCY-2226-SM-2S1OP	-0.00165092675390479	0.0499595290817528	Artery_Tibial	0.00166396805206317	0.0361348239860033	Tibial Artery
GTEX-PWN1-1826-SM-2S1PE	-0.00408586408940451	0.0357949751419213	Artery_Tibial	0.00166396805206317	0.0361348239860033	Tibial Artery
GTEX-PX3G-1826-SM-2S1PK	0.00983015602667952	0.057624201527391	Artery_Tibial	0.00166396805206317	0.0361348239860033	Tibial Artery
GTEX-Q2AG-0526-SM-2S1PW	-0.0070104062370307	0.0467087879413791	Artery_Tibial	0.00166396805206317	0.0361348239860033	Tibial Artery
GTEX-Q2AH-2026-SM-2S1PX	-0.00702745164302358	0.0390568637454262	Artery_Tibial	0.00166396805206317	0.0361348239860033	Tibial Artery
GTEX-Q2AI-1726-SM-2S1PZ	-0.00179639198737132	0.0321000298178858	Artery_Tibial	0.00166396805206317	0.0361348239860033	Tibial Artery
GTEX-Q734-2226-SM-3GAD9	-0.0117565546485868	0.0154931326367292	Artery_Tibial	0.00166396805206317	0.0361348239860033	Tibial Artery
GTEX-QCQG-1926-SM-5SI7Q	0.00108430463138801	0.032726744100709	Artery_Tibial	0.00166396805206317	0.0361348239860033	Tibial Artery
GTEX-QDT8-0426-SM-32PKZ	0.00182814430663737	0.0426171721884797	Artery_Tibial	0.00166396805206317	0.0361348239860033	Tibial Artery
GTEX-QDVJ-2126-SM-5S2U2	-0.00578739053052053	0.02795991978764	Artery_Tibial	0.00166396805206317	0.0361348239860033	Tibial Artery
GTEX-QDVN-2326-SM-2S1PF	-0.00663526943870196	0.0323774209680966	Artery_Tibial	0.00166396805206317	0.0361348239860033	Tibial Artery
GTEX-QEG4-1226-SM-2S1P6	0.0104638629158561	0.0490051890688449	Artery_Tibial	0.00166396805206317	0.0361348239860033	Tibial Artery
GTEX-QEG5-0626-SM-2S1PP	-0.0126958592611112	0.0332355143982375	Artery_Tibial	0.00166396805206317	0.0361348239860033	Tibial Artery
GTEX-QEL4-0526-SM-3GIJ4	0.00456718199088636	0.03865758578985	Artery_Tibial	0.00166396805206317	0.0361348239860033	Tibial Artery
GTEX-QLQ7-1926-SM-2S1R6	-0.00281121447885733	0.0299446710501589	Artery_Tibial	0.00166396805206317	0.0361348239860033	Tibial Artery
GTEX-QLQW-1526-SM-2S1QV	0.0015590631896953	0.0306648867107985	Artery_Tibial	0.00166396805206317	0.0361348239860033	Tibial Artery
GTEX-QV31-1626-SM-2S1QC	-0.00326141108148868	0.0392741435642978	Artery_Tibial	0.00166396805206317	0.0361348239860033	Tibial Artery
GTEX-QV44-2226-SM-447A3	0.0129263879522509	0.0357825373392145	Artery_Tibial	0.00166396805206317	0.0361348239860033	Tibial Artery
GTEX-QXCU-0226-SM-2TC5W	0.00488402470597344	0.0331527621984237	Artery_Tibial	0.00166396805206317	0.0361348239860033	Tibial Artery
GTEX-R53T-2026-SM-3GIJF	0.0123029346539039	0.043103280713468	Artery_Tibial	0.00166396805206317	0.0361348239860033	Tibial Artery
GTEX-R55C-1826-SM-3GADI	0.00180992459307523	0.0385507271120299	Artery_Tibial	0.00166396805206317	0.0361348239860033	Tibial Artery
GTEX-R55E-0326-SM-48FD2	0.00265732648238801	0.0239188134343671	Artery_Tibial	0.00166396805206317	0.0361348239860033	Tibial Artery
GTEX-RM2N-1826-SM-2TF5B	0.0106230204743241	0.0561415903388179	Artery_Tibial	0.00166396805206317	0.0361348239860033	Tibial Artery
GTEX-RN64-0526-SM-2TC5P	0.00777324443232503	0.0359558045685138	Artery_Tibial	0.00166396805206317	0.0361348239860033	Tibial Artery
GTEX-RNOR-0426-SM-2TF4U	0.00865546414202452	0.033332623570175	Artery_Tibial	0.00166396805206317	0.0361348239860033	Tibial Artery
GTEX-RTLS-0426-SM-2TF5K	0.00812458766459155	0.0461477664096553	Artery_Tibial	0.00166396805206317	0.0361348239860033	Tibial Artery
GTEX-RU1J-1926-SM-2TF6S	-0.00109473972255734	0.0313507620679028	Artery_Tibial	0.00166396805206317	0.0361348239860033	Tibial Artery
GTEX-RU72-1226-SM-2TF6N	0.00780763329599189	0.0388533905562415	Artery_Tibial	0.00166396805206317	0.0361348239860033	Tibial Artery
GTEX-RUSQ-1926-SM-2TF6K	-0.00270397420435019	0.0478105410050796	Artery_Tibial	0.00166396805206317	0.0361348239860033	Tibial Artery
GTEX-RVPV-0226-SM-2TF6W	0.00933926780946543	0.0364274195722312	Artery_Tibial	0.00166396805206317	0.0361348239860033	Tibial Artery
GTEX-RWS6-2326-SM-2XCB4	0.00378644026324437	0.0523166163776447	Artery_Tibial	0.00166396805206317	0.0361348239860033	Tibial Artery
GTEX-RWSA-0526-SM-2XCBC	0.0122062898042798	0.0454676499878544	Artery_Tibial	0.00166396805206317	0.0361348239860033	Tibial Artery
GTEX-S32W-2426-SM-2XCAT	0.00625412391664592	0.0390639022946731	Artery_Tibial	0.00166396805206317	0.0361348239860033	Tibial Artery
GTEX-S33H-2426-SM-2XCB2	0.0108734988962989	0.0359171145862992	Artery_Tibial	0.00166396805206317	0.0361348239860033	Tibial Artery
GTEX-S341-2026-SM-2XCAA	-0.0093922204605749	0.0281624109378787	Artery_Tibial	0.00166396805206317	0.0361348239860033	Tibial Artery
GTEX-S4Q7-1326-SM-4AD74	-0.00437234834833812	0.0265108595448926	Artery_Tibial	0.00166396805206317	0.0361348239860033	Tibial Artery
GTEX-S7PM-0426-SM-3NM91	-0.00467340623411033	0.0312326624082908	Artery_Tibial	0.00166396805206317	0.0361348239860033	Tibial Artery
GTEX-S7SE-0526-SM-2XCD8	0.00691433170908192	0.0354150126673614	Artery_Tibial	0.00166396805206317	0.0361348239860033	Tibial Artery
GTEX-S95S-1626-SM-2XCDJ	0.00562331891836589	0.0344387867618009	Artery_Tibial	0.00166396805206317	0.0361348239860033	Tibial Artery
GTEX-SIU8-0426-SM-4BRUE	0.00555282239347401	0.0233493360334921	Artery_Tibial	0.00166396805206317	0.0361348239860033	Tibial Artery
GTEX-SJXC-0426-SM-2XCFH	0.00714152866807	0.0514034837612532	Artery_Tibial	0.00166396805206317	0.0361348239860033	Tibial Artery
GTEX-SN8G-0526-SM-32PLE	0.00806568517406389	0.0513314692227418	Artery_Tibial	0.00166396805206317	0.0361348239860033	Tibial Artery
GTEX-SNMC-1526-SM-2XCFN	0.0136148216460807	0.0594997548239051	Artery_Tibial	0.00166396805206317	0.0361348239860033	Tibial Artery
GTEX-SNOS-1726-SM-32PLN	0.00177187725370779	0.035582062241403	Artery_Tibial	0.00166396805206317	0.0361348239860033	Tibial Artery
GTEX-SSA3-0426-SM-32QPI	0.000954587872915083	0.0202064894546748	Artery_Tibial	0.00166396805206317	0.0361348239860033	Tibial Artery
GTEX-T2IS-1026-SM-32QP1	0.0070957620344943	0.0387142026547441	Artery_Tibial	0.00166396805206317	0.0361348239860033	Tibial Artery
GTEX-T5JC-0226-SM-32PMA	0.0159807203648695	0.0582546530117489	Artery_Tibial	0.00166396805206317	0.0361348239860033	Tibial Artery
GTEX-T6MN-0426-SM-32PMF	0.0116643832217854	0.0366842347498884	Artery_Tibial	0.00166396805206317	0.0361348239860033	Tibial Artery
GTEX-T6MO-1926-SM-32QOJ	0.00695055288111851	0.0461527119179904	Artery_Tibial	0.00166396805206317	0.0361348239860033	Tibial Artery
GTEX-T8EM-1626-SM-3DB7K	0.00330022571141371	0.0472403281158323	Artery_Tibial	0.00166396805206317	0.0361348239860033	Tibial Artery
GTEX-TKQ1-1226-SM-4GICJ	-0.00513400137314584	0.0268901470326265	Artery_Tibial	0.00166396805206317	0.0361348239860033	Tibial Artery
GTEX-TKQ2-1026-SM-33HB7	0.0132850677114056	0.0411881050433402	Artery_Tibial	0.00166396805206317	0.0361348239860033	Tibial Artery
GTEX-TMMY-0626-SM-33HBD	0.00602218537438249	0.0358772539249381	Artery_Tibial	0.00166396805206317	0.0361348239860033	Tibial Artery
GTEX-TSE9-0426-SM-3DB81	-0.00298101574818993	0.0316813923835016	Artery_Tibial	0.00166396805206317	0.0361348239860033	Tibial Artery
GTEX-U3ZH-1726-SM-3DB79	0.00632964480477093	0.0403388047042732	Artery_Tibial	0.00166396805206317	0.0361348239860033	Tibial Artery
GTEX-U3ZN-2526-SM-3DB7V	-0.00355079244510558	0.0228503122028789	Artery_Tibial	0.00166396805206317	0.0361348239860033	Tibial Artery
GTEX-U412-0226-SM-3NMC8	-0.00644527310539376	0.0253482475932048	Artery_Tibial	0.00166396805206317	0.0361348239860033	Tibial Artery
GTEX-U4B1-1926-SM-3DB9E	-0.00337940294968179	0.0426523284268283	Artery_Tibial	0.00166396805206317	0.0361348239860033	Tibial Artery
GTEX-U8T8-0326-SM-3DB93	-0.000158815409449238	0.0305873764185972	Artery_Tibial	0.00166396805206317	0.0361348239860033	Tibial Artery
GTEX-U8XE-0626-SM-3DB8U	-0.0139092200976504	0.0634975562226496	Artery_Tibial	0.00166396805206317	0.0361348239860033	Tibial Artery
GTEX-UJHI-1926-SM-3DB8Z	0.00503879574647619	0.0381154486948056	Artery_Tibial	0.00166396805206317	0.0361348239860033	Tibial Artery
GTEX-UJMC-2026-SM-3GADR	-0.0177901139311709	0.0084730110875945	Artery_Tibial	0.00166396805206317	0.0361348239860033	Tibial Artery
GTEX-UPJH-0726-SM-4IHJW	0.00129367301196672	0.028137870641788	Artery_Tibial	0.00166396805206317	0.0361348239860033	Tibial Artery
GTEX-V1D1-2626-SM-4JBJH	0.010081328877975	0.0343971930408265	Artery_Tibial	0.00166396805206317	0.0361348239860033	Tibial Artery
GTEX-V955-2626-SM-3NM9F	0.0145883067672516	0.0408290894022953	Artery_Tibial	0.00166396805206317	0.0361348239860033	Tibial Artery
GTEX-VJWN-0626-SM-3NMAN	-0.0100836156585473	0.0107547702412663	Artery_Tibial	0.00166396805206317	0.0361348239860033	Tibial Artery
GTEX-VJYA-1826-SM-4KL1W	-0.016902628976179	0.0085321072909183	Artery_Tibial	0.00166396805206317	0.0361348239860033	Tibial Artery
GTEX-VUSG-2826-SM-4KKZM	-0.00173254638301213	0.0281449446432121	Artery_Tibial	0.00166396805206317	0.0361348239860033	Tibial Artery
GTEX-W5WG-2226-SM-4LMI3	0.0120797683620022	0.0502862915112263	Artery_Tibial	0.00166396805206317	0.0361348239860033	Tibial Artery
GTEX-WCDI-0426-SM-4GIAL	-0.00985620336478988	0.0189620028931516	Artery_Tibial	0.00166396805206317	0.0361348239860033	Tibial Artery
GTEX-WEY5-2126-SM-3GILK	0.0132775584413014	0.0593395772314336	Artery_Tibial	0.00166396805206317	0.0361348239860033	Tibial Artery
GTEX-WFG7-2326-SM-3GIKV	0.00149432964473552	0.0453210078889862	Artery_Tibial	0.00166396805206317	0.0361348239860033	Tibial Artery
GTEX-WFON-2526-SM-3LK7P	0.0026378660133837	0.0286712123654956	Artery_Tibial	0.00166396805206317	0.0361348239860033	Tibial Artery
GTEX-WHPG-2326-SM-3NMBP	0.0041535147676504	0.0329287729247333	Artery_Tibial	0.00166396805206317	0.0361348239860033	Tibial Artery
GTEX-WHSE-1126-SM-3NMBU	0.00164545945767914	0.0561590641017544	Artery_Tibial	0.00166396805206317	0.0361348239860033	Tibial Artery
GTEX-WHWD-2426-SM-3LK6S	0.00609232415697487	0.0359113661725041	Artery_Tibial	0.00166396805206317	0.0361348239860033	Tibial Artery
GTEX-WL46-0526-SM-3LK7W	0.00321489045961214	0.0369103003559091	Artery_Tibial	0.00166396805206317	0.0361348239860033	Tibial Artery
GTEX-WOFM-1726-SM-3MJFA	0.00124489981166231	0.0613568514035141	Artery_Tibial	0.00166396805206317	0.0361348239860033	Tibial Artery
GTEX-WRHK-1726-SM-3MJFK	0.00715450568134532	0.0469775972158633	Artery_Tibial	0.00166396805206317	0.0361348239860033	Tibial Artery
GTEX-WRHU-0726-SM-3MJFL	0.00381508128185567	0.024196739295965	Artery_Tibial	0.00166396805206317	0.0361348239860033	Tibial Artery
GTEX-WWYW-0426-SM-3NB31	-0.000423280797504349	0.0395615310807152	Artery_Tibial	0.00166396805206317	0.0361348239860033	Tibial Artery
GTEX-WY7C-2826-SM-3NB3Q	0.00651113470481022	0.0330699323487256	Artery_Tibial	0.00166396805206317	0.0361348239860033	Tibial Artery
GTEX-WYBS-0426-SM-3NM9M	0.00819869556836214	0.0419338334295592	Artery_Tibial	0.00166396805206317	0.0361348239860033	Tibial Artery
GTEX-WYJK-0426-SM-3NM9G	0.00989296363989621	0.0425752860248952	Artery_Tibial	0.00166396805206317	0.0361348239860033	Tibial Artery
GTEX-WYVS-2526-SM-3NMAT	0.0164422651640276	0.0383738381814987	Artery_Tibial	0.00166396805206317	0.0361348239860033	Tibial Artery
GTEX-WZTO-1126-SM-3NM93	0.016179085983623	0.0403712605664198	Artery_Tibial	0.00166396805206317	0.0361348239860033	Tibial Artery
GTEX-X261-0526-SM-4PQYS	-0.00836337505330069	0.0104135101870555	Artery_Tibial	0.00166396805206317	0.0361348239860033	Tibial Artery
GTEX-X4EP-0826-SM-3P5YK	-0.00246385239396767	0.0271660125313573	Artery_Tibial	0.00166396805206317	0.0361348239860033	Tibial Artery
GTEX-X4XY-0526-SM-46MW1	-0.00369780258403209	0.0412789901716835	Artery_Tibial	0.00166396805206317	0.0361348239860033	Tibial Artery
GTEX-X5EB-2626-SM-4E3HZ	0.00722126051586762	0.0457090106901753	Artery_Tibial	0.00166396805206317	0.0361348239860033	Tibial Artery
GTEX-X62O-1626-SM-46MW9	0.0118406418522242	0.0455887574727618	Artery_Tibial	0.00166396805206317	0.0361348239860033	Tibial Artery
GTEX-X88G-0426-SM-47JZ5	-0.00668349426737603	0.012212089896138	Artery_Tibial	0.00166396805206317	0.0361348239860033	Tibial Artery
GTEX-XAJ8-1226-SM-47JYS	0.0050836786662998	0.0318691865170179	Artery_Tibial	0.00166396805206317	0.0361348239860033	Tibial Artery
GTEX-XBEC-0526-SM-4QARU	0.00144113130901538	0.0305318052437848	Artery_Tibial	0.00166396805206317	0.0361348239860033	Tibial Artery
GTEX-XBED-2426-SM-4AT4O	-0.00403099832344916	0.0278043197583029	Artery_Tibial	0.00166396805206317	0.0361348239860033	Tibial Artery
GTEX-XBEW-0826-SM-4QASQ	0.0175902130302431	0.0522970241567983	Artery_Tibial	0.00166396805206317	0.0361348239860033	Tibial Artery
GTEX-XGQ4-2426-SM-4AT55	-0.000512562186470358	0.0318150078418492	Artery_Tibial	0.00166396805206317	0.0361348239860033	Tibial Artery
GTEX-XLM4-0426-SM-4AT54	0.00217320598519905	0.0297898503747387	Artery_Tibial	0.00166396805206317	0.0361348239860033	Tibial Artery
GTEX-XMK1-2526-SM-4B666	0.00980016693281033	0.0389910764209756	Artery_Tibial	0.00166396805206317	0.0361348239860033	Tibial Artery
GTEX-XOT4-0426-SM-4B66T	0.0158800644816244	0.0328017657791562	Artery_Tibial	0.00166396805206317	0.0361348239860033	Tibial Artery
GTEX-XPT6-2226-SM-4B66R	0.00478047448361038	0.0498967983497184	Artery_Tibial	0.00166396805206317	0.0361348239860033	Tibial Artery
GTEX-XPVG-2926-SM-4B66G	0.00262900471728848	0.0312495326425804	Artery_Tibial	0.00166396805206317	0.0361348239860033	Tibial Artery
GTEX-XQ8I-0826-SM-4BOOE	0.0122519548819143	0.0415316819690047	Artery_Tibial	0.00166396805206317	0.0361348239860033	Tibial Artery
GTEX-XUW1-0726-SM-4BOP5	0.00324973943263643	0.0366740883993686	Artery_Tibial	0.00166396805206317	0.0361348239860033	Tibial Artery
GTEX-XUYS-0426-SM-47JX3	0.00301312143731741	0.0295985542262795	Artery_Tibial	0.00166396805206317	0.0361348239860033	Tibial Artery
GTEX-XUZC-2026-SM-4BRW9	0.0022395414902124	0.047011294984115	Artery_Tibial	0.00166396805206317	0.0361348239860033	Tibial Artery
GTEX-XYKS-2626-SM-4BRUT	-0.000212024745939953	0.0264211415129407	Artery_Tibial	0.00166396805206317	0.0361348239860033	Tibial Artery
GTEX-Y111-0426-SM-4TT3K	0.00721078763399516	0.0339042199070437	Artery_Tibial	0.00166396805206317	0.0361348239860033	Tibial Artery
GTEX-Y114-2726-SM-4TT9B	-0.00662410033023016	0.0248267119673414	Artery_Tibial	0.00166396805206317	0.0361348239860033	Tibial Artery
GTEX-Y3IK-2826-SM-4WWDW	0.0025097773524422	0.0269000441075115	Artery_Tibial	0.00166396805206317	0.0361348239860033	Tibial Artery
GTEX-Y5LM-2326-SM-5S2NK	-0.000881662169289013	0.0302522796168061	Artery_Tibial	0.00166396805206317	0.0361348239860033	Tibial Artery
GTEX-Y5V5-2726-SM-4VDS2	0.00551202653933693	0.0381161803991618	Artery_Tibial	0.00166396805206317	0.0361348239860033	Tibial Artery
GTEX-Y5V6-2826-SM-4VDSF	0.0019847993375836	0.0376994322695902	Artery_Tibial	0.00166396805206317	0.0361348239860033	Tibial Artery
GTEX-Y8DK-0526-SM-4TT3R	0.0102576035957652	0.0480838278438135	Artery_Tibial	0.00166396805206317	0.0361348239860033	Tibial Artery
GTEX-Y9LG-2326-SM-4VDS1	-0.00913057046693786	0.0285712193522761	Artery_Tibial	0.00166396805206317	0.0361348239860033	Tibial Artery
GTEX-YB5E-2426-SM-5IFIV	-0.00920918290830636	0.0191150969502035	Artery_Tibial	0.00166396805206317	0.0361348239860033	Tibial Artery
GTEX-YB5K-2526-SM-62LEW	0.00781547681618	0.0359437844751497	Artery_Tibial	0.00166396805206317	0.0361348239860033	Tibial Artery
GTEX-YBZK-0226-SM-59HLO	-0.0116437888556866	0.00841244238512685	Artery_Tibial	0.00166396805206317	0.0361348239860033	Tibial Artery
GTEX-YEC3-1126-SM-5IFIH	0.00157243439587552	0.0256624574881394	Artery_Tibial	0.00166396805206317	0.0361348239860033	Tibial Artery
GTEX-YEC4-2326-SM-5IFHV	-0.000402706998898817	0.0313174990485854	Artery_Tibial	0.00166396805206317	0.0361348239860033	Tibial Artery
GTEX-YECK-0526-SM-4W1ZD	0.00786898085526921	0.0319204382490383	Artery_Tibial	0.00166396805206317	0.0361348239860033	Tibial Artery
GTEX-YFC4-0926-SM-5S2U7	0.00823479986142913	0.0400107496435945	Artery_Tibial	0.00166396805206317	0.0361348239860033	Tibial Artery
GTEX-YJ8A-0826-SM-5Q5A7	0.001454809188151	0.0393539565860042	Artery_Tibial	0.00166396805206317	0.0361348239860033	Tibial Artery
GTEX-YJ8O-2726-SM-5IFJ7	0.006388761627501	0.0251977096167096	Artery_Tibial	0.00166396805206317	0.0361348239860033	Tibial Artery
GTEX-Z93S-0926-SM-5HL8B	0.0112907701137297	0.0434756715949474	Artery_Tibial	0.00166396805206317	0.0361348239860033	Tibial Artery
GTEX-Z93T-0426-SM-5HL6G	-0.0114567797790986	0.0218397081805223	Artery_Tibial	0.00166396805206317	0.0361348239860033	Tibial Artery
GTEX-Z9EW-1926-SM-5CVMP	0.00551214324087878	0.0413420377881625	Artery_Tibial	0.00166396805206317	0.0361348239860033	Tibial Artery
GTEX-ZA64-2226-SM-5Q5A9	0.000623515475673926	0.0409042116300863	Artery_Tibial	0.00166396805206317	0.0361348239860033	Tibial Artery
GTEX-ZAB4-1926-SM-57WD8	0.00819010383309194	0.0411236559543472	Artery_Tibial	0.00166396805206317	0.0361348239860033	Tibial Artery
GTEX-ZAB5-2026-SM-5L3EQ	0.00959903818851104	0.0415819206719398	Artery_Tibial	0.00166396805206317	0.0361348239860033	Tibial Artery
GTEX-ZAK1-0426-SM-5J1MS	0.00470494661918289	0.0313700253921148	Artery_Tibial	0.00166396805206317	0.0361348239860033	Tibial Artery
GTEX-ZAKK-0426-SM-5EGHB	-0.0116894930780123	0.00451805140749215	Artery_Tibial	0.00166396805206317	0.0361348239860033	Tibial Artery
GTEX-ZC5H-0426-SM-5HL9R	0.00435859757529476	0.0439666316965695	Artery_Tibial	0.00166396805206317	0.0361348239860033	Tibial Artery
GTEX-ZDTS-0426-SM-4WAYH	0.00178903079519637	0.0454808288125412	Artery_Tibial	0.00166396805206317	0.0361348239860033	Tibial Artery
GTEX-ZDTT-2426-SM-4WKFX	-0.002767452450122	0.0292528384474242	Artery_Tibial	0.00166396805206317	0.0361348239860033	Tibial Artery
GTEX-ZDYS-1626-SM-4WKGB	0.00221823067466573	0.036554321251606	Artery_Tibial	0.00166396805206317	0.0361348239860033	Tibial Artery
GTEX-ZF2S-2426-SM-5DUXV	-0.00213172683374043	0.0180016518902685	Artery_Tibial	0.00166396805206317	0.0361348239860033	Tibial Artery
GTEX-ZF3C-0526-SM-4WWBG	0.00828662554309085	0.0383178155279199	Artery_Tibial	0.00166396805206317	0.0361348239860033	Tibial Artery
GTEX-ZGAY-0926-SM-4WWBQ	0.00343871141458597	0.0459393480747484	Artery_Tibial	0.00166396805206317	0.0361348239860033	Tibial Artery
GTEX-ZLV1-1926-SM-5FQSF	0.00494334073916759	0.0356243588551132	Artery_Tibial	0.00166396805206317	0.0361348239860033	Tibial Artery
GTEX-ZLWG-2426-SM-57WG6	-0.00328433019087035	0.0314325570535096	Artery_Tibial	0.00166396805206317	0.0361348239860033	Tibial Artery
GTEX-ZP4G-2126-SM-57WEA	0.003316788901072	0.0562695315976205	Artery_Tibial	0.00166396805206317	0.0361348239860033	Tibial Artery
GTEX-ZPIC-2426-SM-5DUW1	0.00591551575025229	0.0445472791531672	Artery_Tibial	0.00166396805206317	0.0361348239860033	Tibial Artery
GTEX-ZPU1-2726-SM-4WWFT	-0.00569824138962581	0.0285958089042013	Artery_Tibial	0.00166396805206317	0.0361348239860033	Tibial Artery
GTEX-ZQUD-1326-SM-57WEF	0.00671208190959742	0.0501405849405273	Artery_Tibial	0.00166396805206317	0.0361348239860033	Tibial Artery
GTEX-ZT9W-2726-SM-57WG8	-0.00286739035750043	0.0298682737269248	Artery_Tibial	0.00166396805206317	0.0361348239860033	Tibial Artery
GTEX-ZT9X-2026-SM-57WEJ	0.000973309194585834	0.0234885813140669	Artery_Tibial	0.00166396805206317	0.0361348239860033	Tibial Artery
GTEX-ZTPG-0426-SM-5O98K	-0.00079117632036323	0.0456678875462596	Artery_Tibial	0.00166396805206317	0.0361348239860033	Tibial Artery
GTEX-ZTX8-1826-SM-5N9E5	-0.00129350304786539	0.0348619462514571	Artery_Tibial	0.00166396805206317	0.0361348239860033	Tibial Artery
GTEX-ZUA1-0626-SM-4YCCW	0.014699040668373	0.0401050427335934	Artery_Tibial	0.00166396805206317	0.0361348239860033	Tibial Artery
GTEX-ZV6S-2026-SM-5NQ8P	-0.000862250729843687	0.0420138973094422	Artery_Tibial	0.00166396805206317	0.0361348239860033	Tibial Artery
GTEX-ZVE2-0526-SM-5GU7E	0.0029463900038422	0.0340989210386802	Artery_Tibial	0.00166396805206317	0.0361348239860033	Tibial Artery
GTEX-ZVP2-2226-SM-5GU6Q	0.00110244405463872	0.0289324495186758	Artery_Tibial	0.00166396805206317	0.0361348239860033	Tibial Artery
GTEX-ZVT2-2626-SM-51MTD	-0.00904776325825156	0.0428126160815945	Artery_Tibial	0.00166396805206317	0.0361348239860033	Tibial Artery
GTEX-ZVT3-0426-SM-5GIDW	0.00647999408069134	0.0329368313143001	Artery_Tibial	0.00166396805206317	0.0361348239860033	Tibial Artery
GTEX-ZVTK-0726-SM-5GZX6	0.00955637940074814	0.040145105002899	Artery_Tibial	0.00166396805206317	0.0361348239860033	Tibial Artery
GTEX-ZVZO-0426-SM-5HL4Z	-0.00667098365573453	0.0141514053798972	Artery_Tibial	0.00166396805206317	0.0361348239860033	Tibial Artery
GTEX-ZVZP-2726-SM-5GZXZ	-0.00756801671343263	0.0366511318290569	Artery_Tibial	0.00166396805206317	0.0361348239860033	Tibial Artery
GTEX-ZXG5-0526-SM-5NQ7S	0.00899944568324672	0.0475948501743882	Artery_Tibial	0.00166396805206317	0.0361348239860033	Tibial Artery
GTEX-ZY6K-1926-SM-5GZXW	-0.00199453036786989	0.0302421209791341	Artery_Tibial	0.00166396805206317	0.0361348239860033	Tibial Artery
GTEX-ZYFC-0726-SM-5E448	0.00890816601845373	0.0388421527903243	Artery_Tibial	0.00166396805206317	0.0361348239860033	Tibial Artery
GTEX-ZYFD-0526-SM-5E442	-0.00280184851836066	0.0592800047954393	Artery_Tibial	0.00166396805206317	0.0361348239860033	Tibial Artery
GTEX-ZYT6-1526-SM-5E45F	0.00824037069981658	0.0499511607884286	Artery_Tibial	0.00166396805206317	0.0361348239860033	Tibial Artery
GTEX-ZYVF-0826-SM-5E447	-0.0147005143298233	0.0260742711907659	Artery_Tibial	0.00166396805206317	0.0361348239860033	Tibial Artery
GTEX-ZYW4-0426-SM-5GZYS	-0.00308253743836544	0.0312764444352982	Artery_Tibial	0.00166396805206317	0.0361348239860033	Tibial Artery
GTEX-ZZ64-1326-SM-5E444	-0.00402218240611749	0.0370110609859291	Artery_Tibial	0.00166396805206317	0.0361348239860033	Tibial Artery
GTEX-ZZPU-2426-SM-5E44I	0.0026184380739675	0.0345008473546299	Artery_Tibial	0.00166396805206317	0.0361348239860033	Tibial Artery
GTEX-S32W-1126-SM-4AD5V	-0.00589013108835987	0.0150585381139606	Bladder	-0.0148673711704944	0.00247986421567127	Bladder
GTEX-S3XE-1226-SM-4AD4L	-0.023070269701665	-0.00147221279763784	Bladder	-0.0148673711704944	0.00247986421567127	Bladder
GTEX-S4Q7-0926-SM-4AD5D	-0.0141404182150078	0.00494506774620634	Bladder	-0.0148673711704944	0.00247986421567127	Bladder
GTEX-S4UY-0926-SM-4AD6O	-0.0312398259652611	-0.0121059808673575	Bladder	-0.0148673711704944	0.00247986421567127	Bladder
GTEX-SE5C-1026-SM-4BRUG	0.0146646778915149	0.0276696846385054	Bladder	-0.0148673711704944	0.00247986421567127	Bladder
GTEX-SNMC-0826-SM-4DM66	-0.030847673473662	-0.0124551515596756	Bladder	-0.0148673711704944	0.00247986421567127	Bladder
GTEX-SNOS-0526-SM-4DM54	-0.0467345246376541	-0.0314654959798349	Bladder	-0.0148673711704944	0.00247986421567127	Bladder
GTEX-TMMY-1526-SM-4DXST	0.00291980874055202	0.0235872007997643	Bladder	-0.0148673711704944	0.00247986421567127	Bladder
GTEX-U3ZM-0826-SM-4DXU6	0.00918497413422724	0.0218754384252292	Bladder	-0.0148673711704944	0.00247986421567127	Bladder
GTEX-U3ZN-1226-SM-4DXUD	-0.0395507229977474	-0.024360922086234	Bladder	-0.0148673711704944	0.00247986421567127	Bladder
GTEX-U4B1-1226-SM-4DXT7	0.00116302243762452	0.0160023399394579	Bladder	-0.0148673711704944	0.00247986421567127	Bladder
GTEX-11ZU8-0011-R4a-SM-5BC6Y	0.206069677308759	0.0431501789268676	Brain_Amygdala	0.149500113851828	0.00179285809469458	Amygdala
GTEX-11ZVC-0011-R4a-SM-5BC6Z	0.141932251407399	0.0117087031347294	Brain_Amygdala	0.149500113851828	0.00179285809469458	Amygdala
GTEX-12WSA-0011-R4a-SM-57WB7	0.135897877039984	0.00806098143357161	Brain_Amygdala	0.149500113851828	0.00179285809469458	Amygdala
GTEX-12WSD-0011-R4b-SM-5LZUA	0.157010419498037	-0.00113564525205132	Brain_Amygdala	0.149500113851828	0.00179285809469458	Amygdala
GTEX-12WSF-0011-R4b-SM-5HL88	0.130228225383089	-0.00277348609362082	Brain_Amygdala	0.149500113851828	0.00179285809469458	Amygdala
GTEX-12WSH-0011-R4a-SM-5GU6K	0.175869455403375	0.0185489394095752	Brain_Amygdala	0.149500113851828	0.00179285809469458	Amygdala
GTEX-12ZZW-0011-R4a-SM-5DUX9	0.159780586915839	0.0197423346123714	Brain_Amygdala	0.149500113851828	0.00179285809469458	Amygdala
GTEX-12ZZZ-0011-R4b-SM-5DUV7	0.149440339669391	0.0186990717721275	Brain_Amygdala	0.149500113851828	0.00179285809469458	Amygdala
GTEX-13112-0011-R4b-SM-5DUXL	0.157006560566063	0.00370587555736626	Brain_Amygdala	0.149500113851828	0.00179285809469458	Amygdala
GTEX-1313W-0011-R4b-SM-5KLZV	0.166144699298988	0.00362785914728781	Brain_Amygdala	0.149500113851828	0.00179285809469458	Amygdala
GTEX-131XH-0011-R4b-SM-5DUWB	0.172488931329289	0.000636775108693509	Brain_Amygdala	0.149500113851828	0.00179285809469458	Amygdala
GTEX-131YS-0011-R4a-SM-5DUVL	0.159021698774338	-0.00315543250876412	Brain_Amygdala	0.149500113851828	0.00179285809469458	Amygdala
GTEX-1399T-0011-R4b-SM-5DUVX	0.158454542940399	0.00392077083384343	Brain_Amygdala	0.149500113851828	0.00179285809469458	Amygdala
GTEX-139T8-0011-R4a-SM-5HL54	0.114839648140032	-0.000325499745609761	Brain_Amygdala	0.149500113851828	0.00179285809469458	Amygdala
GTEX-13CZV-0011-R4b-SM-5J2NY	0.152284226978838	0.00621368720092533	Brain_Amygdala	0.149500113851828	0.00179285809469458	Amygdala
GTEX-13FLV-0011-R4a-SM-5LZYU	0.147228582019536	0.0064259138699377	Brain_Amygdala	0.149500113851828	0.00179285809469458	Amygdala
GTEX-13JVG-0011-R4a-SM-5MR4C	0.139653737165511	0.0170775884610806	Brain_Amygdala	0.149500113851828	0.00179285809469458	Amygdala
GTEX-13N1W-0011-R4a-SM-5MR52	0.147817714677374	-0.00829062156307079	Brain_Amygdala	0.149500113851828	0.00179285809469458	Amygdala
GTEX-13N2G-0011-R4b-SM-5MR54	0.117033292273358	-0.0131248353503738	Brain_Amygdala	0.149500113851828	0.00179285809469458	Amygdala
GTEX-13NYS-0011-R4b-SM-5MR3O	0.101044644149622	0.00210337592909853	Brain_Amygdala	0.149500113851828	0.00179285809469458	Amygdala
GTEX-13O3O-0011-R4b-SM-5KM3F	0.166259420505463	0.00259867154180513	Brain_Amygdala	0.149500113851828	0.00179285809469458	Amygdala
GTEX-13O3Q-0011-R4a-SM-5P9H2	0.182499299090163	0.00263188750027035	Brain_Amygdala	0.149500113851828	0.00179285809469458	Amygdala
GTEX-13OVH-0011-R4a-SM-5KM3W	0.159771437538953	0.00229773185912398	Brain_Amygdala	0.149500113851828	0.00179285809469458	Amygdala
GTEX-13OVJ-0011-R4b-SM-5P9H5	0.0921946642841847	-0.00216852073166769	Brain_Amygdala	0.149500113851828	0.00179285809469458	Amygdala
GTEX-13OVL-0011-R4b-SM-5L3HV	0.157822355710241	0.0146599589142561	Brain_Amygdala	0.149500113851828	0.00179285809469458	Amygdala
GTEX-13OW5-0011-R4b-SM-5L3HS	0.121748400467646	-0.00110388536274116	Brain_Amygdala	0.149500113851828	0.00179285809469458	Amygdala
GTEX-13OW6-0011-R4a-SM-5O9DX	0.149283397443018	0.00948594741577858	Brain_Amygdala	0.149500113851828	0.00179285809469458	Amygdala
GTEX-13OW7-0011-R4b-SM-5O9CX	0.153410139263392	0.013521391245827	Brain_Amygdala	0.149500113851828	0.00179285809469458	Amygdala
GTEX-13PVQ-0011-R4a-SM-5O9CT	0.126303981537394	0.000516678896773408	Brain_Amygdala	0.149500113851828	0.00179285809469458	Amygdala
GTEX-13QIC-0011-R4a-SM-5PNX8	0.1349100131194	-0.0140892380071075	Brain_Amygdala	0.149500113851828	0.00179285809469458	Amygdala
GTEX-13RTJ-0011-R4b-SM-5PNX1	0.126988001748791	-0.00897770932651681	Brain_Amygdala	0.149500113851828	0.00179285809469458	Amygdala
GTEX-13SLW-0011-R4b-SM-5S2W2	0.105008308255776	-0.0111646379172729	Brain_Amygdala	0.149500113851828	0.00179285809469458	Amygdala
GTEX-13SLX-0011-R4a-SM-5O9BJ	0.160083850591683	0.00976221931661849	Brain_Amygdala	0.149500113851828	0.00179285809469458	Amygdala
GTEX-13VXU-0011-R4b-SM-5O9CI	0.168178036814673	-0.000653894020150604	Brain_Amygdala	0.149500113851828	0.00179285809469458	Amygdala
GTEX-13X6I-0011-R4b-SM-5PNU9	0.127075442805516	-0.00774250917735339	Brain_Amygdala	0.149500113851828	0.00179285809469458	Amygdala
GTEX-13X6J-0011-R4b-SM-5P9K4	0.166839246038698	0.00240526876250867	Brain_Amygdala	0.149500113851828	0.00179285809469458	Amygdala
GTEX-13X6K-0011-R4b-SM-5P9HO	0.134770806487362	-0.00544105481281974	Brain_Amygdala	0.149500113851828	0.00179285809469458	Amygdala
GTEX-1445S-0011-R4a-SM-5PNWN	0.116428864750299	-0.00828099527872963	Brain_Amygdala	0.149500113851828	0.00179285809469458	Amygdala
GTEX-144GL-0011-R4a-SM-5PNUI	0.15608194104377	0.0112502707666278	Brain_Amygdala	0.149500113851828	0.00179285809469458	Amygdala
GTEX-145LS-0011-R4b-SM-5S2UT	0.1509119264769	-0.0133827252082034	Brain_Amygdala	0.149500113851828	0.00179285809469458	Amygdala
GTEX-145MI-0011-R4b-SM-5PNZH	0.106831694048566	0.011563271374783	Brain_Amygdala	0.149500113851828	0.00179285809469458	Amygdala
GTEX-147GR-0011-R4a-SM-5S2V2	0.167292502479852	0.0150669432103383	Brain_Amygdala	0.149500113851828	0.00179285809469458	Amygdala
GTEX-14ABY-0011-R4b-SM-5S2VN	0.154846787204819	0.00248063119862487	Brain_Amygdala	0.149500113851828	0.00179285809469458	Amygdala
GTEX-14ASI-0011-R4a-SM-69LQ4	0.182828103312935	-0.00256429297578036	Brain_Amygdala	0.149500113851828	0.00179285809469458	Amygdala
GTEX-14BIM-0011-R4b-SM-5S2RK	0.145782671111911	-0.0105237182628894	Brain_Amygdala	0.149500113851828	0.00179285809469458	Amygdala
GTEX-14DAQ-0011-R4a-SM-5YYAI	0.149555497734456	-0.0105438751376776	Brain_Amygdala	0.149500113851828	0.00179285809469458	Amygdala
GTEX-14E7W-0011-R4b-SM-62LEA	0.157809685851313	0.00461751550425426	Brain_Amygdala	0.149500113851828	0.00179285809469458	Amygdala
GTEX-14JG1-0011-R4b-SM-62LEB	0.226818377104774	0.0223674090998348	Brain_Amygdala	0.149500113851828	0.00179285809469458	Amygdala
GTEX-14JIY-0011-R4b-SM-5ZZV7	0.194489650578844	0.0123916601024458	Brain_Amygdala	0.149500113851828	0.00179285809469458	Amygdala
GTEX-14PJM-0011-R4a-SM-5YYAS	0.151542073885095	0.00218198440424486	Brain_Amygdala	0.149500113851828	0.00179285809469458	Amygdala
GTEX-14PN4-0011-R4a-SM-686ZT	0.127436047340669	-0.00582519113108994	Brain_Amygdala	0.149500113851828	0.00179285809469458	Amygdala
GTEX-14PQA-0011-R4b-SM-6AJBU	0.134529837959459	-0.00132653539494739	Brain_Amygdala	0.149500113851828	0.00179285809469458	Amygdala
GTEX-15CHQ-0011-R4a-SM-686ZX	0.122130204391263	-0.0126301185355055	Brain_Amygdala	0.149500113851828	0.00179285809469458	Amygdala
GTEX-15DCD-0011-R4a-SM-69LPB	0.13165665762051	-0.00990245552332886	Brain_Amygdala	0.149500113851828	0.00179285809469458	Amygdala
GTEX-15DDE-0011-R4b-SM-7KULI	0.127823457418884	0.0161845510327768	Brain_Amygdala	0.149500113851828	0.00179285809469458	Amygdala
GTEX-15DYW-0011-R4a-SM-6M46V	0.160025331324544	-0.00272899588307102	Brain_Amygdala	0.149500113851828	0.00179285809469458	Amygdala
GTEX-15EO6-0011-R4a-SM-7KULH	0.127978093224462	-0.00540603681580826	Brain_Amygdala	0.149500113851828	0.00179285809469458	Amygdala
GTEX-15ER7-0011-R4a-SM-6M46S	0.163793103619637	0.00843926604752501	Brain_Amygdala	0.149500113851828	0.00179285809469458	Amygdala
GTEX-15SHU-0011-R4b-SM-7IGLC	0.172236379085336	-0.00110873773946177	Brain_Amygdala	0.149500113851828	0.00179285809469458	Amygdala
GTEX-16YQH-0011-R4a-SM-7EPGI	0.19607194311046	0.0128034170998936	Brain_Amygdala	0.149500113851828	0.00179285809469458	Amygdala
GTEX-17EVP-0011-R4a-SM-79OML	0.16926112886106	0.000378800245719025	Brain_Amygdala	0.149500113851828	0.00179285809469458	Amygdala
GTEX-17EVQ-0011-R4b-SM-7LT94	0.208735057575528	0.0216826657682818	Brain_Amygdala	0.149500113851828	0.00179285809469458	Amygdala
GTEX-17F97-0011-R4b-SM-7KFS2	0.135419637803564	-0.00522109680033359	Brain_Amygdala	0.149500113851828	0.00179285809469458	Amygdala
GTEX-17HG3-0011-R4a-SM-7IGLL	0.194944635958034	0.0150407868458862	Brain_Amygdala	0.149500113851828	0.00179285809469458	Amygdala
GTEX-183WM-0011-R4a-SM-7LG6S	0.12599068947084	0.0179379879516279	Brain_Amygdala	0.149500113851828	0.00179285809469458	Amygdala
GTEX-18464-0011-R4a-SM-7LG6T	0.160084740034581	-0.0037670608010475	Brain_Amygdala	0.149500113851828	0.00179285809469458	Amygdala
GTEX-1A3MX-0011-R4b-SM-7EWFK	0.148143422523108	-0.00143419753193035	Brain_Amygdala	0.149500113851828	0.00179285809469458	Amygdala
GTEX-1AX9I-0011-R4b-SM-7EPIB	0.165404603535079	-0.00784022194130782	Brain_Amygdala	0.149500113851828	0.00179285809469458	Amygdala
GTEX-1B8L1-0011-R4a-SM-7EWFJ	0.164814392439534	-0.000622591893964321	Brain_Amygdala	0.149500113851828	0.00179285809469458	Amygdala
GTEX-N7MS-0011-R4a-SM-2HMKW	0.146885373779552	-0.00141286470622187	Brain_Amygdala	0.149500113851828	0.00179285809469458	Amygdala
GTEX-N7MT-0011-R4a-SM-2I3G9	0.12046753300952	-0.00823189420370379	Brain_Amygdala	0.149500113851828	0.00179285809469458	Amygdala
GTEX-NL3H-0011-R4a-SM-2I3GK	0.170996953147822	0.0140017935453635	Brain_Amygdala	0.149500113851828	0.00179285809469458	Amygdala
GTEX-NL4W-0011-R4a-SM-2I5GZ	0.135504838283662	0.00266707790137482	Brain_Amygdala	0.149500113851828	0.00179285809469458	Amygdala
GTEX-NPJ7-0011-R4a-SM-2I3GJ	0.136135909399932	0.000174045994323522	Brain_Amygdala	0.149500113851828	0.00179285809469458	Amygdala
GTEX-NPJ8-0011-R4a-SM-2HML3	0.108895696769632	0.000124172708941979	Brain_Amygdala	0.149500113851828	0.00179285809469458	Amygdala
GTEX-OHPN-0011-R4A-SM-2I5FD	0.114578304968832	0.00139452313151536	Brain_Amygdala	0.149500113851828	0.00179285809469458	Amygdala
GTEX-P44H-0011-R4A-SM-2XCEW	0.161098028592896	0.00844060242487938	Brain_Amygdala	0.149500113851828	0.00179285809469458	Amygdala
GTEX-Q2AG-0011-R4A-SM-2HMKA	0.179621173650484	0.000277673972751889	Brain_Amygdala	0.149500113851828	0.00179285809469458	Amygdala
GTEX-QDT8-0011-R4A-SM-32PKM	0.138625305547979	-0.00254741255630145	Brain_Amygdala	0.149500113851828	0.00179285809469458	Amygdala
GTEX-QMR6-0011-R4A-SM-32PKU	0.140428902144554	0.00404772707005021	Brain_Amygdala	0.149500113851828	0.00179285809469458	Amygdala
GTEX-QVJO-0011-R4A-SM-2S1QL	0.138852231431296	-0.00641487372762557	Brain_Amygdala	0.149500113851828	0.00179285809469458	Amygdala
GTEX-QVUS-0011-R4A-SM-3GAE7	0.133997505592502	-0.00520960242542865	Brain_Amygdala	0.149500113851828	0.00179285809469458	Amygdala
GTEX-R55E-0011-R4A-SM-2TC5H	0.173696373047971	-0.00210535756143516	Brain_Amygdala	0.149500113851828	0.00179285809469458	Amygdala
GTEX-RNOR-0011-R4A-SM-3GAD3	0.14544018834609	-0.000590999381188552	Brain_Amygdala	0.149500113851828	0.00179285809469458	Amygdala
GTEX-S7SE-0011-R4A-SM-2XCDB	0.17614276510025	0.00208791253947242	Brain_Amygdala	0.149500113851828	0.00179285809469458	Amygdala
GTEX-T5JC-0011-R4A-SM-32PLT	0.136728619772326	-0.00425413077236175	Brain_Amygdala	0.149500113851828	0.00179285809469458	Amygdala
GTEX-T6MN-0011-R4A-SM-32QPG	0.149925277851409	0.00818932832168153	Brain_Amygdala	0.149500113851828	0.00179285809469458	Amygdala
GTEX-TSE9-0011-R4A-SM-3DB7H	0.161341256022763	0.00187844205569331	Brain_Amygdala	0.149500113851828	0.00179285809469458	Amygdala
GTEX-UTHO-0011-R4A-SM-3GIJP	0.137524026852291	-0.00108811456659218	Brain_Amygdala	0.149500113851828	0.00179285809469458	Amygdala
[truncated: 9,736 more rows]
