# Supplementary material for: Genetic analyses of human fetal retinal pigment epithelium gene expression suggest ocular disease mechanisms
Source: Commun Biol. 2019 May 20;2:186. doi: 10.1038/s42003-019-0430-6 (PMC6527609; doi:10.1038/s42003-019-0430-6)
Supplement: Supplementary file 4 — Supplementary Data 13–30 [file 42003_2019_430_MOESM4_ESM.zip › data14.txt]

gene_name	gene_id	rpkm	mean	sd	zscore	chr	start	stop	strand	type	rpe_mean_rpkm	rpe_mean_count	liao	strunnikova
A1BG	ENSG00000121410.7	2.00358499287405	2.01182587315604	1.16071838279017	-0.00709981025904712	chr19	58856543	58864865	-	protein_coding	2.20716247459253	222.416666666667
A4GALT	ENSG00000128274.11	1.87619271840571	3.32848771395071	1.14340249100373	-1.27015203042816	chr22	43088126	43117304	-	protein_coding	1.71894359961152	184.875
AAAS	ENSG00000094914.8	4.35076919452444	4.37810283649187	0.487724764451741	-0.0560431701641353	chr12	53701239	53718648	-	protein_coding	18.868817448616	1642.45833333333
AACS	ENSG00000081760.12	2.37322908277831	2.00303046847503	0.493529771896392	0.750103915475616	chr12	125549924	125627873	+	protein_coding	3.10352850457033	1824.8125
AADACL4	ENSG00000204518.2	1.31344805064885	1.04895311469625	0.0825427273196343	3.2043396740258	chr1	12704565	12727097	+	protein_coding	0.580150358223667	31.7291666666667
AADAT	ENSG00000109576.9	2.69636732330227	2.16381487827126	0.605889339616356	0.878959919262185	chr4	170981372	171012850	-	protein_coding	4.56642233828704	514.729166666667
AAED1	ENSG00000158122.7	1.90140075408981	2.42804598854126	0.462504576678641	-1.13868113097045	chr9	99401858	99417585	-	protein_coding	1.71691937496265	192.520833333333
AAGAB	ENSG00000103591.8	3.9286602289973	3.33357343007007	0.392135871865832	1.51755256690936	chr15	67493370	67547074	-	protein_coding	13.2186945478121	1736.91666666667
AAMDC	ENSG00000087884.10	2.15161514060858	2.49525959469612	0.528228104676719	-0.650560716185008	chr11	77532154	77629478	+	protein_coding	2.65390057613452	263.208333333333
AAMP	ENSG00000127837.5	5.35039903650332	5.43387351531939	0.394838697300959	-0.211414127811408	chr2	219128849	219134980	-	protein_coding	38.8020117282867	2908.16666666667
AAR2	ENSG00000131043.7	4.34720026869155	3.60092686520569	0.436102471694552	1.71123406062361	chr20	34824380	34858840	+	protein_coding	18.1424334049225	2007.5625
AARD	ENSG00000205002.3	2.26131911040093	1.36919941965056	0.68966858563445	1.2935483931455	chr8	117950437	117956726	+	protein_coding	2.95449712872505	240.333333333333
AARS	ENSG00000090861.11	5.89071367878772	5.13702212507424	0.576687242214535	1.30693294136216	chr16	70286197	70323446	-	protein_coding	63.6202448209127	7902.16666666667
AARS2	ENSG00000124608.4	3.12646088519995	2.69523406979246	0.418770932891616	1.02974390421481	chr6	44267390	44281063	-	protein_coding	6.91789121429126	1116.54166666667
AARSD1	ENSG00000266967.2	4.11876248429671	4.13817931207599	0.543805742716519	-0.0357054482034077	chr17	41102542	41116515	-	protein_coding	17.1377417643865	915.666666666667
AASDH	ENSG00000157426.9	2.78880607478791	2.37148169220096	0.349546656122197	1.19390180188437	chr4	57204455	57253666	-	protein_coding	4.83267249663671	723.666666666667
AASDHPPT	ENSG00000149313.6	4.35324858296299	3.53440100687722	0.526048540210041	1.55660079535401	chr11	105946227	105969437	+	protein_coding	17.8808678487937	2053.25
AASS	ENSG00000008311.10	3.049236827189	3.01107711040937	0.871311109783417	0.0437957422454	chr7	121716186	121784334	-	protein_coding	6.07064599047105	909.791666666667
AATF	ENSG00000108270.6	4.35444308349344	4.02321050087811	0.386480011421768	0.857049712342942	chr17	35306174	35414171	+	protein_coding	18.6894122759501	1700.64583333333
AATK	ENSG00000181409.7	2.36036190188632	2.68978536661735	1.57595853093392	-0.209030541264184	chr17	79091232	79139877	-	protein_coding	3.23212424168984	714.291666666667
ABAT	ENSG00000183044.7	2.29432070977652	2.81123403545335	1.170278029026	-0.441701299055452	chr16	8768421	8878432	+	protein_coding	2.86224344124397	820.979166666667
ABCA1	ENSG00000165029.11	2.05736155474353	2.65199301996198	0.814707342562694	-0.729871248426476	chr9	107543282	107690518	-	protein_coding	2.25520901506146	1012.35416666667
ABCA2	ENSG00000107331.12	6.7248330375805	3.66177642526187	1.39265240201686	2.19944087116258	chr9	139901685	139923367	-	protein_coding	100.854616483053	39054.2916666667
ABCA3	ENSG00000167972.9	3.67891754817006	2.77178227568267	1.06678709065349	0.850343316332877	chr16	2325881	2390747	-	protein_coding	10.6946840484937	2690.3125
ABCA4	ENSG00000198691.7	1.94764631266075	1.09970423245501	0.175943298678844	4.81940537987479	chr1	94458392	94586688	-	protein_coding	2.23480752855539	763.75
ABCA5	ENSG00000154265.11	2.38332877291244	2.82545457954036	0.624681744507164	-0.707761689076943	chr17	67240451	67323385	-	protein_coding	3.42920383314292	1327.22916666667
ABCA7	ENSG00000064687.8	4.17335216315493	2.73123823454341	1.0769034980291	1.33913013677717	chr19	1040101	1065568	+	protein_coding	17.7151793042819	4480.4375
ABCB1	ENSG00000085563.10	1.75624968978743	1.95938881557931	0.973035246564486	-0.208768517388353	chr7	87133174	87342611	-	protein_coding	1.34223101194948	259.8125
ABCB10	ENSG00000135776.4	2.29255672025827	2.59132564484887	0.352239346795622	-0.848198610713294	chr1	229652328	229694442	-	protein_coding	2.83131874228517	453.479166666667
ABCB6	ENSG00000115657.8	4.07808128443726	4.05125971503003	0.610550188823978	0.043930163151516	chr2	220074489	220081554	-	protein_coding	16.821139216423	231.4375
ABCB7	ENSG00000131269.11	3.83446844354783	3.17653809459512	0.423485368535678	1.55360821845555	chrX	74273114	74376567	-	protein_coding	12.6842664182186	1232.16666666667
ABCB8	ENSG00000197150.8	3.15521723399535	2.93607591792369	0.426833319837302	0.513411924249953	chr7	150725509	150744869	+	protein_coding	7.1896054148674	1703.625
ABCB9	ENSG00000150967.13	4.02753557562396	1.7782132176574	0.570834141416233	3.94041315115809	chr12	123405497	123466117	-	protein_coding	14.3396277527014	5133.16666666667
ABCC1	ENSG00000103222.14	4.91961051838772	3.35430502156377	0.79389804117909	1.97167068771095	chr16	16043433	16236931	+	protein_coding	29.3526674906413	7456.02083333333
ABCC10	ENSG00000124574.10	2.33489539722498	2.76426789234472	0.427932150605607	-1.00336582449367	chr6	43395103	43418089	+	protein_coding	2.95996001611153	709.020833333333
ABCC11	ENSG00000121270.11	1.4596689362495	1.09086756470607	0.21030204751279	1.75367465940152	chr16	48200820	48281479	-	protein_coding	0.803825044694046	171.375
ABCC3	ENSG00000108846.11	1.50877289434272	2.86605098028431	1.48089929602323	-0.916522878757784	chr17	48712137	48769613	+	protein_coding	1.0627095643431	278.291666666667
ABCC4	ENSG00000125257.9	2.40268759880851	1.91935875586524	0.66726561879082	0.724342494701173	chr13	95672082	95953687	-	protein_coding	3.46047895401716	1062.35416666667
ABCC5	ENSG00000114770.12	4.75283689964683	3.31087904719357	0.78107836140506	1.84611163706976	chr3	183637721	183735803	-	protein_coding	28.0080647269885	11300.8958333333
ABCC6	ENSG00000091262.10	1.87384413085713	1.47236581120035	0.688542304910083	0.583084462339905	chr16	16242784	16317379	-	protein_coding	1.80000924815734	400.5
ABCC9	ENSG00000069431.6	1.56945211236543	1.92964390835632	0.608169019271563	-0.592256074507575	chr12	21950334	22094336	-	protein_coding	1.08892898944517	481.104166666667
ABCD1	ENSG00000101986.8	3.22717230620837	2.78983690493305	0.659919116402372	0.662710611657234	chrX	152990322	153010216	+	protein_coding	7.78381597995758	1226.875
ABCD3	ENSG00000117528.7	3.73769783004064	3.0365207752511	0.438485583677085	1.59908804506081	chr1	94883932	94984222	+	protein_coding	11.0251508355141	3013.83333333333
ABCD4	ENSG00000119688.16	3.56317628243818	3.55519543728973	0.485397306684757	0.016441881812138	chr14	74752125	74769759	-	protein_coding	10.390723447005	1434.91666666667
ABCE1	ENSG00000164163.6	3.98282276041674	3.71105200083023	0.553912284247264	0.490638621520785	chr4	146019368	146050331	+	protein_coding	13.6003492375215	1887.66666666667
ABCF1	ENSG00000204574.8	3.41680018261748	4.2593534960315	0.476425051594978	-1.7684907848429	chr6	30539152	30564956	+	protein_coding	8.60008880496025	2079.33333333333
ABCF2	ENSG00000033050.3	4.09488897870121	3.6539957537098	0.440278526334812	1.00139615861286	chr7	150904922	150924316	-	protein_coding	14.9046054780483	2417.625
ABCF3	ENSG00000161204.7	4.70745814102001	4.41129106797874	0.433517447959302	0.683172210104606	chr3	183903810	183911795	+	protein_coding	24.2733412782351	2349.5625
ABCG1	ENSG00000160179.14	4.46582500446683	2.60506523829665	0.846773840715567	2.19746959187797	chr21	43619798	43717354	+	protein_coding	20.2715401649475	3378.3125
ABHD1	ENSG00000143994.9	1.47028066131928	1.50845481352743	0.881248912575558	-0.0433182403557117	chr2	27346690	27353623	+	protein_coding	0.826275833571951	49.6875
ABHD10	ENSG00000144827.4	3.86937473654349	3.4103394460743	0.503809075584019	0.911129458986179	chr3	111697856	111712210	+	protein_coding	12.7461204528809	1203.10416666667
ABHD11	ENSG00000106077.14	3.40546407954701	3.353925736339	0.724216465051502	0.0711642798736251	chr7	73150423	73153197	-	protein_coding	9.1631315946579	672.5
ABHD12	ENSG00000100997.14	4.05929146821228	4.11143913840116	0.673562510035889	-0.0774206839185582	chr20	25275378	25371619	-	protein_coding	15.1009394923846	1854.16666666667
ABHD13	ENSG00000139826.5	2.62715016617242	2.32596875267381	0.219714611250319	1.37078463641852	chr13	108870726	108886603	+	protein_coding	4.19165127724409	822.1875
ABHD14A	ENSG00000248487.4	5.58103489563427	3.64048198639769	0.780418671079618	2.48655366811259	chr3	52005441	52015212	+	protein_coding	49.6470804214478	2168.14583333333
ABHD14B	ENSG00000114779.15	4.82220522831594	4.34534734283686	0.702322541726126	0.678972775538562	chr3	52002525	52017425	-	protein_coding	27.8733951250712	2694.72916666667
ABHD15	ENSG00000168792.4	2.39591132758638	2.48774368745338	0.51756496287198	-0.177431562131678	chr17	27887717	27894155	-	protein_coding	3.26313380648693	396.3125
ABHD16A	ENSG00000204427.7	3.42226534109116	4.13144945684057	0.531993573266818	-1.33306895305993	chr6	31654725	31671221	-	protein_coding	8.79839810729027	1279.75
ABHD16B	ENSG00000183260.5	2.1631764630363	2.4511476329496	0.521963165416395	-0.55170783877742	chr20	62492565	62494341	+	protein_coding	2.63049744566282	0.291666666666667
ABHD17A	ENSG00000129968.11	3.71500196141087	4.04208784805401	0.471535420289397	-0.693661329709646	chr19	1876808	1885546	-	protein_coding	11.2506075600783	2085.27083333333
ABHD17B	ENSG00000107362.9	2.97899595508475	2.85301333148845	0.435922892757464	0.289002081995264	chr9	74477367	74525847	-	protein_coding	5.72497462232908	643.020833333333
ABHD17C	ENSG00000136379.7	1.92647389838045	2.38572778688664	0.849206412991047	-0.540803603788884	chr15	80972024	81047962	+	protein_coding	1.76164032022158	233.666666666667
ABHD2	ENSG00000140526.12	4.49605032589697	3.5293377321944	0.559051325463519	1.72920186335494	chr15	89630689	89745591	+	protein_coding	23.0117659270764	8309.35416666667
ABHD3	ENSG00000158201.5	2.35616507671916	2.93493906073029	0.514849402469424	-1.1241617087154	chr18	19230857	19284766	-	protein_coding	3.37592432647944	348.729166666667
ABHD4	ENSG00000100439.6	5.84442881011082	4.35401581070895	0.661032282137927	2.25467505850325	chr14	23069027	23081265	+	protein_coding	55.2455532948176	4991.83333333333
ABHD5	ENSG00000011198.3	2.52811909423262	2.84139844597051	0.700700872799358	-0.447094279312533	chr3	43731604	43775863	+	protein_coding	3.48133891572555	367.9375
ABHD6	ENSG00000163686.9	2.44686363820634	2.57933781805955	0.692188121614745	-0.191384647780678	chr3	58223232	58281420	+	protein_coding	3.48505416512489	434.979166666667
ABHD8	ENSG00000127220.5	4.01463877711254	3.36167838260455	0.753800319506258	0.866224618922538	chr19	17402939	17421045	-	protein_coding	15.2229012846947	1209.10416666667
ABI1	ENSG00000136754.12	4.51047997906014	3.97500217918457	0.51577152928308	1.03820736406268	chr10	27035727	27150016	-	protein_coding	21.0731595158577	3086.79166666667
ABI2	ENSG00000138443.11	3.50650761764435	2.66157006657573	0.609581635292703	1.38609417041067	chr2	204192941	204312446	+	protein_coding	9.44907654325167	4869.66666666667
ABL1	ENSG00000097007.13	5.08145752162632	4.41922182264387	0.875668265552543	0.756263216372909	chr9	133589332	133763062	+	protein_coding	30.0045669078827	6974.41666666667
ABL2	ENSG00000143322.15	4.91044773887621	2.23600583883311	0.640674785823235	4.17441416335211	chr1	179068461	179198819	-	protein_coding	30.2317100365957	13400.9583333333
ABLIM1	ENSG00000099204.14	3.86881160032382	4.52553865103437	1.25825118096943	-0.521936367430679	chr10	116190871	116444762	-	protein_coding	13.9179498801629	4600.54166666667
ABR	ENSG00000159842.10	6.52533286346359	3.89355598244102	0.916619134645551	2.87117820428247	chr17	906911	1132315	-	protein_coding	89.9067114194235	29327.8541666667
ABRACL	ENSG00000146386.7	4.36789272716629	3.30998641700583	1.03733529876582	1.01983062893851	chr6	139349818	139364439	+	protein_coding	19.1931781768799	777.25
ABT1	ENSG00000146109.3	3.137123602951	3.36018231635292	0.438536495001534	-0.508643444603482	chr6	26597179	26600278	+	protein_coding	6.91697942217191	561.416666666667
ABTB1	ENSG00000114626.13	2.53354860887929	4.30042959230047	1.05233545379849	-1.67900927127702	chr3	127391777	127399768	+	protein_coding	4.26130178074042	543.395833333333
ABTB2	ENSG00000166016.4	1.49947035308932	2.25977213455619	0.565716019395166	-1.34396367682808	chr11	34172534	34379555	-	protein_coding	0.95038534142077	156.125
AC004017.1	ENSG00000268948.1	1.78135089005549	1.4060548354473	0.362962228634178	1.03398101786079	chr19	58203867	58204128	-	protein_coding	1.54128866146008	32.9375
AC004257.3	ENSG00000270143.1	2.22067263481299	2.56162049988227	0.485368687141579	-0.702451299603159	chr19	15346329	15346819	-	lincRNA	3.61166047553221	74.4583333333333
AC004381.6	ENSG00000005189.15	1.44100065143579	1.83459420838618	1.0950142742452	-0.359441485109125	chr16	20817998	20860987	+	protein_coding	0.725502430771788	88.2916666666667
AC004466.1	ENSG00000268069.1	1.552471208109	2.63676523029317	0.622053957584943	-1.74308676757533	chr12	48178705	48179787	+	protein_coding	1.05967712153991	32.1041666666667
AC004540.5	ENSG00000214870.4	1.68850998180808	1.28286031733014	0.293155960216862	1.38373330079274	chr7	26438212	26538594	+	lincRNA	1.17880344639222	211.895833333333
AC004840.9	ENSG00000175873.3	1.35023779544925	1.79559442464739	0.30951144649407	-1.43890196709309	chr7	2477397	2487485	+	lincRNA	0.528109985403717	45.8125
AC005003.1	ENSG00000213888.2	1.5339778794532	1.31060816498055	0.163797050194033	1.36369802879874	chr22	31742874	31744670	+	protein_coding	0.894921057236692	68.0208333333333
AC005082.12	ENSG00000226816.2	1.3065783380997	1.23733683049703	0.352709298935664	0.196313246664057	chr7	23245631	23247664	+	lincRNA	0.575896868404622	41.2083333333333
AC005592.1	ENSG00000236714.1	1.41357958598962	1.12798707311397	0.186033369660765	1.53516819803048	chr5	142125164	142140563	+	lincRNA	0.703930052928627	65.375
AC005789.11	ENSG00000267473.1	1.73295278337081	1.36428404533848	0.376287470077711	0.979752894658426	chr19	38888820	38890521	+	lincRNA	1.34132453178366	89.6041666666667
AC005841.1	ENSG00000206044.3	1.31917848428248	1.32896581680529	0.38985052236772	-0.0251053466938125	chr12	2958396	2966213	-	protein_coding	0.530028030121078	0.0833333333333333
AC005943.5	ENSG00000267161.1	1.80689667028833	1.53959657300007	0.366703139601959	0.728927757690871	chr19	1573594	1575474	-	lincRNA	1.58555041874448	110.416666666667
AC006273.5	ENSG00000267530.2	2.6358536950512	1.36455444368379	0.405383235846492	3.13604298094069	chr19	782754	785080	+	lincRNA	4.34687508394321	147.3125
AC006273.7	ENSG00000266927.2	1.67695841156448	1.12263420231503	0.167707499694353	3.30530364032441	chr19	786649	787037	+	lincRNA	1.2934192934384	19.5416666666667
AC007228.9	ENSG00000268568.1	1.47897453348689	1.43971498764342	0.176230089472859	0.222774362544446	chr19	57183941	57185269	-	lincRNA	0.967181334892909	37.3541666666667
AC007383.3	ENSG00000227946.1	1.63146071674313	1.89456938107997	0.37221192117724	-0.706878660695988	chr2	206949328	206951288	+	lincRNA	1.23290398841103	61.25
AC007390.5	ENSG00000218739.5	3.41604814406694	3.38229434534708	0.317400358429494	0.106344551363681	chr2	37423630	37443282	+	protein_coding	9.33260968327522	1384
AC007405.6	ENSG00000239467.1	1.92059927107279	1.76231377194645	0.511703165267021	0.30933070160654	chr2	171627622	171634658	+	lincRNA	1.88068205490708	83.0833333333333
AC008746.12	ENSG00000267838.1	1.43879430479892	1.83045017049461	0.422926928085738	-0.926060365719481	chr19	54949846	54950362	-	lincRNA	0.833933222728471	18.875
AC008991.1	ENSG00000267683.1	1.55221559741639	1.0453879435043	0.110309042444914	4.59461566049929	chr19	29383837	29386856	+	lincRNA	1.20933005120605	30.6666666666667
AC009120.5	ENSG00000260884.1	1.41482359578538	1.6182378090326	0.246389426903419	-0.825580122506467	chr16	74349043	74349532	+	lincRNA	0.772076441440731	0.270833333333333
AC009403.2	ENSG00000216895.4	1.60356406959385	1.77667654197613	0.323593690375983	-0.534968627420202	chr7	155403924	155437899	-	protein_coding	1.02373692020774	75.6666666666667
AC010327.2	ENSG00000269808.1	1.40345311600821	1.78374092131646	0.337012767967276	-1.12840770871082	chr19	55738931	55741147	+	protein_coding	0.63814163285618	0.1875
AC010894.3	ENSG00000226853.2	1.41148161925339	1.37789250025045	0.45277348193718	0.0741852611580398	chr2	175352116	175353114	+	lincRNA	0.722471282506982	22
AC011524.1	ENSG00000267528.1	1.74320894896193	1.05239345024722	0.139374016980308	4.95655871648098	chr19	29374336	29444152	+	lincRNA	1.53365447046235	51.6666666666667
AC012309.5	ENSG00000226686.3	1.2244097775697	1.25606636837833	0.279368549984461	-0.11331479799851	chr19	37742813	37756437	+	lincRNA	0.500105315198501	59.8333333333333
AC012354.6	ENSG00000225156.2	1.97077708353269	1.08122199731642	0.266502304492883	3.33788890834907	chr2	45181802	45195901	+	lincRNA	2.06532864893476	184.479166666667
AC016582.2	ENSG00000225868.2	1.31874991095442	1.14849838478412	0.304644821978857	0.558852519023325	chr19	38314361	38345855	-	lincRNA	0.546688855160028	0.0208333333333333
AC018755.1	ENSG00000167765.3	1.4551867015297	1.45226929768938	0.252588363346154	0.0115500326367918	chr19	52095035	52097630	-	protein_coding	0.793579423179229	24.5416666666667
AC022007.5	ENSG00000206567.5	1.38061498471379	1.65253309057865	0.699530331158126	-0.388715247578593	chr3	10048101	10052893	-	lincRNA	0.613102721360823	57.3333333333333
AC022400.2	ENSG00000267964.1	1.27734782592605	1.12510840507499	0.218437432158685	0.696947493598369	chr10	75531934	75532048	-	protein_coding	0.515524922093998	9.91666666666667
AC023490.1	ENSG00000206176.5	1.57047687512032	1.32784424975399	0.666521927362061	0.364027971782741	chr22	20378813	20380440	+	lincRNA	1.14350083656609	47.2291666666667
AC026806.2	ENSG00000268913.1	1.65732192138988	2.73071236837628	1.07222186847257	-1.00108986633102	chr19	38822273	38822716	+	lincRNA	1.3478525839746	24.8958333333333
AC027307.3	ENSG00000268798.1	1.31338519861194	1.24148083828431	0.198791804846032	0.361706864039586	chr19	1440837	1441937	+	protein_coding	0.520649899418155	26.7708333333333
AC027763.2	ENSG00000215067.5	1.57580426457509	1.79300095507879	0.200045732168141	-1.08573518739781	chr17	6779953	6915668	-	protein_coding	0.949761464570959	129.3125
AC062017.1	ENSG00000222020.2	1.33110819153226	1.72056396537257	0.627777783058326	-0.620372023907916	chr2	240323129	240324058	+	protein_coding	0.575641740113497	14.4791666666667
AC068282.3	ENSG00000236682.1	1.84628856284491	1.10871991710748	0.155594505332909	4.7403257856653	chr2	128146705	128158156	+	lincRNA	1.31776749459095	173.5625
AC068580.7	ENSG00000230834.1	1.47464448947114	1.03764766941571	0.116448878945189	3.75269237466096	chr11	1798159	1799618	-	lincRNA	1.07262808798502	17.8125
AC069278.4	ENSG00000267242.1	1.63813685211158	1.43081281393346	0.166362733681864	1.24621682746922	chr19	44978644	44979403	-	lincRNA	1.25722162052989	37.6666666666667
AC069547.1	ENSG00000269165.1	1.67828430850112	1.52339912294278	0.257919009207058	0.600518690090019	chr10	52094297	52095876	+	protein_coding	1.30222208984196	0.0416666666666667
AC073046.25	ENSG00000235499.1	1.53159166217373	1.3325977423343	0.341640459076151	0.582465906928993	chr2	74212258	74213470	+	lincRNA	0.835361003410071	19.6666666666667
AC073343.1	ENSG00000198580.6	1.6004979579212	1.14152613313368	0.124688935886926	3.68093465168177	chr7	6713375	6715991	+	protein_coding	1.11764648680886	186.083333333333
AC074389.7	ENSG00000234977.1	1.35587736720833	1.03426672250955	0.143419972405058	2.2424397335014	chr7	1731541	1732086	-	lincRNA	0.513400144098948	0
AC079341.1	ENSG00000226757.1	2.19578780875586	1.05579549239276	0.215015905674305	5.30189760979777	chr4	122685739	122687962	+	protein_coding	2.79031617939472	118.416666666667
AC079767.4	ENSG00000224137.1	1.48404065228487	1.25365105082635	0.779050089193039	0.295731435827396	chr2	208527098	208531748	+	lincRNA	1.20722169297126	21.1458333333333
AC079922.3	ENSG00000237753.1	1.36110200856861	1.69305408609886	0.395112416541559	-0.840145901857103	chr2	113399408	113403267	-	lincRNA	0.618756512490411	46.3541666666667
AC083843.1	ENSG00000259820.1	1.39615829209561	1.98125796169176	0.400208176908816	-1.46198829348122	chr8	135804262	135810515	-	lincRNA	0.687410863737265	163.125
AC084018.1	ENSG00000212694.4	2.42979009559045	3.49580939536044	0.73484250561023	-1.45067724258105	chr12	122233172	122241812	-	lincRNA	4.10052386422952	511.9375
AC087393.1	ENSG00000236819.1	1.67276413752713	1.19997932871804	0.396704438077437	1.19178099216727	chr17	20978868	20993928	+	lincRNA	1.2184909619391	38.0625
AC090044.1	ENSG00000224957.1	1.28667076595365	1.11091719441799	0.120861379923785	1.45417478806283	chr3	577913	887698	+	lincRNA	0.501534827907259	87.3125
AC090044.2	ENSG00000224239.1	1.43409492070545	1.37646114101814	0.383982266393803	0.150094899508185	chr3	898806	899774	+	lincRNA	0.806359165154087	26.4791666666667
AC092171.4	ENSG00000230733.2	2.88622466861837	2.07261920161184	0.436307238809068	1.86475353750107	chr7	5515434	5519442	+	lincRNA	5.33922715485096	0.520833333333333
AC092835.2	ENSG00000233757.2	1.53222216685457	1.15823012349677	0.103311476661349	3.62004353672855	chr2	95873282	95881351	+	lincRNA	0.753404065888996	58.4583333333333
AC093323.3	ENSG00000170846.11	3.19717239658227	3.14144407260378	0.444058856642328	0.125497607231331	chr4	6675177	6677774	+	lincRNA	7.72935789823532	602.895833333333
AC093642.6	ENSG00000232002.1	2.67540250507996	1.12755520326551	0.506652699602011	3.05504599705149	chr2	242989845	243026289	-	lincRNA	5.06782497403523	198.458333333333
AC096677.1	ENSG00000269690.1	2.58507201376565	1.45744766283287	0.4141916891717	2.72246976560008	chr1	201592012	201592738	+	protein_coding	3.59970256794865	109.166666666667
AC096772.6	ENSG00000244567.1	2.23619305763742	2.55336432970394	0.469642918448465	-0.675345586204816	chr2	208686013	208687493	-	lincRNA	2.68992286672195	170.270833333333
AC104135.3	ENSG00000204792.2	1.48046342951905	1.30505188952257	0.165794492991727	1.0580058289706	chr2	75145274	75165545	+	lincRNA	0.714005366467367	0.291666666666667
AC108488.4	ENSG00000242282.2	1.75932944538023	2.16029126354341	0.495298528984421	-0.809535653145033	chr2	3579402	3584463	-	lincRNA	1.66798706849416	106
AC110771.1	ENSG00000269302.1	1.5691456413377	1.23733281541641	0.171689554700014	1.9326325733738	chr4	187111912	187112626	-	protein_coding	1.0470197238028	17.5625
AC117395.1	ENSG00000268175.1	1.4642353622757	1.46880894152193	0.483158105968953	-0.00946600955201131	chr3	149689065	149690535	+	protein_coding	0.778040970986089	41.6041666666667
AC123768.4	ENSG00000262728.1	1.59238368512944	2.12441745807249	0.470606167146685	-1.13052868849724	chr15	32898618	32907344	-	lincRNA	1.09701682611679	9.16666666666667
AC131097.4	ENSG00000216921.3	1.27236493381049	1.35009110254196	0.493647619136147	-0.157452736969531	chr2	242836135	242844702	-	protein_coding	0.509606837760657	14.2291666666667
AC135178.1	ENSG00000198150.2	1.70759027582926	2.0791529982261	0.43475129025436	-0.854655824435739	chr17	8261730	8263538	-	protein_coding	1.51494566972057	95.9375
AC139100.2	ENSG00000267270.1	1.44798665160098	1.27328504420169	0.189010715388433	0.924294726043799	chr18	77905806	77936315	+	protein_coding	0.760034178073208	136.520833333333
AC141928.1	ENSG00000250986.1	2.9382982998807	1.40886143375434	0.525727449062359	2.9091820654488	chr4	3760474	3765117	-	lincRNA	6.38412630558014	1118.4375
AC144652.1	ENSG00000273117.1	1.7019962524923	1.63370935095641	0.439575871047582	0.155347247275306	chr7	155087627	155089251	-	lincRNA	1.37702442208926	82.875
AC144831.1	ENSG00000261888.1	2.03027382515168	1.692614586512	0.435365384272162	0.775576678435679	chr17	81061204	81063860	+	lincRNA	2.24584905554851	221.354166666667
AC226150.4	ENSG00000255748.1	1.34889355697698	1.41622558601454	0.174864976720319	-0.385051542626808	chr12	133787245	133787772	-	protein_coding	0.635636197092633	0.0416666666666667
ACAA1	ENSG00000060971.13	4.4048732889797	4.49364650444665	0.588886378281696	-0.150747612342432	chr3	38144619	38178733	-	protein_coding	19.6511232256889	1998.52083333333
ACAA2	ENSG00000167315.13	5.21978303755954	4.62262659995158	0.883379502015641	0.675990824153609	chr18	47309868	47340330	-	protein_coding	35.921160141627	3000.25
ACACA	ENSG00000132142.15	3.57785436220216	2.68634641236391	0.508878304484126	1.75190795516821	chr17	35441922	35766909	-	protein_coding	9.58115803201993	4697.35416666667
ACACB	ENSG00000076555.11	2.39015890799435	3.29563527851977	1.09620510882862	-0.826009989583966	chr12	109554399	109706031	+	protein_coding	3.46712479492029	1279.4375
ACAD10	ENSG00000111271.10	3.01750289441733	2.8516811354207	0.39855192235039	0.416060617694987	chr12	112123856	112194903	+	protein_coding	6.18939453363419	1346.3125
ACAD8	ENSG00000151498.7	3.58612828543686	3.40596990309189	0.35984044067099	0.500661854484788	chr11	134123388	134135749	+	protein_coding	10.1080670158068	1439.64583333333
ACAD9	ENSG00000177646.13	3.8908763837765	3.61764437288994	0.421513902287176	0.648215893720165	chr3	128598438	128634910	+	protein_coding	13.1050148208936	1723.83333333333
ACADM	ENSG00000117054.9	3.90059439921878	3.97816460631882	0.725115170166302	-0.106976395325254	chr1	76190035	76251878	+	protein_coding	13.3415607462327	1621.77083333333
ACADS	ENSG00000122971.4	3.47173427023739	3.9920220089361	0.924345505753644	-0.562871497140574	chr12	121163537	121177811	+	protein_coding	9.95533077915509	742.208333333333
ACADSB	ENSG00000196177.8	2.87605678413117	3.10466291037941	0.690255651369845	-0.331190517302636	chr10	124768494	124817827	+	protein_coding	5.30067830781142	1147.97916666667
ACADVL	ENSG00000072778.15	6.58961151013186	7.25753389008064	0.720385832736878	-0.927173119731167	chr17	7121034	7128592	+	protein_coding	103.116901874542	9076.58333333333
ACAP1	ENSG00000072818.7	1.53544814547587	2.48026183371827	1.37497025319362	-0.687152093689226	chr17	7239847	7254797	+	protein_coding	0.980058271437884	89.25
ACAP2	ENSG00000114331.8	2.57161886571968	2.95351671730714	0.504110624631634	-0.757567551500286	chr3	194995464	195163807	-	protein_coding	3.8586157001555	1193.70833333333
ACAP3	ENSG00000131584.14	3.03647493427177	4.5318732379029	0.926419310866174	-1.61417004815344	chr1	1227755	1243398	-	protein_coding	6.38345719873905	1019.04166666667
ACAT1	ENSG00000075239.9	4.66175485337548	3.96970434798312	0.80515023288204	0.859529659347134	chr11	107992477	108018503	+	protein_coding	26.2634997765223	4109.5625
ACAT2	ENSG00000120437.7	4.18748516475458	3.23855160592474	0.786540170787727	1.2064654725511	chr6	160183561	160199312	+	protein_coding	16.1219510436058	1352.125
ACBD3	ENSG00000182827.8	3.93987221731812	3.7334728443216	0.459031254232339	0.449641219619533	chr1	226332379	226374431	-	protein_coding	13.0822455982367	1719.58333333333
ACBD4	ENSG00000181513.10	2.6897577554709	3.14201010932914	0.620208268891345	-0.729194331231135	chr17	43209966	43221548	+	protein_coding	4.81048956513405	568
ACBD5	ENSG00000107897.14	3.59339254765796	3.14599193452528	0.476501050888329	0.938928911696221	chr10	27484145	27531059	-	protein_coding	10.2533643345038	1648.39583333333
ACBD6	ENSG00000135847.5	3.8114776465454	3.47938637233351	0.481191145912996	0.690144191206569	chr1	180250440	180472089	-	protein_coding	12.4667138457298	1071.66666666667
ACCS	ENSG00000110455.9	2.42255296880945	3.14313867545361	0.721579577719578	-0.998622645227075	chr11	44087474	44105764	+	protein_coding	3.67612281938394	473.979166666667
ACD	ENSG00000102977.9	3.29027428359087	3.56206047053363	0.621043820046124	-0.437628035526668	chr16	67691472	67694713	-	protein_coding	8.27535765369733	630.541666666667
ACE2	ENSG00000130234.6	1.29550399856851	1.4374721307845	0.690713078356978	-0.205538503127369	chrX	15579155	15620271	-	protein_coding	0.538048916185896	78.5
ACER3	ENSG00000078124.7	2.18557373837575	2.25255327523153	0.443306582687981	-0.151090778868333	chr11	76571910	76737841	+	protein_coding	2.57553269465764	772.875
ACIN1	ENSG00000100813.10	4.89330729129696	5.0110393401108	0.465824430964206	-0.252739102949477	chr14	23527772	23562753	-	protein_coding	28.2396085659663	5240.25
ACKR3	ENSG00000144476.5	1.63968118723203	3.70358651256338	1.20372339822064	-1.71460098589281	chr2	237476429	237491001	+	protein_coding	1.24388219738224	108.25
ACLY	ENSG00000131473.12	5.12882459000376	4.36842285098246	0.583538967169624	1.30308648059876	chr17	40023160	40086795	-	protein_coding	33.073601603508	5912.66666666667
ACN9	ENSG00000196636.7	2.32790238956608	2.38194367148365	0.278176352835354	-0.19426986286484	chr7	96745901	96811075	+	protein_coding	3.09694777925809	254.5625
ACO1	ENSG00000122729.14	4.14773196540526	3.25510866086242	0.701443552791582	1.27255186962716	chr9	32384617	32454767	+	protein_coding	15.2682043413321	4129.58333333333
ACO2	ENSG00000100412.11	6.16246155551829	4.85933102237821	0.780499286544737	1.66961143412318	chr22	41865128	41921352	+	protein_coding	71.6104830106099	6972.9375
ACOT1	ENSG00000184227.3	2.08778930223781	2.05494768030989	0.450929847833311	0.0728308895180103	chr14	74003817	74010498	+	protein_coding	2.51330869893233	158.458333333333
ACOT11	ENSG00000162390.13	2.9339996942511	1.60521630924512	0.473344387397941	2.80722328263052	chr1	55007929	55104865	+	protein_coding	5.86027723550797	2200.27083333333
ACOT13	ENSG00000112304.6	2.34541002566931	2.46409514514651	0.345598029600554	-0.343419549047734	chr6	24667262	24705088	+	protein_coding	3.06432424485683	451.1875
ACOT2	ENSG00000119673.10	2.94337187468747	3.10495084180232	0.629537063583905	-0.256663152118466	chr14	74034323	74042357	+	protein_coding	5.69836156566938	462.0625
ACOT4	ENSG00000177465.4	1.32318463076065	1.44026666578193	0.332558687097978	-0.352064280873206	chr14	74058409	74063200	+	protein_coding	0.51249061524868	45.1666666666667
ACOT7	ENSG00000097021.15	2.86318777017956	2.99035381543343	0.796127276026556	-0.159730798181608	chr1	6324328	6453614	-	protein_coding	5.1864486883084	656.479166666667
ACOT8	ENSG00000101473.12	3.73121606005752	3.43999706340309	0.293553898226595	0.99204608902736	chr20	44471914	44486045	-	protein_coding	11.919332186381	743.229166666667
ACOT9	ENSG00000123130.12	3.1834170992093	3.11918420088691	0.513607021848726	0.125062344535689	chrX	23720369	23784592	-	protein_coding	7.15164422988892	1206.33333333333
ACOX1	ENSG00000161533.7	3.25461122894964	3.2681978876391	0.422521967733827	-0.0321561001013355	chr17	73937587	73975300	-	protein_coding	7.40188361207644	2205.9375
ACOX2	ENSG00000168306.8	3.60926660375562	2.79998784145041	0.954148189707007	0.848168839007823	chr3	58490862	58523046	-	protein_coding	9.6768637796243	964.5625
ACOX3	ENSG00000087008.11	2.97825226580645	2.87860130520744	0.489079855252136	0.203751922163377	chr4	8368008	8442450	-	protein_coding	5.69105160733064	680.041666666667
ACP1	ENSG00000143727.11	4.95956870515814	4.36967306289484	0.400652366289781	1.47233784671235	chr2	264392	278283	+	protein_coding	29.8177035649618	2858.54166666667
ACP2	ENSG00000134575.5	4.79371939710855	3.62819394456405	0.570401491913012	2.04334222309896	chr11	47260852	47270457	-	protein_coding	26.1192050377528	2884.85416666667
ACP5	ENSG00000102575.6	5.23357958421437	2.82890433951735	1.28279915867017	1.87455318195707	chr19	11685474	11689823	-	protein_coding	37.5847564935684	3047.6875
ACP6	ENSG00000162836.7	2.87175012088157	2.01940074599562	0.378806633819609	2.25009094030766	chr1	147101452	147142618	-	protein_coding	5.61719789107641	1892.02083333333
ACPL2	ENSG00000155893.7	2.30066151520439	1.89730307083881	0.373965774213407	1.07859721979636	chr3	140947567	141013748	+	protein_coding	2.90185147275527	675.833333333333
ACRBP	ENSG00000111644.3	1.54365259796063	1.78200368274368	1.246109555301	-0.191276187369798	chr12	6747240	6756626	-	protein_coding	0.992597466955582	90.3541666666667
ACSF2	ENSG00000167107.8	3.51845166022131	3.35795596706796	0.853477236704577	0.188049178409316	chr17	48503518	48552206	+	protein_coding	10.0699474811554	1221.625
ACSF3	ENSG00000176715.11	2.61463421925423	2.46185973766318	0.291259421757776	0.524530608036763	chr16	89154782	89222254	+	protein_coding	4.39244255423546	951.458333333333
ACSL1	ENSG00000151726.9	4.77611197050212	4.96319968705976	1.26504260324807	-0.147890447386736	chr4	185676748	185747972	-	protein_coding	25.7407503525416	4801.77083333333
ACSL3	ENSG00000123983.9	3.41569995167612	3.54337444612282	0.487833105284758	-0.261717569110393	chr2	223725651	223809357	+	protein_coding	9.19142136971155	2006.83333333333
ACSL4	ENSG00000068366.15	2.57521076178909	3.24689016983621	0.584654779204666	-1.14884788757022	chrX	108872465	108976632	-	protein_coding	4.06729853401582	971.75
ACSL6	ENSG00000164398.8	1.3472750436979	1.44745931084272	0.825123676674165	-0.121417273527562	chr5	131142682	131347936	-	protein_coding	0.693250833079219	193.083333333333
ACSS1	ENSG00000154930.10	3.06887644723863	3.09353864316972	0.59410686101404	-0.0415113804425741	chr20	24986867	25039616	-	protein_coding	6.9053631524245	2412.35416666667
ACSS2	ENSG00000131069.15	3.55491220610737	3.91293455752599	0.696100247060087	-0.514325850235938	chr20	33459948	33515769	+	protein_coding	9.98629345496496	1553.125
ACSS3	ENSG00000111058.3	2.17481066824308	2.30912094638778	0.749872598174579	-0.179110796249463	chr12	81416161	81650533	+	protein_coding	2.62467188636462	502.4375
ACTA2	ENSG00000107796.8	5.29680690751316	6.17116971907332	2.2937079866666	-0.381200578557892	chr10	90697817	90750716	-	protein_coding	41.2524053156376	3655.52083333333
ACTB	ENSG00000075624.9	9.85901341610635	10.0439968632125	1.09276285231535	-0.169280504653108	chr7	5566781	5603415	-	protein_coding	985.847595850627	50892.1875
ACTBL2	ENSG00000169067.2	1.41119171792776	1.01891185938632	0.0746905083406809	5.25207107645007	chr5	56775845	56778636	-	protein_coding	0.709604567285472	79.9791666666667
ACTC1	ENSG00000159251.6	1.28043265547664	2.20844623242791	2.02218468281056	-0.458916331846338	chr15	35080296	35088340	-	protein_coding	0.530953152182823	74.5
ACTG1	ENSG00000184009.5	11.3383495837955	9.25856965053425	0.9012890548852	2.30756151091412	chr17	79476996	79490873	-	protein_coding	2560.54278055827	97005.375
ACTG2	ENSG00000163017.9	1.31819225680101	3.91666657148685	2.94299242044762	-0.882936121966163	chr2	74119440	74146992	+	protein_coding	1.52402490765477	186.666666666667
ACTL6A	ENSG00000136518.12	4.55819060797164	3.58571722808027	0.661138061900292	1.47090817475583	chr3	179280667	179306072	+	protein_coding	20.8869213263194	1856.22916666667
ACTN1	ENSG00000072110.9	5.55638349644038	4.97066537545319	1.45961302926973	0.401283154673013	chr14	69340859	69446157	-	protein_coding	41.4102256496747	8970.20833333333
ACTN4	ENSG00000130402.7	6.71097640359997	6.01815918421171	0.878324374439251	0.788794253638446	chr19	39138309	39222223	+	protein_coding	95.6076655785243	16492.875
ACTR10	ENSG00000131966.9	5.18040684396677	4.50094759911877	0.41050992786741	1.6551591051105	chr14	58666797	58701750	+	protein_coding	34.5330202182134	2505.02083333333
ACTR1A	ENSG00000138107.7	5.32765017838192	5.0563655219276	0.406269892880383	0.66774491836193	chr10	104238985	104262482	-	protein_coding	38.5487174193065	5164.625
ACTR1B	ENSG00000115073.6	5.12480135291682	5.15999284973999	0.411399094819157	-0.0855410166583858	chr2	98272430	98280570	-	protein_coding	33.4602238734563	2689.04166666667
ACTR2	ENSG00000138071.9	5.29547157474614	5.05440612457553	0.673833883450262	0.357752045557981	chr2	65454886	65498387	+	protein_coding	35.4309157331785	5279.72916666667
ACTR3	ENSG00000115091.7	4.29097476240318	4.26082276822506	0.682190566471248	0.0441987850023833	chr2	114647536	114720173	+	protein_coding	17.316094905138	4202.4375
ACTR3B	ENSG00000133627.13	3.06490733211154	2.578386140012	0.571223274328238	0.851718082866428	chr7	152456833	152552463	+	protein_coding	6.68926905592283	552.5625
ACTR3C	ENSG00000106526.6	1.34084842272401	1.25048528348492	0.187040403182991	0.483120960505428	chr7	149941004	150020814	-	protein_coding	0.50700730116417	122.916666666667
ACTR5	ENSG00000101442.8	2.15385000126931	2.82208046494496	0.441707950581629	-1.5128332256545	chr20	37377084	37400834	+	protein_coding	2.46333015958468	208.270833333333
ACTR6	ENSG00000075089.5	2.83398724029581	2.88228543667276	0.407310026614314	-0.118578461665711	chr12	100592899	100635643	+	protein_coding	4.96878185371558	573.5
ACTR8	ENSG00000113812.9	3.92172595577709	2.6914948986085	0.398563835560309	3.08666002132158	chr3	53901092	53916212	-	protein_coding	13.2493783334891	2005.27083333333
ACTRT3	ENSG00000184378.2	1.9043941796417	1.56773580510131	0.811596155222448	0.414810213643888	chr3	169484708	169487436	-	protein_coding	1.7429925352335	113.666666666667
ACVR1	ENSG00000115170.9	3.16183768972079	2.96635971506421	0.664853627170753	0.294016557431484	chr2	158592957	158732374	-	protein_coding	6.84802457690239	1012.375
ACVR1B	ENSG00000135503.8	3.18778440240316	3.22411590625188	0.609259207035147	-0.0596322606687003	chr12	52345450	52390862	+	protein_coding	6.93635202447573	1454.85416666667
ACVR2A	ENSG00000121989.10	1.88794142575929	2.22742213324832	0.50502957260509	-0.672199660978051	chr2	148602085	148687967	+	protein_coding	1.74460484459996	377.770833333333
ACVR2B	ENSG00000114739.9	1.7439634965851	1.6561701241657	0.292478656858615	0.300170184595173	chr3	38495341	38534633	+	protein_coding	1.41118955239654	629.708333333333
ACY1	ENSG00000243989.3	5.0978333926171	3.34280942430957	0.946180472504428	1.85485118252567	chr3	52017458	52023213	+	protein_coding	33.5243006149928	2809.77083333333
ACYP1	ENSG00000119640.4	1.77913032798163	2.56403830511347	0.500915212618002	-1.56694777351556	chr14	75519923	75535982	-	protein_coding	1.5667040484647	109.125
ACYP2	ENSG00000170634.8	2.19251917116352	2.13064741131722	0.563688915652871	0.109762243195137	chr2	54197977	54532437	+	protein_coding	2.66425121575594	500.875
ADA	ENSG00000196839.8	3.25468468412711	2.45466296909936	0.819107703178775	0.976699049371696	chr20	43248162	43280874	-	protein_coding	7.49155359466871	782.229166666667
ADAD2	ENSG00000140955.6	4.48591034042386	1.46691044232524	1.07658021071319	2.80424985343047	chr16	84224743	84230772	+	protein_coding	22.6684740185738	1623.60416666667
ADAL	ENSG00000168803.10	2.09735366863933	1.9227340550452	0.315762775247099	0.553008863877254	chr15	43622871	43646096	+	protein_coding	2.39466230074565	405.3125
ADAM10	ENSG00000137845.10	4.09564356878771	3.46879233070896	0.524410548463174	1.1953444489547	chr15	58887402	59042177	-	protein_coding	13.836222961545	3235.66666666667
ADAM11	ENSG00000073670.9	1.34398275438231	1.69301274304892	0.999673449817266	-0.349144001704174	chr17	42836398	42859214	+	protein_coding	0.575077342490355	107.9375
ADAM12	ENSG00000148848.10	1.46021820645309	1.30324379555235	0.505594218835578	0.310475090601843	chr10	127700949	128077024	-	protein_coding	1.12842731612424	413.958333333333
ADAM15	ENSG00000143537.9	5.88261753183936	4.55253955331574	0.873051201084865	1.52348221601533	chr1	155023041	155035252	+	protein_coding	58.8331618309021	8509.10416666667
ADAM17	ENSG00000151694.8	3.41295092060277	2.69940273124824	0.470280553908989	1.51728193611981	chr2	9629871	9695921	-	protein_coding	7.70318951209386	1181.02083333333
ADAM19	ENSG00000135074.11	2.64433091362403	2.34503074681427	0.769326745950564	0.389041676225545	chr5	156822606	157002783	-	protein_coding	4.69715482431154	1286.125
ADAM23	ENSG00000114948.8	1.79104934039849	1.76979835010797	0.681704201498711	0.0311733303737854	chr2	207308262	207485851	+	protein_coding	1.41757395304739	343.5625
ADAM28	ENSG00000042980.8	1.3661102025327	1.65582765745548	0.751718042239023	-0.385407079042359	chr8	24151552	24216531	+	protein_coding	0.920434202688436	300.604166666667
ADAM33	ENSG00000149451.13	1.44579332437251	3.71426982921183	1.79302641607566	-1.26516624880757	chr20	3648611	3662893	-	protein_coding	0.882115442305803	179.541666666667
ADAM8	ENSG00000151651.11	1.72065256393348	2.42619462269164	1.30435132524569	-0.540914127277227	chr10	135075906	135090372	-	protein_coding	1.84186106361449	257.25
ADAM9	ENSG00000168615.7	5.67842457056375	3.72711709515878	0.87742698487758	2.22389726898724	chr8	38854387	38962663	+	protein_coding	46.4224575161934	10346.0625	1	1
ADAR	ENSG00000160710.11	5.30107197321931	5.11450058242967	0.621503485388128	0.300193635556407	chr1	154554537	154600475	-	protein_coding	35.1939920981725	8716.83333333333
ADARB1	ENSG00000197381.11	1.67476294465369	2.67747173479867	0.907420524100182	-1.10501004056447	chr21	46494483	46646478	+	protein_coding	1.22626050189137	451.291666666667
ADAT1	ENSG00000065457.6	2.03673529351776	2.19793372254895	0.360178929065753	-0.447550969872979	chr16	75630878	75657198	-	protein_coding	2.02228603512049	414.520833333333
ADAT2	ENSG00000189007.11	1.38221211814763	2.01715520485188	0.38848155345256	-1.634422744301	chr6	143743968	143771810	-	protein_coding	0.646710142493248	175.4375
ADAT3	ENSG00000213638.4	1.59504849421546	1.99168194858213	0.372429363897697	-1.06498974789655	chr19	1908017	1913088	+	protein_coding	1.10384045727551	71.125
ADC	ENSG00000142920.12	1.63628007440825	1.8009472231645	0.681725291578701	-0.24154472599209	chr1	33546704	33586131	+	protein_coding	1.16281349832813	282.1875
ADCK1	ENSG00000063761.11	3.12801630913614	2.44202635247103	0.305309038245065	2.24687077922166	chr14	78266425	78400297	+	protein_coding	6.95176335175832	756.416666666667
ADCK2	ENSG00000133597.5	3.2223590794736	3.30443865087993	0.37126317269186	-0.221081910201878	chr7	140372952	140394921	+	protein_coding	7.67479165395101	687.5625
ADCK3	ENSG00000163050.12	2.64427898312496	3.66910324013463	1.12413707344563	-0.911654175649992	chr1	227085236	227175246	+	protein_coding	4.20468831559022	1186.85416666667
ADCK4	ENSG00000123815.7	4.0684297101443	3.60008286494715	0.507142598735054	0.923501292073128	chr19	41197433	41222801	-	protein_coding	15.387462168932	1804.875
ADCK5	ENSG00000173137.7	2.17840779524273	2.7723038706489	0.471857787182378	-1.25863362127078	chr8	145596789	145618443	+	protein_coding	2.84921140720447	282.520833333333
ADCY3	ENSG00000138031.10	1.590010898793	3.30122975163	0.928547640178743	-1.84289828415007	chr2	25042037	25142708	-	protein_coding	1.02824592543766	185.083333333333
ADCY6	ENSG00000174233.7	3.19396337185339	3.60430343333947	0.854459779867952	-0.480233325376059	chr12	49159974	49182820	-	protein_coding	7.2631571094195	1909.89583333333
ADCY7	ENSG00000121281.8	1.83634048942792	2.02181948819985	0.716115608145107	-0.259007060678883	chr16	50280047	50346947	+	protein_coding	1.50741894550932	254.75
ADCY9	ENSG00000162104.5	2.68036797251137	2.71714859065636	0.637321309488318	-0.0577112636866386	chr16	4003387	4166186	-	protein_coding	4.57254944245021	1392.35416666667		1
ADD1	ENSG00000087274.12	5.331766212683	5.66267747957354	0.47430674185037	-0.697673546868807	chr4	2845583	2931803	+	protein_coding	38.1123152971268	7238.33333333333
ADD3	ENSG00000148700.9	5.00729293096899	4.18409491008996	0.754979969280347	1.0903574324809	chr10	111756125	111895323	+	protein_coding	31.4776719609896	7118.97916666667
ADH5	ENSG00000197894.6	5.53721162919894	5.00540591436498	0.791818847609592	0.671625481559844	chr4	99992131	100009952	-	protein_coding	44.0882033109665	5178.5
ADHFE1	ENSG00000147576.11	2.54239937866169	3.25577027524835	0.774671369392704	-0.920869061090896	chr8	67344717	67383675	+	protein_coding	4.02481281509002	467
ADI1	ENSG00000182551.9	3.90742700240051	4.04759842501174	0.702563182587009	-0.19951432993555	chr2	3501199	3521518	-	protein_coding	13.3453173240026	2455.0625
ADIPOR1	ENSG00000159346.8	5.41867040098504	5.35506761500464	0.601138670180166	0.105803850484829	chr1	202909950	202927700	-	protein_coding	40.8838756481806	3262.47916666667
ADIPOR2	ENSG00000006831.9	4.75045657271552	4.13100178681818	0.561160016322424	1.10388261436898	chr12	1797739	1897844	+	protein_coding	24.4323660532634	5077.35416666667
ADK	ENSG00000156110.9	2.48438910496844	3.01412062290026	0.547664703154749	-0.967255174343676	chr10	75910959	76469061	+	protein_coding	3.72349089384079	405.5625
ADM	ENSG00000148926.5	4.87258912383282	4.21920968789139	1.46970104265101	0.444566219237947	chr11	10326226	10328944	+	protein_coding	32.3030943373839	2843.875
ADM2	ENSG00000128165.7	1.5128876730978	1.47413776278352	0.59617674781743	0.0649973526410318	chr22	50919984	50924869	+	protein_coding	0.946305047720671	140.583333333333
ADNP	ENSG00000101126.11	4.43321847592092	3.85537021628226	0.471238916582695	1.2262320434591	chr20	49505584	49547908	-	protein_coding	18.5871644417445	4726.35416666667
ADNP2	ENSG00000101544.4	3.01012136420867	2.6764057096131	0.435319596154937	0.766599201008148	chr18	77866914	77905406	+	protein_coding	5.73568503061931	1247.77083333333
ADO	ENSG00000181915.3	3.81740679236742	2.90135947195244	0.66596222242756	1.37552445103539	chr10	64564515	64568238	+	protein_coding	12.5291437109311	1702.35416666667
ADORA1	ENSG00000163485.11	1.67734029283555	1.79678789171054	1.00899351955435	-0.118382919771123	chr1	203059781	203136533	+	protein_coding	1.24311061824361	161
ADORA2B	ENSG00000170425.3	3.04742879160927	1.71803245278864	0.62826872427951	2.1159677180257	chr17	15848230	15879060	+	protein_coding	6.15420147279898	387
ADPGK	ENSG00000159322.13	4.4697266024779	4.20101853002267	0.624431181011729	0.430324558776608	chr15	73043709	73078187	-	protein_coding	20.6052644252777	2034.33333333333
ADPRH	ENSG00000144843.7	2.56269251808633	2.17765478084704	0.611632787042855	0.62952435741858	chr3	119298497	119308792	+	protein_coding	3.90093690653642	587.729166666667
ADPRHL1	ENSG00000153531.8	1.32767390510031	1.83040630749869	1.0813213303168	-0.464924151871763	chr13	114076259	114107839	-	protein_coding	0.581827490900954	47.8541666666667
ADPRHL2	ENSG00000116863.10	4.35316254962317	4.07320766637847	0.429101806787927	0.652420658258984	chr1	36554475	36559533	+	protein_coding	18.6717704931895	1115.47916666667
ADPRM	ENSG00000170222.11	3.07262209358904	2.9117421137896	0.408331487073436	0.393993568687258	chr17	10600910	10614550	+	protein_coding	6.66975506146749	306.1875
ADRA2B	ENSG00000222040.3	2.77968850504547	1.7037875209239	0.499310342834274	2.15477407901136	chr2	96778706	96781984	-	protein_coding	9.18573568761349	1037.16666666667
ADRA2C	ENSG00000184160.6	5.74235548907565	2.42672697186081	1.32291456423567	2.50630585439996	chr4	3768074	3770251	+	protein_coding	65.6866609056791	4471.58333333333
ADRB2	ENSG00000169252.4	1.36549691755231	2.16171588170546	0.892282659075497	-0.892339390500003	chr5	148206155	148208196	+	protein_coding	0.624131420627237	47.0416666666667
ADRBK1	ENSG00000173020.6	3.43197164342561	5.12117696055338	0.865207577206209	-1.95236999955813	chr11	67033880	67054027	+	protein_coding	8.75522493322691	1299.04166666667
ADRBK2	ENSG00000100077.10	1.47828019455884	2.12520330579094	0.641817187392943	-1.00795541774115	chr22	25960815	26125261	+	protein_coding	0.815437965095043	276.833333333333
ADRM1	ENSG00000130706.8	4.94994756948201	4.97272383091766	0.426307197724198	-0.0534268751670976	chr20	60877148	60883911	+	protein_coding	30.2614730993907	2562.45833333333
ADSL	ENSG00000239900.7	4.8849050525874	4.00326981447562	0.587601163538612	1.500397366136	chr22	40742506	40786467	+	protein_coding	27.8757331768672	2475.4375
ADSS	ENSG00000035687.9	3.8496399623372	3.62256808589737	0.507659496140793	0.447291694858499	chr1	244571795	244615436	-	protein_coding	12.2484439214071	1760.375
ADSSL1	ENSG00000185100.6	5.68092223616789	2.7394950162364	1.31734671537801	2.23284211027729	chr14	105190522	105213647	+	protein_coding	50.8316117127737	4537.125
ADTRP	ENSG00000111863.8	4.31574418363561	1.49393441459655	0.855887726461097	3.29693916830261	chr6	11712286	11807279	-	protein_coding	19.5572384695212	2585.79166666667
AEBP1	ENSG00000106624.4	3.02573301812796	5.26642736864599	1.89562187797061	-1.18203655304762	chr7	44143959	44154161	+	protein_coding	7.09728446106116	1226.5
AEBP2	ENSG00000139154.10	2.81944538184236	2.90058824850218	0.480607446059362	-0.168833977345006	chr12	19556978	19873735	+	protein_coding	4.95073847721021	834.083333333333
AEN	ENSG00000181026.13	2.69177870196774	2.95170173870181	0.619278929591442	-0.419718844472149	chr15	89164526	89175513	+	protein_coding	4.55016421029965	567.0625
AES	ENSG00000104964.10	5.67978447599437	7.03032444676555	0.540624313549484	-2.49811178839549	chr19	3052907	3063105	-	protein_coding	50.0442463556926	4982.10416666667
AF003626.1	ENSG00000230153.1	1.38080190715221	1.01190005959851	0.0673169027090236	5.48007755419574	chrX	150084285	150089411	+	lincRNA	0.79223574573795	16.6666666666667
AF127936.7	ENSG00000235609.4	1.58019710924102	1.26811117432715	0.130159809853404	2.39771351283748	chr21	16191163	16254296	-	lincRNA	1.04286317465206	271.645833333333
AF186192.1	ENSG00000254533.1	1.44058780260367	1.36881553341462	0.251756866219369	0.285085647382156	chr8	145923998	145924570	-	lincRNA	0.679750885193547	17.0208333333333
AFAP1	ENSG00000196526.6	3.93736318170128	2.60581481882199	0.742396751562224	1.79358053504047	chr4	7760440	7874040	-	protein_coding	12.9969962735971	4138.8125
AFAP1L1	ENSG00000157510.9	1.32587307353992	2.36040047226143	0.891973771038941	-1.15981818334919	chr5	148651433	148721365	+	protein_coding	0.558765402374168	86.7291666666667
AFF1	ENSG00000172493.16	4.8822090299139	3.77784381466762	0.737285900504079	1.49787920058043	chr4	87856153	88062206	+	protein_coding	26.6285296678543	9767.75
AFF3	ENSG00000144218.14	2.34484921139966	1.82864905107571	0.604812605311866	0.85348776759997	chr2	100162322	100759201	-	protein_coding	2.90619467198849	1158.89583333333
AFF4	ENSG00000072364.8	3.96561823129823	3.6758710839273	0.450971543259077	0.642495411743686	chr5	132211070	132299326	-	protein_coding	12.701525464654	5008.85416666667
AFG3L2	ENSG00000141385.5	4.80782889485201	4.02575344145893	0.541494389522846	1.44429096316625	chr18	12328942	12377313	-	protein_coding	26.2522526582082	2698.95833333333
AFMID	ENSG00000183077.11	3.73647344735493	3.13250297115007	0.743198154428587	0.812664122759052	chr17	76183397	76203782	+	protein_coding	12.4300381938617	1279.14583333333
AFTPH	ENSG00000119844.10	3.12736418005884	3.62755405190979	0.482325033212106	-1.03703900359448	chr2	64751464	64820139	+	protein_coding	6.77451807757219	1031.375
AGA	ENSG00000038002.4	4.37855244238733	2.95983907802935	0.47636559373693	2.9782028404458	chr4	178351923	178363657	-	protein_coding	19.0432413419088	1450.33333333333
AGAP1	ENSG00000157985.13	1.94746220872945	2.28092937199184	0.664241322946943	-0.502027127404461	chr2	236402732	237040444	+	protein_coding	1.77714953074853	892.458333333333
AGAP3	ENSG00000133612.14	3.9469948337081	3.86117550075478	0.703071240119662	0.122063495213814	chr7	150782917	150841523	+	protein_coding	13.9542950590452	3673.47916666667
AGAP5	ENSG00000172650.8	1.54586315714213	1.92777471830238	0.314045681168168	-1.21610193695276	chr10	75434032	75457639	-	protein_coding	0.947448434308172	114.583333333333
AGAP6	ENSG00000204149.5	2.19020483829202	3.29255377858075	0.570146515829233	-1.93344852539429	chr10	51748077	51770259	+	protein_coding	2.61629279702902	275.291666666667
AGBL5	ENSG00000084693.11	3.75146641646586	3.00277714392585	0.902067457099548	0.829970382644444	chr2	27265231	27293339	+	protein_coding	11.4610750774543	1840.27083333333
AGER	ENSG00000204305.9	1.32265500812913	3.08945095424582	1.31557005039268	-1.34298887815919	chr6	32148744	32152101	-	protein_coding	0.68746505646656	60.4375
AGFG1	ENSG00000173744.13	2.83543839629456	3.19895680452413	0.458087069688277	-0.793557452902882	chr2	228336903	228425930	+	protein_coding	4.86896526316802	1679.04166666667
AGFG2	ENSG00000106351.8	2.18769273480784	3.23126729854341	0.757794494901323	-1.37712080353851	chr7	100136833	100165842	+	protein_coding	2.4960992783308	430.708333333333
AGGF1	ENSG00000164252.8	3.18564247950416	2.8479672277069	0.329122281734987	1.02598721064155	chr5	76325075	76361059	+	protein_coding	6.71845048666001	1233.91666666667
AGK	ENSG00000006530.11	2.71034484952563	2.91213063618059	0.420135736141383	-0.480287129364913	chr7	141251104	141355044	+	protein_coding	4.42863701283932	791.395833333333
AGL	ENSG00000162688.11	2.61573416214331	2.58261446917533	0.554824405980996	0.0596940087908025	chr1	100315639	100389579	+	protein_coding	4.03818878034751	1283.02083333333
AGO1	ENSG00000092847.6	2.94879357524597	2.51929609632679	0.290340027071842	1.47929130974732	chr1	36335408	36395211	+	protein_coding	5.52831587692102	2612.25
AGO2	ENSG00000123908.7	2.18434227849773	2.17534056007754	0.473676120300401	0.0190039523513979	chr8	141541263	141645718	-	protein_coding	2.43968135739366	412.541666666667
AGO3	ENSG00000126070.14	1.66273565342639	1.86451809617413	0.2682647323534	-0.752176557006103	chr1	36396318	36538101	+	protein_coding	1.18863929994404	948.125
AGO4	ENSG00000134698.10	2.21617290388562	2.95617848666143	0.43558656234809	-1.69887146836373	chr1	36273772	36323491	+	protein_coding	2.63704364995162	741.6875
AGPAT1	ENSG00000204310.6	3.75207195215958	4.54101237531617	0.469753134635076	-1.67947878361574	chr6	32136058	32145873	-	protein_coding	10.9143964499235	4326.125
AGPAT2	ENSG00000169692.8	5.00401485036109	4.85285647268089	1.0954308035783	0.137989891453145	chr9	139567594	139581875	-	protein_coding	33.0209387540817	1714.0625
AGPAT3	ENSG00000160216.14	4.62157772685456	3.56932189732628	0.445374367650896	2.36263221675363	chr21	45285066	45406417	+	protein_coding	22.6036595900854	6629.77083333333
AGPAT4	ENSG00000026652.9	2.40140991463608	2.16567064378182	0.709937889365671	0.3320561902463	chr6	161551010	161695093	-	protein_coding	3.46064837773641	1196.27083333333
AGPAT5	ENSG00000155189.7	3.03192897598778	2.67008932299125	0.758352958564355	0.477138842685513	chr8	6565877	6617184	+	protein_coding	5.90750406682491	1035.83333333333
AGPAT6	ENSG00000158669.7	3.62030053409572	3.55445611543332	0.365635440790061	0.180082156478393	chr8	41434705	41482520	+	protein_coding	10.4639892776807	2828.35416666667
AGPAT9	ENSG00000138678.6	1.7834296385154	2.26689000010333	0.767034053780538	-0.63029843226004	chr4	84457066	84527028	+	protein_coding	1.47149873649081	172.5
AGPS	ENSG00000018510.8	2.78354421291797	2.62529082325583	0.345671063561911	0.457814975981611	chr2	178257425	178408564	+	protein_coding	4.76675247649352	1371.1875
AGRN	ENSG00000188157.9	6.57776648029657	3.5972971521066	1.06899222933131	2.78811131307694	chr1	955502	991277	+	protein_coding	93.1315515836081	26106.125
AGT	ENSG00000135744.7	1.84592345539189	3.13538976649055	1.96209729980005	-0.657187750694149	chr1	230838268	230850043	-	protein_coding	3.38172484437625	275.458333333333
AGTPBP1	ENSG00000135049.11	2.62371046664872	2.7311347102875	0.647231175687649	-0.165975076099594	chr9	88161454	88356944	-	protein_coding	3.9884814893206	751.291666666667
AGTRAP	ENSG00000177674.11	4.58498063722751	3.77775052690166	0.862071631502204	0.936384032170506	chr1	11796140	11814859	+	protein_coding	22.3807703852654	1912.54166666667
AHCTF1	ENSG00000153207.10	2.38571302205825	2.93093485772135	0.467598877308303	-1.16600330351867	chr1	247002399	247095280	-	protein_coding	3.1234976798296	1067.47916666667
AHCY	ENSG00000101444.8	6.25655883407953	5.00787500859376	0.7078588012305	1.76402952582511	chr20	32868073	32899608	-	protein_coding	77.3544970353445	7784.54166666667
AHCYL1	ENSG00000168710.13	5.06056759890058	4.95989465863965	0.557162797639973	0.180688554022917	chr1	110527307	110566357	+	protein_coding	30.0803188880285	5100.70833333333
AHCYL2	ENSG00000158467.12	5.98575050121417	3.08649307607664	0.859183561055191	3.37443307408821	chr7	128864863	129070052	+	protein_coding	61.6355142593384	13292.0833333333
AHDC1	ENSG00000126705.9	3.48272558278278	3.49056807418364	0.768339029549343	-0.0102070714870012	chr1	27860545	27930942	-	protein_coding	9.31594840685527	2519
AHI1	ENSG00000135541.16	1.91015039844384	2.43549255371359	0.669464290369124	-0.784720205136094	chr6	135604669	135818885	-	protein_coding	1.7605344094336	535.5
AHNAK	ENSG00000124942.9	5.28102285622403	5.7368477024388	1.46390746565008	-0.311375450231999	chr11	62201015	62323707	-	protein_coding	35.4334426919619	25638.3541666667
AHNAK2	ENSG00000185567.6	3.75541009827826	2.33844927127428	1.28658920608738	1.10133119437017	chr14	105403589	105444694	-	protein_coding	11.7834786822399	8584.16666666667
AHR	ENSG00000106546.8	3.4038587058958	3.13491144784438	0.969820316662625	0.277316584763789	chr7	17338245	17385776	+	protein_coding	8.1397490054369	1967.83333333333		1
AHRR	ENSG00000063438.12	1.97530991323928	1.62463550383511	0.729348342510377	0.480805109115844	chr5	304290	438406	+	protein_coding	2.02964915707707	515.708333333333
AHSA1	ENSG00000100591.3	4.82804703765168	4.83168163458393	0.406101465516747	-0.00894997245977762	chr14	77924295	77935817	+	protein_coding	27.3758524656296	2253.14583333333
AHSA2	ENSG00000173209.18	3.26196939501954	4.49651641519032	0.651414241600767	-1.89517965885584	chr2	61404552	61418338	+	protein_coding	8.14055748780569	1770.875
AIDA	ENSG00000186063.8	2.66355832426278	2.95806300982826	0.442215943220121	-0.66597482537823	chr1	222841354	222886552	-	protein_coding	3.93219275648395	577.854166666667
AIF1L	ENSG00000126878.8	1.92738260067672	3.27100767773403	1.6615602827262	-0.808652620687804	chr9	133971862	133998539	+	protein_coding	1.92696228747567	332.833333333333
AIFM1	ENSG00000156709.9	4.06620732365107	3.55487539131852	0.65720511078846	0.778040103369084	chrX	129263336	129299861	-	protein_coding	15.5567738016447	1726.1875
AIFM2	ENSG00000042286.10	2.86357839753221	2.60662411565172	0.547148750628255	0.469624177310912	chr10	71857978	71892690	-	protein_coding	5.6043386956056	1031.375
AIFM3	ENSG00000183773.11	3.03628761372701	1.84228362804846	1.13382007307439	1.05308065541736	chr22	21319395	21335649	+	protein_coding	6.96555382013321	686.375
AIG1	ENSG00000146416.12	3.26981039022278	2.62678533315965	0.489544795596071	1.31351627644244	chr6	143381632	143661441	+	protein_coding	7.59373864531517	1627.875
AIM1	ENSG00000112297.10	3.65411006051494	2.62025190720672	1.27911807373911	0.808258576384631	chr6	106959729	107018326	+	protein_coding	12.8791929582755	3739.83333333333
AIMP1	ENSG00000164022.12	3.59145332848146	3.87243855167798	0.40550671042169	-0.692923732148141	chr4	107236700	107270383	+	protein_coding	9.6421766380469	991
AIMP2	ENSG00000106305.5	3.42380509550546	3.02466525983462	0.557857937685334	0.715486522118798	chr7	6048875	6057676	+	protein_coding	8.93583743770918	533.416666666667
AIP	ENSG00000110711.5	5.41790371689844	5.13663680599211	0.523567513924502	0.537212304862158	chr11	67250511	67258574	+	protein_coding	46.1424559354782	2210.02083333333
AJUBA	ENSG00000129474.11	4.00747996936808	2.26957892525647	0.837935158404922	2.07402807565665	chr14	23440382	23451851	-	protein_coding	13.4918212989966	2863.91666666667
AK1	ENSG00000106992.13	3.95597292205418	4.31843872992674	0.854853733227866	-0.424009153593932	chr9	130628758	130640022	-	protein_coding	14.7191197872162	1340.85416666667
AK2	ENSG00000004455.12	3.92430174234801	4.23899698063436	0.445678220044481	-0.706104144499031	chr1	33473584	33546597	-	protein_coding	13.5344525973002	2434.1875
AK3	ENSG00000147853.12	5.17192346202331	4.75515312603283	0.621838736445753	0.670222537715507	chr9	4711154	4742043	-	protein_coding	34.6029040813446	3226.45833333333
AK4	ENSG00000162433.10	3.62445347861522	2.68578715022455	0.934867303205881	1.00406370526786	chr1	65613231	65697828	+	protein_coding	10.3749231447776	2833.14583333333
AK5	ENSG00000154027.14	2.36896897836435	1.53362856052504	0.915393366393928	0.912548035092313	chr1	77747735	78025651	+	protein_coding	3.55310338487228	769.291666666667
AK7	ENSG00000140057.4	1.82505440856265	1.316665832066	0.314408839315274	1.61696655095267	chr14	96858447	96955764	+	protein_coding	1.50698472373188	272.458333333333
AK8	ENSG00000165695.5	1.94647720766136	1.42545778741127	0.553703250207169	0.940972298889605	chr9	135600964	135754164	-	protein_coding	1.89537104964256	175.770833333333
AK9	ENSG00000155085.11	1.42688647371198	1.49391659969649	0.290162120542111	-0.231009222910533	chr6	109814058	110012420	-	protein_coding	0.679875856265426	258.458333333333
AKAP1	ENSG00000121057.8	2.72431598472971	4.09387119084115	0.945484488304487	-1.44852213130163	chr17	55162452	55198710	+	protein_coding	4.76928474009037	929.9375
AKAP10	ENSG00000108599.10	3.27979971348008	3.06445920976954	0.364461486224715	0.590845704826466	chr17	19807614	19881656	-	protein_coding	7.4474821339051	1263.97916666667
AKAP11	ENSG00000023516.7	3.14896756661073	3.09814854161907	0.569253671189141	0.089273073787122	chr13	42846288	42897396	+	protein_coding	6.48077381402254	2459.83333333333
AKAP12	ENSG00000131016.12	2.48027367769237	3.7495005982981	1.31404464407047	-0.965893302280883	chr6	151561133	151679692	+	protein_coding	3.6638903071483	1183.6875
AKAP13	ENSG00000170776.15	2.42317248451189	3.27994831314944	0.70928383622108	-1.20794495078624	chr15	85923801	86292586	+	protein_coding	3.05233491957188	2202.5
AKAP2	ENSG00000241978.5	3.26118435623157	3.51703313210452	1.14317612669819	-0.223805212423314	chr9	112810877	112934792	+	protein_coding	6.70323717345794	1975.95833333333
AKAP6	ENSG00000151320.6	1.71159474519429	1.72978865036903	0.692980985785084	-0.0262545517812895	chr14	32798478	33300567	+	protein_coding	1.20977765694261	613.916666666667
AKAP7	ENSG00000118507.11	2.0295358953866	2.17806678820837	0.569443445804552	-0.260835196042899	chr6	131456805	131604675	+	protein_coding	2.09512568513552	305.895833333333
AKAP8	ENSG00000105127.4	3.24996604077166	3.70344347128563	0.429578398597607	-1.05563369106635	chr19	15464195	15490609	-	protein_coding	7.84430974721909	1087.95833333333
AKAP8L	ENSG00000011243.13	4.62627063081419	4.90764681402888	0.530062313985829	-0.530836046612847	chr19	15490858	15529952	-	protein_coding	25.4322416782379	2541.14583333333
AKAP9	ENSG00000127914.12	1.83665876331222	2.83353964887655	0.450394075210628	-2.21335257373919	chr7	91570180	91739987	+	protein_coding	2.02213211419682	1140.125
AKIP1	ENSG00000166452.7	3.33834611642873	3.08978879079244	0.423402230742768	0.587047747009395	chr11	8932685	8941622	+	protein_coding	8.17384511232376	670.458333333333
AKIRIN1	ENSG00000174574.11	5.46155074897652	4.43179741858847	0.532684087339599	1.93314077679884	chr1	39456894	39471731	+	protein_coding	40.599338889122	3852.5625
AKIRIN2	ENSG00000135334.8	4.75808863338707	4.19739694705614	0.52033928950384	1.07755016321287	chr6	88384789	88411927	-	protein_coding	25.4309670130412	1974.25
AKNA	ENSG00000106948.12	1.78921643901342	2.69739035966589	0.998756001671544	-0.909305094670297	chr9	117096435	117156685	-	protein_coding	1.53954886396726	619.8125
AKR1A1	ENSG00000117448.9	4.89239099306287	4.55051250187908	0.631826149735742	0.541095824107274	chr1	46016214	46035721	+	protein_coding	28.3491265376409	3058.25
AKR1B1	ENSG00000085662.9	5.35546230608582	5.10531002854214	1.29400251420856	0.193316685861828	chr7	134127101	134144004	-	protein_coding	41.5421996514003	3059.14583333333
AKR7A2	ENSG00000053371.8	5.98152317819426	4.67135500257193	0.482828741892426	2.71352564987574	chr1	19630458	19638640	-	protein_coding	64.7242345015208	2973.70833333333
AKR7A3	ENSG00000162482.4	2.93629435050042	2.19901294814278	1.50511792771767	0.489849591703183	chr1	19609051	19615744	-	protein_coding	5.61892377585173	369.104166666667
AKT1	ENSG00000142208.11	4.37849689469368	4.48590400260791	0.400833422066574	-0.267959461465226	chr14	105235685	105262088	-	protein_coding	18.3973910411199	4279.27083333333
AKT1S1	ENSG00000204673.6	4.05185108903104	3.51359318552669	0.32939221114554	1.63409420530143	chr19	50372294	50381716	-	protein_coding	14.7078324556351	2691.54166666667
AKT2	ENSG00000105221.12	5.12971629733914	4.14993864878325	0.462478873862103	2.1185349297664	chr19	40736223	40791443	-	protein_coding	32.2823073466619	10907.8541666667
AKT3	ENSG00000117020.12	3.38292729473082	2.9318119432386	0.756386604725247	0.5964084354139	chr1	243651534	244014381	-	protein_coding	7.9297556579113	2249.10416666667
AKTIP	ENSG00000166971.12	3.48889510816496	3.60397373945475	0.537862430799428	-0.213955511112296	chr16	53525561	53538323	-	protein_coding	9.12834510207177	982.6875
AL049840.1	ENSG00000224997.1	1.40040001868446	1.68146715056789	0.301884304002607	-0.931042548939566	chr14	104177606	104179149	+	protein_coding	0.703137592722972	22.8958333333333
AL136376.1	ENSG00000269279.1	1	1	0		chr1	116916145	116926635	-	protein_coding	1.79202158252398	0.3125
AL161915.1	ENSG00000212670.1	1.72588220522562	1.67300971199705	0.236628560340477	0.223440877772702	chr1	54569967	54571750	+	protein_coding	1.47693290064732	97.5208333333333
AL355490.1	ENSG00000224474.2	1.66934521286622	1.19616501294842	0.14364929938539	3.29399587705841	chr10	99184557	99185831	-	protein_coding	1.27713413039843	23.3958333333333
AL357673.1	ENSG00000248835.2	2.43176184998105	1.98136706460931	0.277197771540961	1.62481387519086	chr1	54635332	54637997	-	protein_coding	3.46252291897933	323.708333333333
AL590822.2	ENSG00000269554.1	1.85306077120366	2.03758705785429	0.302935086797233	-0.609128142274728	chr1	2121236	2123179	+	protein_coding	1.7958807485799	18.75
AL627309.1	ENSG00000237683.5	1.40628637054196	2.62812055902626	1.22070190138367	-1.00092757052262	chr1	134900	139379	-	protein_coding	0.785083420574665	64.125
AL807752.1	ENSG00000268996.1	1.44196775649198	1.4780897202088	0.194477977289606	-0.185738067724911	chr9	139980806	139981121	-	protein_coding	0.779725312100102	16.875
ALAD	ENSG00000148218.11	4.29860171180687	4.08602709986796	0.744321194437807	0.285595269256669	chr9	116148596	116163613	-	protein_coding	18.10997975866	3073.83333333333
ALAS1	ENSG00000023330.10	5.33476332931347	4.35975099731072	0.946076474770766	1.0305851144211	chr3	52232101	52248343	+	protein_coding	37.6218617359797	3298.625
ALCAM	ENSG00000170017.8	3.82644985954605	3.53026180072523	1.11912130120973	0.264661264601655	chr3	105085752	105295744	+	protein_coding	12.8062279224396	2442.16666666667
ALDH16A1	ENSG00000161618.5	3.40403689708037	3.55505766938139	0.586906724513141	-0.257316479763104	chr19	49956425	49974305	+	protein_coding	8.71594247221947	975.770833333333
ALDH18A1	ENSG00000059573.4	4.6477705886944	3.66525888073984	0.802105904375679	1.22491519211457	chr10	97365695	97416463	-	protein_coding	22.830796122551	3101.60416666667
ALDH1A1	ENSG00000165092.8	2.6471338207187	5.07590238315948	1.61389642406233	-1.50490981095759	chr9	75515577	75695358	-	protein_coding	5.52179527593156	554.770833333333
ALDH1A3	ENSG00000184254.12	6.90632853916526	2.32421463897474	1.2435599528858	3.6846747031032	chr15	101417918	101456831	+	protein_coding	121.083161433538	18756.5833333333	1	1
ALDH1B1	ENSG00000137124.6	4.20195328742157	3.28379096791518	1.18838533060034	0.772613306361294	chr9	38392660	38398658	+	protein_coding	17.0392259458701	1869.64583333333
ALDH1L1	ENSG00000144908.9	1.56090139965626	2.74789355915098	1.26533908015321	-0.938082272264122	chr3	125822411	125916837	-	protein_coding	0.982381734997034	188.645833333333
ALDH2	ENSG00000111275.8	5.26648212332824	6.25198647386046	1.0351783015496	-0.952014111054091	chr12	112204690	112247782	+	protein_coding	37.2060841321945	2855.10416666667
ALDH3A2	ENSG00000072210.14	4.89844380338572	4.37252356669519	0.893083294278053	0.588881507536954	chr17	19551448	19580911	+	protein_coding	28.281222542127	4697.60416666667
ALDH3B1	ENSG00000006534.11	6.09485635123912	2.8689280835532	1.14822201832355	2.80949869990816	chr11	67776047	67796743	+	protein_coding	67.912055571874	8271.97916666667
ALDH4A1	ENSG00000159423.12	4.46638951315022	3.46011667164074	1.14081775764739	0.882062743820388	chr1	19197925	19229275	-	protein_coding	20.8472845057646	2864.89583333333
ALDH5A1	ENSG00000112294.8	2.71685243951432	2.6705331744289	0.708913537526288	0.0653383842083826	chr6	24495079	24537435	+	protein_coding	4.58820766210556	852.333333333333
ALDH6A1	ENSG00000119711.8	3.47935851670646	3.23398484189972	0.824114130019985	0.297742346440289	chr14	74523552	74551196	-	protein_coding	9.12725933392843	1950.95833333333
ALDH7A1	ENSG00000164904.11	4.11370722698155	3.33597247053262	0.809007711190129	0.961344058519297	chr5	125877532	125931110	-	protein_coding	15.8450105587641	3100.91666666667
ALDH9A1	ENSG00000143149.8	6.10172561742189	4.77713503044738	0.619188302724743	2.13923709660799	chr1	165631452	165668100	-	protein_coding	68.4007002512614	7214.29166666667
ALDOA	ENSG00000149925.12	9.41872294057855	7.51662425667764	0.970217324529519	1.96048723910726	chr16	30064410	30081741	+	protein_coding	725.221453348796	57844.5833333333
ALDOC	ENSG00000109107.9	4.65910233507405	3.91761479177555	1.5644121951196	0.473971978492416	chr17	26900132	26904282	-	protein_coding	24.0211790005366	2447.91666666667
ALG1	ENSG00000033011.7	3.32992343728519	2.39735692773562	0.40998389708741	2.27464179977477	chr16	5083960	5137380	+	protein_coding	7.93034408489863	1058.95833333333
ALG10	ENSG00000139133.2	1.57657726400719	1.49482893136782	0.261894427544618	0.312142314007221	chr12	34175215	34182629	+	protein_coding	1.11573053523898	110.895833333333
ALG10B	ENSG00000175548.4	1.71829199193962	1.39713059025622	0.247861091837687	1.29573140867832	chr12	38710379	38717784	+	protein_coding	1.33739299948017	181.875
ALG11	ENSG00000253710.1	1.75041185229769	1.51841472333075	0.182526908169737	1.27102974182411	chr13	52586533	52598826	+	protein_coding	1.36836752388626	280.520833333333
ALG12	ENSG00000182858.9	3.44956850393082	2.62262067336637	0.327074830446817	2.52831387066608	chr22	50293876	50312106	-	protein_coding	8.72889499862989	1162.14583333333
ALG13	ENSG00000101901.6	2.25103591792728	2.86982660931309	0.445671441324115	-1.38844591331081	chrX	110909042	111003877	+	protein_coding	2.68849416077137	682.333333333333
ALG14	ENSG00000172339.9	1.54888532816179	1.46533120707569	0.168950954068254	0.49454660701317	chr1	95439962	95538501	-	protein_coding	0.982829552143812	325.166666666667
ALG1L	ENSG00000189366.5	1.31191930491473	1.44689417405181	0.329885982013842	-0.409156122103472	chr3	125649399	125655882	-	protein_coding	0.565209368554255	13.6666666666667
ALG2	ENSG00000119523.8	4.22390141292255	3.4123374397679	0.531522415930317	1.52686688055137	chr9	101978707	101984238	-	protein_coding	16.5720265905062	1767.25
ALG3	ENSG00000214160.5	4.56420683311316	3.78993157685771	0.486397640746922	1.59185652106876	chr3	183960117	183967336	-	protein_coding	22.7543031374614	1698.35416666667
ALG5	ENSG00000120697.4	4.06536780479549	3.43976978774609	0.478300533892003	1.30796010608394	chr13	37523911	37574398	-	protein_coding	15.1219278375308	1157.02083333333
ALG6	ENSG00000088035.11	2.18691018743592	2.00515272008825	0.251456569383355	0.722818528040022	chr1	63833260	63904233	+	protein_coding	2.76630661636591	505.895833333333
ALG8	ENSG00000159063.8	3.60496341382448	2.88035598902704	0.462509571343311	1.56668633406416	chr11	77811981	77850706	-	protein_coding	10.2197448611259	1237.89583333333
ALG9	ENSG00000086848.10	2.81026214890442	2.39832362628738	0.296308653617769	1.39023453276675	chr11	111652918	111742305	-	protein_coding	5.04905764758587	1432.45833333333
ALKBH1	ENSG00000100601.5	2.65845927303072	2.44806063385557	0.280543855371451	0.749967019939094	chr14	78138746	78174363	-	protein_coding	4.30682570735614	447.416666666667
ALKBH2	ENSG00000189046.6	3.18578673530716	2.89361402424702	0.368161065821024	0.793600242352003	chr12	109525995	109531277	-	protein_coding	7.92665107051531	517.520833333333
ALKBH3	ENSG00000166199.8	3.34020976941962	3.18946321014366	0.354784139235802	0.424896557102768	chr11	43902360	43941816	+	protein_coding	8.68246137102445	611.354166666667
ALKBH4	ENSG00000160993.3	3.44099098665422	2.86370553078389	0.313674056655694	1.8403991137335	chr7	102097268	102105323	-	protein_coding	9.08560464779536	518.145833333333
ALKBH5	ENSG00000091542.8	5.41829889436722	5.14984471367676	0.453165133460848	0.592398136723945	chr17	18086391	18113268	+	protein_coding	41.148927172025	3897.9375
ALKBH6	ENSG00000239382.6	2.47388035048949	2.87500031741591	0.384447410483144	-1.04336758679772	chr19	36500021	36505141	-	protein_coding	3.96929515401522	272.354166666667
ALKBH7	ENSG00000125652.3	6.10595636586174	5.07713192269726	0.716659430413968	1.43558348568746	chr19	6372443	6375042	+	protein_coding	79.5062562624614	3052.33333333333
ALKBH8	ENSG00000137760.10	1.93926061770865	1.91893483226711	0.221036477923939	0.0919567015926036	chr11	107373451	107436472	-	protein_coding	1.78918621192376	298.270833333333
ALMS1	ENSG00000116127.13	1.8351656812505	1.95890683131679	0.502206011454646	-0.24639519887043	chr2	73612885	73837920	+	protein_coding	1.51850541805228	785.104166666667
ALOX5	ENSG00000012779.6	1.49586978341665	2.96923096815077	1.45529193833882	-1.01241623479061	chr10	45869660	45941561	+	protein_coding	0.845973665205141	118.833333333333
ALPK1	ENSG00000073331.13	1.90240218374246	2.31939950112462	0.555315086950852	-0.750920202207773	chr4	113206664	113363762	+	protein_coding	1.80736317237218	568.4375
ALPK3	ENSG00000136383.6	1.31974558477738	2.17088957693156	1.20620463612561	-0.705638136898652	chr15	85359910	85416713	+	protein_coding	0.526767832382272	223.520833333333
ALPL	ENSG00000162551.9	2.83818537190475	2.891128185824	1.5477455030379	-0.0342064078463363	chr1	21835857	21904905	+	protein_coding	7.67491471891602	831.875
ALS2	ENSG00000003393.10	3.09592600836511	2.54195621173922	0.646234180648658	0.857227632357425	chr2	202565276	202645912	-	protein_coding	6.16036029160023	2068.29166666667
ALYREF	ENSG00000183684.6	4.30189122670608	4.51095142742706	0.576622316919929	-0.36256002340959	chr17	79845712	79849462	-	protein_coding	18.8822098970413	815.270833333333
AMACR	ENSG00000242110.3	2.27162058709017	2.38298225679682	0.54230539352278	-0.20534863019386	chr5	33986282	34008220	-	protein_coding	3.05818076928457	480.770833333333
AMBRA1	ENSG00000110497.10	3.44447582540379	2.67305535704893	0.352836695099035	2.18633855001486	chr11	46417963	46615675	-	protein_coding	8.71707696715991	2414.83333333333
AMD1	ENSG00000123505.10	4.3969777514111	4.43422981220588	0.575996327339828	-0.0646741290293087	chr6	111195972	111216916	+	protein_coding	19.4443665941556	2425
AMDHD2	ENSG00000162066.10	4.01485828738278	3.48500254743456	0.598847674920552	0.884792180279425	chr16	2570357	2581423	+	protein_coding	15.175473968188	909.520833333333
AMER1	ENSG00000184675.5	1.91024018582146	1.6329512220591	0.260799163626429	1.06322796402655	chrX	63404996	63425624	-	protein_coding	1.73537502127389	550.833333333333
AMFR	ENSG00000159461.10	5.05036678203092	4.36697003528438	0.492708714230139	1.38701980908609	chr16	56395363	56459450	-	protein_coding	30.5141850312551	4760.75
AMH	ENSG00000104899.4	1.31800816741695	1.48387157474027	0.623560576780563	-0.265994056551292	chr19	2249307	2252072	+	protein_coding	0.711967291232819	54.8125
AMIGO1	ENSG00000181754.6	2.52222473240356	2.3000359795543	0.608792543267578	0.364966284995374	chr1	110046796	110052360	-	protein_coding	3.95936656494935	730.125
AMIGO2	ENSG00000139211.5	3.03955588477306	2.52932052357415	0.965321169305714	0.528565390900809	chr12	47469489	47473734	-	protein_coding	6.74219865972797	995.520833333333
AMMECR1	ENSG00000101935.5	1.8517414473476	1.81866368573485	0.424583689484598	0.0779063408038787	chrX	109437413	109683461	-	protein_coding	1.61850832899412	390.6875
AMMECR1L	ENSG00000144233.5	2.84617013916088	3.09315970497924	0.416967250596323	-0.592347637530597	chr2	128619203	128643496	-	protein_coding	4.83039857447147	875.875
AMN1	ENSG00000151743.6	2.46425616906257	2.14957687332964	0.513715494809809	0.612555585557001	chr12	31826485	31882108	-	protein_coding	3.50850528106093	275.416666666667
AMOT	ENSG00000126016.9	2.61192286625776	1.9829736608318	0.582374407738293	1.07997397733967	chrX	112017730	112084043	-	protein_coding	4.10163691888253	1291.3125
AMOTL1	ENSG00000166025.13	4.70524397820901	3.1985094300729	0.992471276873844	1.51816438746936	chr11	94439596	94609918	+	protein_coding	23.3718201915423	7888.41666666667
AMOTL2	ENSG00000114019.10	5.00135260315619	3.69430155461898	1.12071729313093	1.16626294298156	chr3	134074715	134094321	-	protein_coding	28.8109650611878	6274.83333333333
AMPD2	ENSG00000116337.11	4.60593712624286	3.60655215805841	0.787061135109843	1.26976790442712	chr1	110158725	110174673	+	protein_coding	22.5925419926643	4538.64583333333
AMPD3	ENSG00000133805.11	1.76724153544	2.25916163621407	0.692954524454007	-0.70988799901648	chr11	10329859	10529126	+	protein_coding	1.4610476916035	377.166666666667
AMPH	ENSG00000078053.12	1.79169837111916	1.74904150157427	0.798607971714947	0.0534140292304909	chr7	38423304	38671167	-	protein_coding	1.57096859191855	309.145833333333
AMY2B	ENSG00000240038.2	1.60198839552819	2.98337730492306	1.19793894150254	-1.15313799521554	chr1	104104378	104122156	+	protein_coding	1.22607057789962	226.708333333333
AMZ2	ENSG00000196704.7	4.34366261606241	4.1049610631268	0.529409502636292	0.450882637631073	chr17	66244079	66253297	+	protein_coding	18.4560606479645	2054.375
ANAPC1	ENSG00000153107.7	2.29706647732054	1.99283440734333	0.343395498047894	0.885952412616591	chr2	112523847	112642267	-	protein_coding	2.63366753359636	959.104166666667
ANAPC10	ENSG00000164162.8	2.00579450971764	2.18161480430338	0.287736772126626	-0.611045620920363	chr4	145888263	146019693	-	protein_coding	2.0597102244695	214.291666666667
ANAPC11	ENSG00000141552.13	4.54389246471492	4.23992452549154	0.364860090967954	0.833108215307868	chr17	79848696	79858620	+	protein_coding	24.3253092368444	1776.54166666667
ANAPC13	ENSG00000129055.8	4.90173137578619	4.54690197105001	0.372673765664247	0.952118011590466	chr3	134196547	134205558	-	protein_coding	28.2078059911728	1664.79166666667
ANAPC15	ENSG00000110200.4	2.42977821612854	2.50796542497336	0.30114177952534	-0.259635873069682	chr11	71817423	71823826	-	protein_coding	3.53796639541785	302.375
ANAPC16	ENSG00000166295.4	3.98712083181697	4.66423406719883	0.445465369589949	-1.52001318532379	chr10	73982890	73995618	+	protein_coding	14.545344889164	1964.64583333333
ANAPC2	ENSG00000176248.7	4.07971619948541	3.8396944346215	0.461986682315759	0.519542605991978	chr9	140069235	140082989	-	protein_coding	15.2679777344068	2696.77083333333
ANAPC4	ENSG00000053900.6	3.14583331054955	3.68990345289678	0.444717810884146	-1.22340533486968	chr4	25378834	25420120	+	protein_coding	6.95774553219477	734.666666666667
ANAPC5	ENSG00000089053.8	4.80565136642305	4.88460167090166	0.332608771403779	-0.237366874437481	chr12	121746159	121837699	-	protein_coding	25.8089842001597	3907.64583333333
ANAPC7	ENSG00000196510.8	3.56794973943232	3.59948060251037	0.437505743566014	-0.0720695980378353	chr12	110810704	110841535	-	protein_coding	10.0181964635849	1663.29166666667
ANG	ENSG00000214274.5	3.18559528110973	3.4719491988598	1.44614865192775	-0.198011399013759	chr14	21161908	21167130	+	protein_coding	8.37680081029733	207.395833333333
ANGEL1	ENSG00000013523.5	3.25308346787693	3.02659905679194	0.625145575746173	0.362290672560001	chr14	77253587	77292589	-	protein_coding	7.53343672056993	1533.66666666667
ANGEL2	ENSG00000174606.8	2.41786260053306	2.57939815545432	0.336405656882492	-0.480180851945921	chr1	213165523	213189168	-	protein_coding	3.35329753905535	929.395833333333
ANGPTL2	ENSG00000136859.5	5.59470226743134	3.6644038479881	1.31325619956238	1.46985669672566	chr9	129849610	129885162	-	protein_coding	46.2662113507589	6470.14583333333
ANGPTL4	ENSG00000167772.7	3.64651732698417	3.40082679005104	1.06467807974824	0.230765093793634	chr19	8428172	8439256	+	protein_coding	11.6037225921949	966.958333333333
ANGPTL6	ENSG00000130812.6	1.34781561539717	1.42260443354532	0.807100040075057	-0.0926636283417883	chr19	10204024	10213472	-	protein_coding	0.555517590915163	31.6041666666667
ANGPTL7	ENSG00000171819.4	3.86772263106777	1.79124592982802	1.38252577714924	1.50194429323512	chr1	11249397	11256038	+	protein_coding	12.7225246429443	1027.64583333333
ANK1	ENSG00000029534.15	1.25754686246604	1.52266866653802	0.910824033355308	-0.291079060677975	chr8	41510738	41754280	-	protein_coding	0.515148810266207	198.416666666667
ANK2	ENSG00000145362.12	2.67459293106833	2.32387317296648	0.946002367732942	0.370738774092427	chr4	113739264	114304896	+	protein_coding	4.36096565673749	2737.91666666667
ANK3	ENSG00000151150.16	2.08507983279446	1.96927874793601	0.710917765956985	0.162889563890093	chr10	61786055	62493248	-	protein_coding	2.29767977880935	1924.22916666667
ANKDD1A	ENSG00000166839.12	1.95329842610317	2.39780056337736	0.611323133766473	-0.727114864009055	chr15	65204100	65251042	+	protein_coding	2.08321872353554	343.083333333333
ANKEF1	ENSG00000132623.11	1.71653053548679	1.56876693960044	0.571018749077882	0.25877188117721	chr20	10015688	10037410	+	protein_coding	1.2487617302686	198.8125
ANKFY1	ENSG00000185722.12	3.69138460858131	3.24413545219742	0.416516469935763	1.07378504492959	chr17	4067200	4167274	-	protein_coding	9.64751845101515	3361.125
ANKH	ENSG00000154122.8	2.79748894296856	3.1019768466592	0.72600312311082	-0.419403021829933	chr5	14704909	14871887	-	protein_coding	5.2417673120896	1826.66666666667
ANKHD1	ENSG00000131503.16	3.88235476889532	4.0701632261741	0.413492701373911	-0.454200174887599	chr5	139781398	139919441	+	protein_coding	12.507670601209	4238.79166666667
ANKIB1	ENSG00000001629.5	3.37311303243261	3.11985530013737	0.472105068649105	0.536443578163468	chr7	91875547	92030698	+	protein_coding	7.71479313572248	1958.04166666667
ANKLE2	ENSG00000176915.10	2.49971537856827	2.84719031285744	0.431701861894822	-0.804895611902249	chr12	133302253	133338474	-	protein_coding	3.59754087527593	1920.66666666667
ANKMY1	ENSG00000144504.11	1.59525210960459	2.10063454841556	0.533321146580688	-0.94761372589697	chr2	241418838	241508626	-	protein_coding	1.01790847070515	255.229166666667
ANKMY2	ENSG00000106524.4	4.00748607003542	3.15034992914212	0.590856599826183	1.45066694887634	chr7	16639400	16685442	-	protein_coding	13.5733204682668	1417.97916666667
ANKRA2	ENSG00000164331.5	3.44936672855707	3.33341419210113	0.465750680530531	0.248958383321866	chr5	72848159	72861267	-	protein_coding	8.56931821256876	666.666666666667
ANKRD1	ENSG00000148677.6	4.10538280310623	1.92966378794902	1.9167909084899	1.13508416881595	chr10	92671852	92681033	-	protein_coding	15.4188218638301	1102.72916666667
ANKRD10	ENSG00000088448.10	3.43295386502975	4.62416220148806	0.593752720919326	-2.00623642551722	chr13	111530886	111567416	-	protein_coding	9.9098548591137	1967.72916666667
ANKRD11	ENSG00000167522.10	3.48090139539283	3.39534624637325	0.342697732688513	0.249651926052699	chr16	89334037	89556969	-	protein_coding	9.79685690999031	5347.97916666667
ANKRD12	ENSG00000101745.11	1.43767864841879	2.69687082485657	0.41646789400574	-3.0235035991044	chr18	9136757	9285983	+	protein_coding	0.94726544401298	406.666666666667	1	1
ANKRD13A	ENSG00000076513.12	3.2975379248463	3.64384487340934	0.654217237258559	-0.529345496939537	chr12	110436990	110477568	+	protein_coding	7.92348726590475	1686.91666666667
ANKRD13B	ENSG00000198720.8	2.68290796946713	2.64962637741389	0.91578143338689	0.0363422874060109	chr17	27916786	27941773	+	protein_coding	4.52166224022706	597.4375
ANKRD13C	ENSG00000118454.8	2.85357270895044	2.70022796684921	0.381674541788267	0.40176832696978	chr1	70726270	70820417	-	protein_coding	5.10132425030073	872.4375
ANKRD13D	ENSG00000172932.10	2.88211575895788	3.74578227383141	0.791460504034688	-1.09123135073798	chr11	67056017	67069956	+	protein_coding	5.92420479158561	775.541666666667
ANKRD16	ENSG00000134461.11	2.62384376255824	2.22702041844151	0.376004394740775	1.05536889905318	chr10	5903579	5931869	-	protein_coding	4.22411140799522	415.083333333333
ANKRD17	ENSG00000132466.13	3.3811502507592	3.33364893201117	0.351900358440117	0.134985138857456	chr4	73939092	74124515	-	protein_coding	7.78326066335042	3512.04166666667
ANKRD18A	ENSG00000180071.14	1.44268910387305	1.27997280930622	0.423923631198888	0.383833979971014	chr9	38571354	38620657	-	protein_coding	0.725369441322982	146.666666666667
ANKRD23	ENSG00000163126.10	1.60129974071072	2.21678229823931	0.921176977117759	-0.668148002845618	chr2	97490262	97509771	-	protein_coding	1.6715533019354	54.3333333333333
ANKRD24	ENSG00000089847.8	1.68123309406309	1.72377753826548	0.606697259316415	-0.0701246685213762	chr19	4183350	4224811	+	protein_coding	1.38198117166758	207.354166666667
ANKRD26	ENSG00000107890.12	1.65592450965399	1.81023849308596	0.285421970194526	-0.54065208549573	chr10	27280842	27389421	-	protein_coding	1.18355802074075	374.479166666667
ANKRD27	ENSG00000105186.10	2.35648180271392	2.80615406045852	0.418525342691735	-1.07442061895834	chr19	33087912	33166105	-	protein_coding	3.25950146714846	783.625
ANKRD28	ENSG00000206560.6	4.45801142892829	3.05141727121378	0.625486189285329	2.24880130338554	chr3	15708742	15901278	-	protein_coding	21.1817254026731	6879.5625
ANKRD29	ENSG00000154065.12	1.87089925411907	2.03477307967368	0.640178264396333	-0.255981551809076	chr18	21178889	21242849	-	protein_coding	1.73857050637404	302.583333333333
ANKRD30BL	ENSG00000163046.11	1.42740481878953	1.09897537890586	0.386781934577962	0.84913335014479	chr2	132905163	133015542	-	protein_coding	0.736785295031344	165.416666666667
ANKRD32	ENSG00000133302.8	1.44539566585433	1.61287082432051	0.387243241513257	-0.432480520025942	chr5	93954051	94075141	+	protein_coding	0.74138741226246	181.875
ANKRD35	ENSG00000198483.8	1.63875224051632	2.29632509983138	0.971251801072418	-0.677036437501574	chr1	145549229	145568526	+	protein_coding	1.37796793008844	165.666666666667
ANKRD37	ENSG00000186352.4	3.24952678194703	2.77477249923536	0.63460186298909	0.748113597516865	chr4	186317174	186320182	+	protein_coding	7.69484972457091	466.104166666667
ANKRD39	ENSG00000213337.4	2.28584589748392	2.24978410331778	0.495668436266271	0.0727538643327467	chr2	97502347	97523832	-	protein_coding	3.16185508171717	432.875
ANKRD40	ENSG00000154945.6	3.38339111904037	3.74482383291923	0.807042896280657	-0.447848206761456	chr17	48770550	48785285	-	protein_coding	7.96601688365142	1321.625
ANKRD42	ENSG00000137494.9	1.99976510334057	2.06731413848094	0.507484446290464	-0.133105626456406	chr11	82904836	82967141	+	protein_coding	1.89603678757946	428.875
ANKRD45	ENSG00000183831.6	1.44115959895113	1.24702893867674	0.500593426439774	0.387801057746695	chr1	173578699	173639001	-	protein_coding	0.756730906975766	46.5416666666667
ANKRD46	ENSG00000186106.7	2.64760263476342	2.51876248497491	0.469734700315071	0.274282801977561	chr8	101521979	101572012	-	protein_coding	4.27129928270976	776.604166666667
ANKRD49	ENSG00000168876.4	2.16401357543083	2.70705462785982	0.490694061092645	-1.10667948827379	chr11	94226794	94232749	+	protein_coding	2.6041277423501	304.645833333333
ANKRD50	ENSG00000151458.7	2.71831463070626	2.22450926863365	0.58904702366594	0.838312294660965	chr4	125585206	125633887	-	protein_coding	4.50806015481552	1515.89583333333
ANKRD52	ENSG00000139645.9	3.97701505445557	3.37499430004869	0.432256154800986	1.39274073421593	chr12	56631630	56652175	-	protein_coding	12.7224353949229	4126.29166666667
ANKRD54	ENSG00000100124.8	3.03878677053095	3.03699447010614	0.491650600956785	0.00364547591585614	chr22	38226861	38244874	-	protein_coding	6.91553967197736	968.708333333333
ANKRD6	ENSG00000135299.12	2.38650070259085	2.09939505896326	0.560934230303383	0.511834771560131	chr6	90142888	90341942	+	protein_coding	3.31961885839701	715.041666666667
ANKRD61	ENSG00000157999.5	1.32187278684719	1.28871970357422	0.315393684507197	0.105116509624374	chr7	6071006	6076017	+	protein_coding	0.502987185570722	5.04166666666667
ANKRD65	ENSG00000235098.4	1.42459590296898	2.37251283282493	0.893484361672679	-1.06092167979457	chr1	1353799	1357149	-	protein_coding	0.890996668177347	63.4791666666667
ANKRD7	ENSG00000106013.8	1.34905735554124	1.32284446054443	1.3400658821984	0.0195609002102227	chr7	117854726	117882785	+	protein_coding	0.576673197870453	36.4583333333333
ANKRD9	ENSG00000156381.4	2.58587269174497	3.12790445118894	0.799662710092589	-0.677825478921248	chr14	102973178	102976136	-	protein_coding	4.72157160441081	378.104166666667
ANKS1A	ENSG00000064999.12	2.75653944689318	3.42359436409153	0.657539797961417	-1.01447078833317	chr6	34857041	35059179	+	protein_coding	4.50108425319195	1158.27083333333
ANKS3	ENSG00000168096.10	2.25877146127322	2.88570394210503	0.509632506719373	-1.23016580097593	chr16	4746512	4784272	-	protein_coding	3.26421150068442	503.479166666667
ANKS6	ENSG00000165138.12	2.96481200077502	2.44821607861956	0.596220527325563	0.866451083918104	chr9	101493610	101559247	-	protein_coding	5.80170593659083	1898.16666666667
ANKZF1	ENSG00000163516.9	3.41355738874397	4.3883953911927	0.599664859648728	-1.62563803224984	chr2	220094478	220101327	+	protein_coding	9.11361874143283	1023.04166666667
ANLN	ENSG00000011426.6	1.31938587256159	1.79750802755524	1.19330050019031	-0.400672047751093	chr7	36429414	36493400	+	protein_coding	0.669869816085945	136.6875
ANO10	ENSG00000160746.8	2.93575418775786	2.83084284806392	0.469855391383188	0.223284316021343	chr3	43396350	43733086	-	protein_coding	5.67213421563308	1073.20833333333
ANO2	ENSG00000047617.10	1.32086558354359	1.30966509491472	0.26234047427942	0.0426944742690921	chr12	5641034	6055398	-	protein_coding	0.545298732817173	126.333333333333
ANO5	ENSG00000171714.10	2.68949377051593	1.69773138199766	0.62951364861025	1.57544223339357	chr11	22214721	22304903	+	protein_coding	4.5308927744627	1167.45833333333
ANO6	ENSG00000177119.11	3.26653518351815	3.35322312196232	0.80271867903114	-0.107992925427867	chr12	45609824	45834187	+	protein_coding	7.15056456625462	2065.5625
ANO7	ENSG00000146205.9	1.42437053125556	1.48618825065198	0.913048763109636	-0.0677047293573661	chr2	242127923	242164791	+	protein_coding	0.743586751942834	157.3125
ANO8	ENSG00000074855.6	2.13240943981566	2.89222904877533	0.625447243001596	-1.21484204696979	chr19	17434110	17445638	-	protein_coding	2.37281919767459	430.458333333333
ANO9	ENSG00000185101.8	1.44581128456581	2.49637089036773	1.38785262853579	-0.75696769541755	chr11	418262	442011	-	protein_coding	0.680904778962334	73.625
ANP32A	ENSG00000140350.11	4.12838608906285	3.88238595550724	0.530726622652727	0.463515721759015	chr15	69070873	69113234	-	protein_coding	15.7889291246732	3124.375
ANP32B	ENSG00000136938.8	6.2140447169672	6.04226728212225	0.633043926427461	0.271351525026655	chr9	100745642	100778225	+	protein_coding	74.2176934083303	4375.10416666667
ANP32E	ENSG00000143401.10	3.77386927254644	3.75207964279861	0.67829179892199	0.0321242712685953	chr1	150190716	150208504	-	protein_coding	11.8447043200334	1555.29166666667
ANTXR1	ENSG00000169604.15	4.85596032744873	3.73777607756776	1.34982168479888	0.828394048246142	chr2	69240309	69476459	+	protein_coding	26.2991061210632	6882.52083333333
ANTXR2	ENSG00000163297.12	1.85619132533074	2.82222487271074	1.05343202407583	-0.9170345359754	chr4	80822302	81046608	-	protein_coding	1.58669492478172	598.333333333333
ANXA1	ENSG00000135046.9	5.13878858500364	4.90693695011868	2.03307704586782	0.114039768122016	chr9	75766672	75785309	+	protein_coding	33.6650922695796	5001.1875
ANXA11	ENSG00000122359.13	4.47332972956112	4.52191853759758	0.784202228210277	-0.0619595383544866	chr10	81910644	81965328	-	protein_coding	20.6074055234591	5897.39583333333
ANXA2	ENSG00000182718.12	7.55078106762194	6.00695986254829	1.61420657327559	0.956396306787971	chr15	60639332	60695082	-	protein_coding	193.447982470195	21978
ANXA3	ENSG00000138772.8	4.11754726286914	3.20682065303361	1.3972012249235	0.651822080878432	chr4	79472672	79531575	+	protein_coding	15.4467451572418	1307.10416666667
ANXA4	ENSG00000196975.10	3.97870374120023	4.04521503175845	0.890179538105905	-0.0747167146750414	chr2	69871556	70053596	+	protein_coding	13.9134145478408	1964.39583333333
ANXA5	ENSG00000164111.10	8.48393828445148	6.88307985093116	0.979130241816478	1.63498007226333	chr4	122589109	122618268	-	protein_coding	368.220381736756	17817.0416666667
ANXA6	ENSG00000197043.9	6.55388147234227	5.48893553957086	0.912617924978786	1.16691323238711	chr5	150480272	150537443	-	protein_coding	94.2475250562033	13751.8333333333
ANXA7	ENSG00000138279.11	4.82100253359045	5.2100839838821	0.382174303467664	-1.01807328949466	chr10	75134858	75173834	-	protein_coding	25.7516140540441	2728.83333333333
ANXA8L1	ENSG00000150165.13	1.29049005182178	1.25069368232112	0.639942631708387	0.0621874016963269	chr10	47157982	47174093	-	protein_coding	0.605003862408921	41.6875
ANXA8L2	ENSG00000186807.9	1.38805438143642	1.37316996371212	0.864918585209873	0.0172090390688956	chr10	47746935	47763041	+	protein_coding	0.849200473322223	77.9166666666667
ANXA9	ENSG00000143412.5	2.48449449432319	2.24570845560697	0.7109505352509	0.335868709391922	chr1	150954492	150968110	+	protein_coding	3.69143225749334	78.7083333333333
AOX1	ENSG00000138356.9	1.30531131546498	3.39708432476098	1.70077399874238	-1.22989474841615	chr2	201450590	201541787	+	protein_coding	0.520350324455649	108.666666666667
AP000230.1	ENSG00000273492.1	1.50701200570722	1.16091656679468	0.287576602303219	1.20348956118347	chr21	27543188	27589700	+	lincRNA	0.920790674785773	67.1666666666667
AP000322.54	ENSG00000222018.1	1.88932492052693	1.84003976484695	0.413493872557922	0.119191985542835	chr21	35772614	35773370	-	protein_coding	1.73707751433055	0.0625
AP000704.5	ENSG00000224790.1	1.43850285240775	1.24938910342948	0.200545009487553	0.942999027806821	chr21	38340853	38344128	+	lincRNA	0.755628660010795	19.4791666666667
AP000769.1	ENSG00000173727.7	1.71601829094775	1.47790119834933	0.313581906723366	0.759345764194472	chr11	65222727	65234028	+	protein_coding	1.3148969480147	62.3333333333333
AP000783.1	ENSG00000254667.1	1.88813359224035	1.36085567839508	0.724166383915566	0.728117081318073	chr11	123301057	123306427	+	protein_coding	2.0594186000526	93.875
AP001258.4	ENSG00000245571.2	1.7066159058646	1.66940732942285	0.287401298313274	0.129465582306391	chr11	58897605	58910488	-	lincRNA	1.27349076668421	147.895833333333
AP001372.2	ENSG00000254837.1	2.06517687727075	1.97408565883935	0.362307217564124	0.251419828298842	chr11	74204778	74209578	+	lincRNA	2.23968531191349	169.041666666667
AP001432.14	ENSG00000242553.1	1.42637565355504	1.40961326005975	0.151750331647725	0.110460341755297	chr21	38609704	38610045	+	lincRNA	0.754832058058431	2.875
AP001468.1	ENSG00000235878.4	2.31406589776499	2.96398569170887	0.591285002120328	-1.09916502467218	chr21	47612390	47613673	-	protein_coding	3.06840240210295	181.041666666667
AP001626.1	ENSG00000225431.1	1.33769236680416	1.12877729172071	0.291675473043082	0.716258631223985	chr21	44019389	44035168	-	lincRNA	0.60417904262431	39.375
AP001631.10	ENSG00000228120.2	1.37633455506939	1.01667157132946	0.0668370004951972	5.38119576095842	chr21	44579175	44582387	-	protein_coding	0.597169328325739	31.75
AP001816.1	ENSG00000254531.1	2.42150886348055	2.69530701882541	0.470254823838724	-0.582233592225214	chr4	102268936	102270040	+	protein_coding	3.75291565557321	103.375
AP003733.1	ENSG00000269089.1	1.29737190734701	1.30375225064976	0.286647688385123	-0.0222584851065637	chr11	61735452	61736755	+	protein_coding	0.910620509025951	27.2083333333333
AP005482.1	ENSG00000215527.3	1.74571619659599	1.50251039746796	0.368582110615862	0.65984157158808	chr18	12658133	12663470	+	protein_coding	1.43302017947038	44.7708333333333
AP006621.5	ENSG00000255284.1	2.28708125246725	2.6063053827537	0.454710762183838	-0.702037771776769	chr11	777577	784297	+	protein_coding	3.23429148395856	125.4375
AP1AR	ENSG00000138660.7	2.46500607975805	2.96043449580663	0.436435055614447	-1.13517099434435	chr4	113152892	113191203	+	protein_coding	3.51612569019199	406.125
AP1B1	ENSG00000100280.12	4.50614903398498	4.57811925915831	0.496661768307605	-0.144907922787328	chr22	29723670	29784572	-	protein_coding	20.5798258185387	3397.75
AP1G1	ENSG00000166747.8	3.89774294497372	3.60274087535947	0.344135669924048	0.857226075051616	chr16	71762912	71843104	-	protein_coding	12.2327633202076	4134.16666666667
AP1G2	ENSG00000213983.7	3.5770908769923	4.460949248398	1.11962904526107	-0.789420723896645	chr14	24031170	24036897	-	protein_coding	9.93753702441851	634.416666666667
AP1M1	ENSG00000072958.4	5.03604474140915	4.328404372924	0.48211061461878	1.46779669857445	chr19	16308388	16346160	+	protein_coding	30.6443858146668	3262.10416666667
AP1M2	ENSG00000129354.7	1.49264046954479	2.45830715386849	1.6307206084867	-0.592171754804667	chr19	10683346	10697991	-	protein_coding	0.936505982031425	76.0416666666667
AP1S1	ENSG00000106367.9	3.44641484182241	3.96004391918611	0.696293742428228	-0.737661486907077	chr7	100797677	100804877	+	protein_coding	9.27212806542714	505.333333333333
AP1S2	ENSG00000182287.9	4.60022638915519	2.88752453905586	0.719221409974058	2.38132767788587	chrX	15843928	15873054	-	protein_coding	22.6882492005825	4154.625
AP1S3	ENSG00000152056.12	1.46477204045911	1.32895177466156	0.343850840323643	0.394997626499062	chr2	224616402	224702744	-	protein_coding	0.937501473973195	174.708333333333
AP2A1	ENSG00000196961.8	4.97416771447396	4.73472146695851	0.479059227127425	0.499825979662758	chr19	50270224	50310125	+	protein_coding	28.6056305170059	5002.08333333333
AP2A2	ENSG00000183020.9	3.8951620058506	4.06804695754329	0.548720529679297	-0.315069224389575	chr11	924893	1012239	+	protein_coding	13.1983745892843	2938.52083333333
AP2B1	ENSG00000006125.12	5.53882998647927	4.67851115362405	0.546167149627959	1.57519329648671	chr17	33913917	34053436	+	protein_coding	42.6014310518901	11247.8125
AP2M1	ENSG00000161203.9	7.72930832183571	6.40396288178966	0.577284060593015	2.29582891771616	chr3	183892476	183901879	+	protein_coding	212.561733881633	19942.9375
AP2S1	ENSG00000042753.7	5.92802731073398	5.2784757019113	0.461124570744446	1.40862502246201	chr19	47341392	47354249	-	protein_coding	67.5815304517746	2848.125
AP3B1	ENSG00000132842.9	3.7047564188472	3.10187369247189	0.450515847265415	1.33820537065397	chr5	77296348	77590579	-	protein_coding	10.4957664757967	2371.6875
AP3D1	ENSG00000065000.11	5.53345572095565	4.91963547893646	0.417329390088329	1.47082917378351	chr19	2100992	2164464	-	protein_coding	43.5390205383301	8305.60416666667
AP3M1	ENSG00000185009.8	3.58961623947	3.42109256159835	0.429048503600059	0.392784676924862	chr10	75881523	75910821	-	protein_coding	9.61538729071617	1566.72916666667
AP3M2	ENSG00000070718.7	2.74182121851703	2.66215676828844	0.541724464672617	0.147057139604602	chr8	42010463	42029191	+	protein_coding	4.57085552314917	949.770833333333
AP3S1	ENSG00000177879.10	4.63251017109466	5.11659969274737	0.623796665850988	-0.776037366266317	chr5	115177555	115249778	+	protein_coding	22.8044908841451	1168.16666666667
AP3S2	ENSG00000157823.12	3.68267131303579	3.15622709675221	0.221002279600819	2.3820759552094	chr15	90373830	90437574	-	protein_coding	11.2140032847722	3028.04166666667
AP4B1	ENSG00000134262.8	2.06116356679784	2.5512316215804	0.415670147130199	-1.17898304260243	chr1	114437369	114447762	-	protein_coding	2.26111929366986	521.729166666667
AP4E1	ENSG00000081014.6	1.95741501067628	2.09614460466719	0.298524056807028	-0.464718306037854	chr15	51200868	51298097	+	protein_coding	1.77356065313021	489.833333333333
AP4M1	ENSG00000221838.5	3.00140416849402	2.83718421229277	0.515689662675047	0.318447252460703	chr7	99699563	99707968	+	protein_coding	6.12898669640223	790.9375
AP4S1	ENSG00000100478.10	1.53343076252046	1.61642164129095	0.246683334612019	-0.336426775246166	chr14	31494311	31562818	+	protein_coding	0.864137317364415	141.395833333333
AP5B1	ENSG00000254470.2	2.53722707261221	2.28214903991704	0.53602327558986	0.475871187523481	chr11	65543363	65548273	-	protein_coding	3.85428989554445	553.791666666667
AP5M1	ENSG00000053770.7	3.27922796654742	2.9182971787429	0.288344875614568	1.2517329709267	chr14	57735726	57756797	+	protein_coding	7.61284615596136	1085.5625
AP5S1	ENSG00000125843.6	3.3644792980899	2.7411921771068	0.354672313561368	1.7573605188533	chr20	3801177	3805949	+	protein_coding	8.52177433172862	607.0625
AP5Z1	ENSG00000242802.2	4.03893027472807	3.9516188284287	0.504260136983703	0.173147627376692	chr7	4815252	4831399	+	protein_coding	14.6811099847158	1646.875
APAF1	ENSG00000120868.9	2.06648207138785	2.14267472421478	0.395940511592244	-0.192434597107855	chr12	99038918	99128461	+	protein_coding	2.06224323498706	583.458333333333
APBA1	ENSG00000107282.5	1.8759611766303	1.97426982833764	0.724067073673329	-0.135772852104168	chr9	72042445	72287222	-	protein_coding	1.65118090560039	425.979166666667
APBA2	ENSG00000034053.10	2.42128922572643	1.91651766370244	1.12108244735758	0.450253737549588	chr15	29129628	29410518	+	protein_coding	3.54367699722449	707.854166666667
APBA3	ENSG00000011132.7	3.10818051631666	3.18405224505244	0.34155515774106	-0.22213609432097	chr19	3750877	3761697	-	protein_coding	6.66348506013553	550.479166666667
APBB1	ENSG00000166313.14	4.42533767464394	4.01260246587685	1.15990623897517	0.355834976050965	chr11	6416354	6440644	-	protein_coding	19.7993173201879	2816.5
APBB2	ENSG00000163697.12	2.56019504123418	2.76507351980156	0.729805881958829	-0.280730100472024	chr4	40812043	41218731	-	protein_coding	3.8409851094087	1502.6875
APBB3	ENSG00000113108.13	2.62164748359761	3.81803486273285	0.628654210479115	-1.90309292325177	chr5	139937895	139973337	-	protein_coding	4.34538600842158	592.4375
APC	ENSG00000134982.12	4.93930209899188	2.40513838320623	0.678565062995238	3.73459208848692	chr5	112043194	112181936	+	protein_coding	30.1462383667628	12352.6041666667
APC2	ENSG00000115266.7	3.54538278601303	1.54083818024302	1.00705870032635	1.99049430298394	chr19	1446299	1473199	+	protein_coding	9.95882101356983	4318.45833333333
APCDD1L	ENSG00000198768.6	1.83531123372071	1.28434443591142	0.49160609463194	1.12074850947849	chr20	57034156	57090187	-	protein_coding	1.60875798886021	244.541666666667
APEH	ENSG00000164062.8	5.13890550550897	4.48304121539203	0.467877149405683	1.40178739429795	chr3	49711434	49721379	+	protein_coding	33.074985563755	3748.75
APEX1	ENSG00000100823.7	6.92857220978348	5.55543321359279	0.558216747280404	2.4598670729256	chr14	20923349	20925877	+	protein_coding	120.255858103434	6834.70833333333
APEX2	ENSG00000169188.4	3.0433496068438	2.92567517136451	0.437959281734299	0.268688073040278	chrX	55026789	55035487	+	protein_coding	6.31570846835772	742.354166666667
APH1A	ENSG00000117362.8	5.98106321575571	5.13845797623055	0.516434816060559	1.63158101142887	chr1	150237803	150241980	-	protein_coding	60.369078874588	6489.60416666667
APH1B	ENSG00000138613.9	2.36540775358176	2.60398931254381	0.669069313849052	-0.356587208565172	chr15	63568216	63601325	+	protein_coding	3.24950359016657	652.583333333333
API5	ENSG00000166181.8	4.30583045213894	4.22469107842383	0.407705843872304	0.199014497669351	chr11	43333512	43366079	+	protein_coding	17.4008829792341	2645.77083333333
APIP	ENSG00000149089.8	1.93386954449229	2.34619899197358	0.309101799089923	-1.33396003742229	chr11	34874640	34938046	-	protein_coding	1.87269573410352	376.9375
APITD1	ENSG00000175279.17	3.02736082737229	2.75176054945344	0.771560366986737	0.35719859353997	chr1	10490839	10502866	+	protein_coding	6.35646924376488	319.395833333333
APLN	ENSG00000171388.9	3.34372634553336	1.71452783943009	0.799924689642684	2.03668986243069	chrX	128779239	128788933	-	protein_coding	8.02659893780947	950.25
APLP1	ENSG00000105290.7	6.90730835137205	2.61845578550784	2.11333617180779	2.0294227785802	chr19	36359032	36370693	+	protein_coding	131.210071245829	14415.9166666667	1	1
APLP2	ENSG00000084234.12	7.97975588211593	6.37407909876922	1.0047931800571	1.59801719917672	chr11	129939731	130014699	+	protein_coding	244.594516118368	31844.2083333333
APMAP	ENSG00000101474.7	6.00552723322564	5.21694300268753	0.824943987449592	0.955924574923086	chr20	24943560	24973615	-	protein_coding	61.6563019752503	5212.79166666667
APOA1BP	ENSG00000163382.7	5.08748087987124	4.53057715107287	0.360579792046542	1.54446738581094	chr1	156561553	156564091	+	protein_coding	33.9367640018463	2188.25
APOBEC3C	ENSG00000244509.3	2.32542089054722	3.48207444514107	1.17294827479271	-0.986107895336023	chr22	39410087	39416357	+	protein_coding	3.09790135423342	318.104166666667
APOBEC3F	ENSG00000128394.12	1.31934991471326	1.69221177838634	0.482391276836543	-0.77294487188544	chr22	39436608	39449915	+	protein_coding	0.51914971259733	63.1666666666667
APOC1	ENSG00000130208.5	4.15920989543184	3.06412529307721	2.09082464743547	0.523757266635352	chr19	45417503	45422606	+	protein_coding	17.467548246185	701.041666666667
APOE	ENSG00000130203.5	8.94468825982452	6.05848559537567	2.31724512567629	1.24553187423644	chr19	45409010	45412650	+	protein_coding	548.297574361165	19843.0833333333
APOL2	ENSG00000128335.9	3.97909760186198	3.81996764835907	0.527105411062456	0.301893985838932	chr22	36622255	36636000	-	protein_coding	14.0699723561605	1719.52083333333
APOLD1	ENSG00000178878.8	3.12147644132558	3.01374278144064	1.05775489661527	0.101851251390733	chr12	12878850	12977611	+	protein_coding	6.86592412491639	1581.29166666667
APOM	ENSG00000204444.6	1.68286033338118	2.00778878684413	0.915712366515722	-0.354836808308378	chr6	31623247	31625987	+	protein_coding	1.3794716745615	95.8125
APOO	ENSG00000184831.9	3.41284417162613	3.26123496051831	0.656259196329904	0.231020322390423	chrX	23851469	23925917	-	protein_coding	9.50986312826475	343.854166666667
APOOL	ENSG00000155008.9	2.35739123905961	1.84523577736541	0.339972807003937	1.50646007899175	chrX	84258831	84343069	+	protein_coding	2.85152327672889	147.020833333333
APOPT1	ENSG00000256053.3	2.58545805481623	2.82776536269509	0.436104050747359	-0.555618108714235	chr14	104029298	104073860	+	protein_coding	4.52257032195727	621.354166666667
APP	ENSG00000142192.16	8.83618288083507	6.48727180315033	1.07381778475395	2.18743916429263	chr21	27252860	27543446	-	protein_coding	441.434251149496	60620.375
APPBP2	ENSG00000062725.5	3.07668211017858	2.61715894470525	0.419301030741111	1.09592662975602	chr17	58520519	58603580	-	protein_coding	6.32491694887479	2282.45833333333
APPL1	ENSG00000157500.6	3.27468941280323	3.2732578498645	0.407466696924178	0.00351332501414105	chr3	57261764	57307496	+	protein_coding	7.33334317803383	1739.625
APPL2	ENSG00000136044.7	3.96364133647192	3.66888940410962	0.629749357196248	0.468046420364102	chr12	105567073	105630016	-	protein_coding	13.5534697870413	2085.1875
APRT	ENSG00000198931.6	5.91303640457942	5.54204149250191	0.703795959199778	0.527134188862533	chr16	88875746	88878352	-	protein_coding	64.3030794064204	2286.89583333333
APTX	ENSG00000137074.14	3.13967668178432	3.06449787751457	0.359317550181316	0.209226641537035	chr9	32972603	33025166	-	protein_coding	7.05529848734538	841.4375
AQP1	ENSG00000240583.6	9.53631478654771	5.60139310851113	2.06210349014998	1.90820766117339	chr7	30951469	30965131	+	protein_coding	760.743708928427	55510.6041666667
AQP11	ENSG00000178301.3	3.10231595263089	1.71071911606778	0.605683578603936	2.29756408415539	chr11	77300435	77321400	+	protein_coding	6.75425937771797	571.541666666667
AQP3	ENSG00000165272.10	1.28140845105247	3.43954133975198	2.33937756548652	-0.922524401592556	chr9	33441151	33447609	-	protein_coding	0.535300380084664	56.9375
AQR	ENSG00000021776.6	3.24189746603506	2.77079592233507	0.453767315336171	1.03820069841517	chr15	35147731	35262040	-	protein_coding	6.83061187962691	1769.97916666667
ARAF	ENSG00000078061.8	4.6253644745301	4.43981248430974	0.522260799263224	0.355286076385828	chrX	47420515	47431302	+	protein_coding	23.1577925682068	2855.1875
ARAP1	ENSG00000186635.10	4.2505330272665	4.10024020702946	0.702374954472678	0.21397804588558	chr11	72396113	72463448	-	protein_coding	16.9099121391773	4366.9375
ARAP2	ENSG00000047365.7	1.52968334141482	1.91194407131634	0.620881174362561	-0.615674537553794	chr4	35949842	36246131	-	protein_coding	0.849382301482062	387.083333333333
ARAP3	ENSG00000120318.11	2.23947061144731	2.71971269462194	0.752318103562288	-0.638349763086445	chr5	141032967	141061788	-	protein_coding	2.79659639795621	650.520833333333
ARC	ENSG00000198576.2	1.71506530892104	1.45240128514382	0.649660232016465	0.404309838947571	chr8	143692404	143696833	-	protein_coding	1.72552628070116	243
ARCN1	ENSG00000095139.9	5.16064574044334	4.99357017489613	0.432778576032268	0.38605322629174	chr11	118443104	118473748	+	protein_coding	33.1577580372493	4889.39583333333
AREL1	ENSG00000119682.12	3.64544902276304	3.0492353729735	0.349083091158004	1.70794193385804	chr14	75120139	75179818	-	protein_coding	10.002545217673	2482.875
ARF1	ENSG00000143761.9	6.59949747387314	6.75170704933181	0.319794078669864	-0.47596120632304	chr1	228270360	228286912	+	protein_coding	92.396960179011	9484.8125
ARF3	ENSG00000134287.5	5.16284439939543	4.91872806344635	0.715731582165937	0.341072466315285	chr12	49329505	49351334	-	protein_coding	33.2631042400996	5878.41666666667
ARF4	ENSG00000168374.6	6.07520951237309	5.6380160519833	0.546459898152185	0.800046740608284	chr3	57557089	57583947	-	protein_coding	64.9996360937754	4874.375
ARF5	ENSG00000004059.6	5.91159084640055	5.97148253478705	0.349245094096847	-0.171488989820692	chr7	127228398	127231462	+	protein_coding	61.0929574171702	2556.66666666667
ARF6	ENSG00000165527.5	4.11538863886099	4.79981778539292	0.824879136584059	-0.829732643458825	chr14	50359809	50361490	+	protein_coding	15.2291566729546	891.375
ARFGAP1	ENSG00000101199.8	4.07710508565992	4.40577366578487	0.548764085185136	-0.598925091852665	chr20	61904136	61921142	+	protein_coding	15.4252005020777	3022.9375
ARFGAP2	ENSG00000149182.10	5.08549781837245	4.88044095337495	0.273103225274277	0.750840144020854	chr11	47185936	47198676	-	protein_coding	33.3467287222544	4033.10416666667
ARFGAP3	ENSG00000242247.6	4.23863287386771	4.39419621508565	0.561543927606124	-0.277027911032921	chr22	43192507	43254112	-	protein_coding	16.7350268761317	1850.39583333333
ARFGEF1	ENSG00000066777.4	3.03789205247606	2.95084538789727	0.355705937327096	0.244715242126371	chr8	68085746	68255912	-	protein_coding	6.0271140486002	2257.3125
ARFGEF2	ENSG00000124198.8	3.86605894208837	3.19931031612476	0.478250453410459	1.39414112670244	chr20	47538426	47653230	+	protein_coding	12.0811087191105	4116.4375
ARFIP1	ENSG00000164144.10	2.9607986612631	3.00410776283314	0.425380544210558	-0.101812605582166	chr4	153701088	153839615	+	protein_coding	5.47894993424416	867.5625
ARFIP2	ENSG00000132254.8	4.65352310232418	4.10450268625777	0.503135436970586	1.09119806661224	chr11	6496909	6502666	-	protein_coding	23.5871179103851	2402.47916666667
ARFRP1	ENSG00000101246.15	3.41937888425668	3.63038594846187	0.309140418022026	-0.682560583812616	chr20	62330037	62339377	-	protein_coding	9.85498014092445	1249.52083333333
ARG2	ENSG00000081181.3	2.17779296550083	2.22834914990619	0.961825454536132	-0.0525627432367551	chr14	68086514	68118437	+	protein_coding	2.687018836538	135.5
ARGLU1	ENSG00000134884.9	4.07701304051848	5.44944082577021	0.713202300392938	-1.9243176648415	chr13	107194020	107220512	-	protein_coding	16.0512840847174	2392.22916666667
ARHGAP1	ENSG00000175220.7	5.68604033890408	5.0966646054703	0.704876728868334	0.83614014946983	chr11	46698629	46722149	-	protein_coding	51.6116608778636	6594.35416666667
ARHGAP10	ENSG00000071205.7	2.04621417094777	3.42408210840851	1.08957686761776	-1.26458993248756	chr4	148653213	148993931	+	protein_coding	2.08919771512349	289.145833333333
ARHGAP11A	ENSG00000198826.6	1.84155918201698	1.51844120471851	0.570097065770635	0.566777127438282	chr15	32907361	32932150	+	protein_coding	1.67457515311738	384.375
ARHGAP12	ENSG00000165322.13	2.86755898183995	3.15320785178526	0.482637991308671	-0.591849118986225	chr10	32094364	32217742	-	protein_coding	5.37514928231637	1184.8125
ARHGAP17	ENSG00000140750.12	3.99027564661771	3.69862247181048	0.645660995250494	0.451712550320744	chr16	24930705	25026987	-	protein_coding	13.4905472820004	1825.27083333333
ARHGAP18	ENSG00000146376.6	3.29274018304623	2.71127885595712	0.803414849280154	0.723737341437105	chr6	129897276	130031370	-	protein_coding	8.3769065986077	1403.75
ARHGAP19	ENSG00000213390.6	1.99521231368417	2.57099714505551	0.774564188378754	-0.743366192253886	chr10	98978995	99052413	-	protein_coding	2.02977093557517	350.479166666667
ARHGAP20	ENSG00000137727.8	1.8263235832133	1.56775250458196	0.444718002116822	0.581427055798403	chr11	110447765	110583912	-	protein_coding	1.50393009682496	406.0625
ARHGAP21	ENSG00000107863.12	3.4714258550343	3.80256224088599	0.928426056578856	-0.356664252909801	chr10	24872537	25012597	-	protein_coding	8.65929305553436	2688.125
ARHGAP22	ENSG00000128805.10	1.41801295342179	1.55870071176929	0.531494587859162	-0.264702146665673	chr10	49654076	49864310	-	protein_coding	0.697237833713492	173.520833333333
ARHGAP23	ENSG00000225485.3	4.16143572677635	3.36811418329354	1.09213071683206	0.726397977143247	chr17	36584661	36668628	+	protein_coding	16.1796236137549	4478.27083333333
ARHGAP24	ENSG00000138639.13	1.64654026054821	2.04327180918039	0.54210027971129	-0.731841623183573	chr4	86396266	86923823	+	protein_coding	1.10750935412943	333.291666666667
ARHGAP28	ENSG00000088756.8	2.3427966113562	1.4861664460641	0.565776726835563	1.51407812421572	chr18	6729716	6915715	+	protein_coding	3.12646665920814	1239.45833333333
ARHGAP29	ENSG00000137962.8	2.01895191131304	2.43529339273653	0.688374349662148	-0.604818412580071	chr1	94615402	94740624	-	protein_coding	2.11503801991542	1146.08333333333
ARHGAP31	ENSG00000031081.6	1.38821943447724	2.28253875920212	0.644225188803135	-1.38820918565196	chr3	119013219	119139561	+	protein_coding	0.568632465399181	199.458333333333
ARHGAP32	ENSG00000134909.14	2.25360306761189	2.38989644419548	0.657023000593456	-0.207440799577014	chr11	128834954	129149219	-	protein_coding	2.65223916123311	1286.0625
ARHGAP33	ENSG00000004777.14	1.70527333231212	3.12886765936471	0.901637959178638	-1.57889795184471	chr19	36265433	36279724	+	protein_coding	1.45090784256657	243.229166666667
ARHGAP35	ENSG00000160007.13	3.92829494107462	3.46034530107296	0.548557034745243	0.853055581028126	chr19	47421932	47508334	+	protein_coding	12.6457047859828	4529.66666666667
ARHGAP39	ENSG00000147799.7	2.196058808861	2.25351445023917	0.905836065056162	-0.0634282996610551	chr8	145754562	145911194	-	protein_coding	2.63866106669108	500.625
ARHGAP4	ENSG00000089820.11	1.70934907889295	3.34505487311348	1.22219433243393	-1.33833528008849	chrX	153172820	153193873	-	protein_coding	1.42751563464602	222.229166666667
ARHGAP42	ENSG00000165895.13	2.38050256595993	1.68347639908165	0.365337841567991	1.90789479646215	chr11	100609173	100862668	+	protein_coding	3.11054149642587	792.145833333333
ARHGAP44	ENSG00000006740.12	2.25356268794639	2.20083385391502	0.774394914269419	0.0680903671495752	chr17	12692855	12894960	+	protein_coding	2.79180598755678	522.208333333333
ARHGAP5	ENSG00000100852.8	4.00254275508309	3.19209860057313	0.548732776753092	1.47693775339145	chr14	32546172	32628934	+	protein_coding	14.4980765779813	5312.47916666667
ARHGAP8	ENSG00000241484.5	2.39023884102681	1.99586250912883	0.919233261209738	0.429027482511864	chr22	45148437	45258665	+	protein_coding	3.47348770995935	312.958333333333
ARHGAP9	ENSG00000123329.13	1.6121339997627	2.42461425283842	1.3598263431932	-0.597488243364825	chr12	57866045	57882597	-	protein_coding	1.09442798917492	154.833333333333
ARHGDIA	ENSG00000141522.7	6.25768818408118	6.31606986421859	0.549742182495128	-0.106198290755919	chr17	79825596	79829282	-	protein_coding	75.780313372612	7387.3125
ARHGDIG	ENSG00000242173.4	2.43187592359552	2.11252175469568	1.49783075108566	0.213211117923943	chr16	321880	333003	+	protein_coding	3.98299973458052	183.729166666667
ARHGEF1	ENSG00000076928.13	3.29145832938581	4.53183665446593	0.88921270397563	-1.3949174584826	chr19	42387227	42434302	+	protein_coding	8.01372815171878	1531.70833333333
ARHGEF10	ENSG00000104728.11	3.23262766293243	3.10508294845409	0.964390933458235	0.132254161723575	chr8	1772141	1906807	+	protein_coding	7.47048078477383	1753.91666666667
ARHGEF10L	ENSG00000074964.12	3.61849544361762	3.50543893628908	0.94292945972012	0.119899220628977	chr1	17866329	18024369	+	protein_coding	10.6504822969437	3125.27083333333
ARHGEF11	ENSG00000132694.14	2.94015739949756	3.24822233732836	0.570224277166591	-0.540252230861782	chr1	156904631	157015162	-	protein_coding	5.48250430325667	1975.125
ARHGEF12	ENSG00000196914.4	4.19555717812074	4.00259974994189	0.569564171710104	0.338780839390751	chr11	120207786	120360645	+	protein_coding	14.6414372821649	5408.5625
ARHGEF16	ENSG00000130762.10	1.50977579831729	2.28340905236325	1.10446538118199	-0.700459486759134	chr1	3370989	3397677	+	protein_coding	0.960887509087722	142.75
ARHGEF17	ENSG00000110237.3	3.96367322174209	3.79363413940791	1.09641788192107	0.155086017054231	chr11	73019609	73080136	+	protein_coding	13.5271028776964	4003.89583333333
ARHGEF18	ENSG00000104880.13	3.55509263935914	3.37529881845967	0.567640259319544	0.316739022554524	chr19	7459998	7537363	+	protein_coding	9.47099873423577	2104.72916666667
ARHGEF19	ENSG00000142632.12	1.40495053612978	2.39221664216776	0.859895883565173	-1.14812284243614	chr1	16524348	16539104	-	protein_coding	0.652615522344907	95
ARHGEF2	ENSG00000116584.13	2.71914974150914	3.70593338335783	0.868171465191457	-1.13662298452884	chr1	155916629	155976861	-	protein_coding	4.82470102111499	1189.60416666667
ARHGEF25	ENSG00000240771.2	2.60407898562172	3.69428818746985	1.33280924878935	-0.817978418771038	chr12	58003962	58013162	+	protein_coding	3.90442270537217	446.75
ARHGEF26	ENSG00000114790.8	1.88676130464801	2.58049300749079	0.905786179048047	-0.765889035281894	chr3	153838791	153975616	+	protein_coding	1.64977531507611	332.104166666667
ARHGEF28	ENSG00000214944.5	2.10081837518095	2.2953346441735	0.858511693886417	-0.226573814169016	chr5	72921982	73237818	+	protein_coding	2.28959928949674	643.541666666667
ARHGEF3	ENSG00000163947.7	4.45686997637442	2.71941531536594	0.663751266711177	2.61762914535351	chr3	56761445	57112843	-	protein_coding	19.8048413395882	4566
ARHGEF35	ENSG00000213214.3	1.42163943997168	1.46642355258581	0.419437179065195	-0.106771919251268	chr7	143883175	143885488	-	protein_coding	0.685695191340832	54.9791666666667
ARHGEF37	ENSG00000183111.7	5.05552956517081	2.97461476902336	1.15251895762401	1.80553628413835	chr5	148931509	149014531	+	protein_coding	32.4172286192576	5870.66666666667
ARHGEF39	ENSG00000137135.13	1.32043208365197	1.63381275401299	0.38747926075626	-0.808767596359572	chr9	35658871	35675757	-	protein_coding	0.553268281122049	37.75
ARHGEF4	ENSG00000136002.12	3.12296754341398	2.26022062010875	1.07725162333188	0.800877812220695	chr2	131595027	131804836	+	protein_coding	6.80092747012774	2350.89583333333
ARHGEF40	ENSG00000165801.5	3.61237084544864	3.813508933651	0.874598614179531	-0.229977597656086	chr14	21538428	21558204	+	protein_coding	10.0701410671075	2256.22916666667
ARHGEF5	ENSG00000050327.10	1.62465406879725	1.79537147503771	0.605933252370096	-0.281742923948636	chr7	144052380	144077725	+	protein_coding	1.15521761775017	236.583333333333
ARHGEF6	ENSG00000129675.11	2.74402555011944	2.87050024036999	0.683683972302155	-0.184989988612255	chrX	135747705	135864247	-	protein_coding	4.7823260029157	1182.29166666667
ARHGEF7	ENSG00000102606.13	3.35734766077647	3.43253758042001	0.488159418949853	-0.154027386801832	chr13	111767265	111958084	+	protein_coding	8.1217415034771	3268.8125
ARHGEF9	ENSG00000131089.9	3.16232282111908	2.76609912440893	0.720868939645945	0.54964734214344	chrX	62854846	63005426	-	protein_coding	6.84606350461642	1688.9375
ARID1A	ENSG00000117713.13	3.9006425871223	3.76313142912279	0.419688868702331	0.327650238674873	chr1	27022523	27108595	+	protein_coding	12.2027185757955	4138.8125
ARID1B	ENSG00000049618.17	3.40552898295988	3.0051827857202	0.432848567447678	0.92491052841031	chr6	157099062	157531913	+	protein_coding	8.4837264418602	3991.08333333333
ARID2	ENSG00000189079.11	2.51480837069262	2.38347480961526	0.3822681741639	0.343563942681385	chr12	46123447	46301823	+	protein_coding	3.50255869328976	1230.8125
ARID3B	ENSG00000179361.13	1.68822734611627	2.26516306077363	0.768878023171799	-0.750360521786502	chr15	74833517	74890472	+	protein_coding	1.25936927149693	207.083333333333
ARID4A	ENSG00000032219.14	1.9094927699175	2.5696611770389	0.334331004293358	-1.97459523240068	chr14	58765102	58840605	+	protein_coding	1.84393301854531	516.229166666667
ARID4B	ENSG00000054267.16	2.90788259330767	3.17614623627821	0.424367259616508	-0.632149716764135	chr1	235316020	235491534	-	protein_coding	5.78054703523715	1488.8125
ARID5A	ENSG00000196843.11	3.19429784988602	3.76356685851328	1.06751769842265	-0.533264234839772	chr2	97202485	97218375	+	protein_coding	7.26429590582848	832.1875
ARID5B	ENSG00000150347.10	3.02474555373262	3.21235113917815	0.835516892151344	-0.224538351298286	chr10	63661058	63856703	+	protein_coding	5.76141433169445	1746.72916666667
ARIH1	ENSG00000166233.8	3.81948679409782	3.77644338013456	0.414172233813449	0.103926363114545	chr15	72789131	72879692	+	protein_coding	11.858706821998	2368.22916666667
ARIH2	ENSG00000177479.15	3.59109696168454	3.76674315429541	0.351111734914146	-0.500257254727811	chr3	48958912	49023815	+	protein_coding	9.90852994720141	2556.29166666667
ARIH2OS	ENSG00000221883.2	1.6758728178528	1.75283156798823	0.280232722973717	-0.274624424010059	chr3	48955220	48956818	-	protein_coding	1.2394818564256	58.7916666666667
ARL1	ENSG00000120805.9	4.51821808726952	3.89081526376742	0.549527194555626	1.14171387643417	chr12	101786897	101801598	-	protein_coding	20.7128347953161	3366.22916666667
ARL10	ENSG00000175414.6	2.25357793615261	1.8854314993815	0.369374417433544	0.996675512421883	chr5	175792470	175828866	+	protein_coding	2.67030185212692	1110.97916666667
ARL13B	ENSG00000169379.11	2.13486922245979	2.00486120215425	0.363751346850054	0.357409041729617	chr3	93698982	93774512	+	protein_coding	2.25299870346983	352.416666666667
ARL14EP	ENSG00000152219.4	2.81346369092323	2.49745021420249	0.327212419312636	0.965774701903355	chr11	30344597	30359774	+	protein_coding	4.97219162185987	1002.64583333333
ARL15	ENSG00000185305.6	2.7197452376939	2.49124063673501	0.409323353389063	0.558249606495555	chr5	53179774	53606412	-	protein_coding	4.71987243990103	653.625
ARL16	ENSG00000214087.4	3.8587651344148	4.13139832246098	0.365353461118579	-0.746217614064682	chr17	79648203	79650954	-	protein_coding	13.5036084254583	741.6875
ARL2	ENSG00000213465.3	5.99141321555047	5.84739929692898	0.75864939801474	0.18982934541087	chr11	64781584	64789656	+	protein_coding	67.9189517498017	2201.33333333333
ARL2BP	ENSG00000102931.3	4.91351279994073	4.40765598080451	0.488796219994852	1.03490329598201	chr16	57279009	57287516	+	protein_coding	28.0316890875499	2149.4375
ARL3	ENSG00000138175.8	3.86497682205409	3.17750487079793	0.673355856816956	1.02096379543786	chr10	104433487	104474164	-	protein_coding	13.7904976606369	1757.08333333333
ARL4A	ENSG00000122644.8	2.29099037382882	2.70632942265397	0.908325957026086	-0.457257711961675	chr7	12726480	12730559	+	protein_coding	3.18824615702033	422.020833333333
ARL4C	ENSG00000188042.5	3.26741843623137	2.97317442886256	0.940607593300871	0.312823338302232	chr2	235401684	235405697	-	protein_coding	7.73381487280131	1143.3125
ARL4D	ENSG00000175906.4	3.11629347780318	3.28012166965806	1.19042821628899	-0.137621227061973	chr17	41476326	41478505	+	protein_coding	6.67824161052704	385.166666666667
ARL5A	ENSG00000162980.12	2.73279685854856	2.82053437495515	0.407695684906923	-0.215203446233725	chr2	152645497	152685006	-	protein_coding	4.72502055764198	1177.04166666667
ARL5B	ENSG00000165997.4	2.60565964154997	2.46615523468408	0.338523855529988	0.412096236607855	chr10	18948333	18970568	+	protein_coding	4.3632607186834	1179.45833333333
ARL6	ENSG00000113966.5	1.82118152914877	1.76941032900425	0.365254558702012	0.141740052002366	chr3	97483364	97519953	+	protein_coding	1.53840624416868	151.0625
ARL6IP1	ENSG00000170540.10	6.82612023694123	5.35470104311925	0.846489491468051	1.73826043755147	chr16	18802990	18813000	-	protein_coding	111.652129093806	9249		1
ARL6IP4	ENSG00000182196.9	6.3094740610677	6.82511416296849	0.29841793679776	-1.72791256260928	chr12	123466196	123467456	+	protein_coding	90.5998074213664	2705.22916666667
ARL6IP5	ENSG00000144746.6	5.34133754831227	5.43586119406925	0.592714353186905	-0.159475884544969	chr3	69134094	69155217	+	protein_coding	39.5661346117655	3160.47916666667
ARL6IP6	ENSG00000177917.6	2.31018148317694	2.63541623078406	0.434240408850014	-0.748973934665427	chr2	153574511	153617767	+	protein_coding	3.01487519343694	376.145833333333
ARL8A	ENSG00000143862.3	4.98559740747153	4.7034698256574	0.543670625532582	0.518931074375683	chr1	202102720	202113869	-	protein_coding	30.557456612587	2050.66666666667
ARL8B	ENSG00000134108.8	4.63270163898101	4.79538736359778	0.428885502141589	-0.379322042373595	chr3	5163904	5222596	+	protein_coding	22.3620318969091	2482.77083333333
ARL9	ENSG00000196503.2	2.77135653618145	1.32465352208895	0.498022634600109	2.90489410236172	chr4	57371508	57390614	+	protein_coding	5.3869127680858	237.145833333333
ARMC1	ENSG00000104442.5	3.20465979398833	3.21717298013088	0.431888367352247	-0.0289731955951167	chr8	66514693	66546442	-	protein_coding	7.38846834997336	928.145833333333
ARMC10	ENSG00000170632.9	3.84650742973899	3.3052891783031	0.397777424307093	1.3606057517685	chr7	102715327	102740205	+	protein_coding	11.9992605745792	1280.52083333333
ARMC12	ENSG00000157343.4	1.35144602035705	1.71420318965793	0.808754888721418	-0.44853783805174	chr6	35704808	35716856	+	protein_coding	0.60447306993107	35.125
ARMC2	ENSG00000118690.8	1.44518382556769	1.63519945374038	0.478836627688451	-0.396827680225662	chr6	109169618	109295186	+	protein_coding	0.720642476653059	114.541666666667
ARMC5	ENSG00000140691.12	2.76172667816353	2.68410946263996	0.351844133883815	0.220601135698351	chr16	31471057	31478487	+	protein_coding	5.36367263396581	786.125
ARMC6	ENSG00000105676.9	3.5453076765642	3.15830228473632	0.450059104027465	0.859899040736364	chr19	19144383	19170563	+	protein_coding	9.87912531693776	1217.85416666667
ARMC7	ENSG00000125449.2	2.58592897720421	2.6475063989923	0.425607557594828	-0.144681222617558	chr17	73106046	73126319	+	protein_coding	4.16610706845919	410.479166666667
ARMC8	ENSG00000114098.13	2.5632638307782	2.92693878180052	0.395585971267334	-0.91933227525036	chr3	137906108	138017231	+	protein_coding	3.84845563272635	1095.375
ARMC9	ENSG00000135931.13	3.80289241460938	1.94052856260136	0.647508372631462	2.87620041797979	chr2	232063259	232239548	+	protein_coding	12.2452767988046	3092.47916666667		1
ARMCX1	ENSG00000126947.7	3.98004761224115	3.65288943704378	0.93076917189845	0.351492276576021	chrX	100805513	100809683	+	protein_coding	13.808885683616	1064.52083333333
ARMCX2	ENSG00000184867.9	4.10238790042634	3.47668608187472	0.969855145349872	0.645149764427862	chrX	100910266	100914876	-	protein_coding	15.3207639455795	1963.9375
ARMCX3	ENSG00000102401.15	4.33620202371493	4.20954194302476	0.594988282931862	0.212878277309992	chrX	100877786	100882833	+	protein_coding	18.2784200906754	2554.375
ARMCX4	ENSG00000196440.7	1.49375765674369	2.06734671489745	0.544835437781422	-1.0527748717841	chrX	100673274	100788446	+	protein_coding	0.854437639315923	428.833333333333
ARMCX5	ENSG00000125962.10	2.31755597210784	2.10600087864851	0.323882939629404	0.653183812958475	chrX	101854095	101859087	+	protein_coding	2.94543556123972	506.208333333333
ARMCX6	ENSG00000198960.6	2.74964320908054	2.48230070572141	0.376833907076198	0.709443864628311	chrX	100870109	100872991	-	protein_coding	4.78253825753927	439.958333333333
ARNT	ENSG00000143437.16	3.91149909924361	3.8263024418104	0.452779663740416	0.188163613024054	chr1	150782180	150849244	-	protein_coding	12.5809303720792	2516.83333333333
ARNT2	ENSG00000172379.14	4.65823140931144	2.40247826764718	1.15264285014346	1.95702696753249	chr15	80696692	80890278	+	protein_coding	23.1050152579943	6019.83333333333
ARNTL	ENSG00000133794.13	2.42604241105601	3.0759801947484	0.39740753231004	-1.63544404886956	chr11	13298198	13408813	+	protein_coding	3.2608826259772	450.604166666667
ARNTL2	ENSG00000029153.10	1.46612699565538	1.60737601875274	0.72182311227769	-0.195683707953956	chr12	27485786	27576241	+	protein_coding	0.748671802071234	148.75
ARPC1A	ENSG00000241685.4	5.71242097570928	5.1709183236395	0.429932424913067	1.2595064263396	chr7	98923520	98963880	+	protein_coding	51.6171596050263	3783.66666666667
ARPC1B	ENSG00000130429.8	4.17107726533203	4.39000728420414	1.2077737332229	-0.181267411974508	chr7	98971871	98992424	+	protein_coding	16.5579953193665	2120.04166666667
ARPC2	ENSG00000163466.11	5.34383398158151	5.68529763028261	0.785245810601698	-0.43484937339488	chr2	219081816	219119079	+	protein_coding	39.207113981247	5023.04166666667
ARPC3	ENSG00000111229.11	6.00590306641119	6.09620988048926	0.669945591798163	-0.134797236049693	chr12	110872629	110888212	-	protein_coding	63.2635097503662	3167.3125
ARPC4	ENSG00000241553.8	5.48698514718134	5.32911219960938	0.573365620192811	0.275344286458728	chr3	9834467	9849410	+	protein_coding	44.5318913062414	3877.70833333333
ARPC5	ENSG00000162704.11	5.62945781261352	5.08858632356075	0.850969266200842	0.635594621962655	chr1	183592400	183604892	-	protein_coding	48.0515282948812	4521.70833333333
ARPC5L	ENSG00000136950.9	2.95686437449245	3.69899358108029	0.57542453137108	-1.28970727893638	chr9	127624408	127640003	+	protein_coding	5.94931197166443	731.645833333333
ARPP19	ENSG00000128989.6	4.56246767882856	4.28465214331395	0.531040062176303	0.523153628703779	chr15	52839241	52862080	-	protein_coding	23.0155830979347	5536.22916666667
ARRB1	ENSG00000137486.12	2.04526678145188	2.93028037586649	0.802718615397349	-1.10252033207992	chr11	74975225	75062873	-	protein_coding	2.43752651909987	346.6875
ARRB2	ENSG00000141480.13	2.68574098668349	3.93776747999611	1.25383230782824	-0.998559763929878	chr17	4613783	4624794	+	protein_coding	4.4750612527132	438.875
ARRDC1	ENSG00000197070.9	3.14795286024215	3.92016313942001	0.724438189689008	-1.0659436376613	chr9	140500105	140509783	+	protein_coding	7.36276193459829	900.583333333333
ARRDC2	ENSG00000105643.5	1.69356616783006	3.90166743073712	1.00207238276404	-2.20353469558397	chr19	18111940	18124911	+	protein_coding	1.3200731612742	174.541666666667
ARRDC3	ENSG00000113369.4	4.45272075854261	4.1381265113152	0.765275148035708	0.411086454375138	chr5	90664540	90679176	-	protein_coding	21.0519289076328	3535.8125
ARRDC4	ENSG00000140450.7	2.76880944111416	3.29268369961216	0.879181053915781	-0.59586618269891	chr15	98462783	98517068	+	protein_coding	5.14193663249413	779.9375
ARSA	ENSG00000100299.13	4.66174888265635	4.22498007498283	0.599617077747928	0.728412888628784	chr22	51061181	51066607	-	protein_coding	22.3484931985537	2308.0625
ARSB	ENSG00000113273.11	3.06806347267807	1.91476501673703	0.355348290703736	3.24554383998029	chr5	78073031	78281910	-	protein_coding	6.28284034629663	1663.16666666667
ARSD	ENSG00000006756.11	3.67221701674032	2.67293964185643	0.726571839142187	1.37533182687574	chrX	2822010	2847392	-	protein_coding	10.5386281957229	2658.14583333333
ARSE	ENSG00000157399.10	1.57410059226552	1.55517515425861	0.833595923257397	0.0227033715963323	chrX	2852698	2886286	-	protein_coding	0.982241816197833	93.2291666666667
ARSG	ENSG00000141337.8	2.54638539496511	1.77895130860757	0.300520414839917	2.55368370487024	chr17	66255322	66418872	+	protein_coding	3.74105313917001	648.395833333333
ARSI	ENSG00000183876.8	4.07406427653289	1.48412462133867	0.597211264055068	4.33672271619346	chr5	149675905	149718870	-	protein_coding	14.2424074113369	1719.8125
ARSJ	ENSG00000180801.11	1.4516439853558	1.64969697876848	0.519960761607697	-0.380899883291797	chr4	114821439	114900883	-	protein_coding	0.798613221074144	156.583333333333
ARSK	ENSG00000164291.12	2.10600968613351	1.8185044886129	0.254579895379045	1.12933190224053	chr5	94890777	94940768	+	protein_coding	2.42556497702996	395.479166666667
ART5	ENSG00000167311.9	1.91504578190603	1.38955915042091	0.698259085719354	0.752566836912336	chr11	3659732	3663546	-	protein_coding	1.97380783905586	122.541666666667
ARV1	ENSG00000173409.9	3.55634139084077	3.14489084748534	0.42730938691472	0.962886741913653	chr1	231114726	231136341	+	protein_coding	10.1321806708972	702.0625
ARVCF	ENSG00000099889.9	4.10831939969821	3.08093705539791	1.00006336862621	1.02731724461782	chr22	19957498	20004331	-	protein_coding	16.4286083380381	2750.66666666667
ASAH1	ENSG00000104763.13	7.45237453540951	5.43386163694096	0.842605894386068	2.39555990756422	chr8	17913933	17942494	-	protein_coding	181.193804264069	16488.8333333333	1	1
ASAH2B	ENSG00000204147.5	1.37290787369103	1.37121469404305	0.132421155988491	0.0127863228148532	chr10	52499077	52576255	+	protein_coding	0.602816944320997	86.2291666666667
ASAP1	ENSG00000153317.10	3.36422568984806	3.21124163628435	0.667436533167956	0.229211387092597	chr8	131064352	131455906	-	protein_coding	8.21887761851152	2357.14583333333
ASAP2	ENSG00000151693.5	3.05719993937028	2.61785654620925	0.856446206235344	0.512984224767876	chr2	9346893	9543603	+	protein_coding	5.65239627410968	807.729166666667
ASAP3	ENSG00000088280.14	4.14471398193064	3.53990212977342	0.988375821874026	0.611924977090659	chr1	23755055	23811061	-	protein_coding	15.7786509593328	2739.29166666667
ASB1	ENSG00000065802.7	2.91081347467135	2.97985883937283	0.393148756932912	-0.175621475291247	chr2	239335382	239360891	+	protein_coding	5.50349347790082	1475.8125
ASB13	ENSG00000196372.8	4.21763079821073	3.31042096368625	0.65044297639036	1.39475690791384	chr10	5680829	5708558	-	protein_coding	17.3089596827825	1799.60416666667
ASB16	ENSG00000161664.2	1.37831320083084	1.73350858186796	0.487758749362524	-0.728219394324233	chr17	42247814	42256451	+	protein_coding	0.651878608080248	10.6666666666667
ASB6	ENSG00000148331.7	3.83645802871686	3.38815337946383	0.404834087063209	1.10737871038767	chr9	132399170	132404444	-	protein_coding	12.1200475295385	1049.66666666667
ASB7	ENSG00000183475.8	2.4204177086292	2.25152380591286	0.279936568678977	0.603329188156239	chr15	101143214	101191910	+	protein_coding	3.33809192478657	584.916666666667
ASB8	ENSG00000177981.6	3.19852387747971	3.23858086542505	0.458811644790085	-0.0873059531077696	chr12	48541570	48574996	-	protein_coding	6.98699122170607	1010.125
ASCC1	ENSG00000138303.13	3.23363456293192	2.93188168816693	0.331846184648608	0.909315486283247	chr10	73856277	73976892	-	protein_coding	7.57142181197802	1003.45833333333
ASCC2	ENSG00000100325.10	4.05204819154381	4.08625016944039	0.480685350944575	-0.0711525280089644	chr22	30184596	30234265	-	protein_coding	14.8070430358251	2131.5
ASCC3	ENSG00000112249.9	2.40746389582132	2.27935444790533	0.436906437626397	0.29321941011439	chr6	100956069	101329248	-	protein_coding	3.30167370041211	1403.625
ASCL1	ENSG00000139352.3	2.05878672229317	1.37955678354426	0.759057852363715	0.894832899276092	chr12	103351463	103354294	+	protein_coding	2.76549861300737	239.333333333333
ASF1A	ENSG00000111875.7	3.22691604174921	2.90503720006735	0.354484190276666	0.908020302486961	chr6	119215520	119230332	+	protein_coding	7.12503045797348	602.104166666667
ASH1L	ENSG00000116539.6	3.19578026573703	3.22635800923911	0.429151505310893	-0.0712516282097809	chr1	155305058	155491409	-	protein_coding	6.57556009292603	2973.77083333333
ASH2L	ENSG00000129691.11	3.69204010407117	3.52201921608903	0.337270453443267	0.504108457311784	chr8	37962759	37997483	+	protein_coding	10.8261427382628	1500.25
ASIC1	ENSG00000110881.7	1.54262919354812	1.66916100917556	0.745330300551176	-0.169766096365433	chr12	50451330	50477394	+	protein_coding	0.976530456294616	169.1875
ASIC3	ENSG00000213199.3	1.4736783695977	2.29912342281423	0.880563896240927	-0.937405061393398	chr7	150745378	150749843	+	protein_coding	1.28305330313742	104.8125
ASL	ENSG00000126522.12	3.13300319591449	3.80998388121962	0.87949562783442	-0.769737408441769	chr7	65540784	65558545	+	protein_coding	7.16214121381442	632.145833333333
ASNA1	ENSG00000198356.7	5.93226230263527	4.91428965698694	0.38773587355794	2.62542806861592	chr19	12847952	12859137	+	protein_coding	59.8158207734426	3118.6875
ASNS	ENSG00000070669.12	3.59365529834872	3.77148726709585	0.797911023686326	-0.222871928658855	chr7	97481429	97501854	-	protein_coding	10.5456631084283	1050.08333333333
ASNSD1	ENSG00000138381.5	4.17754251661703	3.81733274121714	0.393490821605004	0.915421035567306	chr2	190526110	190535557	+	protein_coding	16.0980317195257	1433.85416666667
ASPDH	ENSG00000204653.5	1.47591078109533	1.61467078021743	1.10681928541215	-0.125368252027183	chr19	51014856	51017947	-	protein_coding	0.9286153751115	39.4375
ASPG	ENSG00000166183.11	2.94421498345891	1.91266475257232	1.25525783878326	0.821783540413084	chr14	104552015	104579098	+	protein_coding	6.00233047703902	516
ASPH	ENSG00000198363.11	4.53226545044556	3.53508656807759	0.843912919552168	1.18161348080455	chr8	62414204	62627155	-	protein_coding	21.4327154358228	8078.29166666667
ASPHD1	ENSG00000174939.6	4.22442912417848	2.10949482978727	1.46029020089203	1.44829725838007	chr16	29911695	29930956	+	protein_coding	17.9970328807831	1289.47916666667
ASPHD2	ENSG00000128203.6	1.45663678888141	1.64086940934383	0.594555562751763	-0.309866111772205	chr22	26825238	26840981	+	protein_coding	0.732641308257977	70.0833333333333
ASPN	ENSG00000106819.7	1.37383622062876	2.24373116285984	1.10857787544628	-0.784694482452024	chr9	95218486	95244788	-	protein_coding	0.729760046117008	64.75
ASPRV1	ENSG00000244617.1	1.49545844695377	2.00698463547595	1.0983743586405	-0.465712063012214	chr2	70187225	70189394	-	protein_coding	0.902401444191734	67.4583333333333
ASPSCR1	ENSG00000169696.11	3.39888289338614	3.03153428588235	0.384655538401662	0.955006676961458	chr17	79934682	79975282	+	protein_coding	9.88112237056096	1487.125
ASRGL1	ENSG00000162174.8	2.55505742790692	2.11700723165172	0.98820755187121	0.443277523457228	chr11	62104919	62160882	+	protein_coding	3.92214510838191	707.041666666667
ASS1	ENSG00000130707.13	4.72659512982765	4.49675159441495	1.28202707613295	0.179281342564147	chr9	133320315	133376661	+	protein_coding	24.8453221122424	2689.41666666667
ASTE1	ENSG00000034533.7	2.27525996786015	1.99498128384926	0.288815889381264	0.97044066589044	chr3	130732718	130746493	-	protein_coding	2.8793171942234	373.8125
ASTN1	ENSG00000152092.11	2.103143331973	1.46362689358922	0.802534145481428	0.796871313182756	chr1	176826437	177134109	-	protein_coding	2.7244064360857	959.854166666667
ASTN2	ENSG00000148219.12	1.35738018491035	1.64138639990394	0.538478136484866	-0.52742385577168	chr9	119187503	120177348	-	protein_coding	0.580330478648345	194.8125
ASUN	ENSG00000064102.10	3.13055748274091	2.84590464946921	0.477413258830808	0.596239899094597	chr12	27058113	27091259	-	protein_coding	6.60695708791415	757.083333333333
ASXL1	ENSG00000171456.12	3.41716425184353	3.81103219753983	0.523938878813386	-0.751744070965548	chr20	30946154	31027122	+	protein_coding	8.62221335371336	2970.20833333333
ASXL2	ENSG00000143970.12	2.30625043572236	2.18826661130017	0.282217130671206	0.418060463380008	chr2	25956621	26101385	-	protein_coding	2.66799975683292	1326.29166666667
ATAD1	ENSG00000138138.9	3.97157389727761	3.40726331389436	0.482256351803851	1.17014650252399	chr10	89511268	89601100	-	protein_coding	13.5444009304047	2491.6875
ATAD2	ENSG00000156802.8	1.61257529487539	2.23575045882527	0.640459919873684	-0.973011963141714	chr8	124332089	124428590	-	protein_coding	0.988725458582243	219.0625
ATAD2B	ENSG00000119778.10	1.77897337140379	2.04756978741368	0.325135210857538	-0.826106822762963	chr2	23971533	24149984	-	protein_coding	1.39343845533828	524.0625
ATAD3A	ENSG00000197785.9	3.34431135117785	3.18897381320047	0.333278224767144	0.466089670532511	chr1	1447530	1470067	+	protein_coding	9.24273086587588	954.479166666667
ATAD3B	ENSG00000160072.15	2.33641932962221	3.49092815112222	0.53789321773344	-2.14635318579559	chr1	1407142	1431582	+	protein_coding	3.56226497143507	354.145833333333
ATAT1	ENSG00000137343.13	1.94707418901565	2.74871650955972	0.62540773021196	-1.28179151267027	chr6	30594618	30614600	+	protein_coding	1.78764364309609	639.958333333333
ATE1	ENSG00000107669.13	3.26693390507948	2.79544165265511	0.344932144718016	1.36691305708784	chr10	123499938	123688316	-	protein_coding	7.48087143401305	1506.27083333333
ATF1	ENSG00000123268.4	2.93798575391711	2.92219945511796	0.386807592546619	0.0408117604290556	chr12	51157492	51214905	+	protein_coding	5.48710777113835	568.0625		1
ATF2	ENSG00000115966.12	3.13414574031747	3.29197206744486	0.449636536185405	-0.351008680180557	chr2	175936977	176032785	-	protein_coding	6.7625342408816	1365.29166666667
ATF3	ENSG00000162772.12	1.31975797150677	3.23676932217521	0.988536359388792	-1.93924212545275	chr1	212738675	212794119	+	protein_coding	0.537989353528246	81.75
ATF4	ENSG00000128272.10	6.35880399160932	7.12693213692321	0.499942469233777	-1.53643307497189	chr22	39915699	39918691	+	protein_coding	87.3230529626211	6454.66666666667
ATF5	ENSG00000169136.4	3.94913377337464	3.81580924329453	1.2301308273555	0.108382398941035	chr19	50433020	50437192	+	protein_coding	14.6029126445452	1301.25
ATF6	ENSG00000118217.5	3.70020947552055	3.07372228475815	0.306962681185802	2.04092298237122	chr1	161736083	161933860	+	protein_coding	10.3899562160174	2975.14583333333
ATF6B	ENSG00000213676.6	4.59908790482561	5.03191761006388	0.548822230045564	-0.788651919588499	chr6	32083111	32096030	-	protein_coding	21.6469853421052	3135.95833333333
ATF7	ENSG00000170653.14	3.17056295111722	3.40349540284217	0.47732204259099	-0.487998522885207	chr12	53901639	54020199	-	protein_coding	6.82337571680546	1645.89583333333
ATF7IP	ENSG00000171681.8	3.01712271444285	2.63697324094732	0.412057638075279	0.922563831776559	chr12	14518609	14651697	+	protein_coding	5.33561340471109	1559.58333333333
ATF7IP2	ENSG00000166669.9	2.00300242822702	1.98139672038816	0.65024259673441	0.033227149293768	chr16	10420290	10577495	+	protein_coding	2.16121241947015	343.520833333333
ATG10	ENSG00000152348.11	1.84016563406505	1.63854090356834	0.181798210311401	1.10905784029086	chr5	81267843	81572676	+	protein_coding	1.60035167386135	310.270833333333
ATG12	ENSG00000145782.8	2.75795361855493	2.96976239023236	0.309619732881008	-0.684093257579385	chr5	115163892	115177177	-	protein_coding	4.85760184129079	1241.125
ATG13	ENSG00000175224.12	4.83896013873597	4.0042167423405	0.440803120748022	1.89368758319801	chr11	46638825	46696368	+	protein_coding	26.8416408697764	5494.6875
ATG14	ENSG00000126775.8	3.55469585236181	3.12099216374008	0.397496211069128	1.09108886209309	chr14	55833109	55878576	-	protein_coding	10.3522071639697	1733.58333333333
ATG16L1	ENSG00000085978.17	2.75730945407638	3.36100967658638	0.428732985548487	-1.40810304515682	chr2	234118696	234204320	+	protein_coding	4.67956831057867	711.458333333333
ATG16L2	ENSG00000168010.6	1.7437311068982	3.41696195366631	1.03838845930179	-1.6113727302913	chr11	72525352	72554719	+	protein_coding	1.44582242767016	362.9375
ATG2A	ENSG00000110046.8	3.35661688825983	3.34371912541037	0.40295178108739	0.0320082040949287	chr11	64662006	64684722	-	protein_coding	8.07449147601922	1954.125
ATG2B	ENSG00000066739.7	2.84235944344666	2.8834672809163	0.388711579603656	-0.10575408510225	chr14	96747594	96829813	-	protein_coding	4.98292480905851	2271.54166666667
ATG3	ENSG00000144848.6	3.39119015376526	3.69890223320489	0.453854730608038	-0.677996853811312	chr3	112251355	112280856	-	protein_coding	8.50522660215696	1008.875
ATG4A	ENSG00000101844.13	2.62399444313263	2.66068432865842	0.303521948609656	-0.120880502032413	chrX	107334897	107397901	+	protein_coding	4.17924390733242	445.583333333333
ATG4B	ENSG00000168397.12	3.8806665161063	4.34923932619819	0.460125197178615	-1.018359379067	chr2	242576864	242613272	+	protein_coding	13.1478899319967	1832.85416666667
ATG4C	ENSG00000125703.10	2.78947809146876	2.39054760311932	0.415761639539536	0.959517306096985	chr1	63249805	63331184	+	protein_coding	5.50764141480128	598.083333333333
ATG4D	ENSG00000130734.5	3.09859576054815	3.61831998647007	0.671606021577676	-0.773852838158063	chr19	10654570	10663760	+	protein_coding	6.853039453427	515.645833333333
ATG5	ENSG00000057663.8	3.03438632087316	3.08819912132917	0.344687508968039	-0.156120541232056	chr6	106632350	106773666	-	protein_coding	6.11214772860209	859.270833333333
ATG7	ENSG00000197548.8	2.55889896938794	2.35330530011986	0.325166248261295	0.632272477132579	chr3	11313994	11597543	+	protein_coding	3.90991607308388	866.854166666667
ATG9A	ENSG00000198925.6	3.71806052231051	4.22179619488894	0.466169549138876	-1.08058467891984	chr2	220077962	220094439	-	protein_coding	11.2640563547611	2121.625
ATHL1	ENSG00000142102.11	1.56228627299524	4.31673526324183	1.48466653260099	-1.85526441780908	chr11	289137	296107	+	protein_coding	1.01187838365634	152.333333333333
ATIC	ENSG00000138363.10	4.76145526894468	4.10729064063765	0.516793340854088	1.26581473984536	chr2	216176539	216214487	+	protein_coding	25.3727397521337	2388.5625
ATL1	ENSG00000198513.7	1.43388485379634	2.0692926492199	0.684534307925912	-0.928233673705564	chr14	50999373	51097795	+	protein_coding	0.732290260493755	71.375
ATL2	ENSG00000119787.9	2.82650335304988	3.6166393807929	0.695184811135427	-1.13658413573869	chr2	38522021	38604427	-	protein_coding	5.0541318555673	873.791666666667
ATL3	ENSG00000184743.8	3.05943923178183	3.62548992652517	0.720957615958273	-0.7851372705051	chr11	63391558	63439393	-	protein_coding	6.24923790991306	1693.22916666667
ATM	ENSG00000149311.13	2.72935124546023	2.69967028136148	0.493127234445189	0.060189261564789	chr11	108093210	108239829	+	protein_coding	4.62630545596282	2662.66666666667
ATMIN	ENSG00000166454.5	4.10373031530235	3.3848902814662	0.462160983828301	1.55538883417125	chr16	81069451	81080963	+	protein_coding	14.8924551407496	3164.02083333333
ATN1	ENSG00000111676.10	5.41779845463394	6.0465647599689	0.988916642613193	-0.635813250825126	chr12	7033625	7051484	+	protein_coding	40.9584386746089	6419.35416666667
ATOX1	ENSG00000177556.7	3.37448707865472	2.81738253034513	0.399149534734562	1.39572891818618	chr5	151121876	151138340	-	protein_coding	10.0519590079784	1527.41666666667
ATP10B	ENSG00000118322.8	1.33801397800202	1.40680082294759	0.673926710867725	-0.102068732157851	chr5	159990126	160279221	-	protein_coding	0.670125859323889	203.416666666667
ATP10D	ENSG00000145246.9	2.71754406177766	2.5242575383138	0.611760183150719	0.315951460698837	chr4	47487304	47595503	+	protein_coding	4.52529808133841	1376.5
ATP11A	ENSG00000068650.14	2.50485837840904	2.71079359985865	0.499050222907232	-0.412654302105973	chr13	113344642	113541482	+	protein_coding	3.30188669512669	1325.72916666667
ATP11B	ENSG00000058063.11	2.7232799422997	2.97120327389315	0.56863986750237	-0.435993580053406	chr3	182511287	182639027	+	protein_coding	4.33303021639586	1490.64583333333
ATP11C	ENSG00000101974.10	2.68972313190817	2.38325495281759	0.516045875604365	0.593877780210264	chrX	138808504	139027435	-	protein_coding	4.5438798815012	1281.16666666667
ATP13A1	ENSG00000105726.12	5.09072849482828	4.33709737695159	0.515067017244719	1.46317099065696	chr19	19756008	19774502	-	protein_coding	31.7247230211894	4742.91666666667
ATP13A2	ENSG00000159363.13	4.70155220042222	3.70437427308391	0.727263242717074	1.37113753145673	chr1	17312452	17338423	-	protein_coding	23.2542483210564	3532.0625
ATP13A3	ENSG00000133657.10	4.40040735270749	3.50442681354051	0.642531545272725	1.39445377547444	chr3	194123400	194215009	-	protein_coding	17.2375308771928	5007.41666666667
ATP13A4	ENSG00000127249.10	1.44603569434024	1.61423431145918	0.893514268857899	-0.188243907211389	chr3	193119865	193310900	-	protein_coding	0.822427473341425	174.75
ATP1A1	ENSG00000163399.11	6.8309432158977	6.18330436508076	0.928854944991637	0.697244337567451	chr1	116915289	116952883	+	protein_coding	114.538167794546	21996.3333333333
ATP1A3	ENSG00000105409.11	5.49647052681397	2.06634800389708	1.81493732561658	1.88993993043347	chr19	42470733	42501649	-	protein_coding	47.5719312826792	7462.39583333333
ATP1B1	ENSG00000143153.8	6.94701332753424	5.09241152504613	1.53218693516638	1.21042789226415	chr1	169074934	169101768	+	protein_coding	124.433802286784	11171.1458333333
ATP1B2	ENSG00000129244.4	4.01421633219144	2.78949964549789	1.57337452876552	0.778401241600416	chr17	7549944	7561086	+	protein_coding	18.2936450640361	1966.89583333333
ATP1B3	ENSG00000069849.6	4.63275691792482	5.10381478729391	0.875243688694895	-0.538201960726511	chr3	141594965	141645356	+	protein_coding	24.190116862456	2046.70833333333
ATP2A2	ENSG00000174437.12	4.8723303671846	4.97838098718728	1.05605026329224	-0.100421943622334	chr12	110718560	110788895	+	protein_coding	24.9553516109784	8321.72916666667
ATP2A3	ENSG00000074370.13	1.55086817435118	3.27038489667401	1.43845224871076	-1.19539367668546	chr17	3827168	3867736	-	protein_coding	1.1249653523167	201.229166666667
ATP2B1	ENSG00000070961.10	2.81470690793342	2.96302343929805	0.68767623185779	-0.215677850263859	chr12	89981827	90102608	-	protein_coding	4.72171570360661	1334.8125
ATP2B2	ENSG00000157087.12	5.51519589289707	1.61054464179872	1.24152950230058	3.14503299668914	chr3	10365706	10749716	-	protein_coding	45.2514415979386	15877.2708333333
ATP2B3	ENSG00000067842.13	2.70184236519467	1.27976068674792	0.665604506104902	2.13652651898156	chrX	152783133	152848397	+	protein_coding	4.77949699262778	1340.1875
ATP2B4	ENSG00000058668.10	3.86948470407642	4.04647479281827	1.10372264474889	-0.160357395568454	chr1	203595688	203713209	+	protein_coding	11.7031678209702	4302.52083333333
ATP2C1	ENSG00000017260.15	4.82994425845988	3.7003386271829	0.557046146270572	2.02784928832144	chr3	130569438	130735556	+	protein_coding	26.5992298920949	6671.625
ATP5A1	ENSG00000152234.11	7.82471072381498	7.12275589723499	0.575336494916196	1.22007700325396	chr18	43664109	43684297	-	protein_coding	230.531042734782	18090.2916666667
ATP5B	ENSG00000110955.4	8.43434009688487	7.69841357352522	0.610914388725068	1.20463118391348	chr12	57031958	57039798	-	protein_coding	341.722726186117	21063.8333333333
ATP5C1	ENSG00000165629.15	5.84845102554459	5.73736984005553	0.540429842013305	0.205542286627324	chr10	7830091	7849778	+	protein_coding	57.7294379075368	3595.41666666667
ATP5D	ENSG00000099624.3	6.58912857243946	6.20709789546302	0.477256548132296	0.800472363284447	chr19	1241748	1244824	+	protein_coding	123.029303868612	3669.22916666667
ATP5E	ENSG00000124172.5	5.14440799515171	5.09499199999596	0.360179619165751	0.13719819924904	chr20	57601709	57607437	-	protein_coding	37.8352504173915	3418.64583333333
ATP5EP2	ENSG00000180389.6	1.53590148294249	1.31433149586081	0.0887826361901279	2.495645506709	chr13	28519342	28519727	+	protein_coding	1.15877999023845	12.6041666666667
ATP5F1	ENSG00000116459.6	5.80712253770822	5.11832360034195	0.437667270922121	1.57379585618781	chr1	111991513	112005395	+	protein_coding	54.3445278008779	5041.72916666667
ATP5G1	ENSG00000159199.9	5.11037000357419	5.22381844238064	0.628829924435369	-0.180411959415449	chr17	46970126	46973233	+	protein_coding	36.8714210987091	1265.5
ATP5G2	ENSG00000135390.13	6.69554637429911	6.05272105909316	0.375112787434456	1.71368542139681	chr12	54026509	54071192	-	protein_coding	114.985435644786	7037.0625
ATP5G3	ENSG00000154518.5	4.81088118587016	4.51946556329927	0.626780467678562	0.464940497667726	chr2	176040985	176048942	-	protein_coding	27.4678018490473	4386.66666666667
ATP5H	ENSG00000167863.7	6.67587027210035	6.50748525575797	0.468424097780583	0.35947129351415	chr17	73034957	73043080	-	protein_coding	113.414890130361	2821
ATP5I	ENSG00000169020.5	5.8541989390589	6.28736238556904	0.543086999092682	-0.797594947464797	chr4	666224	667368	-	protein_coding	73.4882349967957	1172.3125
ATP5J	ENSG00000154723.8	5.79415105991474	5.57062666235085	0.615058320234057	0.363419842005931	chr21	27089972	27107984	-	protein_coding	64.8097345034282	2260.91666666667
ATP5J2	ENSG00000241468.3	5.04534223298949	5.17534760355039	0.433340765021394	-0.300007248462956	chr7	99046097	99063954	-	protein_coding	38.0303414265315	1442.25
ATP5L	ENSG00000167283.3	6.01732037622557	5.33769677411868	0.430946015785194	1.5770504360473	chr11	118271868	118302211	+	protein_coding	70.7640844186147	3955.79166666667
ATP5O	ENSG00000241837.2	6.37442160810345	6.13790051285506	0.50335990197921	0.46988465771387	chr21	35275756	35288284	-	protein_coding	91.8824768066406	4005.375
ATP5S	ENSG00000125375.10	2.60340807924381	2.42663629094759	0.342019369014481	0.516847302553599	chr14	50779266	50802276	+	protein_coding	4.10419830431541	541.5625
ATP5SL	ENSG00000105341.14	4.30546086807415	3.99965834999828	0.33576534242523	0.91076260541679	chr19	41937222	41946622	-	protein_coding	17.8037400444349	1577.60416666667
ATP6AP1	ENSG00000071553.12	6.10021479662394	4.83449239523595	0.584453407029694	2.16565150645734	chrX	153656977	153664862	+	protein_coding	68.8201800982158	10397.9583333333
ATP6AP1L	ENSG00000205464.7	1.60508673470029	1.56160767894488	0.244681602435269	0.177696464804354	chr5	81575280	81682796	+	protein_coding	1.09237742672364	313.1875
ATP6AP2	ENSG00000182220.9	5.95908075537482	5.18766086796189	0.661183110412564	1.16672654710066	chrX	40440145	40465889	+	protein_coding	58.9961998065313	5103.27083333333
ATP6V0A1	ENSG00000033627.10	4.29211573885242	4.05223127396766	0.596416316545096	0.402209762258606	chr17	40610861	40674629	+	protein_coding	18.3466981848081	3629.29166666667
ATP6V0A2	ENSG00000185344.9	2.28408385573482	2.11952894829349	0.295681621933774	0.556527343042575	chr12	124196864	124246302	+	protein_coding	2.80835881580909	1058.5625
ATP6V0B	ENSG00000117410.9	5.59650148288262	5.0108378725733	0.563376459644607	1.03955996080981	chr1	44440158	44443967	+	protein_coding	49.1823168992996	4083.625
ATP6V0C	ENSG00000185883.6	7.42799905724145	6.68786951524478	0.582257582511157	1.27113766179676	chr16	2563870	2570219	+	protein_coding	173.806753635407	7430.91666666667
ATP6V0D1	ENSG00000159720.7	5.7166331126172	5.16804846338467	0.581084692848864	0.944070040019465	chr16	67471921	67515140	-	protein_coding	51.5933442910512	4333.5
ATP6V0E1	ENSG00000113732.4	6.599175433398	6.08242271108821	0.720804097346235	0.716911466253181	chr5	172410759	172462448	+	protein_coding	100.629374504089	4518.875
ATP6V0E2	ENSG00000171130.13	5.30166364795979	3.60146582200456	1.27225640064025	1.33636413626972	chr7	149570056	149577784	+	protein_coding	38.0657263596853	3869
ATP6V1A	ENSG00000114573.5	5.28100486586483	3.79665432815768	0.699428184972839	2.12223437602073	chr3	113497587	113530903	+	protein_coding	36.3716464837392	5964.52083333333
ATP6V1B1	ENSG00000116039.7	1.364512253322	1.62337098344319	1.04806440710206	-0.246987425932104	chr2	71163011	71192536	+	protein_coding	0.744965023050706	61.7708333333333
ATP6V1B2	ENSG00000147416.6	5.16854032777628	4.86464979988669	0.642996572553252	0.472616092933243	chr8	20054877	20084330	+	protein_coding	34.3267236550649	4472.54166666667
ATP6V1C1	ENSG00000155097.7	3.97610687112678	3.47837663728954	0.440044329748727	1.13109112011841	chr8	104033290	104085279	+	protein_coding	13.9203657507896	2783.27083333333
ATP6V1C2	ENSG00000143882.5	3.43818695479342	2.13124696915108	1.06734142347525	1.22448164841852	chr2	10861774	10925236	+	protein_coding	10.0967340370019	900.166666666667
ATP6V1D	ENSG00000100554.7	4.48500996540086	3.78261165453435	0.533109311903045	1.31755025692413	chr14	67761087	67826713	-	protein_coding	21.3278059164683	2660.1875
ATP6V1E1	ENSG00000131100.8	5.97991791885189	5.78226689272287	0.505002532347686	0.391386207926862	chr22	18074901	18111584	-	protein_coding	64.3041722774506	4061.89583333333
ATP6V1E2	ENSG00000250565.2	1.43690889399535	1.57241210963427	0.421169982180515	-0.32173046839041	chr2	46717888	46769696	-	protein_coding	0.677753393227856	142.458333333333
ATP6V1F	ENSG00000128524.4	6.73407381236916	6.09779809504523	0.580351739799259	1.09636221224048	chr7	128502879	128505898	+	protein_coding	111.494972864787	2783.58333333333
ATP6V1G1	ENSG00000136888.6	6.11413178200977	5.63066331776933	0.440548063570609	1.09742501265801	chr9	117350025	117360653	+	protein_coding	73.6999464829763	2908.9375
ATP6V1H	ENSG00000047249.12	4.12887068079177	3.83355507355971	0.49050884539383	0.602059697812273	chr8	54628116	54756118	-	protein_coding	15.8453731536865	1941.45833333333
ATP7A	ENSG00000165240.13	2.1231878056091	1.93700900536717	0.383045374017944	0.486048945818112	chrX	77166193	77305892	+	protein_coding	2.10722478106618	681.895833333333
ATP7B	ENSG00000123191.9	2.49613841943193	1.85025696332391	0.541970825053955	1.1917273518251	chr13	52506808	52585630	-	protein_coding	3.51581837236881	923
ATP8A1	ENSG00000124406.12	3.88796474973157	2.64245410548835	0.947536344997367	1.31447268573818	chr4	42410389	42659122	-	protein_coding	13.241959353288	5053.91666666667
ATP8B1	ENSG00000081923.6	1.53803877812252	2.58452754664192	1.10960747424133	-0.943116185509582	chr18	55313657	55470333	-	protein_coding	0.861441775535543	220.0625
ATP8B2	ENSG00000143515.12	2.4373992729837	3.27391621399192	0.936488305102722	-0.893248678547531	chr1	154298028	154323783	+	protein_coding	3.38870043928425	945.270833333333
ATP9A	ENSG00000054793.9	3.4700362704966	3.30113802046123	0.863361376118427	0.19562868424195	chr20	50213052	50385173	-	protein_coding	8.77448796729247	2728.95833333333
ATP9B	ENSG00000166377.15	2.52744179213889	2.35984096584926	0.303804097197496	0.551674015708472	chr18	76829284	77138283	+	protein_coding	3.64902913570404	1123.14583333333
ATPAF1	ENSG00000123472.8	4.03742803066227	3.62551869268252	0.593157404015248	0.694435128334268	chr1	47098408	47139539	-	protein_coding	15.0175254146258	2541.77083333333
ATPAF2	ENSG00000171953.11	3.12734880639155	2.52815878484991	0.31493621092004	1.90257582572418	chr17	17880722	17942523	-	protein_coding	6.8083434899648	908.208333333333
ATPIF1	ENSG00000130770.13	4.95854558332278	4.94342003153799	0.572656189831174	0.0264129717854773	chr1	28562619	28573417	+	protein_coding	33.8442060550054	2232.08333333333
ATR	ENSG00000175054.10	2.22207090179966	2.299019483405	0.373891418568601	-0.205804620763771	chr3	142168076	142297668	-	protein_coding	2.56888875116905	962.5625
ATRAID	ENSG00000138085.12	6.52237858914133	5.63136473374506	0.557521709358713	1.59816889717381	chr2	27435154	27440046	+	protein_coding	94.2161316871643	4049.8125
ATRIP	ENSG00000164053.13	2.32153682404686	2.34478482719564	0.500704315756185	-0.0464306026874807	chr3	48488113	48506444	+	protein_coding	3.03377042959134	341.5
ATRN	ENSG00000088812.13	3.89651597942884	3.12088866200038	0.455076908381315	1.70438733133554	chr20	3451686	3631769	+	protein_coding	12.2749213079612	3948.75
ATRNL1	ENSG00000107518.12	2.47937774541152	1.41128240121515	0.524837393383998	2.03509764673893	chr10	116853123	117708503	+	protein_coding	3.52728062992295	1318.04166666667
ATRX	ENSG00000085224.16	2.44359944159322	2.85711939736821	0.411274234751502	-1.0054603980355	chrX	76760355	77041702	-	protein_coding	4.06937989468376	1910.45833333333
ATXN1	ENSG00000124788.13	2.02046205920769	2.31580848805606	0.277363608001797	-1.06483482449671	chr6	16299342	16761722	-	protein_coding	2.08698615804315	1268.1875
ATXN10	ENSG00000130638.11	5.24897237766066	4.22533707424131	0.465789934359506	2.19763294118177	chr22	46067677	46241187	+	protein_coding	36.9964998960495	5979.1875
ATXN1L	ENSG00000224470.3	3.25226259953122	3.01185191410991	0.347831780303114	0.691169407268657	chr16	71879893	71917113	+	protein_coding	6.80537447333336	2022.1875
ATXN2	ENSG00000204842.10	3.05466737146436	3.23007942757917	0.405304650911296	-0.432790632232843	chr12	111890017	112037480	-	protein_coding	6.21761453151703	1679.0625
ATXN2L	ENSG00000168488.14	4.49250877461096	5.14187260279926	0.625090310243915	-1.03883201762463	chr16	28834368	28848558	+	protein_coding	20.262539456288	3715.14583333333
ATXN3	ENSG00000066427.17	1.83554300979946	2.08781000293902	0.30832768806085	-0.818178201011201	chr14	92524895	92572965	-	protein_coding	1.57879928002755	459.645833333333
ATXN7	ENSG00000163635.13	2.38305692611437	2.74313189253504	0.336659839544209	-1.06955129221283	chr3	63850232	63989138	+	protein_coding	3.16894720494747	975.875
ATXN7L1	ENSG00000146776.10	1.44808569251261	1.79982650728856	0.339809593996303	-1.03511148887625	chr7	105245513	105517050	-	protein_coding	0.71645028454562	222.4375
ATXN7L2	ENSG00000162650.11	2.11702332294132	2.37532260306419	0.57505763779961	-0.449171114588138	chr1	110026100	110035356	+	protein_coding	2.42897909382979	341.354166666667
ATXN7L3	ENSG00000087152.11	3.89292163720104	4.06936317166576	0.436086777917983	-0.404601889805309	chr17	42269172	42277481	-	protein_coding	12.4114507486423	2151.1875
ATXN7L3B	ENSG00000253719.2	5.52272074628618	4.66026524466918	0.489036067015676	1.76358260624846	chr12	74931550	74935223	+	protein_coding	41.7367425958316	5301.375
AUH	ENSG00000148090.7	2.82824581360032	2.99412927967518	0.479014723786826	-0.346301392916452	chr9	93976096	94124195	-	protein_coding	5.1443002919356	523.625
AUP1	ENSG00000115307.12	5.68657968983526	6.2566615191928	0.356072646404035	-1.60102674303902	chr2	74753771	74756503	-	protein_coding	53.7111887931824	2585.125
AURKA	ENSG00000087586.13	1.59084852139214	1.72673155632015	0.731524644750723	-0.185753188088846	chr20	54944444	54967393	-	protein_coding	1.09970489889383	118.75
AURKAIP1	ENSG00000175756.9	5.33955815540559	5.22936109194101	0.461329980331794	0.238868203157595	chr1	1309109	1310875	-	protein_coding	44.6976575056712	2383.9375
AURKC	ENSG00000105146.8	1.34644935368078	1.6418132567115	0.71984390550917	-0.4103165988768	chr19	57742376	57746916	+	protein_coding	0.661319913653036	43.1041666666667
AUTS2	ENSG00000158321.11	2.3164715967161	2.61918871653632	0.556413135583099	-0.544050994595916	chr7	69063904	70258054	+	protein_coding	3.02746093521516	1080.14583333333
AVEN	ENSG00000169857.3	3.11934125580843	2.95661091363087	0.44188220823033	0.368266336925555	chr15	34158427	34331377	-	protein_coding	6.97256566087405	472.541666666667
AVIL	ENSG00000135407.6	1.31447877439223	1.86372558879355	0.372064902765454	-1.47621237670882	chr12	58191370	58212487	-	protein_coding	0.580960710843404	83.2083333333333
AVL9	ENSG00000105778.13	2.42877933029703	2.22915410449708	0.242171191895247	0.824314503462063	chr7	32535037	33078516	+	protein_coding	3.37416759878397	1907.5
AVPI1	ENSG00000119986.6	4.58668262929946	3.94220640698974	0.918620379406191	0.701569698166636	chr10	99437180	99447080	-	protein_coding	23.6077077786128	1208.89583333333
AXIN1	ENSG00000103126.10	3.43840119155337	3.52331620822992	0.384823477947387	-0.220659657070504	chr16	337439	402673	-	protein_coding	9.07113977273306	1240.66666666667
AXIN2	ENSG00000168646.8	3.03474390789191	2.56996394054466	0.665508399447163	0.698383322785026	chr17	63524680	63557765	-	protein_coding	6.04272149751584	1173.54166666667
AXL	ENSG00000167601.7	4.34336778816367	3.58124415736305	1.21330025887836	0.628140994138717	chr19	41725107	41767671	+	protein_coding	17.1555446585019	3152.29166666667
AZGP1	ENSG00000160862.8	1.41976083076333	3.15616645874784	2.6043633286209	-0.666729410947434	chr7	99564342	99573780	-	protein_coding	0.919636971006791	59.75
AZI1	ENSG00000141577.9	2.76511867339962	2.68297746093384	0.470827541831016	0.174461358284897	chr17	79163392	79196799	-	protein_coding	5.30450450380643	763.9375
AZI2	ENSG00000163512.9	3.83197825468317	3.21943015611243	0.443313346093772	1.38174973518881	chr3	28356493	28390618	-	protein_coding	11.374081492424	1030.33333333333
AZIN1	ENSG00000155096.9	4.63524950457544	4.26876886254787	0.410826081584275	0.892057876691544	chr8	103838584	103906092	-	protein_coding	21.1190621356169	4067.125
B2M	ENSG00000166710.13	7.7244048268668	8.4019244629339	1.16388486777304	-0.582119120908808	chr15	45003674	45011075	+	protein_coding	211.780780156453	13346.7708333333
B3GALNT1	ENSG00000169255.9	3.04410938613063	2.24942959236494	0.666558341869346	1.19221341006255	chr3	160801670	160823172	-	protein_coding	6.10386915504933	925
B3GALNT2	ENSG00000162885.8	2.15975612914168	1.89329291985538	0.339474249250829	0.784929077461231	chr1	235613237	235667781	-	protein_coding	2.27224000108739	539.625
B3GALT1	ENSG00000172318.4	1.62802402282289	1.20029751122798	0.290503682263168	1.47236175549551	chr2	168675181	168730551	+	protein_coding	1.13438279119631	231.25
B3GALT5	ENSG00000183778.13	1.58158542718081	1.23023026917844	0.366669333831472	0.958234369727407	chr21	40928368	41045064	+	protein_coding	1.04323759799202	537.5
B3GALT6	ENSG00000176022.3	4.29200438159299	2.95346887997947	0.368924543602431	3.62820941253501	chr1	1167628	1170421	+	protein_coding	18.4046111504237	1742.91666666667
B3GALTL	ENSG00000187676.7	2.15367483162712	2.04198263185244	0.378265118172098	0.29527491277655	chr13	31774072	31906413	+	protein_coding	2.63531073431174	460.375
B3GAT1	ENSG00000109956.8	2.92078352727668	1.72949039996215	1.19627432987315	0.995836070009845	chr11	134248399	134281812	-	protein_coding	5.79185806711515	1810.89583333333
B3GAT3	ENSG00000149541.5	4.51234508766873	4.12134464503834	0.532544612268458	0.734211620252554	chr11	62382767	62389647	-	protein_coding	22.8663546641668	1837.9375
B3GNT1	ENSG00000174684.6	5.69080974568125	4.06619741527145	1.02654470115037	1.58260261690428	chr11	66112842	66115163	-	protein_coding	49.4517225424449	3492.70833333333
B3GNT2	ENSG00000170340.10	3.39120197704592	3.02555379245726	0.749326092784849	0.487969374227636	chr2	62423247	62451866	+	protein_coding	8.81494363645713	921
B3GNT7	ENSG00000156966.6	2.08588291139328	2.04772384803762	0.853765082845635	0.0446950386264013	chr2	232260253	232265875	+	protein_coding	2.21592822174231	305.8125
B3GNT9	ENSG00000237172.3	3.53013694193608	2.75468806828258	0.78767144236343	0.984482656025638	chr16	67182442	67185117	-	protein_coding	9.32589359084765	936.895833333333
B3GNTL1	ENSG00000175711.4	1.58934255216268	1.746091856787	0.265929203214342	-0.589439981505078	chr17	80901666	81009686	-	protein_coding	1.05358141412338	136.104166666667
B4GALNT4	ENSG00000182272.7	3.06914008006138	2.25110625673722	1.37356009355237	0.595557360150529	chr11	369803	382116	+	protein_coding	6.83299498260021	899.604166666667
B4GALT1	ENSG00000086062.8	5.33766768993372	4.50610855864503	0.885978760320361	0.938576824333804	chr9	33104079	33167354	-	protein_coding	37.8775159915288	6739.70833333333
B4GALT2	ENSG00000117411.12	3.51658511940373	3.57242269276418	0.552027722475238	-0.101149944263808	chr1	44444614	44456840	+	protein_coding	9.55800567070643	1275.45833333333
B4GALT3	ENSG00000158850.10	4.23382950493681	3.88062430693606	0.440290306359467	0.802209798624047	chr1	161141099	161146638	-	protein_coding	17.0121717850367	1714.25
B4GALT4	ENSG00000121578.8	2.4259144351755	2.3902079876508	0.344672697057083	0.103595230575478	chr3	118930578	118959950	-	protein_coding	3.44952010611693	916.8125
B4GALT5	ENSG00000158470.5	4.05744320154317	3.96291116177237	0.587558514263642	0.160889575209841	chr20	48249481	48330415	-	protein_coding	14.117717752854	2453.14583333333
B4GALT6	ENSG00000118276.7	2.39299731934403	1.71611361977551	0.640730618203068	1.05642477562075	chr18	29203131	29264686	-	protein_coding	3.25697360994915	518.541666666667
B4GALT7	ENSG00000027847.9	4.25839449510053	3.58914778531202	0.418301299970401	1.59991544333204	chr5	177027100	177037348	+	protein_coding	17.674560546875	1350.33333333333
B9D1	ENSG00000108641.10	3.41951433004978	2.28478841043181	0.736053755186111	1.54163457712548	chr17	19240866	19281495	-	protein_coding	8.96352041761081	994.729166666667
B9D2	ENSG00000123810.3	2.57025775493686	2.17420033791706	0.420319642103746	0.942276727867119	chr19	41860325	41870078	-	protein_coding	4.41559144854546	221.916666666667
BAALC	ENSG00000164929.12	1.94851633761831	1.96751060326168	1.23791731503602	-0.0153437272527502	chr8	104152937	104242533	+	protein_coding	2.00971168652177	304.541666666667
BABAM1	ENSG00000105393.11	5.04024049400165	4.77507047266012	0.259845693312034	1.02049034548786	chr19	17378158	17392058	+	protein_coding	32.5254114468893	2200.77083333333
BACE1	ENSG00000186318.12	4.58229534007083	3.49433467637113	0.883808482184072	1.23099142589254	chr11	117157161	117186975	-	protein_coding	20.770195265611	3904.5625
BACE2	ENSG00000182240.11	4.95228204389483	2.5990147193943	0.937979916073931	2.50886749723866	chr21	42539727	42654445	+	protein_coding	28.9165341854096	9136.83333333333
BACH1	ENSG00000156273.11	2.84971003216232	2.91038121481162	0.528854431988847	-0.114721895061254	chr21	30591181	31003071	+	protein_coding	5.00981085250775	1219.1875
BAD	ENSG00000002330.9	5.033373041418	4.36113824980049	0.411804754951249	1.63241143657286	chr11	64037301	64052141	-	protein_coding	33.9960300127665	1841.5
BAG1	ENSG00000107262.12	3.9701630419313	3.85373296144099	0.491808293774645	0.236738749557687	chr9	33247817	33264761	-	protein_coding	15.4294043779373	2767.5
BAG2	ENSG00000112208.10	2.29903490249605	2.52118676028339	0.866401017000521	-0.256407660457774	chr6	57037220	57053606	+	protein_coding	2.93341496338447	528.270833333333
BAG3	ENSG00000151929.5	3.539674302695	4.63489896172829	1.06753072932389	-1.02594204452263	chr10	121410881	121437331	+	protein_coding	9.55266305804252	953.041666666667
BAG4	ENSG00000156735.6	2.59350685041399	2.43169008625777	0.374197593009926	0.432436678319124	chr8	38034248	38070819	+	protein_coding	4.06499904145797	674.791666666667
BAG5	ENSG00000166170.9	3.51345657971981	3.33608780387865	0.606314563050191	0.292535899103057	chr14	104022880	104029168	-	protein_coding	9.06972552339236	1706.47916666667
BAG6	ENSG00000204463.8	5.23806276011252	5.43769378266868	0.45743905638286	-0.43641009610049	chr6	31606804	31620482	-	protein_coding	35.9897902011871	8928.79166666667
BAHD1	ENSG00000140320.7	3.53740816295084	3.23177356298304	0.495219598881816	0.617169838709745	chr15	40731919	40760441	+	protein_coding	9.47361531853676	1770.27083333333
BAI1	ENSG00000181790.6	1.57156564121876	1.67960356802621	0.689456296742118	-0.156700181458881	chr8	143530790	143626370	+	protein_coding	1.1737719392404	271.9375
BAI2	ENSG00000121753.8	2.67030641666718	1.7995422941659	0.855815725602294	1.01746684064313	chr1	32192717	32230494	-	protein_coding	4.31506180763245	1207.52083333333
BAIAP2	ENSG00000175866.11	4.66040662926061	3.16395040673326	1.03168960922892	1.45049073785457	chr17	79008949	79091094	+	protein_coding	23.3903786540031	5456.04166666667
BAIAP2-AS1	ENSG00000226137.3	3.4405575406923	2.50849409633687	0.649522866972553	1.43499712134816	chr17	79002932	79008501	-	lincRNA	8.85171279311181	1451.41666666667
BAIAP2L1	ENSG00000006453.9	3.22536754751455	2.79862851402906	1.19066377187183	0.358404314943263	chr7	97920962	98030380	-	protein_coding	7.4329687555631	1058.95833333333
BAIAP2L2	ENSG00000128298.12	1.59199477515025	2.01534263939939	0.82871254194941	-0.510850075049285	chr22	38480895	38506677	-	protein_coding	1.25002101808786	94.3333333333333
BAIAP3	ENSG00000007516.9	1.4266792297669	2.29279242657336	1.38783584785373	-0.624074668589874	chr16	1383601	1399240	+	protein_coding	0.69315326679498	126.979166666667
BAK1	ENSG00000030110.8	3.45277518086084	3.16524243395465	0.593510976250666	0.484460706561139	chr6	33540328	33548019	-	protein_coding	8.71523120005926	733.895833333333
BAMBI	ENSG00000095739.7	4.2712842852466	2.84100097240347	1.17940343480316	1.21271760844231	chr10	28966270	28971868	+	protein_coding	18.6100033720334	1146.95833333333
BANF1	ENSG00000175334.3	5.73657925118118	5.42799533878486	0.364875118845214	0.845724732815316	chr11	65769647	65771620	+	protein_coding	54.4132247765859	2623.91666666667
BANP	ENSG00000172530.15	1.77769381406844	2.00452019718712	0.26388582976951	-0.859562574151116	chr16	87982849	88110924	+	protein_coding	1.44442720338702	380.375
BAP1	ENSG00000163930.5	4.74601332160718	4.65601412987946	0.479296257997768	0.187773616476141	chr3	52435028	52444366	-	protein_coding	24.450771689415	3595.52083333333
BARD1	ENSG00000138376.6	1.59455105036113	1.75401497685963	0.454559393889095	-0.350809880165846	chr2	215590369	215674428	-	protein_coding	0.991642644628883	221.125
BASP1	ENSG00000176788.7	5.63901590607309	4.18176085083116	1.70053612174593	0.856938606952837	chr5	17065706	17276943	+	protein_coding	47.8408150672913	3167.0625
BAX	ENSG00000087088.15	4.2273116544458	4.28168168347595	0.775439986394803	-0.070115070133193	chr19	49458116	49465055	+	protein_coding	17.9175026416779	1003.52083333333
BAZ1A	ENSG00000198604.6	1.70064205379894	2.9886578625991	0.792947447363801	-1.62433943520751	chr14	35221936	35331528	-	protein_coding	1.32418870677551	292.625
BAZ1B	ENSG00000009954.6	4.08434087397376	3.86044632456299	0.465189559535666	0.481297451374986	chr7	72854727	72936608	-	protein_coding	14.5184228122234	3472.97916666667
BAZ2A	ENSG00000076108.7	3.86197735674703	4.09789364817532	0.526641960272026	-0.447963339849398	chr12	56989379	57030600	-	protein_coding	12.1975404421489	4629.60416666667
BAZ2B	ENSG00000123636.13	1.98708358182442	2.34865258971893	0.341584594303175	-1.05850502020475	chr2	160175489	160472071	-	protein_coding	2.02070506786307	1109.20833333333
BBC3	ENSG00000105327.11	2.42579417399521	2.35787769871782	0.47239592573798	0.143770239278172	chr19	47724080	47736023	-	protein_coding	3.5295463030537	272.4375
BBIP1	ENSG00000214413.3	2.01890089473114	2.39193474351974	0.420482264494692	-0.887157153315094	chr10	112659764	112679032	-	protein_coding	2.0118422806263	359.916666666667
BBS1	ENSG00000174483.15	4.1810338820645	3.34140303498187	0.662600614052712	1.26717487016369	chr11	66278076	66301098	+	protein_coding	15.7528969049454	2657.54166666667
BBS10	ENSG00000179941.6	2.81423071675469	2.46450236171966	0.368276793141842	0.949634518242179	chr12	76738253	76742222	-	protein_coding	4.63991923381885	636.166666666667
BBS12	ENSG00000181004.5	2.17100689249189	1.7216532661017	0.398840709588251	1.12664935044892	chr4	123653856	123666098	+	protein_coding	2.39122740427653	299.166666666667
BBS2	ENSG00000125124.7	4.10147923671646	3.93948635160751	0.753827016423457	0.214893976442394	chr16	56500747	56554195	-	protein_coding	14.9807965755463	2036.39583333333
BBS4	ENSG00000140463.9	3.01561350731367	2.97311143903863	0.481677169079424	0.0882376641522541	chr15	72978526	73030817	+	protein_coding	6.22737609346708	772.833333333333
BBS5	ENSG00000163093.7	3.25945023105212	2.64161280714681	0.584978271755014	1.05617157719674	chr2	170335687	170363165	+	protein_coding	7.91002888480823	1029.91666666667
BBS7	ENSG00000138686.5	2.31839501487719	2.39928461311499	0.480848684956141	-0.168222563081745	chr4	122745594	122791652	-	protein_coding	2.90985606362422	464.270833333333
BBS9	ENSG00000122507.16	2.20803079940247	2.21104956140202	0.433255102047286	-0.00696763173771455	chr7	33168855	33645680	+	protein_coding	2.63477701942126	551.6875
BBX	ENSG00000114439.14	3.04502422017192	2.82197365742262	0.555274108591697	0.401694513210803	chr3	107241782	107530171	+	protein_coding	6.10011969506741	2650.8125
BCAM	ENSG00000187244.6	4.9147266360458	4.59254752707312	1.50111141158263	0.214627046658054	chr19	45312327	45324671	+	protein_coding	27.7177707950274	3294.14583333333
BCAN	ENSG00000132692.14	2.00393776782877	1.60246116637987	1.31863703769552	0.304463313233289	chr1	156611181	156629320	+	protein_coding	2.23392095366338	302.6875
BCAP29	ENSG00000075790.6	2.33966874661133	2.96260451636751	0.543813683186308	-1.14549484320859	chr7	107220502	107263762	+	protein_coding	3.12580082813899	890.083333333334
BCAP31	ENSG00000185825.11	6.16374752101458	5.79707821852984	0.495670199564909	0.739744497059942	chrX	152965946	152990152	-	protein_coding	74.585572163264	6170.52083333333
BCAR1	ENSG00000050820.12	4.71914998290248	3.55894664732293	0.700096396198613	1.65720512472171	chr16	75262927	75301951	-	protein_coding	24.072483877341	6706.3125
BCAR3	ENSG00000137936.12	3.33101463747104	2.57964373296775	0.578410472130937	1.2990271454373	chr1	94027346	94312706	-	protein_coding	8.19065488378207	1460.33333333333
BCAS2	ENSG00000116752.5	4.33530554593177	4.31299866381139	0.363469681503222	0.0613720573009568	chr1	115110177	115124260	-	protein_coding	18.0875223278999	816.520833333333
BCAS3	ENSG00000141376.16	2.34421829928583	2.27715853256957	0.278573802360611	0.240725316408068	chr17	58754813	59470199	+	protein_coding	3.10130761563778	960.416666666667
BCAS4	ENSG00000124243.13	4.11866268768425	2.09818213282197	0.827748032375499	2.44093670517565	chr20	49411430	49493714	+	protein_coding	16.4372292856375	1144.60416666667
BCAT1	ENSG00000060982.10	3.94605280041713	2.05852664089271	0.846728195906428	2.22919960460725	chr12	24964294	25102393	-	protein_coding	14.0414457221826	5073.22916666667
BCAT2	ENSG00000105552.10	3.47302839783446	3.82177778641045	0.605930097858446	-0.575560431489693	chr19	49298318	49314286	-	protein_coding	11.3709312876066	1184.25
BCCIP	ENSG00000107949.12	3.29699589647018	3.24923801046672	0.339974940548627	0.140474724185236	chr10	127512114	127542264	+	protein_coding	7.77896699309349	1196.33333333333
BCDIN3D	ENSG00000186666.4	2.40771593814445	2.10983543847565	0.253874007569854	1.17333988823899	chr12	50231572	50236912	-	protein_coding	3.44429399321477	138.229166666667
BCHE	ENSG00000114200.5	1.56017103125553	1.72052302105231	0.711787124308207	-0.225280823887655	chr3	165490691	165555260	-	protein_coding	1.0615463120242	125.541666666667
BCKDHA	ENSG00000248098.6	5.41392974554397	4.42458196949962	0.522818257963745	1.89233593313598	chr19	41903384	41930910	+	protein_coding	42.09557056427	3410.4375
BCKDHB	ENSG00000083123.10	2.96500360161781	2.79583925933446	0.444663576307865	0.380432199299876	chr6	80816363	81055987	+	protein_coding	5.8677442073822	870.979166666667
BCKDK	ENSG00000103507.9	4.44029465423263	4.20444964439047	0.360534862725919	0.654153132540349	chr16	31117427	31124110	+	protein_coding	20.0404104590416	2263.29166666667
BCL10	ENSG00000142867.8	2.53688168241281	2.60794472334397	0.540607049075887	-0.131450451955152	chr1	85731930	85742773	-	protein_coding	3.90469582378864	388.416666666667
BCL11B	ENSG00000127152.13	1.4873263111531	1.40243574590598	0.539913763893447	0.157229859514879	chr14	99635623	99737861	-	protein_coding	0.951282504325112	278.395833333333
BCL2	ENSG00000171791.10	1.84411627851619	2.40291483294727	0.83530222088609	-0.668977695088975	chr18	60790578	60987361	-	protein_coding	1.58460427199801	458.375
BCL2L1	ENSG00000171552.8	5.41178563997833	4.93072056722888	0.571830880295957	0.841271588026972	chr20	30252254	30311792	-	protein_coding	41.2854470809301	4732.91666666667
BCL2L11	ENSG00000153094.17	2.23480749301906	2.4267823669471	0.547491244214968	-0.350644646752866	chr2	111876954	111926024	+	protein_coding	2.73040282850464	680.229166666667
BCL2L12	ENSG00000126453.5	3.26643097224807	2.93697793152875	0.62291347998003	0.528890530238449	chr19	50169132	50177173	+	protein_coding	8.18444200356802	384.916666666667
BCL2L13	ENSG00000099968.13	5.0990528953051	3.1053561913457	0.513822789832656	3.8801251003458	chr22	18111620	18213388	+	protein_coding	32.4899404843648	8227.875
BCL2L2	ENSG00000129473.5	2.87270269629945	4.5512618545873	0.8434207418319	-1.99018007861894	chr14	23768126	23780968	+	protein_coding	5.15646608670553	652.729166666667
BCL2L2-PABPN1	ENSG00000258643.1	1.40618417721568	1.93544446735387	0.521571063160905	-1.01474243400447	chr14	23788943	23789025	+	protein_coding	0.857304785400629	8.27083333333333
BCL3	ENSG00000069399.8	2.46236818738365	4.09241624920994	1.07332732981362	-1.51868681300545	chr19	45251092	45263301	+	protein_coding	3.76990402738253	366.104166666667
BCL6	ENSG00000113916.13	3.12126655075135	4.99046118708335	1.2483843902477	-1.49729093934051	chr3	187439164	187463515	-	protein_coding	6.83498907089234	1348.10416666667
BCL7A	ENSG00000110987.4	2.1131480252771	2.21401199070361	0.432615052405535	-0.233149459006718	chr12	122457327	122499948	+	protein_coding	2.26919420311848	472.125
BCL7B	ENSG00000106635.3	3.80884025328332	4.31210496900507	0.433443770484888	-1.16108420512942	chr7	72950685	72972332	-	protein_coding	12.402003188928	1032.89583333333
BCL7C	ENSG00000099385.7	2.88982695978937	2.92598739336021	0.421167025920608	-0.085857703346568	chr16	30844946	30905868	-	protein_coding	5.91525452832381	970.958333333333
BCL9	ENSG00000116128.5	3.06972658403037	2.63180639139816	0.449315481480752	0.974638557276067	chr1	147013181	147098017	+	protein_coding	5.97787411510944	1455.02083333333
BCL9L	ENSG00000186174.8	3.83349664942966	3.40283886090651	0.716296690182516	0.601228226272284	chr11	118768508	118796317	-	protein_coding	11.4250814219316	2999.02083333333
BCLAF1	ENSG00000029363.11	3.95411240463621	4.20719259869293	0.465182313035141	-0.54404517748208	chr6	136578000	136610989	-	protein_coding	13.3196720679601	3898.64583333333		1
BCMO1	ENSG00000135697.5	5.03836120163676	1.25089089895992	0.702382436585343	5.39231920588699	chr16	81272052	81324747	+	protein_coding	30.8983209133148	3229.79166666667
BCO2	ENSG00000197580.7	1.54644164894383	1.81178997798095	0.665905007872429	-0.3984777496792	chr11	112046189	112095422	+	protein_coding	1.06150104353825	168.020833333333
BCOR	ENSG00000183337.12	3.19919989958938	2.78968394437293	0.404103189347746	1.0133945141028	chrX	39909067	40036582	-	protein_coding	7.12917450070381	1966.1875
BCORL1	ENSG00000085185.11	1.83280584031588	2.15654659452337	0.363558704949836	-0.890477245627122	chrX	129115082	129192058	+	protein_coding	1.4954275675118	456.729166666667
BCR	ENSG00000186716.15	3.87862283779509	3.14813607829371	0.566073815764597	1.29044435400126	chr22	23521890	23660224	+	protein_coding	12.5223513146242	4671.79166666667
BCS1L	ENSG00000074582.8	3.15716383497389	3.76030547479064	0.414093651617211	-1.45653437926718	chr2	219523599	219528166	+	protein_coding	7.36180957158407	630.416666666667
BDH1	ENSG00000161267.7	2.57981393673329	2.58152092010014	0.936755983776896	-0.00182222840996888	chr3	197236653	197300194	-	protein_coding	4.26238409181436	814.416666666667
BDH2	ENSG00000164039.10	4.95922091357192	4.16557173175828	0.837676505653981	0.947441138025033	chr4	104000591	104021040	-	protein_coding	29.555114308993	1717.70833333333	1	1
BDNF	ENSG00000176697.14	1.41284347597051	1.17486442295614	0.213299786861083	1.11570225416757	chr11	27676439	27743605	-	protein_coding	0.70848231165049	219.4375
BDP1	ENSG00000145734.14	1.79310366275317	2.37482280610212	0.394794333285732	-1.47347389337511	chr5	70751441	70863649	+	protein_coding	1.60505758101742	696.166666666667
BECN1	ENSG00000126581.8	4.37628181960027	4.02448962854214	0.378936409158915	0.928367352820407	chr17	40963672	40985367	-	protein_coding	18.2939679125945	1657.29166666667
BEND3	ENSG00000178409.9	1.51631344993326	1.35524471515851	0.191315783797151	0.841899876622457	chr6	107386385	107436473	-	protein_coding	0.830803188805779	210.541666666667
BEND5	ENSG00000162373.8	2.48255263394018	2.22554486983734	0.621804039407597	0.413325980235989	chr1	49193194	49242641	-	protein_coding	3.64712011069059	249.020833333333
BEND7	ENSG00000165626.12	1.90553965634945	1.96026514880447	0.489284057631423	-0.111848100508209	chr10	13480483	13570974	-	protein_coding	1.67496685559551	619.083333333333
BEST1	ENSG00000167995.11	8.90019335287251	2.64066663648358	1.41375666986138	4.42758421574958	chr11	61717292	61732840	+	protein_coding	485.416560808818	57154.4166666667	1	1
BEST4	ENSG00000142959.4	1.61490761674063	1.40096357906286	0.60092645934555	0.356023660383943	chr1	45249256	45253377	-	protein_coding	1.18712009862065	96.2083333333333
BET1	ENSG00000105829.7	2.49152401615636	2.32968139701284	0.347548225818503	0.465669530501459	chr7	93592073	93633694	-	protein_coding	3.78417167812586	713.875
BET1L	ENSG00000177951.13	4.45603112197067	4.11600270699942	0.456044375534316	0.745603790361116	chr11	167783	207428	-	protein_coding	19.8536516825358	2528.27083333333
BEX1	ENSG00000133169.5	3.74050306594976	3.00622692024561	2.07182254276323	0.354410732844345	chrX	102317578	102319168	-	protein_coding	12.173318763574	365.541666666667
BEX2	ENSG00000133134.7	4.91659311979857	3.48025487865927	1.56800439992809	0.916029471094059	chrX	102564273	102565974	-	protein_coding	30.3314359982809	1170.77083333333
BEX4	ENSG00000102409.9	5.38848292705072	4.91101843017241	1.27201238146875	0.375361516785711	chrX	102470019	102472174	+	protein_coding	45.0536593198776	1857.91666666667
BEX5	ENSG00000184515.6	1.9982820370387	2.45603309369618	1.18119894024042	-0.387530873134978	chrX	101408679	101411029	-	protein_coding	2.13444008926551	76.0833333333333
BFAR	ENSG00000103429.6	4.450465905741	3.49544916922059	0.408929633584104	2.33540604076568	chr16	14726671	14763093	+	protein_coding	20.348693549633	2805.08333333333
BFSP1	ENSG00000125864.7	1.57402898743204	1.36071467928114	0.24073119232787	0.886109963931739	chr20	17474549	17549865	-	protein_coding	1.00560847173135	119.9375
BGLAP	ENSG00000242252.1	2.5173190239451	2.4940162317345	0.460873855030538	0.0505621917065602	chr1	156211752	156213112	+	protein_coding	4.94000524034103	94.875
BGN	ENSG00000182492.11	4.80351564281965	5.90150047459962	2.07443972627063	-0.529292231475872	chrX	152760396	152775012	+	protein_coding	33.2095098992189	2930.45833333333
BHLHA15	ENSG00000180535.3	1.7275596404836	1.58514063169251	1.19071561619564	0.119607912127769	chr7	97840738	97842291	+	protein_coding	1.32897406878571	50.1458333333333
BHLHB9	ENSG00000198908.7	2.01208356363281	1.73826389172635	0.411184276577176	0.665929335104481	chrX	101975615	102008468	+	protein_coding	2.07888643071055	427.5
BHLHE40	ENSG00000134107.4	6.47653843845253	5.69783454023547	1.07608878078663	0.723642799851343	chr3	5020800	5027008	+	protein_coding	83.2215280930201	9595.79166666667
BHLHE41	ENSG00000123095.5	4.81372472786621	3.00699596637047	1.08061433383501	1.67194595233974	chr12	26272958	26278060	-	protein_coding	30.6050466895104	4020.33333333333
BICC1	ENSG00000122870.7	1.69064051950805	2.15372044703777	0.800945640024687	-0.578166487697526	chr10	60272899	60591195	+	protein_coding	1.29417547769845	323.5625
BICD1	ENSG00000151746.9	1.74255585489411	1.72817500185866	0.527060213615632	0.0272850286626556	chr12	32259768	32536567	+	protein_coding	1.38078827162584	616
BICD2	ENSG00000185963.9	3.12378755109593	3.35434224958444	0.617011110911923	-0.373663771058765	chr9	95473644	95527094	-	protein_coding	6.45268050332864	1545.125
BID	ENSG00000015475.14	3.67349668708623	3.06130857281175	0.713279849698496	0.858271987542133	chr22	18216905	18257536	-	protein_coding	11.487068961064	545.520833333333
BIK	ENSG00000100290.2	1.47228691343249	1.75153715738367	0.78911967720071	-0.353875656658039	chr22	43506753	43525718	+	protein_coding	0.896022374586513	29.0208333333333
BIN1	ENSG00000136717.10	5.44639756821733	4.66689321817774	1.22592960450724	0.635847561861357	chr2	127805602	127864931	-	protein_coding	43.977170308431	4730.9375
BIN3	ENSG00000147439.7	2.78870698007838	3.11841759493933	0.469958306959154	-0.701574182174443	chr8	22479027	22526661	-	protein_coding	4.95483448604743	364.6875
BIRC2	ENSG00000110330.4	3.0847314429309	3.64266182351065	0.310506496091845	-1.7968396397566	chr11	102217941	102249401	+	protein_coding	6.74526100357373	1101.16666666667
BIRC3	ENSG00000023445.9	1.37828372476116	2.27379255068308	0.958841598903377	-0.933948659451272	chr11	102188214	102210134	+	protein_coding	0.682433695842823	181.833333333333
BIRC6	ENSG00000115760.9	2.88638767450326	2.94853132112824	0.365142491737718	-0.170190125858087	chr2	32582095	32843966	+	protein_coding	5.09448203692834	3095.64583333333
BIRC7	ENSG00000101197.8	4.36955030706684	1.32851683074288	0.820833389790744	3.70481210212369	chr20	61867234	61871859	+	protein_coding	22.2258208145698	1193.04166666667
BIVM	ENSG00000134897.9	3.35705786393274	2.88000028365137	0.484190402737578	0.98526855878208	chr13	103451398	103493885	+	protein_coding	8.49829692641894	1503.54166666667
BLCAP	ENSG00000166619.8	4.38252879791906	4.49929263821831	0.651019164464571	-0.179355457830928	chr20	36120873	36156333	-	protein_coding	18.8511744737625	2590.02083333333
BLMH	ENSG00000108578.10	4.5521919894828	3.7622995704685	0.623960249124717	1.26593387979818	chr17	28575217	28619060	-	protein_coding	21.8793256282806	2214.54166666667
BLNK	ENSG00000095585.12	1.59953987267069	2.37202160953513	1.28754717131904	-0.599963833614778	chr10	97951457	98031344	-	protein_coding	1.15789054582516	95.0625
BLOC1S1	ENSG00000135441.3	4.83335369242947	4.76734634559797	0.347147951039724	0.190141830403447	chr12	56109827	56113871	+	protein_coding	30.8199585278829	1574.10416666667
BLOC1S2	ENSG00000196072.7	3.78474600089591	3.7212953080497	0.494813193301916	0.128231610848532	chr10	102033712	102046469	-	protein_coding	11.7949314514796	919.875
BLOC1S3	ENSG00000189114.6	2.60903535001504	2.61529235807493	0.346414627446609	-0.0180621935800418	chr19	45682002	45685059	+	protein_coding	4.13070368270079	410.3125
BLOC1S4	ENSG00000186222.3	3.70947240065015	3.02889709789325	0.372411510013021	1.82748192378132	chr4	6717841	6719387	+	protein_coding	11.3454213440418	628.1875
BLOC1S5	ENSG00000188428.12	2.64484368526785	2.35319710531628	0.318431842633078	0.915883843587944	chr6	8013799	8064647	-	protein_coding	4.25796372195085	522.416666666667
BLOC1S6	ENSG00000104164.6	3.25127886893635	3.19177325836437	0.388265797414486	0.153259985732026	chr15	45879320	45908197	+	protein_coding	7.36748254795869	1772
BLVRA	ENSG00000106605.6	4.22907984671001	4.34177672468894	0.715692772450924	-0.157465440922362	chr7	43798278	43846939	+	protein_coding	17.8939515749614	778.083333333333
BLVRB	ENSG00000090013.5	5.17400408878454	4.81449783792824	0.82597998987137	0.435248135868623	chr19	40953695	40971747	-	protein_coding	38.5391863187154	1967.22916666667
BLZF1	ENSG00000117475.9	2.6979801459599	2.68916590690494	0.392094034119315	0.0224799111640482	chr1	169337207	169365778	+	protein_coding	4.3388494476676	620.020833333333
BMF	ENSG00000104081.9	5.10845304374095	2.29189815902733	0.873871012035399	3.22307851607683	chr15	40380090	40401093	-	protein_coding	34.511170844237	6738.02083333333
BMI1	ENSG00000168283.9	4.10592394767465	3.87278807360614	0.518904913829649	0.449284383044097	chr10	22610139	22620413	+	protein_coding	15.8625621696313	2087.54166666667
BMP1	ENSG00000168487.13	3.52015230611259	3.41518366903896	0.916562598021947	0.114524242315971	chr8	22022248	22069839	+	protein_coding	9.48227633535862	2123.39583333333
BMP2	ENSG00000125845.6	3.71531963988357	2.14213795765003	0.819662767624951	1.91930357748466	chr20	6748310	6760927	+	protein_coding	11.327427705129	1434.39583333333
BMP2K	ENSG00000138756.13	1.74645609860839	2.16014958463471	0.452259580751514	-0.914725754043494	chr4	79697495	79831991	+	protein_coding	1.25756390516957	185.083333333333
BMP4	ENSG00000125378.11	4.70573494913003	2.35640102440333	0.863041369285467	2.72215679147776	chr14	54416453	54425479	-	protein_coding	26.3546932935715	2890.39583333333	1	1
BMP6	ENSG00000153162.8	5.0195031781285	2.02138170172843	0.764571933813031	3.92130726202308	chr6	7727029	7881482	+	protein_coding	31.7641186018785	3320.14583333333
BMP7	ENSG00000101144.8	7.47020142827521	2.14039869889637	1.39225207618599	3.82818802754425	chr20	55743803	55841685	-	protein_coding	178.37502861023	28194.6666666667
BMP8B	ENSG00000116985.6	2.42101267693088	1.72289857317882	0.619253423570506	1.12734799224339	chr1	40222853	40254533	-	protein_coding	3.51170552521944	613.833333333333
BMPR1A	ENSG00000107779.7	2.13202403597608	2.26926823804434	0.497559847760268	-0.275834560779079	chr10	88516406	88692595	+	protein_coding	2.25391262769699	943.270833333333
BMPR1B	ENSG00000138696.6	2.10932984771477	1.5473244008266	0.593716776141205	0.946588456773721	chr4	95679118	96079599	+	protein_coding	2.38030380010605	563.958333333333
BMPR2	ENSG00000204217.8	2.85405890501646	2.96906017906049	0.524611937112505	-0.219212080222588	chr2	203241658	203432474	+	protein_coding	4.82488096753756	2193.5625
BMS1	ENSG00000165733.7	2.67056213471061	3.00208752544218	0.384744004723694	-0.86167786024284	chr10	43278248	43330385	+	protein_coding	4.37623814245065	1210.04166666667
BNC1	ENSG00000169594.8	4.04366232821451	1.46693389011834	0.928753887283791	2.77439316634464	chr15	83924654	83953466	-	protein_coding	12.7327943146229	2277.375
BNC2	ENSG00000173068.13	1.37781503222888	1.74027199370777	0.708570419337125	-0.511532730674773	chr9	16409500	16870841	-	protein_coding	0.601385851080219	348.145833333333
BNIP1	ENSG00000113734.13	2.47746345897252	2.3773034388503	0.294750452924457	0.33981294728624	chr5	172571580	172591390	+	protein_coding	3.92669005692005	338.083333333333
BNIP2	ENSG00000140299.7	3.14025167291647	3.48559568820165	0.407707692614842	-0.847038261825079	chr15	59951344	59981733	-	protein_coding	6.58910977840424	1633.10416666667
BNIP3	ENSG00000176171.7	4.81486646109799	4.40344112692354	0.841818634638559	0.488733935369701	chr10	133781577	133795435	-	protein_coding	27.017123401165	2090.58333333333
BNIP3L	ENSG00000104765.10	5.10844670357097	4.7215203531085	0.706029345889625	0.548031541061417	chr8	26240469	26270645	+	protein_coding	33.006100277106	4364.9375
BOC	ENSG00000144857.10	3.91356359477681	2.76292706897644	1.03553053937093	1.11115653479362	chr3	112929849	113005776	+	protein_coding	13.5733858346939	3389.1875
BOD1	ENSG00000145919.6	4.63053526639156	4.36433913031012	0.59604670533964	0.44660281433778	chr5	173034516	173043663	-	protein_coding	24.1118333737055	1567.3125
BOD1L1	ENSG00000038219.8	1.89615289901207	2.70414842386756	0.418813175222121	-1.92925049319896	chr4	13570361	13629347	-	protein_coding	2.07151932020982	1095.27083333333
BOK	ENSG00000176720.3	3.88498787736124	3.69560261589859	1.14691996756623	0.165125088775391	chr2	242498135	242513546	+	protein_coding	13.5877276559671	1361.41666666667
BOLA1	ENSG00000178096.8	2.80193190738363	3.0678537458855	0.288808976044803	-0.920753371808694	chr1	149859466	149872351	+	protein_coding	5.31016661723455	270.708333333333
BOLA2	ENSG00000183336.7	1.6517999424358	1.37779170537804	0.168881351309044	1.62248960547651	chr16	29464913	29466285	-	protein_coding	1.15030798936884	0.1875
BOLA3	ENSG00000163170.7	4.06672957791663	3.79453866184542	0.590468494701279	0.460974494852461	chr2	74362524	74375121	-	protein_coding	15.2409715354443	331.375
BOP1	ENSG00000170727.7	1.52330634070898	1.45551014129421	0.20266823464979	0.334518132710443	chr8	145486054	145515082	-	protein_coding	0.930014188090961	120.041666666667
BORA	ENSG00000136122.11	1.53119923828322	1.84682401012615	0.507779448245815	-0.621578468631007	chr13	73302060	73329539	+	protein_coding	0.904425010085106	61.9791666666667
BPGM	ENSG00000172331.7	2.80150973666452	3.00849898621466	0.43459020213284	-0.476286047256236	chr7	134331559	134364565	+	protein_coding	5.13433678944906	454.375
BPHL	ENSG00000137274.8	2.35910213325225	2.33848356847863	0.4549072780643	0.0453247634580571	chr6	3118607	3153812	+	protein_coding	3.06054588158925	342.979166666667
BPIFB4	ENSG00000186191.7	1.30040614671625	1.0696919820907	0.252288342987213	0.91448602774817	chr20	31667449	31699557	+	protein_coding	1.1954135914954	99.1458333333333
BPIFC	ENSG00000184459.4	1.65608792434037	1.15834941290801	0.619731954334458	0.80315127846987	chr22	32809833	32860471	-	protein_coding	1.62342938540193	134.270833333333
BPNT1	ENSG00000162813.13	3.33205019638955	2.93910152108739	0.443728312902966	0.885561420977176	chr1	220230823	220263804	-	protein_coding	8.05331737796466	854.1875
BPTF	ENSG00000171634.12	2.76217161498267	3.04058128564593	0.447298078026584	-0.622425367646492	chr17	65821639	65980494	+	protein_coding	5.03462831924359	2448.8125
BRAF	ENSG00000157764.8	2.25687683662244	2.66129655573906	0.401646237201172	-1.00690528544415	chr7	140419126	140624564	-	protein_coding	2.80080179373423	901.229166666667
BRAP	ENSG00000089234.11	3.02649687189466	2.89313239341072	0.497738533572589	0.267940835375351	chr12	112079949	112123790	-	protein_coding	6.1413145562013	915.541666666667
BRAT1	ENSG00000106009.11	4.03452968617711	4.1893731945646	0.519306798113953	-0.298173466917568	chr7	2577510	2595361	-	protein_coding	14.9231721858184	1662.375
BRCA1	ENSG00000012048.15	1.39998372248001	1.57309694518176	0.442926960455346	-0.390839208622085	chr17	41196311	41277500	-	protein_coding	0.630030485801399	176.9375
BRCC3	ENSG00000185515.10	2.83648878007897	2.68167221988602	0.44001647232108	0.351842646654315	chrX	154299694	154351349	+	protein_coding	4.86160477995873	564.3125
BRD1	ENSG00000100425.14	3.08859622611265	3.49412002823211	0.571196459581995	-0.70995503441359	chr22	50166930	50221160	-	protein_coding	6.68786534667015	1380.77083333333
BRD2	ENSG00000204256.8	3.81622317242975	5.5106482079123	0.529870548861145	-3.19780942557459	chr6	32936436	32949282	+	protein_coding	11.3882974485556	6391.25
BRD3	ENSG00000169925.12	3.94079825807967	2.93388308300541	0.384021972834465	2.62202490040406	chr9	136896707	136933657	-	protein_coding	12.4599273949861	2613.58333333333
BRD4	ENSG00000141867.13	3.4894848626375	3.68037292244764	0.35552124024097	-0.536924487776768	chr19	15347646	15443356	-	protein_coding	9.40471312403679	3467.60416666667
BRD7	ENSG00000166164.11	3.60740120913487	3.5300320633562	0.353767291442943	0.21870067598138	chr16	50347397	50402845	-	protein_coding	10.1473660568396	1938.125
BRD8	ENSG00000112983.13	3.33188320569197	3.79414021953325	0.566939411772835	-0.815355228869684	chr5	137475454	137514675	-	protein_coding	8.1122130950292	1694.83333333333
BRD9	ENSG00000028310.13	3.04863831351507	3.38579580044095	0.366144245493999	-0.920832407104989	chr5	863850	892757	-	protein_coding	6.29806067546209	1072.58333333333
BRE	ENSG00000158019.16	4.31379618453409	3.94802719619059	0.779163447201094	0.469438074459753	chr2	28112807	28561768	+	protein_coding	18.4972254435221	1484.25
BRF1	ENSG00000185024.11	2.16618055561082	1.96852830814317	0.2721050407221	0.726382160885847	chr14	105675622	105781926	-	protein_coding	2.51853851477305	2086.04166666667
BRF2	ENSG00000104221.8	3.43637598693875	2.64460916670434	0.361234134672119	2.19183832378707	chr8	37702414	37707422	-	protein_coding	8.53649281462034	419.333333333333
BRI3	ENSG00000164713.5	5.57893598687674	5.23457226902255	0.60366886746866	0.570451345781995	chr7	97881690	97937000	+	protein_coding	53.174515247345	2779.125
BRI3BP	ENSG00000184992.10	2.35303832158394	2.04641733407815	0.624116544189467	0.491288030032909	chr12	125478245	125515777	+	protein_coding	3.17502724379301	784.666666666667
BRICD5	ENSG00000182685.3	1.6948364120549	2.7684816072782	0.856964819652734	-1.25284629030439	chr16	2259417	2261951	-	protein_coding	1.57109185432394	107.5
BRINP1	ENSG00000078725.8	1.39383576384131	1.39138652190852	0.809249519468097	0.00302655963811289	chr9	121915735	122131745	-	protein_coding	0.659273151308298	92.2916666666667
BRIX1	ENSG00000113460.8	3.25338629631002	3.62639768869475	0.598958818103356	-0.622766342377096	chr5	34915480	34926101	+	protein_coding	7.44263097643852	394.770833333333
BRK1	ENSG00000254999.2	6.82613050304997	6.50435280446407	0.409015969433797	0.786711822111349	chr3	10157275	10168874	+	protein_coding	116.167482535044	4287.41666666667
BRMS1	ENSG00000174744.9	4.41961391324403	4.21235206736851	0.424397735895155	0.488366992435406	chr11	66104803	66112596	-	protein_coding	21.7560982902845	1273.3125
BRMS1L	ENSG00000100916.9	2.31906106695299	2.35120570616008	0.363144395443041	-0.0885175142738208	chr14	36299000	36401531	+	protein_coding	2.92757702370485	352.5
BROX	ENSG00000162819.7	2.96730737518265	3.16607154545862	0.298761306592254	-0.665294219466102	chr1	222886079	222908538	+	protein_coding	6.20736167828242	1053.04166666667
BRPF1	ENSG00000156983.11	2.66111941186701	2.80795783334981	0.418378215118352	-0.350970524221161	chr3	9773412	9789702	+	protein_coding	4.33995011945566	882.604166666667
BRPF3	ENSG00000096070.15	3.17669967662397	3.24302988843332	0.424980676993778	-0.156078182844814	chr6	36164520	36200567	+	protein_coding	6.69250935316086	1657.64583333333
BRSK1	ENSG00000160469.12	2.08653059188994	2.39928702754408	1.31630397649926	-0.237601983461234	chr19	55793439	55823901	+	protein_coding	2.31099535524845	301.916666666667
BRWD1	ENSG00000185658.9	2.61597918523475	2.55231511630077	0.308177652330928	0.206582367191284	chr21	40556101	40693485	-	protein_coding	3.76443690558275	2660.3125
BRWD3	ENSG00000165288.10	1.8181000052517	2.03201039214446	0.332141046435225	-0.644034783380746	chrX	79926352	80065187	-	protein_coding	1.5237143697838	759.5625
BSCL2	ENSG00000168000.10	4.92834107891698	4.36488825703984	0.924062841860623	0.609755956361813	chr11	62457746	62477317	-	protein_coding	30.0989116827647	3379.72916666667
BSDC1	ENSG00000160058.14	3.57652558129707	4.32476099385864	0.38816151868364	-1.92763933709618	chr1	32830703	32860049	-	protein_coding	9.82575744390488	1776
BSG	ENSG00000172270.14	9.61322416685969	7.38141039617422	0.727411016907295	3.06816052934473	chr19	571296	583493	+	protein_coding	830.652006785075	41834.8541666667
BSPRY	ENSG00000119411.10	1.95736762204018	2.38787312389663	1.28996611554675	-0.333733961433539	chr9	116111820	116133513	+	protein_coding	1.98719987645745	160.541666666667
BST2	ENSG00000130303.8	2.85835711015538	5.28355195812365	1.59339111206695	-1.52203362351024	chr19	17513747	17516457	-	protein_coding	6.65173018351197	234.583333333333
BTAF1	ENSG00000095564.9	3.06703676701506	3.74841697318068	0.727062154190709	-0.937169129541705	chr10	93683525	93790082	+	protein_coding	6.28714749962091	1835.85416666667
BTBD1	ENSG00000064726.5	3.36188090503997	4.09735018502724	0.633396946197221	-1.16115065663464	chr15	83685173	83736086	-	protein_coding	8.26846246918043	1113.25
BTBD10	ENSG00000148925.6	3.27934520626615	3.18573127948806	0.484447482116481	0.19323854542314	chr11	13409547	13484844	-	protein_coding	7.58453861872355	871.208333333333
BTBD11	ENSG00000151136.10	1.36453330257996	1.47883754195942	0.660292482288582	-0.173111526248613	chr12	107712189	108053419	+	protein_coding	0.566146784306814	163.0625
BTBD19	ENSG00000222009.4	2.69129252237933	2.15255521471829	0.664416774685991	0.810842423290185	chr1	45274153	45279801	+	protein_coding	4.48547023162246	394.208333333333
BTBD2	ENSG00000133243.4	5.1472781078135	4.79642205622239	0.450636711904809	0.778578491992058	chr19	1985446	2034880	-	protein_coding	34.4393571615219	4323.375
BTBD3	ENSG00000132640.10	2.90836513817692	3.01968947804596	0.756290208564891	-0.147197912399643	chr20	11871370	11907257	+	protein_coding	5.38957657168309	1215.5625
BTBD6	ENSG00000184887.9	4.39924945572538	4.83261764802048	0.643025519531678	-0.67395177816695	chr14	105715248	105717430	+	protein_coding	20.130199432373	1302.97916666667
BTBD7	ENSG00000011114.10	2.67457965345409	2.50956635201888	0.328147765388705	0.502862791827158	chr14	93703895	93799438	-	protein_coding	3.90962567925453	1431.72916666667
BTBD9	ENSG00000183826.12	2.30537722024407	2.06746004523106	0.266829837147674	0.891643818983146	chr6	38136226	38607924	-	protein_coding	2.7796536013484	979.041666666667
BTC	ENSG00000174808.7	4.04809969165493	1.80093351741088	0.848300197939716	2.64902233867419	chr4	75669968	75719896	-	protein_coding	15.607813735803	1608.41666666667
BTD	ENSG00000169814.8	4.46386702466693	2.60602948270777	0.53784548633285	3.45422168479336	chr3	15642847	15687329	+	protein_coding	21.1085313161214	2499.41666666667
BTF3	ENSG00000145741.11	8.17855908411894	7.68705793163202	0.591006088149557	0.831634668985926	chr5	72794232	72801460	+	protein_coding	303.446318626404	9476.58333333333
BTF3L4	ENSG00000134717.13	3.59431330341207	3.01876419630732	0.344037028064229	1.67292779600834	chr1	52521843	52556388	+	protein_coding	10.1881666183472	1961.95833333333
BTG1	ENSG00000133639.3	5.36500998859533	6.09260228773269	0.872129548927207	-0.834270894768289	chr12	92536285	92539348	-	protein_coding	38.0923664569855	2585.45833333333
BTG2	ENSG00000159388.5	3.66888615362568	5.64442422374035	1.29007655146495	-1.53133398779424	chr1	203274618	203278730	+	protein_coding	10.9061018625895	1065.10416666667
BTG3	ENSG00000154640.10	3.80145189539757	3.60688024897859	0.833778151666155	0.233361411581917	chr21	18965970	18985265	-	protein_coding	12.0158816774686	820.020833333333
BTN2A1	ENSG00000112763.11	3.08811996076667	3.67152834286133	0.568620008393285	-1.02600748036138	chr6	26458149	26476849	+	protein_coding	6.47878896693389	896.333333333334
BTN2A2	ENSG00000124508.12	3.06503540551604	2.1796873800406	0.547369208167842	1.61746041294299	chr6	26383323	26395102	+	protein_coding	6.35443337758382	1308.85416666667
BTN3A1	ENSG00000026950.12	2.39495290257948	3.25071860382878	0.7513929550777	-1.13890567574033	chr6	26402464	26415444	+	protein_coding	3.25487350175778	531
BTN3A2	ENSG00000186470.9	2.28158437630385	3.12527435477065	0.814140277350958	-1.03629558927117	chr6	26365386	26378546	+	protein_coding	2.78481771548589	433.3125
BTN3A3	ENSG00000111801.11	2.01719737774261	2.97155212420474	0.741846682026459	-1.2864581989572	chr6	26440699	26453643	+	protein_coding	1.98879209409158	233.75
BTRC	ENSG00000166167.13	3.2470893050328	2.69922098272792	0.427242945232554	1.28233439175143	chr10	103113819	103317078	+	protein_coding	7.24600932002068	1768
BUB1B	ENSG00000156970.8	1.43811925987125	1.50361333339026	0.893744701481477	-0.0732805166961563	chr15	40453223	40513337	+	protein_coding	0.717237938350687	109.9375
BUB3	ENSG00000154473.13	4.08721905601009	4.34859935790048	0.511208121365913	-0.511299196875041	chr10	124913792	124924886	+	protein_coding	15.0366301238537	1763.52083333333
BUD13	ENSG00000137656.7	3.11197665106182	3.28164501362801	0.421813438446117	-0.402235555109916	chr11	116618885	116643704	-	protein_coding	6.98637663324674	554.166666666667
BUD31	ENSG00000106245.5	4.58340982995854	4.15769649581016	0.435080735018611	0.978469741093392	chr7	99006452	99013883	+	protein_coding	23.3403588334719	1176.79166666667
BVES	ENSG00000112276.9	2.16213712293825	1.93848922107504	0.794879549228201	0.281360744631505	chr6	105544696	105585049	-	protein_coding	2.52771746491392	541.4375
BYSL	ENSG00000112578.5	3.45056818464819	2.80477919231949	0.468455019121735	1.37855069530353	chr6	41888925	41900784	+	protein_coding	9.15841068327427	709.041666666667
BZRAP1	ENSG00000005379.11	2.72113482314346	2.96124448543315	0.968169814102209	-0.248003665051614	chr17	56378591	56406152	-	protein_coding	4.91665348907312	1440.8125
BZW1	ENSG00000082153.13	4.64485302258896	4.30536775250951	0.532420459785377	0.637626266684596	chr2	201675316	201688569	+	protein_coding	21.6505407094956	2776.54166666667
BZW2	ENSG00000136261.10	5.46657515214597	4.02099284578769	0.964523098946296	1.49875343362696	chr7	16685755	16746148	+	protein_coding	42.2662790218989	3264.25
C10orf10	ENSG00000165507.8	2.12908786333738	5.15951034755646	1.57692932603626	-1.92172371594883	chr10	45466428	45474258	-	protein_coding	2.78626756866773	241.229166666667
C10orf107	ENSG00000183346.6	2.39077725689301	1.39771688122786	0.574024473145984	1.72999658049875	chr10	63422718	63526524	+	protein_coding	3.64533892770608	232.416666666667
C10orf118	ENSG00000165813.12	1.80004037037836	2.39244723251762	0.384155674908223	-1.54210103047624	chr10	115880620	115933979	-	protein_coding	1.61486988328397	549.666666666667
C10orf12	ENSG00000155640.5	1.41468939380459	1.4160091483411	0.150035921285638	-0.00879625709098405	chr10	98741040	98745582	+	protein_coding	0.619911556442579	111.416666666667
C10orf137	ENSG00000107938.13	2.33960605910206	2.61649988317736	0.515450389979508	-0.537188116370052	chr10	127408135	127452712	+	protein_coding	2.94095796098312	641.333333333333
C10orf2	ENSG00000107815.3	2.63791794599168	2.25813028263873	0.422189077726355	0.899567713589949	chr10	102747272	102754158	+	protein_coding	4.32871382931868	582.833333333333
C10orf25	ENSG00000165511.4	1.56182843012349	1.45490699136152	0.277944134655728	0.384686796483043	chr10	45493145	45495864	-	protein_coding	1.01791279017925	103.395833333333
C10orf32	ENSG00000166275.11	3.57333048319616	3.67659651732456	0.536166381196169	-0.192600725726261	chr10	104613979	104624718	+	protein_coding	10.1097827156385	861.583333333334
C10orf35	ENSG00000171224.7	3.13557046334186	2.32802461000402	0.911814873182847	0.885646721816417	chr10	71390006	71393352	+	protein_coding	6.73900925119718	328.4375
C10orf54	ENSG00000107738.15	2.75150721782789	3.86633378846242	1.31428785983207	-0.848236223362035	chr10	73507315	73533255	-	protein_coding	5.05727819104989	934.479166666667
C10orf76	ENSG00000120029.8	3.08553379422207	3.24593616244181	0.318540384602701	-0.503554261792597	chr10	103605355	103815950	-	protein_coding	6.39689372976621	1114.22916666667
C10orf88	ENSG00000119965.8	2.30975843447228	2.2561355844732	0.376892571040734	0.142276219058927	chr10	124690418	124713896	-	protein_coding	2.98305020232995	352.375
C10orf90	ENSG00000154493.13	1.35360122226694	1.17513693193972	0.431723953178586	0.413375929255879	chr10	128113565	128359079	-	protein_coding	0.595336216967553	120.145833333333
C11orf1	ENSG00000137720.3	2.21873766655837	2.24870995599931	0.426504797554475	-0.0702742140599299	chr11	111749658	111756699	+	protein_coding	2.81173021097978	299.770833333333
C11orf21	ENSG00000110665.7	1.5694368660316	1.45235991982636	0.684290488051983	0.171092464749186	chr11	2316874	2324279	-	protein_coding	1.09480177921553	174.291666666667
C11orf24	ENSG00000171067.6	3.55647973519725	3.50488538212572	0.564897575691652	0.0913339962706603	chr11	68028802	68039469	-	protein_coding	10.2089279592037	1094.8125
C11orf30	ENSG00000158636.12	2.24233976841518	2.3139334104001	0.310343680469029	-0.230691476870807	chr11	76156065	76264069	+	protein_coding	2.60404735679428	835.041666666667
C11orf31	ENSG00000211450.5	5.41796850939532	5.33669640164387	0.494627636205802	0.164309678235675	chr11	57508824	57510510	+	protein_coding	45.6266810099284	1808.875
C11orf35	ENSG00000185522.4	1.82572887063101	2.28072774300134	0.884744583683912	-0.514271441454667	chr11	554916	560779	-	protein_coding	1.66334771737456	96.75
C11orf45	ENSG00000174370.5	1.37411504139319	1.33423181014042	0.235869196227685	0.169090461538176	chr11	128769459	128775930	-	protein_coding	0.595447532211741	81
C11orf48	ENSG00000162194.8	3.32034322102209	3.59669302130956	0.37480627464592	-0.737313697719035	chr11	62430286	62438755	-	protein_coding	8.97648653388024	712.3125
C11orf49	ENSG00000149179.9	3.66737694693394	2.80704557679925	0.571754283703378	1.50472221137048	chr11	46958239	47185847	+	protein_coding	11.0279438495636	1660.72916666667
C11orf54	ENSG00000182919.10	3.03385439574564	2.71510944174378	0.499897391430079	0.637620758712118	chr11	93475128	93497915	+	protein_coding	6.09411379694939	1377.85416666667
C11orf57	ENSG00000150776.13	2.84706312490504	2.77861956204718	0.33109372534042	0.206719601186909	chr11	111944998	111955523	+	protein_coding	5.35395292937756	922.8125
C11orf58	ENSG00000110696.5	5.40054552472931	5.05783868129264	0.4206035171375	0.814797854685154	chr11	16634678	16778428	+	protein_coding	39.8751447995504	3891.85416666667
C11orf63	ENSG00000109944.6	2.18976027320968	1.67819984960245	0.568839629295156	0.899305177174623	chr11	122753390	122830506	+	protein_coding	2.53037270903587	363.354166666667
C11orf68	ENSG00000175573.6	4.80741241200279	4.63084444923691	0.519552655203447	0.339846136859288	chr11	65684278	65686588	-	protein_coding	27.8244030872981	1709.04166666667
C11orf70	ENSG00000137691.8	1.63202031314721	1.49354594520142	0.562177560416896	0.246317849903326	chr11	101918173	101955291	+	protein_coding	1.22048858615259	106.875
C11orf73	ENSG00000149196.11	3.25679471458026	3.513186197184	0.384703395477425	-0.6664653486761	chr11	86013252	86056969	+	protein_coding	7.54442349076271	619.854166666667
C11orf74	ENSG00000166352.11	4.8721573880213	3.00213000937945	0.795443497203187	2.35092421424896	chr11	36616050	36694823	+	protein_coding	29.1077805161476	1264.20833333333
C11orf80	ENSG00000173715.11	3.36048905271731	2.55580015097583	0.799230612288094	1.00682942991606	chr11	66511921	66610882	+	protein_coding	8.74886907140414	870.166666666667
C11orf83	ENSG00000204922.4	2.64828828935361	2.41676485725058	0.25014091678342	0.925572013888025	chr11	62439241	62441159	+	protein_coding	4.92558945715427	572.625
C11orf84	ENSG00000168005.4	2.75476152780792	2.91013907491836	0.642125308089751	-0.241973872004314	chr11	63580859	63595190	+	protein_coding	4.77500275770823	503.270833333333
C11orf95	ENSG00000188070.8	3.67939196080133	2.88170712983632	0.656097961479273	1.21580141655448	chr11	63527363	63533776	-	lincRNA	10.8670046627522	2226.27083333333
C12orf10	ENSG00000139637.9	5.30468242935565	4.5835301621723	0.504015388617697	1.43081398598001	chr12	53693469	53700961	+	protein_coding	41.34095231692	1833.10416666667
C12orf23	ENSG00000151135.5	3.62060334082689	3.40089105008667	0.700263315102754	0.313756676955123	chr12	107349496	107372556	+	protein_coding	11.2704407572746	1707.89583333333
C12orf29	ENSG00000133641.13	1.97216299160472	2.6982889678233	0.462405985558585	-1.57032131697306	chr12	88427908	88443937	+	protein_coding	1.96282703181108	203.083333333333
C12orf39	ENSG00000134548.5	1.41143441888009	1.63055287411387	0.930169086644969	-0.235568412646483	chr12	21679240	21690311	+	protein_coding	0.754867588480313	69.5
C12orf4	ENSG00000047621.7	2.52001220327703	2.37904037018641	0.339304283225677	0.415473190466212	chr12	4596893	4647674	-	protein_coding	3.69940268496672	610.291666666667
C12orf43	ENSG00000157895.7	3.03850875347642	2.63743013557292	0.30754367070925	1.3041354971752	chr12	121440315	121454305	-	protein_coding	6.47449271877607	678.1875
C12orf44	ENSG00000123395.10	3.28925665186043	3.17380815596888	0.340192787457971	0.339361973997795	chr12	52463029	52471278	+	protein_coding	8.08089300990105	614.770833333333
C12orf45	ENSG00000151131.5	2.31976043074256	2.42882709075203	0.406378448239674	-0.26838691983278	chr12	105380087	105443515	+	protein_coding	3.12458397448063	155.729166666667
C12orf49	ENSG00000111412.4	3.74981621065945	2.68298694892107	0.604760073641252	1.76405372681932	chr12	117153592	117175875	-	protein_coding	10.4639875342449	1256.54166666667
C12orf5	ENSG00000078237.4	3.11023677295966	2.56969104758081	0.524337189149279	1.03091242918676	chr12	4430370	4462338	+	protein_coding	6.57269698381424	366.9375
C12orf52	ENSG00000139405.11	4.02316783317746	3.25925887501148	0.403229103375847	1.89447872628861	chr12	113623330	113630173	+	protein_coding	14.34484765927	1043.14583333333
C12orf57	ENSG00000111678.6	4.96257488150754	5.18414527109057	0.627778231915722	-0.352943728085145	chr12	7052595	7055166	+	protein_coding	40.75412718455	1383.4375
C12orf60	ENSG00000182993.3	1.35779062188501	1.30730051118267	0.347906329949346	0.145125587998615	chr12	14956505	15059520	+	protein_coding	0.580697624012828	99.1458333333333
C12orf65	ENSG00000130921.3	2.20854870951401	2.31297631911364	0.365125693857173	-0.286004549546938	chr12	123717462	123742506	+	protein_coding	2.6782240519921	446.458333333333
C12orf66	ENSG00000174206.8	1.59717138088257	1.71062016044312	0.218378776600459	-0.519504602629571	chr12	64580095	64616076	-	protein_coding	1.00676941064497	174.125
C12orf73	ENSG00000204954.5	2.30185238162858	2.01368733780067	0.267507220038148	1.07722342517266	chr12	104343979	104359486	-	protein_coding	2.93232393761476	299.895833333333
C12orf75	ENSG00000235162.4	2.84922258986907	3.06622151061366	1.28870770977295	-0.168384901478409	chr12	105629067	105789875	+	protein_coding	5.20551774650812	386.833333333333
C12orf76	ENSG00000174456.9	2.12144256801415	2.12803022325706	0.577463829164932	-0.0114079097429104	chr12	110465871	110511491	-	protein_coding	2.40003741780917	530.75
C14orf1	ENSG00000133935.6	4.4652711224092	3.72036744395779	0.664340480151572	1.12126793520312	chr14	76116133	76127532	-	protein_coding	20.5497807860375	1802.72916666667
C14orf119	ENSG00000179933.4	4.23638648423195	3.60244986571811	0.430541598851589	1.47241664964496	chr14	23563973	23569665	+	protein_coding	16.9715689818064	1768.33333333333
C14orf132	ENSG00000227051.4	3.63768978006096	2.60057786101306	1.16309113883887	0.891685857123161	chr14	96505660	96560417	+	protein_coding	10.1807553072771	3003.9375
C14orf142	ENSG00000170270.4	3.06734836596792	2.84549749489424	0.37704499600704	0.588393622573183	chr14	93669238	93673400	-	protein_coding	7.01778960724672	268.791666666667
C14orf159	ENSG00000133943.16	3.29314823950397	3.32457029200168	0.462580375560675	-0.0679277681411162	chr14	91526980	91691976	+	protein_coding	8.27980460723241	2056.89583333333
C14orf166	ENSG00000087302.4	6.40838538988581	6.04803114937063	0.531464897439726	0.678039588787795	chr14	52456192	52471420	+	protein_coding	92.9870155652364	2909.16666666667
C14orf180	ENSG00000184601.6	2.94900304503721	1.39961228158979	0.803128560600481	1.92919395406506	chr14	105046020	105056852	+	protein_coding	6.47252814720074	832.375
C14orf2	ENSG00000156411.5	4.6647384381607	4.33669207173688	0.421181577190369	0.778871594081014	chr14	104378624	104394606	-	protein_coding	27.3840485413869	2094.66666666667
C14orf28	ENSG00000179476.3	1.75595577463743	2.02096330807183	0.360722893274787	-0.734656819334505	chr14	45366497	45376460	+	protein_coding	1.48403895646334	161.708333333333
C14orf37	ENSG00000139971.11	3.86532807546215	1.47695291069487	0.517672412305473	4.61368059798774	chr14	58466452	58764857	-	protein_coding	12.4692554920912	3435.14583333333
C14orf79	ENSG00000140104.9	2.44744512438784	2.13567308785728	0.614444331628063	0.507404854243612	chr14	105452111	105465864	+	protein_coding	3.55772380034129	634.979166666667
C14orf80	ENSG00000185347.13	1.80740386125725	2.00066660292743	0.348597587327451	-0.554400686338206	chr14	105956191	105965912	+	protein_coding	1.67848811919491	197.625
C14orf93	ENSG00000100802.10	2.54528957015609	2.25283381835252	0.30090835688941	0.971909703096248	chr14	23456109	23479375	-	protein_coding	3.93605277935664	452.625
C15orf37	ENSG00000259642.1	1.30937808032181	1.73838655742535	0.336493320561793	-1.27493905789063	chr15	80215112	80215506	+	protein_coding	0.580237225241338	1.10416666666667
C15orf38	ENSG00000242498.3	2.5571071643915	2.70270786894578	0.564019340192321	-0.258148425379588	chr15	90443158	90456188	-	protein_coding	3.92327942947547	556.145833333333
C15orf39	ENSG00000167173.14	2.06360076884879	2.9954319142051	0.988986664899645	-0.942207997769986	chr15	75487983	75504510	+	protein_coding	2.28170152505239	501.625
C15orf40	ENSG00000169609.9	2.4503726733212	2.64446399990981	0.296464295913514	-0.65468702054168	chr15	83657192	83680393	-	protein_coding	3.61624696850777	315.6875
C15orf41	ENSG00000186073.7	2.39565136261198	2.0559170289836	0.394403157807422	0.86138847243779	chr15	36871811	37102449	+	protein_coding	3.15598605076472	483.041666666667
C15orf52	ENSG00000188549.8	3.70006340785532	3.29460929569441	1.03417725263768	0.392054757660544	chr15	40623652	40633168	-	protein_coding	11.4611079494158	2455.375
C15orf56	ENSG00000176753.3	1.51870808324034	1.19977618962638	0.246262148624801	1.29509100523554	chr15	40542864	40545170	-	protein_coding	0.861629692837596	72.9375
C15orf57	ENSG00000128891.11	1.72555440141086	1.75938842149895	0.2252588521079	-0.150200623733502	chr15	40820881	40857256	-	protein_coding	1.29340010198454	501
C15orf59	ENSG00000205363.4	1.63514114971576	2.53887221136692	1.04849551895843	-0.861931257988515	chr15	74032140	74045088	-	protein_coding	1.18960395641625	97.75
C15orf61	ENSG00000189227.4	2.36131312673788	2.44508446413532	0.491528526621594	-0.170430265712593	chr15	67813405	67819628	+	protein_coding	3.36206512401501	262.041666666667
C15orf62	ENSG00000188277.8	1.46214652662787	1.92433984108534	0.61098874189789	-0.756467808263992	chr15	41062487	41064643	+	protein_coding	0.769428812588255	9.0625
C15orf65	ENSG00000261652.2	1.48843896270027	1.73079109020239	0.464880552457357	-0.521321286126176	chr15	55700745	55710962	+	protein_coding	0.829580760871371	24.5
C16orf13	ENSG00000130731.11	5.07693568546284	4.86436597089456	0.362641636707377	0.586170183044383	chr16	684428	686358	-	protein_coding	38.0184438625972	1452.91666666667
C16orf45	ENSG00000166780.6	3.38509767882547	3.53399378248766	1.00336582152733	-0.148396627100117	chr16	15528151	15718872	+	protein_coding	9.08114866415659	1177.3125
C16orf46	ENSG00000166455.9	1.64697441789533	1.64489600384267	0.515113034270288	0.00403486985259508	chr16	81087101	81110872	-	protein_coding	1.17558875307441	110.5
C16orf52	ENSG00000185716.7	2.10050706152624	2.4175615367292	0.400661690806147	-0.791327153252506	chr16	22018958	22098855	+	protein_coding	2.32348016028603	537.916666666667
C16orf58	ENSG00000140688.12	5.05970150556728	4.77130016887867	0.647604102994047	0.445335870102204	chr16	31500791	31520630	-	protein_coding	32.2313509583473	3289.1875
C16orf59	ENSG00000162062.10	1.45589534460778	1.40385263579155	0.438185876259328	0.118768567486707	chr16	2510080	2514950	+	protein_coding	0.820814497147997	64.125
C16orf62	ENSG00000103544.10	3.0745394084946	2.99660460328199	0.357899536573667	0.217756094234467	chr16	19566561	19712448	+	protein_coding	6.25725518663724	1627.22916666667
C16orf70	ENSG00000125149.7	2.87579630919655	3.04851816617614	0.406164807800629	-0.425250670817292	chr16	67143860	67182007	+	protein_coding	5.13106393565734	629.9375
C16orf71	ENSG00000166246.9	1.48626101859396	1.3434012805461	0.81704032979361	0.174850289316736	chr16	4784379	4797635	+	protein_coding	0.820172495519121	59.1041666666667
C16orf72	ENSG00000182831.7	3.12068570573518	3.23176840376994	0.341077822529682	-0.325681386174231	chr16	9185504	9215497	+	protein_coding	6.52161221206188	1408.97916666667
C16orf74	ENSG00000154102.6	1.99834276219011	1.57698839529921	0.493786708028845	0.853312493106412	chr16	85723689	85784735	-	protein_coding	2.16192096720139	165.5625
C16orf80	ENSG00000070761.3	4.62316830179305	3.8955763600934	0.570387572030812	1.27560973867143	chr16	58147495	58163354	-	protein_coding	23.7129951715469	1198.22916666667
C16orf86	ENSG00000159761.10	2.20804177333999	2.52087301287019	0.751035314829176	-0.416533328531103	chr16	67700718	67702661	+	protein_coding	2.87362029155095	143.354166666667
C16orf87	ENSG00000155330.5	1.86684869099484	1.61586120210216	0.321445191298927	0.780809592697487	chr16	46830518	46865323	-	protein_coding	1.70771384984255	467.625
C16orf91	ENSG00000174109.3	2.71116532634898	2.66892206451401	0.310657324797539	0.135980253684677	chr16	1469744	1479345	-	protein_coding	4.91656226913134	266.9375
C16orf93	ENSG00000196118.7	1.68824595157039	1.9216386489938	0.741946012357101	-0.314568302189454	chr16	30772518	30774031	-	protein_coding	1.20365710556507	35.2708333333333
C16orf95	ENSG00000260456.2	1.61389474424764	1.49357334926685	0.682619313986157	0.176264269872729	chr16	87117167	87351022	-	protein_coding	1.11914154017965	127.645833333333
C16orf96	ENSG00000205832.7	1.49022101210526	1.17519092745379	0.497683887512304	0.632992332193358	chr16	4606490	4650715	+	protein_coding	0.85846221074462	127.375
C17orf103	ENSG00000154035.6	3.66498775348888	2.78217206015694	0.640477848284863	1.37837037720513	chr17	21142182	21156722	-	protein_coding	10.4575828214486	1888.27083333333
C17orf107	ENSG00000205710.3	1.90524885874023	1.6001980996188	0.535098827609238	0.570083026502521	chr17	4802712	4806227	+	protein_coding	1.80613536015153	309.645833333333
C17orf49	ENSG00000258315.1	3.77346129700193	3.38816647633304	0.453857003824986	0.848934394361483	chr17	6917851	6919136	+	protein_coding	11.6184597611427	381.5
C17orf51	ENSG00000212719.6	1.99528155100632	2.0375843382089	0.570993232850735	-0.0740863197123781	chr17	21428050	21454943	-	protein_coding	1.92012141396602	632.6875
C17orf58	ENSG00000186665.8	2.66019892803715	2.46557920353799	0.411224196074415	0.473269146993335	chr17	65987216	65989765	-	protein_coding	4.35267523427804	277.833333333333
C17orf59	ENSG00000196544.6	2.76347175614831	3.14781421772711	0.338692133899074	-1.13478413907698	chr17	8091651	8093564	-	protein_coding	5.03112940490246	336.083333333333
C17orf62	ENSG00000178927.12	4.07852890445853	4.16617104853989	0.796938757352073	-0.10997349956044	chr17	80400521	80408705	-	protein_coding	15.441234211127	1889.625
C17orf67	ENSG00000214226.4	1.32062821482768	1.53992051995564	0.233127681143688	-0.940653225100294	chr17	54869273	54916134	-	protein_coding	0.527197388932109	56.6458333333333
C17orf70	ENSG00000185504.12	3.81259705962124	3.37082847991749	0.451921908967237	0.977533000587001	chr17	79506910	79520987	-	protein_coding	11.9151601791382	2271.375
C17orf75	ENSG00000108666.5	3.03262630078844	2.71634334986692	0.424704623107753	0.744712757320908	chr17	30651680	30677042	-	protein_coding	6.20881243546804	494.5
C17orf80	ENSG00000141219.11	2.87775915863665	2.69097776321568	0.418735205065023	0.446060883254284	chr17	71228533	71245091	+	protein_coding	5.4112487634023	949.229166666667
C17orf85	ENSG00000074356.12	3.06618644430146	3.29517611890756	0.364801114658531	-0.627711005818723	chr17	3714459	3749545	-	protein_coding	6.26630608737469	1046.1875
C17orf89	ENSG00000224877.3	3.48222757195765	3.59070738172799	0.414781170556324	-0.261535039367489	chr17	79213038	79215081	+	protein_coding	10.4295574625333	452.916666666667
C17orf96	ENSG00000179294.5	1.30493750843631	1.62969470785783	0.528628640705022	-0.614339016872781	chr17	36827960	36831187	-	protein_coding	0.517862849403173	58.9583333333333
C17orf97	ENSG00000187624.7	2.47363200332159	1.77126646667584	0.698778260281389	1.0051336404812	chr17	260117	273510	+	protein_coding	3.60113723079364	360.125
C18orf21	ENSG00000141428.12	3.13669185803445	2.89088833303257	0.355317916109701	0.691784775991945	chr18	33552045	33559241	+	protein_coding	7.25217448671659	426.479166666667
C18orf25	ENSG00000152242.6	2.56701843538869	2.9451616100424	0.418899553779023	-0.902706081308422	chr18	43753518	43846949	+	protein_coding	3.87111599495014	799.229166666667
C18orf32	ENSG00000177576.6	5.24344566987596	4.98358181408718	0.629254568200425	0.412970948358711	chr18	47008027	47013622	-	protein_coding	38.886336684227	1634.22916666667
C18orf8	ENSG00000141452.5	2.97577714279411	3.54251427110061	0.432517106223358	-1.31032303729006	chr18	21083472	21110576	+	protein_coding	5.88581583400567	517.1875
C19orf10	ENSG00000074842.3	5.78639385690956	5.24167926597084	0.740964199784911	0.735142927413813	chr19	4657556	4670382	-	protein_coding	57.2369345029195	2340
C19orf12	ENSG00000131943.13	3.24750736072483	3.14380569700889	0.426059776942499	0.243396981663298	chr19	30191720	30206364	-	protein_coding	7.38802095750968	896.833333333333
C19orf18	ENSG00000177025.3	1.38373567409224	1.6910473326726	0.506478144111268	-0.606761934652908	chr19	58469804	58485902	-	protein_coding	1.26970636014206	33.9583333333333
C19orf24	ENSG00000228300.9	3.95398616617061	3.51401392193554	0.444259166206727	0.990350402877989	chr19	1275025	1279248	+	protein_coding	16.245008846124	1163.08333333333
C19orf25	ENSG00000119559.11	3.34509274721714	2.7982341535628	0.347628492242806	1.57311211784211	chr19	1461152	1479555	-	protein_coding	8.39507183432579	1385
C19orf26	ENSG00000099625.8	1.47177894456977	1.47865360368179	0.569866292898132	-0.012063635273213	chr19	1228428	1238026	-	protein_coding	0.851591556643447	146.041666666667
C19orf33	ENSG00000167644.7	3.56781960319432	3.18670945667242	1.98349358099112	0.192140851966588	chr19	38794800	38795649	+	protein_coding	12.6009228428205	224.916666666667
C19orf38	ENSG00000214212.4	1.40823942298276	1.74094868122481	1.08803423534092	-0.305789328529535	chr19	10947250	10980466	+	protein_coding	0.698564377923807	34.5208333333333
C19orf40	ENSG00000131944.5	1.68695730196122	1.47521077186404	0.344050460004778	0.615451960431153	chr19	33463114	33469128	+	protein_coding	1.18682300051053	103.666666666667
C19orf43	ENSG00000123144.6	6.57021269319101	6.56599497497563	0.303956990110211	0.0138760362571392	chr19	12841453	12845589	-	protein_coding	102.933158636093	3502.47916666667
C19orf44	ENSG00000105072.4	2.1204817390083	2.12041758379284	0.471709759346151	0.000136005698830392	chr19	16607121	16632163	+	protein_coding	2.44456403454145	398.145833333333
C19orf47	ENSG00000160392.9	2.17733910875818	2.48762187439848	0.556275576540978	-0.55778606634089	chr19	40825442	40854362	-	protein_coding	2.52214311559995	395.541666666667
C19orf48	ENSG00000167747.9	3.91640867911481	3.31781255102212	0.839619420326753	0.712937449516989	chr19	51300960	51308186	-	protein_coding	14.534871160984	1551.66666666667
C19orf52	ENSG00000142444.6	2.93567869979411	2.97653365592774	0.279836889541183	-0.145995605513684	chr19	11039408	11044211	+	protein_coding	5.62922284503778	424.354166666667
C19orf53	ENSG00000104979.4	5.49599625731235	5.43859812886963	0.336651704515003	0.170497067660536	chr19	13885096	13889276	+	protein_coding	47.6987654765447	1611.60416666667
C19orf54	ENSG00000188493.10	3.34519589231541	2.68091904926054	0.465355971175947	1.42745958835826	chr19	41246765	41257458	-	protein_coding	8.25295158227285	1040.4375
C19orf55	ENSG00000167595.10	1.91208894432366	2.26581202798686	0.503374389150745	-0.702703775335059	chr19	36249043	36260766	+	protein_coding	1.68068352341652	332.520833333333
C19orf57	ENSG00000132016.7	1.5805190775926	1.50165382624298	0.454845061182364	0.173389266104395	chr19	13993160	14017013	-	protein_coding	1.02966390922666	136.9375
C19orf60	ENSG00000006015.13	4.47815279557461	5.03365341719484	0.397090074907846	-1.39892849688863	chr19	18699534	18703146	+	protein_coding	24.3233880201976	714.104166666667
C19orf66	ENSG00000130813.13	3.63314899889381	4.18092630880941	0.754367798365337	-0.726140897189136	chr19	10196805	10203921	+	protein_coding	10.9534345666568	839.520833333333
C19orf68	ENSG00000185453.8	2.05002827207248	1.98352713115636	0.308591308334392	0.215499073110829	chr19	48673948	48700877	+	protein_coding	2.11658811817567	214.479166666667
C19orf70	ENSG00000174917.4	4.50616205430423	4.70169977832049	0.46942139154101	-0.416550518446458	chr19	5678431	5680614	-	protein_coding	23.3692529996236	976.4375
C19orf71	ENSG00000183397.5	1.81378767347624	2.711204354167	0.857820633232785	-1.04615888907773	chr19	3539151	3544028	+	protein_coding	1.57388534458975	6.625
C19orf77	ENSG00000095932.5	1.29460866417248	1.6607056088771	1.34697526674465	-0.27179188344668	chr19	3474404	3480540	-	protein_coding	0.565685863529022	20.6875
C19orf81	ENSG00000235034.2	1.53819761294155	1.28095382500582	0.492160586735763	0.522682626095464	chr19	51152701	51162567	+	protein_coding	1.17914684178929	32.9166666666667
C19orf82	ENSG00000267106.1	2.22945390798078	1.74447645184551	0.263469636590396	1.84073376504191	chr19	9732178	9756165	+	protein_coding	2.78801981111368	256.645833333333
C1D	ENSG00000197223.7	2.64177892576825	2.73615435663245	0.253830363164927	-0.371805128777599	chr2	68268261	68338080	-	protein_coding	4.28826387226582	460.833333333333
C1GALT1	ENSG00000106392.6	3.85292482464295	2.4233570002024	0.4818675914031	2.96672332803692	chr7	7196564	7288282	+	protein_coding	12.4206535766522	3113.125
C1GALT1C1	ENSG00000171155.7	4.10819595151566	3.3010285045841	0.557573068228459	1.44764425135548	chrX	119759647	119764005	-	protein_coding	15.442821085453	959.583333333333
C1QBP	ENSG00000108561.4	6.15563229737055	5.19000949996101	0.575251601543727	1.67860948986187	chr17	5336196	5352128	-	protein_coding	76.2832229137421	3440.20833333333
C1QL1	ENSG00000131094.3	4.64303093933693	1.87715123829683	1.03894295403148	2.6622055525835	chr17	43037060	43045439	-	protein_coding	22.4970761934916	1078.08333333333
C1QL3	ENSG00000165985.8	1.2968812596625	1.22876304764006	0.277410558150676	0.245550178322489	chr10	16555741	16564004	-	protein_coding	0.500215694308281	4.39583333333333
C1QTNF1	ENSG00000173918.10	4.20907494654171	3.60062956872051	1.34642556694522	0.451896779709586	chr17	77018895	77045870	+	protein_coding	18.8580831686656	2898.79166666667
C1QTNF3	ENSG00000082196.16	1.51967793978523	2.0986411233518	0.563262870435674	-1.0278738648595	chr5	34019552	34043937	-	protein_coding	1.03374565051248	119.208333333333
C1QTNF4	ENSG00000172247.3	1.9063019726656	1.848667296939	0.936494044045684	0.0615430243182459	chr11	47611215	47616211	-	protein_coding	2.05297261973222	115.791666666667
C1QTNF5	ENSG00000223953.3	8.61056512382449	3.62526469487083	1.37950342882769	3.61383692477675	chr11	119209651	119211593	-	protein_coding	415.409155527751	15949.7291666667
C1QTNF6	ENSG00000133466.9	2.11883577857234	1.96823649900935	0.359927511483658	0.418415583021711	chr22	37576206	37595425	-	protein_coding	2.50219222158194	620.333333333333
C1R	ENSG00000159403.11	7.88745505439026	6.06926961155123	2.00568355781703	0.906516601660699	chr12	7187512	7245203	-	protein_coding	247.513079325358	18977.6458333333
C1RL	ENSG00000139178.6	3.99552805513511	3.82018686154865	1.05377309502172	0.16639368988904	chr12	7246235	7261869	-	protein_coding	14.1717360715071	2226.97916666667
C1S	ENSG00000182326.10	7.64257156291887	5.84836923764891	1.96112834661421	0.914882663527634	chr12	7150264	7178336	+	protein_coding	198.299916903178	23852.5833333333
C1orf109	ENSG00000116922.10	2.23965220290652	2.26285759820715	0.281781631545036	-0.0823524059158751	chr1	38147241	38157914	-	protein_coding	2.66787771011392	441.041666666667
C1orf112	ENSG00000000460.12	1.37613495681898	1.52868360892098	0.324363991302912	-0.470300823125393	chr1	169631244	169823221	+	protein_coding	0.597534500217686	128.520833333333
C1orf115	ENSG00000162817.6	1.31304642204671	3.21801199365606	1.00028436312512	-1.90442402364242	chr1	220863186	220872499	+	protein_coding	0.515831719773511	65.8125
C1orf122	ENSG00000197982.12	5.04638716208714	4.33572050875655	0.562794971966435	1.26274520692231	chr1	38272650	38275126	+	protein_coding	34.7074873050054	1935.97916666667
C1orf123	ENSG00000162384.9	4.65234914304406	4.75528136879661	0.488482675421948	-0.210718272994306	chr1	53679869	53686289	-	protein_coding	25.6396293242773	1135.39583333333
C1orf131	ENSG00000143633.8	1.77263654043227	2.0221511576329	0.235394266502761	-1.05998595848428	chr1	231359508	231376933	-	protein_coding	1.46632214759787	295
C1orf134	ENSG00000204377.3	1.70033446898419	1.54223956803173	0.285367982339361	0.554003639989472	chr1	16555367	16556038	-	protein_coding	1.64485421652595	76.2291666666667
C1orf145	ENSG00000162913.9	2.92217948404922	1.36949928655523	0.467326386551354	3.3224749172672	chr1	228391206	228401141	-	protein_coding	5.8238408168157	759.854166666667
C1orf159	ENSG00000131591.13	2.07390235894923	2.46537945011593	0.495585924618908	-0.789927783900909	chr1	1017197	1051741	-	protein_coding	2.39976822584867	383.479166666667
C1orf168	ENSG00000187889.8	3.57051048666925	1.35071702873291	0.622854404434296	3.56390424814038	chr1	57184476	57285369	-	protein_coding	10.3975162903468	1744.39583333333
C1orf174	ENSG00000198912.6	2.9780388222845	3.20263760979711	0.350176137744469	-0.641388042484232	chr1	3805688	3816849	-	protein_coding	5.94748804469903	554.041666666667
C1orf192	ENSG00000188931.3	2.00283190007695	2.04126953558133	0.601711546542381	-0.063880501754135	chr1	161334520	161337664	-	protein_coding	1.92441406349341	11.1666666666667
C1orf194	ENSG00000179902.8	1.25588214795983	1.42225989947723	1.14339763476211	-0.145511715661387	chr1	109648572	109656300	-	protein_coding	0.565382804139517	13.625
C1orf198	ENSG00000119280.12	4.47451756991455	3.95142168382976	1.13017574839982	0.462844727313809	chr1	230972864	231005335	-	protein_coding	20.1974010666212	3311.52083333333
C1orf204	ENSG00000188004.5	1.57294626130822	1.91507708836332	0.495039496815957	-0.691118242596099	chr1	159804263	159825137	-	protein_coding	1.03885314613581	62.1041666666667
C1orf21	ENSG00000116667.8	1.48181582542975	2.92777663255362	0.891315482794906	-1.62227722398556	chr1	184356191	184598154	+	protein_coding	0.868969079107046	345.645833333333
C1orf213	ENSG00000249087.3	1.68704812835171	2.25166046802416	0.535509068045048	-1.0543469258768	chr1	23695489	23698332	+	protein_coding	1.24765034889181	105.125
C1orf216	ENSG00000142686.7	2.61658688210411	2.95119591829809	0.618528578744394	-0.540975870303741	chr1	36179475	36185073	-	protein_coding	4.06912155449391	532.541666666667
C1orf226	ENSG00000239887.3	2.94064342801546	2.11090362495727	0.665665346593661	1.24648189560133	chr1	162348630	162356600	+	protein_coding	5.88084547718366	806.25
C1orf228	ENSG00000198520.6	1.80675518518257	1.68330647551652	0.599962450233233	0.205760726555563	chr1	45140384	45191263	+	protein_coding	1.80585725481311	189.583333333333
C1orf233	ENSG00000228594.1	3.33701921699634	2.11276962017865	0.852465506979132	1.43612801549712	chr1	1533391	1535476	-	protein_coding	9.38757530848185	633.375
C1orf27	ENSG00000157181.10	2.61268785858858	3.04075912661542	0.382940500440221	-1.11785321096812	chr1	186344889	186390510	+	protein_coding	4.17430883894364	603.875
C1orf35	ENSG00000143793.8	2.48109674576145	2.67770688919853	0.382580425400981	-0.513905391868963	chr1	228288426	228293112	-	protein_coding	3.79843641320864	501.791666666667
C1orf43	ENSG00000143612.14	5.60342425805542	5.633479117159	0.273078035779157	-0.110059598963454	chr1	154179181	154193104	-	protein_coding	47.7397712071737	4139.91666666667
C1orf50	ENSG00000164008.9	2.67654163135632	2.21719977411419	0.261046125185363	1.75961951902548	chr1	43232939	43263968	+	protein_coding	4.63911921282609	464.604166666667
C1orf51	ENSG00000159208.11	1.96482553355625	2.23050517498428	0.607071330478883	-0.437641555595212	chr1	150254952	150259505	+	protein_coding	2.09219380592306	205.770833333333
C1orf52	ENSG00000162642.9	2.54034149291009	2.82813218269162	0.303903611850127	-0.946980156074771	chr1	85715638	85725355	-	protein_coding	3.89862291018168	534.979166666667
C1orf53	ENSG00000203724.6	2.4957892739633	1.73316197087961	0.45333971774351	1.68224241828986	chr1	197871776	197876497	+	protein_coding	3.43538630753756	85.1458333333333
C1orf54	ENSG00000118292.4	1.74325794699701	2.84200398196916	0.726925056824999	-1.51149836514256	chr1	150240966	150253327	+	protein_coding	1.49735411256552	66.7083333333333
C1orf56	ENSG00000143443.9	2.9938689752918	2.55714082871719	0.834531233177732	0.523321511780485	chr1	151020215	151023446	+	protein_coding	6.21398509542148	409.5625
C1orf61	ENSG00000125462.12	1.35046379472391	1.4036050214336	1.09135847117774	-0.0486927330598706	chr1	156374043	156400493	-	protein_coding	0.68483202252537	262.1875
C1orf63	ENSG00000117616.13	3.06764543369287	4.40927338659283	0.591806567149895	-2.2670041655015	chr1	25568727	25664407	-	protein_coding	7.31248524288336	1527.4375
C1orf74	ENSG00000162757.3	1.79935240821553	1.67743523295632	0.355693535060487	0.34275904182088	chr1	209955668	209957904	-	protein_coding	1.45031275848548	86.2291666666667
C1orf85	ENSG00000198715.7	4.83499614508872	3.43455085459564	0.689097533901737	2.03228893094948	chr1	156259879	156265463	-	protein_coding	27.7179125746091	2531.625
C1orf86	ENSG00000162585.12	3.1863650890005	2.6970906128907	0.382435320276395	1.27936529438804	chr1	2115902	2139172	-	protein_coding	8.35424997409186	2057.5625
C1orf95	ENSG00000203685.5	1.59774688007869	1.85770025631053	0.826547991660765	-0.314504879153505	chr1	226736500	226796915	+	protein_coding	1.09744820774843	322.583333333333
C2	ENSG00000166278.10	1.72483613244684	2.26863226290454	1.15968274074617	-0.468918016411809	chr6	31865561	31913449	+	protein_coding	1.34335039618115	285.395833333333
C20orf112	ENSG00000197183.8	3.05943139131203	2.44582171862761	0.632903676984056	0.969515101584536	chr20	31030861	31172876	-	protein_coding	6.29148586591085	2242.10416666667
C20orf194	ENSG00000088854.11	1.75353931234159	2.82679167408215	0.639740290761956	-1.67763759331506	chr20	3229950	3388272	-	protein_coding	1.28913888335228	446.145833333333
C20orf196	ENSG00000171984.10	2.24182645891062	1.99487153811042	0.306147604465145	0.806653121560871	chr20	5731038	5844558	+	protein_coding	2.88890075931947	179.916666666667
C20orf24	ENSG00000101084.12	5.2942078257605	5.09931142665976	0.659183658658881	0.295663274628586	chr20	35234136	35240720	+	protein_coding	37.810729265213	1536.9375
C20orf27	ENSG00000101220.13	3.62162185162388	3.7557274211534	0.670562703410171	-0.199989604025878	chr20	3734154	3749034	-	protein_coding	10.8266164859136	936.208333333333
C20orf96	ENSG00000196476.7	3.30711206073523	3.02177824924938	0.71290265561532	0.400242318131875	chr20	251503	271390	-	protein_coding	8.32121821244558	622.75
C21orf119	ENSG00000256073.2	2.22112926952888	2.56168147107838	0.430379850514564	-0.79128286592026	chr21	33765438	33766254	+	protein_coding	2.87895921369394	78.4791666666667
C21orf2	ENSG00000160226.11	3.42426891568027	3.37971409871871	0.475998018687243	0.0936029462568653	chr21	45748826	45759258	-	protein_coding	9.44666823744774	972.729166666667
C21orf33	ENSG00000160221.12	4.76117163910583	5.23385200715422	0.435020279823169	-1.08657087950136	chr21	45553486	45565605	+	protein_coding	27.119176586469	2091.6875
C21orf58	ENSG00000160298.13	1.37994772256543	1.7540338738585	0.518580087396669	-0.721366208199435	chr21	47720094	47743789	-	protein_coding	0.624368380134304	117.875
C21orf59	ENSG00000159079.14	3.41123415771114	3.77601719907905	0.522994621819576	-0.697489087170312	chr21	33964388	33985176	-	protein_coding	8.98999107877413	976.6875
C21orf67	ENSG00000183250.7	1.79412690361915	1.4391044720691	0.288889770732486	1.22892005019727	chr21	46352728	46359828	-	protein_coding	1.45150414668024	154.979166666667
C21orf88	ENSG00000184809.8	1.95120376042626	1.15674681139304	0.252012493772606	3.15245064695116	chr21	40969073	40984748	-	protein_coding	1.99256033326189	217.9375
C21orf91	ENSG00000154642.6	2.13754087993758	2.15393427811479	0.54224549087711	-0.0302324287670748	chr21	19161283	19191703	-	protein_coding	2.39062518750628	538.25
C22orf23	ENSG00000128346.6	3.4556316203275	2.30849756603909	0.937158248459816	1.22405586908474	chr22	38339527	38349669	-	protein_coding	9.18974209825198	67.1666666666667
C22orf29	ENSG00000215012.4	2.86429972803646	2.39535342830073	0.423208879235282	1.10807292272104	chr22	19833660	19840009	-	protein_coding	5.35828612744808	1262.77083333333
C22orf31	ENSG00000100249.4	1.71783008901426	1.1685226290188	0.416908292462946	1.31757384040108	chr22	29454659	29457832	-	protein_coding	1.63155271857977	63.75
C22orf39	ENSG00000242259.4	3.51386490224605	3.33647990845591	0.483394498615512	0.366956997438294	chr22	19348759	19435415	-	protein_coding	9.67336341738701	1636.35416666667
C22orf43	ENSG00000189269.8	1.32469904823251	1.51410894177275	0.804353505935267	-0.235480907514671	chr22	23950638	23974508	-	protein_coding	0.514958982200672	29.7083333333333
C22orf46	ENSG00000184208.10	2.3376984227491	2.58653669001707	0.589720145186289	-0.421959923362226	chr22	42084942	42094140	+	protein_coding	3.23524329811335	438.8125
C2CD2	ENSG00000157617.12	2.29432548607806	3.04264651884389	0.950149833235774	-0.787582133459296	chr21	43305220	43373999	-	protein_coding	3.05045824249586	756.895833333333
C2CD2L	ENSG00000172375.8	2.12396782622069	2.77617382055329	0.473007082148838	-1.37885037866596	chr11	118973081	118989252	+	protein_coding	2.37162944426139	391.333333333333
C2CD3	ENSG00000168014.12	2.11101461799641	2.16943719943248	0.329042591220097	-0.17755324992865	chr11	73723762	73882143	-	protein_coding	2.21729906151692	907.291666666667
C2CD5	ENSG00000111731.8	2.9596962569121	3.38823403721764	0.570069523600252	-0.751728977895776	chr12	22601516	22697480	-	protein_coding	5.94351863861084	1145.08333333333
C2ORF15	ENSG00000273045.1	2.03306099451262	1.4838019835474	0.362110553016345	1.51682685409179	chr2	99758035	99767950	+	protein_coding	2.1931689803799	137.479166666667
C2orf16	ENSG00000221843.2	1.55792037979568	1.24117293917256	0.602856020299756	0.525411424879906	chr2	27799388	27805588	+	protein_coding	0.895021698748072	0.166666666666667
C2orf27A	ENSG00000197927.8	1.5054628729148	1.45387711023644	0.231149326891994	0.223170724189282	chr2	132479947	132524973	+	protein_coding	0.844148958722751	92.5208333333333
C2orf40	ENSG00000119147.5	2.82950405671542	2.91109236631632	1.30072853300666	-0.0627250863885601	chr2	106679701	106694615	+	protein_coding	6.36655002832413	376.479166666667
C2orf42	ENSG00000115998.3	2.40147444677032	2.34668933230464	0.524115171912741	0.104528770395534	chr2	70377011	70418203	-	protein_coding	3.26199102401733	406.0625
C2orf43	ENSG00000118961.10	2.92182712858072	2.31950180289994	0.446439582663407	1.34917545188841	chr2	20883787	21022882	-	protein_coding	5.57569639881452	877.1875
C2orf44	ENSG00000163026.7	2.33143570630712	2.08610140327703	0.308731736184278	0.794652036950458	chr2	24252209	24272445	-	protein_coding	2.98900312930346	423.979166666667
C2orf47	ENSG00000162972.6	3.05354986688799	3.12263574640527	0.391173664666733	-0.176611785908787	chr2	200820039	200873263	+	protein_coding	6.45520448684692	312.625
C2orf49	ENSG00000135974.5	2.37542847686999	2.74668389715558	0.316806322934794	-1.17186872044219	chr2	105953932	105965668	+	protein_coding	3.33585122476021	575.0625
C2orf68	ENSG00000168887.6	2.67169432477041	3.14257170127537	0.363282113698838	-1.29617550313892	chr2	85833776	85839189	-	protein_coding	4.59635176757972	777.916666666667
C2orf69	ENSG00000178074.5	2.42284113232337	2.50659573147648	0.382133166373361	-0.219176471772882	chr2	200775978	200820115	+	protein_coding	3.40817198405663	474.5625
C2orf71	ENSG00000179270.6	1.48081097343299	1.0597455889529	0.0952903806561431	4.4187606511879	chr2	29284355	29297127	-	protein_coding	0.891969501661758	243.958333333333
C2orf72	ENSG00000204128.5	2.06164518382514	1.80889494471151	1.146496692501	0.220454398836754	chr2	231902204	231914429	+	protein_coding	2.27603258813421	300.208333333333
C2orf76	ENSG00000186132.10	2.10446989338272	2.29963584498372	0.299959609511484	-0.650640770998618	chr2	120059800	120124404	-	protein_coding	2.44010881334543	138.645833333333
C2orf81	ENSG00000159239.7	2.18931939821181	1.93234169907497	0.65920766423465	0.389828142297445	chr2	74641303	74648718	-	protein_coding	2.70032685746749	266.979166666667
C3	ENSG00000125730.12	6.9293698297288	5.20504129850447	1.91987721139104	0.898145215221846	chr19	6677714	6730573	-	protein_coding	121.257392009099	23199.4375
C3orf14	ENSG00000114405.6	1.59704030829033	1.86299988495168	0.598469910139237	-0.444399245735648	chr3	62304647	62321888	+	protein_coding	1.03756380950411	144.8125
C3orf17	ENSG00000163608.10	3.51065432380689	3.20717213363571	0.316205709993409	0.959761891009198	chr3	112721286	112738708	-	protein_coding	9.40493603547414	1630.72916666667
C3orf18	ENSG00000088543.10	3.4624567902762	2.69639214967202	0.75073915046801	1.02041386828783	chr3	50595461	50608361	-	protein_coding	9.19121016065279	1080
C3orf33	ENSG00000174928.11	2.86426475251575	2.11264904063945	0.44133321836421	1.70305719261773	chr3	155480400	155524140	-	protein_coding	5.41830839713415	420.958333333333
C3orf38	ENSG00000179021.5	2.93483302346837	2.41673474770573	0.455939022978361	1.13633238141852	chr3	88199035	88217879	+	protein_coding	5.75062968830268	707.9375
C3orf52	ENSG00000114529.8	1.32225087986312	1.66144763588866	0.723467875192315	-0.468848400401162	chr3	111805181	111849851	+	protein_coding	0.535932227503509	119.708333333333
C3orf55	ENSG00000174899.6	2.17889755104762	1.35258103636681	0.424598126294827	1.94611436911297	chr3	157261034	157395538	+	protein_coding	2.56965711712837	303.0625
C3orf58	ENSG00000181744.4	3.54652160385536	2.45313282475636	0.487751074157672	2.24169425149343	chr3	143690639	143767561	+	protein_coding	9.29488248626391	1750.0625
C3orf62	ENSG00000188315.3	1.91979189708018	2.3604498987262	0.438695834607113	-1.0044727277629	chr3	49306218	49315263	-	protein_coding	2.01960757623116	267.916666666667
C4A	ENSG00000244731.3	3.78209857250323	2.07373973739253	0.959542313904228	1.78038926512751	chr6	31949800	31970458	+	protein_coding	11.759154304862	2956.625
C4B	ENSG00000224389.4	3.36404922907812	2.01532602077197	1.03253209360593	1.30622884911594	chr6	31982538	32003195	+	protein_coding	9.60426593820254	3035.27083333333
C4orf19	ENSG00000154274.10	2.21356535493927	1.57378542176665	0.651983177466332	0.981282884719307	chr4	37455562	37625117	+	protein_coding	2.60798021902641	282.479166666667
C4orf21	ENSG00000138658.11	1.31760541742316	1.52134202340001	0.310138393749385	-0.656921587533205	chr4	113460491	113558119	-	protein_coding	0.539121749500434	167.833333333333
C4orf27	ENSG00000056050.6	3.95800051244496	3.70656183502384	0.42175120011633	0.596177740221634	chr4	170650615	170679104	-	protein_coding	14.5070301294327	595.625
C4orf29	ENSG00000164074.10	1.94931355778877	2.12958938327774	0.238726744120793	-0.755155548880409	chr4	128886637	128960866	+	protein_coding	1.8089409271876	450.375
C4orf3	ENSG00000164096.10	4.89713971983596	5.59524144594503	0.601545605503896	-1.16051338372639	chr4	120218206	120225600	-	protein_coding	28.9934449593226	2321.4375
C4orf33	ENSG00000151470.8	1.39918896904908	1.69681836892635	0.304527452238084	-0.977348339829079	chr4	130014764	130037795	+	protein_coding	0.697090829412143	156.854166666667
C4orf36	ENSG00000163633.6	1.4237104893073	1.42814415173064	0.245117482616743	-0.0180879077902364	chr4	87797357	87857354	-	protein_coding	0.67872117087245	100.1875
C4orf46	ENSG00000205208.4	1.97085153366798	1.88525124065203	0.482774622793721	0.177309015375742	chr4	159587830	159593276	-	protein_coding	2.05515604714553	276.625
C4orf47	ENSG00000205129.4	1.6610410804085	1.43993728033858	0.535777647915586	0.412678283482171	chr4	186347393	186370980	+	protein_coding	1.4003775883466	84.1875
C4orf48	ENSG00000243449.2	5.33107262098628	2.63394449190958	1.17446019517625	2.29648321854955	chr4	2043688	2045697	+	protein_coding	54.6255831122399	935.1875
C5	ENSG00000106804.6	1.60216826907427	1.99374534733722	0.856991116924786	-0.456920813447965	chr9	123714615	123812554	-	protein_coding	1.05403833215435	253.1875
C5AR1	ENSG00000197405.3	1.38950020876135	2.70015996065973	1.39307892899296	-0.940836678109709	chr19	47793279	47825323	+	protein_coding	0.826487843568127	87.5208333333333
C5orf15	ENSG00000113583.6	4.99121121347505	4.09864097086555	0.495634070428582	1.80086538812332	chr5	133291200	133304478	-	protein_coding	29.5027609666189	2424.20833333333
C5orf22	ENSG00000082213.13	2.90479857810024	2.59374781879187	0.284460985857536	1.09347423644291	chr5	31532372	31555165	+	protein_coding	5.5453013976415	792.458333333333
C5orf24	ENSG00000181904.8	3.60803715598255	3.34290661779746	0.480940556363249	0.551275068565527	chr5	134181369	134195427	+	protein_coding	10.5706602334976	2264.25
C5orf28	ENSG00000151881.10	1.86850263714347	2.21236486315716	0.385904756973114	-0.891054644443411	chr5	43444353	43483995	-	protein_coding	1.66599846507112	211.375
C5orf30	ENSG00000181751.5	1.76672024125608	2.20111219519817	0.568631654010082	-0.763925031043719	chr5	102594402	102614361	+	protein_coding	1.42298513216277	194.833333333333
C5orf42	ENSG00000197603.9	2.44371244297623	2.05151747875963	0.406945358240076	0.963753379354732	chr5	37106329	37249530	-	protein_coding	3.46434574325879	1546.75
C5orf45	ENSG00000161010.10	2.68827900075228	3.43456417430265	0.593792751475761	-1.25681085142185	chr5	179261435	179285887	-	protein_coding	4.47733888030052	593.854166666667
C5orf46	ENSG00000178776.4	2.64786474742561	1.4133397786259	0.941213660102726	1.311630951749	chr5	147260288	147286101	-	protein_coding	4.43238875145714	208.75
C5orf49	ENSG00000215217.2	2.04343030703836	1.44853744247702	0.760862221638829	0.781866739657531	chr5	7830490	7851298	-	protein_coding	2.24264653523763	151.5625
C5orf51	ENSG00000205765.4	3.03851954028042	2.86504140487356	0.389894310832858	0.444936308601926	chr5	41904289	41921738	+	protein_coding	6.15892123182615	1247.60416666667
C5orf54	ENSG00000221886.3	2.18848426619977	2.14106911404264	0.534305915138976	0.088741581954587	chr5	159820154	159827104	-	protein_coding	2.63129130502542	281
C5orf55	ENSG00000221990.2	2.31149058962133	2.05736936811555	0.434781454324715	0.584480361289725	chr5	441644	443258	-	protein_coding	3.28582958877087	183.854166666667
C5orf56	ENSG00000197536.6	1.63468350231145	2.19911820983095	0.43046141232898	-1.31123183484826	chr5	131746327	131811736	+	protein_coding	1.20140253255765	155.208333333333
C5orf63	ENSG00000164241.9	1.44810153725073	1.50382258970326	0.269271603409104	-0.206932523693828	chr5	126378249	126409184	-	protein_coding	0.723331676175197	180.083333333333
C6orf1	ENSG00000186577.7	3.3879084965773	3.78618281128279	0.608599942286128	-0.654410700746082	chr6	34214156	34217247	-	protein_coding	9.15744566917419	507.083333333333
C6orf106	ENSG00000196821.5	5.24419676856595	4.8662912261344	0.487573754202838	0.775073594864451	chr6	34555064	34664636	-	protein_coding	35.5948046445847	5579.70833333333
C6orf120	ENSG00000185127.5	3.60278591071699	3.14902163210263	0.378311868813601	1.1994449976877	chr6	170102232	170106401	+	protein_coding	9.68969041109085	1429.22916666667
C6orf132	ENSG00000188112.4	1.66638913549624	1.936639280574	1.1386293945975	-0.237346889479603	chr6	42068855	42110357	-	protein_coding	1.19866380343835	300.729166666667
C6orf136	ENSG00000204564.7	2.53369860121759	3.4787038965314	0.554836714006497	-1.70321334449895	chr6	30614815	30620895	+	protein_coding	4.0604492276907	591.166666666667
C6orf141	ENSG00000197261.7	1.44731419783102	1.60178068470593	0.542057022576036	-0.284963537859611	chr6	49518112	49529620	+	protein_coding	0.837451810017228	109.9375
C6orf163	ENSG00000203872.6	1.30960860098235	1.30020101281874	0.270824061584021	0.0347368993308325	chr6	88054566	88075181	+	protein_coding	0.553771684256693	60.3125
C6orf164	ENSG00000203871.4	1.28977989384655	1.28351993284476	0.127075878358513	0.049261599310935	chr6	88106839	88109467	+	protein_coding	0.526226098416373	36.3958333333333
C6orf203	ENSG00000130349.5	2.94238903063634	2.74875359094199	0.337440189690472	0.573836328956459	chr6	107349406	107372546	+	protein_coding	6.85340649386247	463.833333333333
C6orf211	ENSG00000146476.6	3.22628529493926	2.96611855847884	0.381656332424852	0.681678029046298	chr6	151773421	151791236	+	protein_coding	7.13616694013278	731.729166666667
C6orf223	ENSG00000181577.11	3.67956105074386	1.2479333925862	0.630581056469585	3.85616985034649	chr6	43968316	43973695	+	protein_coding	11.6438268323739	1612.33333333333
C6orf226	ENSG00000221821.2	3.46098664743416	3.29691105560051	0.382556522566819	0.42889241760344	chr6	42858004	42858554	-	protein_coding	9.98813065886498	193.020833333333
C6orf48	ENSG00000204387.8	6.18690471092462	5.66011981488038	0.721426131812561	0.730199354881578	chr6	31802384	31807541	+	protein_coding	73.9020091295243	6505.375
C6orf52	ENSG00000137434.7	1.45632887008304	1.38659534478052	0.418328604892922	0.166695570149618	chr6	10671650	10694842	-	protein_coding	0.778499591629952	24.5416666666667
C6orf57	ENSG00000154079.5	3.36085207339572	2.73700796394219	0.371758634294315	1.67808909304212	chr6	71276619	71299272	+	protein_coding	8.55643438299497	431.083333333333
C6orf62	ENSG00000112308.8	4.74690248480486	5.06370889671599	0.442306017560328	-0.716260686794566	chr6	24705293	24721064	-	protein_coding	24.7485265731812	3553.47916666667
C6orf89	ENSG00000198663.12	4.29382783810633	4.13940172375037	0.371994784374675	0.41512978364885	chr6	36839648	36896740	+	protein_coding	17.0523034135501	4544.29166666667
C6orf99	ENSG00000203711.7	1.60429286347533	1.26409129864613	0.909998702074358	0.373848406655642	chr6	159290970	159331385	+	protein_coding	1.11723386403173	41.1666666666667
C7orf10	ENSG00000175600.11	1.82201771592718	1.51147601670912	0.533030187366158	0.582596833309804	chr7	40174574	40900362	+	protein_coding	1.56604138761759	238.979166666667
C7orf13	ENSG00000244291.1	2.28998052765643	1.82309866537284	0.393716809686331	1.18583167087924	chr7	156431056	156433348	-	protein_coding	2.95447807262341	234.770833333333
C7orf25	ENSG00000136197.8	2.60720649521033	2.30893009615995	0.290444556854137	1.02696501625325	chr7	42948324	42951904	-	protein_coding	4.16113056739171	474.125
C7orf26	ENSG00000146576.8	3.44906327798521	3.60613428753589	0.368722273137687	-0.425987310758477	chr7	6629647	6648357	+	protein_coding	8.88134508331617	882.854166666667
C7orf31	ENSG00000153790.7	2.22169295723136	1.87874324577856	0.682141076518728	0.502754816060963	chr7	25174315	25219975	-	protein_coding	2.7075831219554	367.75
C7orf41	ENSG00000180354.11	3.65127737043044	3.96748717801951	1.73382435938152	-0.182377070594315	chr7	30174425	30202378	+	protein_coding	10.8346797128518	2482.20833333333
C7orf43	ENSG00000146826.10	2.32662104187347	3.43072644554254	0.718075260986203	-1.53759008791459	chr7	99752042	99756338	-	protein_coding	3.1573375215133	363.5
C7orf49	ENSG00000122783.12	2.61207260957034	2.46193152925479	0.353324225524006	0.424938539362466	chr7	134777114	134855547	-	protein_coding	4.0335591584444	718.3125
C7orf50	ENSG00000146540.10	5.03142675995662	4.31708684504392	0.615359143075731	1.16085041223607	chr7	1036621	1177896	-	protein_coding	34.4121835231781	2832.20833333333
C7orf55	ENSG00000164898.8	3.26612618230454	3.29801669334379	0.552482054865254	-0.0577222567835822	chr7	139024202	139031065	+	protein_coding	8.21979813277721	426.0625
C7orf55-LUC7L2	ENSG00000146963.13	4.32558275400324	4.80551586913371	0.476806687610274	-1.00655701272955	chr7	139025104	139108198	+	protein_coding	17.5680844386419	2969.39583333333
C7orf60	ENSG00000164603.7	2.6117638177374	2.21682955793178	0.354688593102176	1.11346760929479	chr7	112459201	112579971	-	protein_coding	4.07055428624153	622.604166666667
C7orf61	ENSG00000185955.4	1.95735185946688	1.47873600172647	0.741292573266999	0.645650415234937	chr7	100054237	100061894	-	protein_coding	2.49990037580331	97.0208333333333
C7orf63	ENSG00000105792.15	1.57565419494347	1.91372649797579	0.527078202252414	-0.641408241865452	chr7	89874487	89940377	+	protein_coding	1.0019876131167	184.645833333333
C7orf73	ENSG00000243317.3	4.38960435770186	3.66274080305777	0.421329638104016	1.72516597198092	chr7	135347243	135378166	+	protein_coding	19.4897880554199	1987.91666666667
C8orf33	ENSG00000182307.8	5.03908496435186	4.17147156872403	0.554509801804925	1.5646493403791	chr8	146277763	146281416	+	protein_coding	31.5553708672524	2997.20833333333
C8orf37	ENSG00000156172.5	2.14657701494961	1.59846757535425	0.237703010786976	2.30585821265246	chr8	96257146	96281429	-	protein_coding	2.40883470078309	307.770833333333
C8orf44	ENSG00000213865.3	1.81018713411115	1.95996716894764	0.319744067507187	-0.468437259850431	chr8	67579849	67597799	+	protein_coding	1.52107461169362	204.145833333333
C8orf47	ENSG00000177459.6	3.90225112407507	1.48656678595843	0.699340429645306	3.4542323533931	chr8	99076538	99105838	+	protein_coding	13.6313098967075	845.5
C8orf48	ENSG00000164743.4	1.98900253241237	1.31966411889743	0.386768846578102	1.73059029815054	chr8	13424351	13425796	+	protein_coding	1.97874915848176	98.5
C8orf58	ENSG00000241852.5	2.24995245298289	2.46757532522215	0.47797474678174	-0.455302029457698	chr8	22457113	22461663	+	protein_coding	2.87038969248533	345.458333333333
C8orf59	ENSG00000176731.7	3.50788817291775	3.82807608860243	0.513428872740494	-0.623626626168556	chr8	86129388	86132650	-	protein_coding	9.40770470102628	462.416666666667
C8orf76	ENSG00000189376.7	3.0101127177976	3.12486813156013	0.345163968126745	-0.332466376445159	chr8	124232195	124253638	-	protein_coding	6.05198180675507	401.0625
C8orf82	ENSG00000213563.2	3.27993943920252	3.20996313870259	0.453402744723973	0.154335855515247	chr8	145751116	145754516	-	protein_coding	8.31498498717944	899.395833333333
C9orf114	ENSG00000198917.7	3.00424798464725	3.2509432388828	0.36882992754314	-0.668859102293688	chr9	131581929	131592100	-	protein_coding	6.21400032440821	971.375
C9orf116	ENSG00000160345.8	2.6999793678172	1.81993880453843	0.729400227564553	1.20652630753517	chr9	138387026	138393544	-	protein_coding	4.50698388616244	240.583333333333
C9orf142	ENSG00000148362.6	3.93287720254583	4.54000338699229	0.627550263622348	-0.967454273609899	chr9	139886869	139888436	+	protein_coding	15.0090140104294	701.229166666667
C9orf156	ENSG00000136932.9	2.49630047673721	2.22610165919431	0.315417791816555	0.856637845274277	chr9	100666770	100684852	-	protein_coding	3.64300242563089	500.6875
C9orf16	ENSG00000171159.4	6.06708217487703	4.56731018972485	0.710010709281128	2.11232304745187	chr9	130922538	130926207	+	protein_coding	70.2756237983704	3513.4375
C9orf169	ENSG00000197191.3	1.93873949637197	1.95395432701761	1.24917109018797	-0.0121799413748428	chr9	140119086	140120763	+	protein_coding	1.95919665321708	32.9375
C9orf172	ENSG00000232434.1	1.31590340015455	1.82775854804117	0.860733829700394	-0.594672975808085	chr9	139738866	139741797	+	protein_coding	0.514387745410204	37.2083333333333
C9orf3	ENSG00000148120.10	2.07881471290581	2.64393184002054	0.584167209824346	-0.967389332387656	chr9	97488982	97849441	+	protein_coding	2.34817299246788	1090.60416666667
C9orf37	ENSG00000203993.3	2.81959149076616	3.30428154501387	0.456712976336062	-1.06125746226019	chr9	140509812	140513358	-	protein_coding	5.6094051549832	367.666666666667
C9orf40	ENSG00000135045.6	1.82751363558088	2.15827592116396	0.503998842622585	-0.656275883218192	chr9	77561496	77567802	-	protein_coding	1.57438077405095	133.083333333333
C9orf41	ENSG00000156017.8	2.46163439851679	2.28358453677124	0.419655919480387	0.424275825695491	chr9	77595935	77643339	-	protein_coding	3.56273919592301	614.041666666667
C9orf64	ENSG00000165118.10	3.00942938618868	2.54415226035224	0.387265090027981	1.20144350166659	chr9	86553225	86571901	-	protein_coding	6.17021764318148	628.541666666667
C9orf69	ENSG00000238227.3	4.04591206802714	3.49638730242613	0.323568921106168	1.69832369475528	chr9	139006426	139010731	-	protein_coding	15.1959112683932	1822.5
C9orf72	ENSG00000147894.10	1.63406592740584	2.71839315136831	0.62843240020773	-1.72544767520587	chr9	27546543	27573864	-	protein_coding	1.12552089306215	264.020833333333
C9orf78	ENSG00000136819.10	3.24188940341308	3.63417666549949	0.264399555191817	-1.48369108186208	chr9	132589568	132598142	-	protein_coding	7.60855783025424	1396.02083333333
C9orf85	ENSG00000155621.10	1.94873598305808	1.88140515307263	0.210219354844503	0.320288443636683	chr9	74526425	74600970	+	protein_coding	1.90208351612091	343.833333333333
C9orf89	ENSG00000165233.13	2.70304628378724	3.5300978924551	0.648796359843436	-1.27474760935379	chr9	95858499	95875565	+	protein_coding	4.7394101023674	539.666666666667
C9orf9	ENSG00000165698.11	2.93113458470594	2.59656160748242	0.809048344170591	0.413538918451785	chr9	135753413	135765588	+	protein_coding	5.70032986998558	538.020833333333
C9orf91	ENSG00000157693.10	3.4647880460275	2.63243112308801	0.519050392892498	1.60361485963056	chr9	117373485	117408702	+	protein_coding	9.21399721503258	1580.79166666667
CA11	ENSG00000063180.4	5.56139810280459	3.49038780081814	1.52589744988234	1.35724081729486	chr19	49141198	49149569	-	protein_coding	49.1005033651988	3106.89583333333
CA12	ENSG00000074410.9	1.42465875036677	2.62336432991641	1.74297309222339	-0.687736135972438	chr15	63613576	63674360	-	protein_coding	0.877554775215686	215.666666666667
CA14	ENSG00000118298.6	5.03291325243005	1.47096691398926	0.886951104289138	4.01594442040363	chr1	150229553	150237478	+	protein_coding	32.21843957901	2755.70833333333
CA2	ENSG00000104267.5	4.0252287345435	3.4311948059724	1.77214827821511	0.335205544521028	chr8	86376080	86393722	+	protein_coding	14.0365485052268	895.9375
CA3	ENSG00000164879.6	1.41987836347374	1.98283412838466	1.43256280894263	-0.392971087478134	chr8	86285664	86361269	+	protein_coding	0.818494047038258	62.6041666666667
CA4	ENSG00000167434.5	1.29913718307541	2.34275866975869	1.28844730427736	-0.809983833423911	chr17	58227296	58248260	+	protein_coding	0.600993963424116	48.4583333333333
CA5B	ENSG00000169239.8	2.42799745822127	1.95345458087709	0.427462949781635	1.11013803087869	chrX	15739619	15805747	+	protein_coding	3.3323392222325	838.125
CA8	ENSG00000178538.5	1.339267101024	1.54000168557416	0.584391021996349	-0.343493614710974	chr8	61099905	61193971	-	protein_coding	0.557849033735693	88.2291666666667
CA9	ENSG00000107159.8	7.5335417530629	1.90025110842919	1.76703158017214	3.18799658582498	chr9	35675863	35681156	+	protein_coding	216.190339724223	7012.25
CAAP1	ENSG00000120159.7	2.90800069344931	2.74942690160472	0.421304478962419	0.376387624064936	chr9	26840682	26892802	-	protein_coding	5.48747844994068	609.625
CAB39	ENSG00000135932.6	3.85434835079503	4.29134234002682	0.390515394373428	-1.11901859831399	chr2	231577559	231685790	+	protein_coding	12.3075569470723	2105.41666666667
CAB39L	ENSG00000102547.14	2.4991521241003	3.03616993578992	0.899866400292039	-0.596775045179299	chr13	49882785	50018262	-	protein_coding	3.8685075044632	710.3125
CABIN1	ENSG00000099991.12	3.61964197839878	3.66024241950656	0.49709575629556	-0.0816752921214642	chr22	24407641	24574596	+	protein_coding	10.5112700263659	3282.83333333333
CABLES1	ENSG00000134508.8	1.99948584928207	2.16446345662523	0.66110818944189	-0.249547063518345	chr18	20714527	20840431	+	protein_coding	2.13111201301217	521.541666666667
CABLES2	ENSG00000149679.7	2.80437822009465	2.37385371280822	0.637559232214944	0.675269818916666	chr20	60963687	60982341	-	protein_coding	4.78650543093681	680.395833333333
CABP1	ENSG00000157782.5	1.32723617723403	1.5466369835752	0.761293316590822	-0.288194841015654	chr12	121078354	121105127	+	protein_coding	0.561377574379246	66.4583333333333
CABYR	ENSG00000154040.16	1.74213096203897	1.48228946898201	1.02054161920834	0.254611363384206	chr18	21718941	21741567	+	protein_coding	1.31072281425198	170.1875
CACFD1	ENSG00000160325.10	4.04206354515465	3.08528076134405	0.726450321309923	1.3170656764049	chr9	136325088	136335970	+	protein_coding	14.8496186037858	1866.02083333333
CACHD1	ENSG00000158966.9	3.11162362448578	2.40130879624178	0.687581334646716	1.033062988263	chr1	64936427	65158741	+	protein_coding	6.33417075375716	1481.10416666667
CACNA1C	ENSG00000151067.16	1.55790171270795	1.90256789345566	0.751839144258022	-0.458430747294828	chr12	2079951	2802108	+	protein_coding	1.08840898238122	601
CACNA1D	ENSG00000157388.9	1.49738188470068	1.53352438610775	0.530056145424333	-0.0681861755949346	chr3	53528682	53846361	+	protein_coding	0.908053977414965	361.125
CACNA1H	ENSG00000196557.6	2.05799068154918	3.16046148209184	1.55172896596539	-0.710478971987728	chr16	1203240	1271650	+	protein_coding	2.57205011943976	805.041666666667
CACNA2D1	ENSG00000153956.11	1.82790032479635	2.24814089276031	0.707868383201222	-0.593670487250032	chr7	81575759	82073114	-	protein_coding	1.58293331166108	531.520833333333
CACNA2D4	ENSG00000151062.10	2.17262752332208	1.45061062226514	0.35244901817715	2.04857117999982	chr12	1901122	2028002	-	protein_coding	2.53730187813441	591.708333333333
CACNB1	ENSG00000067191.11	1.58941769473787	2.51828853618259	0.808764069369198	-1.14850656282146	chr17	37329815	37353956	-	protein_coding	1.01659493893385	177.125
CACNB2	ENSG00000165995.14	2.74146927502378	2.07147512889356	0.715687274498373	0.936154896144863	chr10	18429605	18830514	+	protein_coding	4.8300247391065	1021.04166666667
CACNB3	ENSG00000167535.3	2.4656444944884	2.81200972566745	0.935379228636785	-0.370293909224221	chr12	49208214	49222724	+	protein_coding	3.70061556994915	576.5
CACNG4	ENSG00000075461.5	1.45567620033529	1.39611328813183	0.717668745328913	0.0829949925939208	chr17	64961025	65029514	+	protein_coding	0.88856225926429	108.729166666667
CACTIN	ENSG00000105298.9	3.16744396334844	3.28611084465096	0.355792479810443	-0.33352835722031	chr19	3610638	3626813	-	protein_coding	6.94043578704198	824.354166666667
CACUL1	ENSG00000151893.10	3.49687709207876	3.11258848321761	0.320094594663508	1.20054701100193	chr10	120433678	120514761	-	protein_coding	9.75798666477204	2526.4375
CACYBP	ENSG00000116161.13	3.93232436040339	3.83350269357985	0.517856979399696	0.190828106513298	chr1	174968299	174980808	+	protein_coding	14.0374608834585	1539.70833333333
CAD	ENSG00000084774.9	3.58043894877594	3.04691377562401	0.533212088182681	1.00058716780092	chr2	27440257	27466811	+	protein_coding	9.49160591761271	2732.33333333333
CADM1	ENSG00000182985.12	2.57099011771733	2.19876026884648	0.871044994252789	0.427337108102158	chr11	115039937	115375675	-	protein_coding	3.88163080066443	1507.22916666667
CADM2	ENSG00000175161.9	1.33103588462285	1.46702095300719	0.762946507946833	-0.178236700696483	chr3	85008131	86123579	+	protein_coding	0.512502452203383	193.625
CADM3	ENSG00000162706.8	1.31061821033816	2.77449683412246	1.63810828166089	-0.89363971855393	chr1	159141398	159173096	+	protein_coding	0.783259065200885	102.458333333333
CADM4	ENSG00000105767.2	6.1896705514764	3.55483393837026	1.54942456474549	1.70052590688011	chr19	44126519	44143991	-	protein_coding	75.6910909016927	5665.89583333333
CADPS2	ENSG00000081803.11	1.53826883344639	2.39302087448222	0.927406426224245	-0.921658527336063	chr7	121958480	122526813	-	protein_coding	0.899947955583533	215.895833333333
CAHM	ENSG00000270419.1	1.41047954942451	1.91801448008457	0.597063795256171	-0.850051426150039	chr6	163834096	163834992	-	lincRNA	0.817977916759749	25.2916666666667
CALCOCO1	ENSG00000012822.11	4.61577812308957	5.31223714547563	0.673377602275064	-1.034277083219	chr12	54104902	54121529	-	protein_coding	23.0871929029624	4037.8125
CALCOCO2	ENSG00000136436.10	4.71939391101898	4.50202304534504	0.527316935326646	0.412220528322855	chr17	46908349	46943884	+	protein_coding	24.2030558188756	4816.41666666667
CALD1	ENSG00000122786.15	5.9840245324327	5.54174281444213	1.75870075767082	0.25148207622104	chr7	134429002	134655479	+	protein_coding	62.1343161265055	13826.1041666667
CALHM2	ENSG00000138172.6	1.47091378986424	3.27328453413369	1.01951436397791	-1.7678718495314	chr10	105206542	105212602	-	protein_coding	0.758287812272708	68.9791666666667
CALM1	ENSG00000198668.6	6.12418469269182	6.18766166065737	0.892915529373217	-0.0710895553693767	chr14	90862845	90874605	+	protein_coding	69.2169360319774	11589.0416666667
CALM2	ENSG00000143933.12	7.49673307306545	7.68063371519209	0.743723452020914	-0.247270193815909	chr2	47387220	47403740	-	protein_coding	179.451872348785	8836.375
CALM3	ENSG00000160014.12	5.96721533045049	6.4472032349783	0.738864907120485	-0.649628775033361	chr19	47104492	47114050	+	protein_coding	60.6271390914917	5504.27083333333
CALML4	ENSG00000129007.10	2.12021210290893	2.51564249094286	0.431221482290161	-0.917000669664826	chr15	68483096	68498417	-	protein_coding	2.68547695875168	290.4375
CALR	ENSG00000179218.9	9.54460220636953	7.43907853775842	0.82273748535343	2.55916827189005	chr19	13049420	13055303	+	protein_coding	745.437594095866	31832.7916666667
CALU	ENSG00000128595.12	6.26909026719034	4.68477330294184	1.05449978404073	1.50243460285745	chr7	128379345	128411861	+	protein_coding	73.033659696579	11009.0833333333		1
CAMK1	ENSG00000134072.6	3.12225194391803	3.92001251948536	0.94108144495198	-0.847706199975115	chr3	9799197	9811676	-	protein_coding	7.08664703369141	402.833333333333
CAMK1D	ENSG00000183049.8	1.44922228144788	2.44613458823852	0.743658670347816	-1.34055090936328	chr10	12391480	12877545	+	protein_coding	0.808297307851414	266.979166666667
CAMK2A	ENSG00000070808.11	1.47620178066295	1.59727158773826	1.22797781916931	-0.0985928289463857	chr5	149599053	149669854	-	protein_coding	0.8714440157637	198.729166666667
CAMK2B	ENSG00000058404.15	1.37610262580828	1.94761400625528	1.44620734582228	-0.395179420224871	chr7	44256748	44374176	-	protein_coding	0.669924415647984	187.583333333333
CAMK2D	ENSG00000145349.12	2.836651486698	3.32325984189863	0.686852215586785	-0.708461506213408	chr4	114372187	114683083	-	protein_coding	4.9575038899978	1357.08333333333
CAMK2G	ENSG00000148660.16	2.58908477117981	3.47492906693631	0.779457538597638	-1.13648820094841	chr10	75572258	75634343	-	protein_coding	3.9380145718654	1035.375
CAMK2N1	ENSG00000162545.5	1.34054964194767	3.9485491924117	1.53310266142473	-1.7011251862549	chr1	20808883	20812713	-	protein_coding	0.575109783715258	55.8958333333333
CAMKK1	ENSG00000004660.10	1.57990709235028	2.68369785753933	0.813604509563485	-1.35666746215709	chr17	3763608	3796338	-	protein_coding	1.02842494969567	174.208333333333
CAMKK2	ENSG00000110931.14	2.57614915463298	3.57011202831378	0.90339374139992	-1.10025432779789	chr12	121675496	121736111	-	protein_coding	3.91742903987567	1016.22916666667
CAMKV	ENSG00000164076.12	1.30790771941745	1.2939035604628	0.824215556255171	0.0169908937636161	chr3	49895421	49907655	-	protein_coding	0.505095333792269	61.4791666666667
CAMLG	ENSG00000164615.3	5.00947897108481	4.27514406968959	0.522161034119808	1.4063379942417	chr5	134074190	134087847	+	protein_coding	30.7233084440231	2318.14583333333
CAMSAP1	ENSG00000130559.14	3.17713692746609	2.82927353998043	0.601184604544212	0.578629899794912	chr9	138700332	138799074	-	protein_coding	6.79930494228999	2164.8125
CAMSAP2	ENSG00000118200.10	3.71748282862804	3.02705328683639	0.650257687494973	1.06177836120851	chr1	200708685	200829832	+	protein_coding	11.0387021750212	3136.64583333333
CAMSAP3	ENSG00000076826.5	4.05261505344658	2.66059178949576	1.39011765767011	1.00137082373582	chr19	7660787	7683190	+	protein_coding	15.0260890523593	2222.5625
CAND1	ENSG00000111530.8	3.81204247226527	3.15709371722182	0.498528920300895	1.31376280968444	chr12	67663060	67713731	+	protein_coding	11.3412198225657	5410.52083333333
CAND2	ENSG00000144712.7	2.47373604850717	2.17770624039736	0.877491582392988	0.337359142867805	chr3	12837970	12913415	+	protein_coding	3.79866651197275	717.6875
CANT1	ENSG00000171302.12	3.99963556349945	3.56228985413267	0.638513290482235	0.684943784077655	chr17	76987798	77005949	-	protein_coding	13.8935068547726	2237.58333333333
CANX	ENSG00000127022.10	7.68434295266205	6.0633543043442	0.535567711014456	3.02667359323702	chr5	179125406	179157926	+	protein_coding	193.499013582865	32320.9166666667
CAP1	ENSG00000131236.12	5.88843802777088	5.84509550927448	0.893411346967064	0.048513507964211	chr1	40505904	40538321	+	protein_coding	54.3588732481003	7007.10416666667
CAP2	ENSG00000112186.7	4.02783089943094	2.67395810056196	1.26519127160356	1.07009337580477	chr6	17393446	17558023	+	protein_coding	13.0201710661252	1760.1875
CAPG	ENSG00000042493.11	2.93546997069517	4.14280066111107	1.28828496783228	-0.937161203120619	chr2	85621870	85645555	-	protein_coding	6.31892063220342	475.666666666667
CAPN1	ENSG00000014216.11	5.14663511533686	5.19235409392423	0.824738875113601	-0.0554344895905034	chr11	64948664	64979477	+	protein_coding	33.3193586270015	4772.9375
CAPN10	ENSG00000142330.15	2.74288396827081	3.11208795416295	0.486215002867028	-0.759343055469466	chr2	241526132	241557122	+	protein_coding	5.00868214666843	774.75
CAPN15	ENSG00000103326.6	2.25264224937144	3.22376137008626	0.521439266337895	-1.86238203259042	chr16	577716	604636	+	protein_coding	2.9432094519337	905.666666666667
CAPN2	ENSG00000162909.13	4.98219981476099	4.75325898806974	0.903394874169554	0.253422764770168	chr1	223889294	223963720	+	protein_coding	29.4497666160266	8731.375
CAPN3	ENSG00000092529.18	2.58965234184454	3.53171597564882	0.982622949561737	-0.958723419012809	chr15	42651782	42704515	+	protein_coding	4.82464030385018	657.416666666667
CAPN5	ENSG00000149260.10	3.1546186044653	3.07120631180374	1.00041736188338	0.0833774940735927	chr11	76777978	76837201	+	protein_coding	6.85549658536911	1188.58333333333
CAPN6	ENSG00000077274.7	1.52748167448491	1.43047511141921	0.411374362908717	0.235810910480137	chrX	110488330	110513751	-	protein_coding	1.48847383315054	202.479166666667
CAPN7	ENSG00000131375.5	3.64500198180037	3.27315521639645	0.454718563225454	0.817751452164836	chr3	15247658	15294425	+	protein_coding	9.99950430790584	1751.10416666667
CAPNS1	ENSG00000126247.6	6.51235163809051	6.37167536887412	0.495554219459547	0.283876644960885	chr19	36630476	36641255	+	protein_coding	95.6452279090881	8671.625
CAPRIN1	ENSG00000135387.15	5.35429023545613	4.32310882056045	0.524529562703171	1.96591667699618	chr11	34073229	34122703	+	protein_coding	36.2500749627749	9739.375
CAPRIN2	ENSG00000110888.13	2.60214559379629	3.02059776895229	0.623226258724578	-0.671428986340135	chr12	30862485	30907885	-	protein_coding	4.20721963047981	1276.27083333333
CAPS	ENSG00000105519.8	2.52081029042837	3.35735114910695	0.7792908305946	-1.07346426499116	chr19	5911779	5915888	+	protein_coding	4.11498664319515	498
CAPS2	ENSG00000180881.15	1.31567982810885	1.48963045724583	0.258531177844868	-0.672841978236642	chr12	75669758	75784708	-	protein_coding	0.514732688044508	145.625
CAPZA1	ENSG00000116489.8	4.63671265633861	4.73974805101906	0.710856814618189	-0.144945356873021	chr1	113162418	113214241	+	protein_coding	22.3664374152819	2784.02083333333
CAPZA2	ENSG00000198898.8	3.98030836584201	3.89306337375978	0.409248135863329	0.21318360289702	chr7	116451123	116562103	+	protein_coding	13.9974874854088	2787.29166666667
CAPZB	ENSG00000077549.13	5.36724022921288	5.79858366282398	0.567087559181831	-0.760629336029566	chr1	19665266	19812066	-	protein_coding	38.3816879590353	4476.02083333333
CARD10	ENSG00000100065.10	2.98178282128012	2.5891092545421	0.827868946555859	0.474318511850986	chr22	37886399	37915549	-	protein_coding	6.07085645198822	1127.70833333333
CARD8	ENSG00000105483.12	1.77841606684422	2.45687486664338	0.564944335832862	-1.20093035148136	chr19	48684026	48759203	-	protein_coding	1.49993313228091	657.291666666667
CARF	ENSG00000138380.13	1.67131910977513	1.91201583776221	0.303485348144842	-0.79310823227027	chr2	203776949	203851786	+	protein_coding	1.29396923879782	441.833333333333
CARHSP1	ENSG00000153048.6	3.42446122235839	3.58787555261755	0.753938999866216	-0.216747416287204	chr16	8946798	8962866	-	protein_coding	8.70488470792771	1471.5
CARKD	ENSG00000213995.7	3.80295209928525	4.11288638606673	0.484302793226162	-0.639959734109456	chr13	111267880	111291674	+	protein_coding	11.588468944033	1398.58333333333
CARM1	ENSG00000142453.7	4.40182784145138	4.31368409793503	0.510450358519348	0.172678384969731	chr19	10982188	11033443	+	protein_coding	18.8908492128054	2038.95833333333
CARNS1	ENSG00000172508.6	3.84296338826308	2.09078010339155	1.35405374205012	1.2940278738262	chr11	67182438	67193078	+	protein_coding	12.5877786477407	2061.77083333333
CARS	ENSG00000110619.12	3.30978444000499	3.23503401645495	0.390906718540669	0.191223174237341	chr11	3022151	3078843	-	protein_coding	8.08664605021477	1751.95833333333
CARS2	ENSG00000134905.12	3.61372686449193	3.55122782127705	0.349042252043731	0.179058675128692	chr13	111293763	111365624	-	protein_coding	10.9509748617808	1673.6875
CASC15	ENSG00000272168.1	1.70559436333407	1.26035818496704	0.230228830321055	1.93388542063192	chr6	21665002	22214734	+	lincRNA	1.33714365897079	588.4375
CASC3	ENSG00000108349.10	4.51245219424959	4.98068054533018	0.498752329476187	-0.938799326656487	chr17	38296575	38328436	+	protein_coding	20.4834553996722	3404.20833333333
CASC4	ENSG00000166734.14	4.07119668434681	3.5899571779082	0.527726601213853	0.911910647164047	chr15	44580926	44707956	+	protein_coding	14.4398982922236	4094.72916666667
CASC7	ENSG00000259758.1	2.53585809933171	2.95724126832508	0.412619886719623	-1.02123814812566	chr8	141530254	141539600	-	lincRNA	3.78686521947384	1310
CASD1	ENSG00000127995.12	3.06380471511687	3.06848687285742	0.589094015955727	-0.00794806535754034	chr7	94138530	94186331	+	protein_coding	6.35920159022014	985.333333333333
CASK	ENSG00000147044.16	2.65368430655082	2.15262034647165	0.344616417614617	1.45397588294679	chrX	41374186	41782716	-	protein_coding	4.12424294153849	1638.9375
CASKIN1	ENSG00000167971.14	1.82089504874722	1.49061088533507	0.88831538193654	0.371809573636026	chr16	2228130	2246526	-	protein_coding	1.59854223206639	303.854166666667
CASKIN2	ENSG00000177303.5	2.84743054361539	3.44445571115205	0.930044734030018	-0.641931668114142	chr17	73496341	73511664	-	protein_coding	5.40518529216449	1078.95833333333
CASP2	ENSG00000106144.15	3.47327189753458	3.07671456017021	0.55830521831477	0.710287714238763	chr7	142985307	143004789	+	protein_coding	8.95930492877961	1460.8125
CASP3	ENSG00000164305.13	3.68954210238755	3.22850781695619	0.518798042449853	0.888658490795913	chr4	185548849	185570663	-	protein_coding	10.4875599145889	1117.20833333333
CASP4	ENSG00000196954.8	2.44412951218058	3.69450091213296	1.08743368672098	-1.14983691899662	chr11	104813592	104840163	-	protein_coding	3.30906308194002	273.541666666667
CASP6	ENSG00000138794.5	2.45871955237349	2.67213926078858	0.526385110206145	-0.40544404520011	chr4	110609874	110624739	-	protein_coding	3.53876220186551	238.479166666667
CASP7	ENSG00000165806.15	2.34584160225367	3.00486993726185	0.64152645887655	-1.02728161230058	chr10	115438941	115490662	+	protein_coding	3.24095619221528	395.479166666667
CASP9	ENSG00000132906.13	2.36252138124063	2.63748263047147	0.57022145494144	-0.48220081311931	chr1	15817326	15853029	-	protein_coding	3.14618328462045	605.5625
CAST	ENSG00000153113.19	3.75589460210624	4.58615479228877	0.799765319845821	-1.03812977329724	chr5	95860970	96115299	+	protein_coding	11.281417230765	3324.875
CAT	ENSG00000121691.4	4.50789873675524	4.70990714337898	0.930832927632544	-0.217018973681475	chr11	34460471	34493609	+	protein_coding	21.1856374939283	2478.9375
CAV1	ENSG00000105974.7	2.66086612608618	4.59259057192851	2.0053953821293	-0.963263635219534	chr7	116164838	116201233	+	protein_coding	3.92334621275465	547.333333333333
CAV2	ENSG00000105971.10	2.19261415885534	3.09294466074431	1.10692310837393	-0.813363182210148	chr7	115927433	116148595	+	protein_coding	2.6115566889445	615.9375
CBFA2T2	ENSG00000078699.17	2.74162132961103	2.71453862413589	0.417679515425675	0.0648408755395583	chr20	32077880	32237842	+	protein_coding	4.61843694249789	1641.8125
CBFB	ENSG00000067955.9	2.5799256592796	3.47518807883851	0.488290675196569	-1.83346204430078	chr16	67063018	67134961	+	protein_coding	3.84496497114499	522.145833333333
CBL	ENSG00000110395.4	2.02962153260695	2.45881318581353	0.55167903356288	-0.777973472065379	chr11	119076751	119178859	+	protein_coding	1.95709628829112	869.833333333333
CBLB	ENSG00000114423.14	2.92489913461903	2.70864832915889	0.55464452844554	0.389890811807351	chr3	105374304	105588396	-	protein_coding	5.85308666030566	1864.3125
CBLL1	ENSG00000105879.7	2.78138405114023	2.73041179606938	0.310322254386748	0.164255880299575	chr7	107384141	107402112	+	protein_coding	4.82462800045808	820.520833333333
CBLN3	ENSG00000139899.6	1.39707001551613	2.36740963477163	1.22314750183869	-0.793313658243875	chr14	24895737	24900160	-	protein_coding	0.630255334700147	59.3541666666667
CBR1	ENSG00000159228.8	4.09148395326422	4.32070438845764	0.812964076580965	-0.281956413323252	chr21	37443247	37445464	+	protein_coding	15.9219490091006	1096.6875
CBR3	ENSG00000159231.5	1.3375602211872	2.47972397471448	0.961559205646455	-1.18782467769045	chr21	37507209	37518864	+	protein_coding	0.630803997628391	29.2291666666667
CBR4	ENSG00000145439.7	2.8396118180112	2.73587530528036	0.329729181216135	0.314611258694858	chr4	169784920	169931426	-	protein_coding	5.86528504391511	1094.89583333333
CBS	ENSG00000160200.13	3.92950210824277	3.2029504779092	1.25491238801001	0.578966019680229	chr21	44473300	44497053	-	protein_coding	14.5032838980357	2353.0625
CBWD1	ENSG00000172785.14	1.65111979675574	1.55036731193121	0.143779263755027	0.700744197690375	chr9	121040	188979	-	protein_coding	1.1850141659379	472.854166666667
CBWD2	ENSG00000136682.10	2.74939515235669	2.76946978818557	0.333599626093379	-0.0601758343196166	chr2	114195267	114253766	+	protein_coding	4.83074449499448	358.6875
CBX1	ENSG00000108468.10	4.94816707764239	4.26255728743563	0.648143233124995	1.05780598356496	chr17	46147413	46178883	-	protein_coding	28.4722339312236	3049.1875
CBX2	ENSG00000173894.6	1.69405897659497	1.42095117625486	0.497603485677087	0.548846236413497	chr17	77751930	77761782	+	protein_coding	1.2302324573199	249.958333333333
CBX3	ENSG00000122565.14	5.10993762379398	4.57134248761066	0.490343021355966	1.09840481606919	chr7	26240781	26252976	+	protein_coding	32.2624427874883	4274.22916666667
CBX4	ENSG00000141582.10	3.37171311547035	3.20527244378025	0.500185462761315	0.332757914976669	chr17	77806954	77813228	-	protein_coding	8.86435067653656	903.958333333333
CBX5	ENSG00000094916.9	4.93322002371864	3.17172731709867	0.659342554048513	2.67158959451957	chr12	54624723	54673886	-	protein_coding	28.2755270202955	12627.7083333333
CBX6	ENSG00000183741.7	4.82129601081051	3.94664423406346	0.81141422410156	1.07793498162484	chr22	39257454	39268319	-	protein_coding	25.7601181864739	5641.22916666667
CBX7	ENSG00000100307.8	2.86195517206499	4.6406713767297	0.951098458287884	-1.87017042154254	chr22	39516171	39548655	-	protein_coding	5.52398827672005	845.395833333333
CBX8	ENSG00000141570.6	1.948489977261	1.58881900541546	0.316904544979888	1.13495050021564	chr17	77765930	77775482	-	protein_coding	1.88418549795946	281.583333333333
CBY1	ENSG00000100211.6	4.03411581786698	3.96759734106014	0.583043067211346	0.114088444829632	chr22	39052644	39069859	+	protein_coding	14.9652508894602	681.645833333333
CC2D1A	ENSG00000132024.13	3.95153905289664	4.17415261087289	0.48968268017243	-0.454607783754702	chr19	14017265	14041692	+	protein_coding	13.9792286753654	1690.16666666667
CC2D1B	ENSG00000154222.10	3.30488936648703	3.2869710088556	0.360672358720627	0.0496804293375558	chr1	52811394	52831865	-	protein_coding	7.98822571833929	1817.83333333333
CC2D2A	ENSG00000048342.11	2.79909325399118	2.01555786911323	0.523041811757133	1.49803584964976	chr4	15471488	15603180	+	protein_coding	5.13033849497636	1304.02083333333
CCAR1	ENSG00000060339.9	3.10335971348245	3.85023398520381	0.486307104802221	-1.53580785546022	chr10	70480768	70552134	+	protein_coding	6.44324982662996	1334.10416666667
CCAR2	ENSG00000158941.12	4.34533780640876	4.37652103624846	0.438745358937304	-0.0710736403348757	chr8	22462144	22477930	+	protein_coding	18.7126424908638	2552.29166666667
CCBL1	ENSG00000171097.9	2.72282846101379	2.31136116021277	0.366134102161847	1.12381583242724	chr9	131595220	131644773	-	protein_coding	4.91943721969922	669.208333333333
CCBL2	ENSG00000137944.12	4.73700638283707	3.76145890457493	0.514059247399068	1.89773354569149	chr1	89401455	89454038	-	protein_coding	25.8060020009677	1786.5
CCDC101	ENSG00000176476.4	3.67800073484334	3.79412063586835	0.575146725927053	-0.201896135004232	chr16	28565246	28603111	+	protein_coding	12.0817852119605	538.708333333333
CCDC102A	ENSG00000135736.5	3.13169016647268	2.51403691542524	0.705694689218991	0.87524146133366	chr16	57546089	57570511	-	protein_coding	7.0427948931853	633.083333333333
CCDC104	ENSG00000163001.7	4.08216258982593	3.5573110754505	0.810923877895299	0.647226612364219	chr2	55746739	55773015	+	protein_coding	15.9185388286909	1798.14583333333
CCDC106	ENSG00000173581.3	4.22710977690471	3.2585291615231	0.665257438816979	1.45594856797697	chr19	56159379	56164527	+	protein_coding	17.7521455089251	1392.54166666667
CCDC107	ENSG00000159884.7	3.47806009460677	4.36983035161828	0.657078634549796	-1.35717433214446	chr9	35658300	35658724	+	protein_coding	9.55957983434201	202.3125
CCDC109B	ENSG00000005059.11	2.13406872804707	2.38408692598807	0.699720828730931	-0.357311355722341	chr4	110481360	110609784	+	protein_coding	2.32063781594237	206.166666666667
CCDC11	ENSG00000172361.5	1.550693304928	1.58604297111815	0.924021408272628	-0.0382563281258117	chr18	47753562	47792892	-	protein_coding	0.994634091854095	75.0833333333333
CCDC110	ENSG00000168491.5	1.34252713881409	1.43096160026989	0.808570967859533	-0.109371304401272	chr4	186366335	186392258	-	protein_coding	0.607922930580874	75.0416666666667
CCDC112	ENSG00000164221.8	1.76603691810528	2.10746556631158	0.507299854387506	-0.673031236365185	chr5	114602884	114632528	-	protein_coding	1.46318588405848	162.125
CCDC113	ENSG00000103021.5	1.82803764851627	1.60465112185248	0.439903345283388	0.507808201640023	chr16	58265060	58317740	+	protein_coding	1.64232484251261	311.604166666667
CCDC115	ENSG00000136710.5	3.99999261960299	4.25475074242966	0.535728175044603	-0.475536166835847	chr2	131095813	131099797	-	protein_coding	13.946389635404	882.104166666667
CCDC117	ENSG00000159873.5	2.94237316917368	2.93707426495707	0.433937862907008	0.0122112050354823	chr22	29168661	29185283	+	protein_coding	5.65263674159845	888.5625
CCDC12	ENSG00000160799.7	3.57948559140897	4.38111268912423	0.400560692589855	-2.00126251163659	chr3	46963215	47023472	-	protein_coding	11.642494002978	533.270833333333
CCDC120	ENSG00000147144.8	2.36863088996998	2.51169638698341	0.80552633856462	-0.177604989637407	chrX	48911100	48927509	+	protein_coding	3.1463852946957	515.395833333333
CCDC121	ENSG00000176714.9	2.20035419495149	1.7759818511435	0.457140316090552	0.928319662193008	chr2	27848505	27851862	-	protein_coding	2.67535203198592	243.916666666667
CCDC124	ENSG00000007080.6	5.32220814991868	5.27054573479847	0.292583132216706	0.176573457016454	chr19	18043824	18054800	+	protein_coding	43.958163022995	1797.16666666667
CCDC125	ENSG00000183323.8	2.10631474593032	2.1286621037587	0.341460080680732	-0.0654464726413524	chr5	68576001	68628636	-	protein_coding	2.26822583129009	370.895833333333
CCDC126	ENSG00000169193.7	2.28817039566497	2.04649807904546	0.376799391854346	0.641381917922317	chr7	23636997	23684327	+	protein_coding	2.97206826259693	366.25
CCDC127	ENSG00000164366.3	2.74409513550456	2.03935662753855	0.278032551403423	2.53473380871666	chr5	196985	218330	-	protein_coding	4.71851938466231	1652.33333333333
CCDC13	ENSG00000244607.1	2.04954650245205	1.29360267831702	0.365428004851783	2.0686532342852	chr3	42749760	42814696	-	protein_coding	2.59014426327	352.666666666667
CCDC130	ENSG00000104957.9	3.35185093698806	4.14938936473449	0.488178260700796	-1.63370328412726	chr19	13842573	13874110	+	protein_coding	8.65771286686262	897.5625
CCDC132	ENSG00000004766.11	2.55941411453109	2.64347379108242	0.317649350207733	-0.264630406126618	chr7	92861652	92988338	+	protein_coding	3.81620915482442	708.770833333333
CCDC134	ENSG00000100147.9	2.0162719875539	1.86551461942412	0.431242792175696	0.349588145854417	chr22	42196682	42222303	+	protein_coding	2.11203534901142	112.395833333333
CCDC136	ENSG00000128596.12	2.37530982299645	2.04112806576803	1.26021435052053	0.265178504823712	chr7	128430810	128462186	+	protein_coding	3.33167070150375	825.791666666667
CCDC137	ENSG00000185298.8	3.24601653929933	3.37571877847104	0.501837822552812	-0.258454491357242	chr17	79633663	79640934	+	protein_coding	7.91056960821152	651.708333333333
CCDC138	ENSG00000163006.7	1.66532116022659	1.42704266062595	0.351308747238635	0.678259512390615	chr2	109403212	109501933	+	protein_coding	1.16193326190114	141.5
CCDC14	ENSG00000175455.10	2.77320218019347	2.83651282540479	0.60973278087192	-0.103833428671463	chr3	123616151	123680564	-	protein_coding	4.99247642109792	2129.72916666667
CCDC142	ENSG00000135637.9	1.77303137356094	1.97394434450459	0.28532802450874	-0.704147345111214	chr2	74700916	74710448	-	protein_coding	1.50346424182256	204.9375
CCDC146	ENSG00000135205.10	1.40216307598338	2.45743716068468	0.671515269883873	-1.57148188883894	chr7	76751750	76958850	+	protein_coding	0.708162053177754	91.2916666666667
CCDC148	ENSG00000153237.13	1.60955937877431	1.19938128763551	0.239412677022647	1.71326805347071	chr2	159027592	159313265	-	protein_coding	1.05696140229702	158.125
CCDC149	ENSG00000181982.13	2.74036250765418	2.54721978973384	0.515938434042701	0.374352258285834	chr4	24807738	24981770	-	protein_coding	4.74088450272878	874.395833333333
CCDC151	ENSG00000198003.7	1.31722391367174	1.48367613409627	0.564329469806292	-0.294955747183769	chr19	11531271	11546560	-	protein_coding	0.575577398762107	50.8541666666667
CCDC152	ENSG00000198865.5	1.90143987148668	1.83234211410599	0.467844915394587	0.147693723084308	chr5	42756902	42802462	+	protein_coding	1.87987257291873	151.854166666667
CCDC157	ENSG00000187860.6	1.65450093523716	1.59002699672846	0.662183746907339	0.0973656312312243	chr22	30752623	30772818	+	protein_coding	1.16576831663648	168.9375
CCDC159	ENSG00000183401.7	3.20549212500687	3.55052342644371	0.663944002905283	-0.519669279226948	chr19	11455359	11465620	+	protein_coding	8.65400145451228	603.0625
CCDC160	ENSG00000203952.5	1.8142713562378	1.25687182215261	0.307468984677726	1.81286426229113	chrX	133371076	133380237	+	protein_coding	1.61886905133724	107.1875
CCDC163P	ENSG00000236624.4	1.52773852121434	1.7475313073045	0.351983078201473	-0.624441343070317	chr1	45959537	45965724	-	protein_coding	1.1123586371541	115.729166666667
CCDC167	ENSG00000198937.8	4.43306503151352	3.5287074073348	0.625465531603384	1.44589522281171	chr6	37450695	37467698	-	protein_coding	22.6772937575976	470.354166666667
CCDC170	ENSG00000120262.8	1.3111644773815	1.29114231656504	0.358725063115469	0.0558147809427452	chr6	151815164	151942328	+	protein_coding	0.513042642890166	92.5208333333333
CCDC174	ENSG00000154781.11	3.09470927740331	3.16035899294248	0.349313901205294	-0.187939029373432	chr3	14693270	14714166	+	protein_coding	6.5355595946312	727.875
CCDC176	ENSG00000119636.11	1.6826612580647	1.90451242656262	0.563267572581653	-0.393864620114914	chr14	74486102	74549566	+	protein_coding	1.26032412424684	157.354166666667
CCDC180	ENSG00000197816.9	1.63161917160125	1.81981571848053	0.589944713299083	-0.319007091065959	chr9	100008466	100139569	+	protein_coding	1.17356631966929	383.041666666667
CCDC181	ENSG00000117477.8	1.75813015949697	1.61156003702382	0.773415466155599	0.189510203618898	chr1	169364107	169429907	-	protein_coding	1.63642894104123	131.479166666667
CCDC22	ENSG00000101997.8	3.76581716150172	3.3567842786895	0.363332824794563	1.12578015224333	chrX	49091926	49106896	+	protein_coding	12.5072796146075	1116.75
CCDC23	ENSG00000177868.7	3.01648494936258	3.18670152955772	0.51078006034216	-0.333248287102518	chr1	43272722	43282954	-	protein_coding	6.47495274245739	333.145833333333
CCDC24	ENSG00000159214.8	2.22463307507019	2.38813495791112	0.75815925871172	-0.215656382167984	chr1	44457030	44462154	+	protein_coding	3.10138124972582	359.1875
CCDC25	ENSG00000147419.12	3.39919704489624	3.4527880047553	0.415497899595538	-0.128980098121377	chr8	27590834	27630170	-	protein_coding	8.45676471789678	1166.52083333333
CCDC28A	ENSG00000024862.12	3.76603264182749	3.92511539908189	0.488090325370824	-0.325928929514301	chr6	139094656	139114456	+	protein_coding	12.1464615364869	624.895833333333
CCDC28B	ENSG00000160050.10	3.87445468213405	2.3035975594199	0.778243655355781	2.01846441266009	chr1	32665986	32670988	+	protein_coding	15.2344368894895	1389
CCDC34	ENSG00000109881.12	1.60516225984394	1.84948600186783	0.584645508450693	-0.417900656880698	chr11	27352373	27385415	-	protein_coding	1.05903108045459	144.979166666667
CCDC40	ENSG00000141519.10	1.41879574141275	1.61936226996935	0.509531316788159	-0.393629443271267	chr17	78010434	78074412	+	protein_coding	0.71246194653213	198.645833333333
CCDC41	ENSG00000173588.10	1.68194347111795	1.93686280483391	0.352464655819168	-0.723247932827453	chr12	94701471	94853764	-	protein_coding	1.25875274464488	300.8125
CCDC43	ENSG00000180329.9	3.04578792147956	2.86789767476764	0.398791226269571	0.446073621969994	chr17	42750436	42766980	-	protein_coding	6.38758500417074	575.854166666667
CCDC47	ENSG00000108588.9	5.13365610284246	4.39353666352758	0.366372033541008	2.02013082756776	chr17	61822609	61853711	-	protein_coding	32.0023896296819	4479.125
CCDC50	ENSG00000152492.9	3.16852523050324	3.56153299237632	0.584202753194302	-0.672724939627889	chr3	191046865	191116459	+	protein_coding	6.91663978000482	2238.875
CCDC51	ENSG00000164051.9	4.30623158009358	2.58174063260072	0.487585444548359	3.53679743063335	chr3	48473573	48481761	-	protein_coding	18.1447828213374	1397.125
CCDC53	ENSG00000120860.6	3.52380984530697	3.81391306609339	0.563806576756866	-0.514543875055811	chr12	102406704	102455927	-	protein_coding	10.0388644238313	585.416666666667
CCDC57	ENSG00000176155.14	2.27085769442106	2.54672730042618	0.536761790443759	-0.513951646552651	chr17	80059335	80170706	-	protein_coding	2.93960936119159	1348.91666666667
CCDC58	ENSG00000160124.5	2.48037343955789	2.70459868513718	0.416007447418469	-0.53899334488053	chr3	122078437	122102078	-	protein_coding	3.97418341537317	218.083333333333
CCDC59	ENSG00000133773.7	2.9089759347256	3.32543337205779	0.418363598919826	-0.995443768070269	chr12	82617459	82752275	-	protein_coding	6.02393069863319	383.958333333333
CCDC6	ENSG00000108091.10	3.30256800854556	3.57195355893026	0.566322126483157	-0.475675481827939	chr10	61548520	61666414	-	protein_coding	7.82595313588778	1652.4375
CCDC61	ENSG00000104983.4	2.46794226413976	2.69728779229758	0.446741956842886	-0.513373603362877	chr19	46498338	46524576	+	protein_coding	4.05949361622334	336.395833333333
CCDC64	ENSG00000135127.7	2.24353628458321	2.46564901430191	1.37908480054249	-0.161058065197536	chr12	120427672	120532298	+	protein_coding	3.08483974635601	476.354166666667
CCDC65	ENSG00000139537.6	1.46617842072011	1.50933770494996	0.623720885911844	-0.0691964710573336	chr12	49297892	49325623	+	protein_coding	0.756974137077729	47.2083333333333
CCDC66	ENSG00000180376.12	1.83576537978769	2.42962676625917	0.444954719136513	-1.33465577716298	chr3	56591188	56653929	+	protein_coding	1.46211948990822	315.270833333333
CCDC69	ENSG00000198624.8	2.09305128728183	4.23711569403546	1.31518361491608	-1.63023959729793	chr5	150560612	150603706	-	protein_coding	2.23930273205042	326.75
CCDC71	ENSG00000177352.9	4.00909863194999	3.30374345114066	0.518294916448343	1.36091471944743	chr3	49199967	49203754	-	protein_coding	14.0258063475291	910.479166666667
CCDC71L	ENSG00000253276.1	2.25863705061277	2.53889831771577	0.610289806436004	-0.459226525082704	chr7	106297210	106301442	-	protein_coding	2.73288903137048	412.291666666667
CCDC74A	ENSG00000163040.10	2.95310118131608	2.05946892121536	0.891827580598175	1.00202357444623	chr2	132285405	132291239	+	protein_coding	6.13598122696082	875.020833333333
CCDC74B	ENSG00000152076.14	2.26655672068136	1.68298696619449	0.795777194071449	0.733333097297173	chr2	130896990	130902707	-	protein_coding	3.01105727006992	330
CCDC77	ENSG00000120647.5	1.99571759889617	2.12164765819947	0.389098419254322	-0.323645774620803	chr12	498620	551811	+	protein_coding	1.98997097710768	204.75
CCDC78	ENSG00000162004.12	1.53853093857477	1.72244139171037	0.620487772941116	-0.296396578878371	chr16	772601	776846	-	protein_coding	0.985255760451158	68.2291666666667
CCDC8	ENSG00000169515.5	3.94458947014252	2.53312410859703	0.996734875171239	1.41608906912482	chr19	46913628	46916841	-	protein_coding	13.8010751008987	1577.0625
CCDC80	ENSG00000091986.11	5.25730369100314	3.57678417139702	1.61579662769476	1.04005633555734	chr3	112323406	112368377	-	protein_coding	36.031539162	6619.29166666667
CCDC82	ENSG00000149231.7	2.54605799213752	3.12898844499365	0.52549013768315	-1.10930807460294	chr11	96085932	96123087	-	protein_coding	3.71145179122686	591.354166666667
CCDC84	ENSG00000186166.4	2.72172517015368	3.55782619836327	0.508008708856341	-1.6458399504447	chr11	118868851	118886421	+	protein_coding	6.07933852076531	363.3125
CCDC85B	ENSG00000175602.2	5.55389217227462	5.02437796428287	0.682711567687328	0.77560456428983	chr11	65657874	65659105	+	protein_coding	54.4808643658956	2082.625
CCDC85C	ENSG00000205476.4	4.6687348783743	2.49650796689915	0.871020975049828	2.49388588070556	chr14	99978777	100070363	-	protein_coding	23.3026474714279	4796.375
CCDC86	ENSG00000110104.7	3.92799642080495	3.45682791782792	0.627198206361288	0.751227440063209	chr11	60609543	60618238	+	protein_coding	14.1336994369825	930.979166666667
CCDC88A	ENSG00000115355.11	1.7160785988904	2.31430641161305	0.655607661382227	-0.912478373821013	chr2	55514977	55647057	-	protein_coding	1.42422297348579	774.1875
CCDC88B	ENSG00000168071.17	2.03308190800066	2.47358614432116	1.14758697894678	-0.383852591918373	chr11	64107694	64125006	+	protein_coding	2.45735552161932	704.083333333333
CCDC9	ENSG00000105321.8	3.44575818449076	3.54100814052661	0.493278379630246	-0.193095744652852	chr19	47759236	47775210	+	protein_coding	9.01608523726463	1111.72916666667
CCDC90B	ENSG00000137500.5	2.78433413097397	2.74168963953491	0.451029913666931	0.0945491421895969	chr11	82970138	82997170	-	protein_coding	4.87898801763853	1030.25
CCDC91	ENSG00000123106.6	2.04559211512287	2.5532483992274	0.530941333282387	-0.956143837900295	chr12	28286181	28732883	+	protein_coding	2.09080663447579	422.333333333333
CCDC92	ENSG00000119242.4	3.26159140280592	3.42390586159839	0.647355181069811	-0.250734779822458	chr12	124403206	124457378	-	protein_coding	7.68973677357038	1663.5625
CCDC93	ENSG00000125633.6	3.43781678569107	3.24077810402611	0.392418592512388	0.502113522204584	chr2	118673053	118771709	-	protein_coding	8.82187858223915	2378.91666666667
CCDC94	ENSG00000105248.11	3.67888513350612	3.5507247486146	0.286684015062378	0.447044056026749	chr19	4247075	4269087	+	protein_coding	12.5875354309877	721.708333333333
CCDC96	ENSG00000173013.4	2.35151475764714	1.56410425794003	0.845812427820033	0.930951678892388	chr4	7042578	7044728	-	protein_coding	3.32844405869643	259.875
CCDC97	ENSG00000142039.3	3.64145186638269	3.43803126723064	0.407109389925914	0.499670614792432	chr19	41816093	41830788	+	protein_coding	10.3767029047012	1448.77083333333
CCHCR1	ENSG00000204536.9	1.89799158460421	2.97968587201694	0.760049743844482	-1.42318880596065	chr6	31110215	31126015	-	protein_coding	1.88906356940667	618.875
CCL2	ENSG00000108691.5	4.38495347935731	3.62989471778229	1.38298249539729	0.545964076977067	chr17	32582306	32584222	+	protein_coding	19.0589277545611	702.6875
CCL25	ENSG00000131142.9	1.37916226355937	1.07609809574511	0.208883819978075	1.45087430824498	chr19	8117650	8127534	+	protein_coding	0.633751254839202	24.2291666666667
CCL28	ENSG00000151882.7	2.31035229044012	1.87572063994707	1.01925550234155	0.426420705597919	chr5	43376746	43412493	-	protein_coding	3.35770758489768	525.416666666667
CCM2	ENSG00000136280.11	2.96652646934644	3.59612038278113	0.522036450709609	-1.20603439200246	chr7	45039073	45116068	+	protein_coding	6.35998532176018	927.25
CCNA1	ENSG00000133101.5	1.5671175653017	1.40822438217994	0.870400967730527	0.182551707790552	chr13	37005966	37017019	+	protein_coding	1.04256094278147	93.7916666666667
CCNA2	ENSG00000145386.5	1.66557518684291	2.018883329108	0.807948911451818	-0.437290201468589	chr4	122737602	122745087	-	protein_coding	1.28583283287783	123.166666666667
CCNB1	ENSG00000134057.10	2.49664217237137	2.19513211350699	0.951482829556173	0.316884392969041	chr5	68462836	68474072	+	protein_coding	3.81661932667096	339.020833333333
CCNB1IP1	ENSG00000100814.13	4.12707490033272	3.49942986961868	0.531661092552078	1.18053594574923	chr14	20779526	20801471	-	protein_coding	16.6526300708453	2065.10416666667
CCNB2	ENSG00000157456.3	1.44035147857088	1.83279316646949	1.18912844921253	-0.330024639607691	chr15	59397276	59417244	+	protein_coding	0.914190691740563	46
CCNC	ENSG00000112237.8	3.56385476308184	3.27539967872756	0.51839394363624	0.55643991966984	chr6	99990255	100014914	-	protein_coding	10.0496037801107	1493.45833333333
CCND1	ENSG00000110092.3	7.16230267878295	3.94451270280283	1.32429183179786	2.4298193938202	chr11	69455854	69469242	+	protein_coding	141.868332544963	19717.7916666667
CCND2	ENSG00000118971.3	3.93952736092687	3.61872560070155	1.04789911367156	0.306138020387593	chr12	4382937	4414516	+	protein_coding	14.9474006891251	3610.4375
CCND3	ENSG00000112576.8	2.43924901460702	3.9240246657372	0.904867088080456	-1.64087706436525	chr6	41902670	42018095	-	protein_coding	3.40419882039229	605.958333333333
CCNDBP1	ENSG00000166946.9	4.33749424578185	4.62604693619208	0.528722414108979	-0.545754601488786	chr15	43477454	43487396	+	protein_coding	18.1114287376404	1307.125
CCNE1	ENSG00000105173.9	1.53297852543869	1.77637746976996	0.60762390954738	-0.400574994674879	chr19	30302804	30315215	+	protein_coding	0.890131084869305	69.2916666666667
CCNF	ENSG00000162063.8	1.47946210658382	1.69589001317514	0.526103782537112	-0.41137873129823	chr16	2479394	2508810	+	protein_coding	0.77775930489103	121.5625
CCNG1	ENSG00000113328.14	5.95634710648971	4.78289507545283	0.709830436589224	1.65314414619269	chr5	162864574	162873157	+	protein_coding	59.8318971395493	5538.41666666667
CCNG2	ENSG00000138764.9	2.78654864712403	2.92678320588989	0.707668593878337	-0.198164168904704	chr4	78078303	78354542	+	protein_coding	5.05654592563709	1387.125
CCNH	ENSG00000134480.9	3.11956569025925	3.24416168688671	0.349229337303116	-0.356774140424854	chr5	86688523	86708836	-	protein_coding	6.64217763145765	736.958333333333
CCNI	ENSG00000118816.5	6.67567076227691	6.31396037648583	0.592991712284539	0.609975448725181	chr4	77968310	77997158	-	protein_coding	100.618413448334	11074.9375
CCNI2	ENSG00000205089.3	1.51405819368798	1.46198201921033	0.574314875607406	0.0906753014582304	chr5	132083136	132089856	+	protein_coding	0.924901346986493	71.9375
CCNJ	ENSG00000107443.11	2.26535583172116	1.9127974470285	0.279912730388796	1.25952965484265	chr10	97803150	97820627	+	protein_coding	2.85137660801411	440.791666666667
CCNJL	ENSG00000135083.10	1.5262616146607	1.75417980604747	0.803742635971534	-0.283571109937788	chr5	159678658	159772403	-	protein_coding	0.896836020052433	160.5625
CCNK	ENSG00000090061.13	3.69836938893311	3.78168042989409	0.473582796160432	-0.175916527450797	chr14	99947505	100001381	+	protein_coding	10.9115390280882	1427.375
CCNL1	ENSG00000163660.7	3.91097727091367	4.94981173385281	0.618732713369289	-1.67897129162963	chr3	156864296	156878549	-	protein_coding	13.3636445601781	2067.875
CCNL2	ENSG00000221978.7	4.75225768710682	5.92712017147137	0.74731097667213	-1.57211993539337	chr1	1321861	1334708	-	protein_coding	25.157088637352	3826.5
CCNO	ENSG00000152669.8	4.49250540331374	1.83940436298188	0.992819917826762	2.67228828984352	chr5	54526979	54529508	-	protein_coding	21.5824275811513	1505.95833333333
CCNT1	ENSG00000129315.5	2.94382958588	2.88653413355348	0.384391773960955	0.149054834696687	chr12	49082246	49110681	-	protein_coding	5.40821994344394	1400.54166666667
CCNT2	ENSG00000082258.8	2.64170843241916	3.11281880248629	0.419876146774863	-1.12202222890204	chr2	135675804	135716912	+	protein_coding	4.20232436309258	1333.45833333333
CCNY	ENSG00000108100.13	4.1984826932306	3.94457639109809	0.50805119917925	0.49976518615189	chr10	35535952	35860852	+	protein_coding	15.9635591506958	2937.14583333333
CCNYL1	ENSG00000163249.5	2.54809389981185	2.40384454310102	0.418044883757581	0.345057103472354	chr2	208576263	208626563	+	protein_coding	3.71548175811768	609.541666666667
CCP110	ENSG00000103540.12	1.9285433417115	2.54172060737135	0.606674165129215	-1.01071926398787	chr16	19535132	19564730	+	protein_coding	1.708316039294	407.604166666667
CCPG1	ENSG00000260916.1	3.65170848535056	3.46905357138822	0.480846439165389	0.37986121781285	chr15	55632229	55700708	-	protein_coding	10.6554130613804	2880.25
CCR10	ENSG00000184451.5	1.33662060941288	1.59477090058309	0.431481391321862	-0.598288353477655	chr17	40830906	40835838	-	protein_coding	0.57039959790806	49.6041666666667
CCRN4L	ENSG00000151014.4	1.94589134022105	1.70142368300339	0.304636914710165	0.802488619772973	chr4	139936942	139966906	+	protein_coding	1.98365882908305	142.25
CCS	ENSG00000173992.4	4.02529779483414	4.2616764117185	0.479707563258427	-0.492755659883174	chr11	66360554	66373490	+	protein_coding	17.4447791576385	1095.10416666667
CCSAP	ENSG00000154429.6	2.84725576257621	2.0960557952679	0.666225153575611	1.12754669089967	chr1	229456757	229479041	-	protein_coding	5.42446191112201	1216.04166666667
CCSER2	ENSG00000107771.11	2.92985173467572	3.02613304602006	0.547473360626923	-0.175864833375795	chr10	86088341	86278273	+	protein_coding	5.6894608438015	1761.8125
CCT2	ENSG00000166226.8	6.02892111053746	5.15212138661079	0.645594392531735	1.35812784941989	chr12	69979113	69995350	+	protein_coding	64.5830605824789	5213.79166666667
CCT3	ENSG00000163468.10	6.5424873556624	5.46128815285354	0.474350101743195	2.27932743944937	chr1	156278758	156337664	-	protein_coding	91.9693395296733	9291.60416666667
CCT4	ENSG00000115484.10	6.34006271451295	5.39407475791825	0.509068430898723	1.85827267843858	chr2	62095223	62115858	-	protein_coding	80.3671245574951	6700.27083333333
CCT5	ENSG00000150753.7	5.62137987493425	5.01501306425241	0.556528447422341	1.08955222952274	chr5	10250032	10263426	+	protein_coding	48.057843764623	4149.8125
CCT6A	ENSG00000146731.6	5.92450160560275	5.30524437458457	0.470996646070953	1.31478055350078	chr7	56119322	56131682	+	protein_coding	58.9226303100586	5672.27083333333
CCT6B	ENSG00000132141.9	1.76756150489318	1.82557482012378	0.85674327563439	-0.067713767800101	chr17	33254877	33288528	-	protein_coding	1.45792479192217	104.979166666667
CCT7	ENSG00000135624.11	6.52954437272007	5.84254702580194	0.487570129957338	1.4090226301973	chr2	73460547	73480149	+	protein_coding	92.6777580579122	7745.35416666667
CCT8	ENSG00000156261.8	6.01735353190749	5.26167044885086	0.535028736818933	1.41241587797622	chr21	30428125	30446118	-	protein_coding	63.181832075119	6068.8125
CCZ1	ENSG00000122674.8	2.68730853188253	2.54950015088681	0.248144759673342	0.555354790393837	chr7	5938364	5964445	+	protein_coding	4.89036884903908	310.270833333333
CCZ1B	ENSG00000146574.11	2.3167204705828	2.23455273092685	0.218106029036596	0.376733004671599	chr7	6833764	6866401	-	protein_coding	2.97233314812183	269.229166666667
CD109	ENSG00000156535.9	1.64197983190821	2.05256490515967	0.917917053008202	-0.447300844783186	chr6	74405507	74538040	+	protein_coding	1.25832264622053	434.270833333333
CD151	ENSG00000177697.13	6.58189150422241	5.72242772090915	1.08742201807284	0.790368200228665	chr11	832883	839720	+	protein_coding	103.088183482488	9641.91666666667
CD164	ENSG00000135535.10	5.90493218628682	5.7865815031675	0.59965012829453	0.197366226629382	chr6	109687716	109703762	-	protein_coding	63.5505084991455	7378.91666666667
CD200	ENSG00000091972.14	1.46067043494119	2.65784270913662	1.01423678429494	-1.18036763479019	chr3	112051687	112081659	+	protein_coding	0.748334482816669	73.9375
CD248	ENSG00000174807.3	1.32542411037845	3.6467031233699	1.63850924975985	-1.41670180582238	chr11	66081957	66084515	-	protein_coding	0.502357342358058	47.6041666666667
CD274	ENSG00000120217.9	1.86089744157183	1.74536767680105	0.744018329485966	0.155278116401507	chr9	5450502	5470566	+	protein_coding	1.64117714390159	253.166666666667
CD276	ENSG00000103855.13	5.40970537431066	3.24111836911996	0.935021596591576	2.31929081969424	chr15	73976306	74006859	+	protein_coding	40.6668730179469	7410.5625
CD2AP	ENSG00000198087.7	2.78139394765479	2.92980253037015	0.576485922438719	-0.257436611960177	chr6	47445524	47594999	+	protein_coding	4.97378297646841	1097.33333333333
CD2BP2	ENSG00000169217.4	4.39371089991275	4.35355959538631	0.360186496798031	0.111473652908646	chr16	30362086	30366682	-	protein_coding	19.9397147297859	2533.9375
CD300A	ENSG00000167851.9	1.4442012868056	2.19119590001445	1.37583926757019	-0.542937413414641	chr17	72462554	72480933	+	protein_coding	0.742194346462687	64.625
CD302	ENSG00000241399.2	3.45296106828368	3.24649808185073	0.862430238456243	0.239396738688705	chr2	160627538	160654753	-	protein_coding	10.0586259017388	644.25
CD320	ENSG00000167775.6	5.38066879948527	3.9452893160035	0.603335840675416	2.37907212983553	chr19	8367010	8373240	-	protein_coding	44.5965352058411	2979.66666666667
CD3EAP	ENSG00000117877.6	1.6963823585251	1.64019627489203	0.212211065476508	0.264765098402901	chr19	45909466	45914024	+	protein_coding	1.27795363341769	105.375
CD40	ENSG00000101017.9	1.42578074415376	3.25506946854793	0.958665131893154	-1.90816236403814	chr20	44746910	44758502	+	protein_coding	0.721158991102129	61.2083333333333
CD44	ENSG00000026508.12	3.67792897969933	4.07653621504677	1.53711390238096	-0.259321859447115	chr11	35160416	35253949	+	protein_coding	11.5586203634739	3512.6875
CD46	ENSG00000117335.14	4.05457356749957	4.71194950709791	0.675030984201923	-0.973845578918933	chr1	207925401	207968858	+	protein_coding	13.9782509754101	3985.83333333333
CD47	ENSG00000196776.10	3.02131286039288	3.76490971008332	0.670720462951902	-1.10865388901034	chr3	107762144	107809872	-	protein_coding	6.14381624758244	1784.66666666667
CD52	ENSG00000169442.4	1.32457699437526	2.45624945336582	1.75620816098224	-0.644384011037523	chr1	26644447	26647014	+	protein_coding	0.597458442983528	21.1666666666667
CD55	ENSG00000196352.9	3.51981665968289	3.94800798351294	1.05294416967268	-0.406660995105898	chr1	207494852	207534311	+	protein_coding	9.49048252900442	1400.875
CD58	ENSG00000116815.11	2.02951629246297	2.92810576287756	0.815114375539418	-1.10240905740368	chr1	117057156	117113661	-	protein_coding	2.14636762191852	142.041666666667
CD59	ENSG00000085063.10	7.01943217569987	6.68835242262062	0.800632164495679	0.413522923211306	chr11	33719806	33757991	-	protein_coding	128.386630853017	9958.5
CD63	ENSG00000135404.7	8.97395458814699	7.24623956619009	0.838102203877437	2.06146101747939	chr12	56119106	56123445	-	protein_coding	524.113801956177	22191.8958333333
CD68	ENSG00000129226.9	4.79735031591527	4.44777428360052	1.34132141392418	0.260620630287279	chr17	7482784	7485281	+	protein_coding	28.0103153189023	1974.20833333333
CD72	ENSG00000137101.8	1.32909553601278	1.72546987204351	0.840962182805535	-0.471334316970581	chr9	35610038	35646686	-	protein_coding	0.534611259587109	54.5208333333333
CD74	ENSG00000019582.10	2.90560228477204	7.2661019943356	1.97451548532204	-2.208389724962	chr5	149781199	149792492	-	protein_coding	5.87032766640186	478.583333333333
CD79A	ENSG00000105369.5	1.71843040362343	1.88910145754581	1.76392586103597	-0.0967563647046608	chr19	42381189	42385439	+	protein_coding	1.45547291015585	71.8958333333333
CD79B	ENSG00000007312.8	2.50603799880038	2.37340189325362	1.42975700096914	0.0927682854197307	chr17	62006099	62009714	-	protein_coding	4.41896885881821	208.833333333333
CD81	ENSG00000110651.7	7.22017144399001	6.99210521719535	0.913366809484435	0.249698395459975	chr11	2397406	2418649	+	protein_coding	143.046789169312	14116.1458333333
CD82	ENSG00000085117.7	4.33631072233425	3.69734123554588	1.13546495944585	0.56273818181075	chr11	44585976	44641913	+	protein_coding	18.4979195594788	2273.85416666667
CD83	ENSG00000112149.5	3.13163416038492	2.60755799771814	0.958485451856021	0.546775291843969	chr6	14117871	14137149	+	protein_coding	7.58743735651175	676.6875
CD9	ENSG00000010278.7	4.05395459283181	5.17833448337682	1.58338523477783	-0.710111390360906	chr12	6308880	6347425	+	protein_coding	14.8944166600704	1626.75
CD97	ENSG00000123146.15	2.36817425984586	3.88948767135087	1.38615182037389	-1.09750850458405	chr19	14491312	14519537	+	protein_coding	3.74149349207679	537.333333333333
CD99L2	ENSG00000102181.15	4.59237211800003	3.9189278398475	0.740844270242038	0.909022726102079	chrX	149934809	150067289	-	protein_coding	22.5904116829236	4549.20833333333
CDADC1	ENSG00000102543.10	1.86575018549364	2.29401252450025	0.387549789910618	-1.10505114479712	chr13	49822046	49867618	+	protein_coding	1.6467409580946	240.1875
CDAN1	ENSG00000140326.8	3.12658492972017	2.90127011160768	0.50591525696297	0.445360789206197	chr15	43015756	43029324	-	protein_coding	6.63845346868038	1163.6875
CDC123	ENSG00000151465.9	4.56192527140694	4.7253187852444	0.414582920519859	-0.394115400684074	chr10	12238143	12292588	+	protein_coding	21.8122869729996	1123.52083333333
CDC14A	ENSG00000079335.13	1.5140510876783	1.85309452931174	0.488809006108358	-0.693611282518548	chr1	100817289	100985833	+	protein_coding	0.876271218061447	189.1875
CDC14B	ENSG00000081377.12	2.78041278274862	2.39881069931102	0.6041614699087	0.631622674473545	chr9	99253618	99382112	-	protein_coding	4.69578033934037	1613.0625
CDC16	ENSG00000130177.10	4.61042738058567	4.38454072121517	0.381650265012483	0.591868210449453	chr13	115000361	115038198	+	protein_coding	22.3523942232132	2588.79166666667
CDC20	ENSG00000117399.9	1.60282063050393	1.9098752370326	1.17596731774941	-0.261108112354959	chr1	43824625	43828874	+	protein_coding	1.22545572246114	91.625
CDC20B	ENSG00000164287.8	1.21314772301195	1.04025508329324	0.174206194142183	0.992459771996419	chr5	54408798	54469005	-	protein_coding	0.516524698973323	87.125
CDC23	ENSG00000094880.6	3.26092687279194	3.06645709021412	0.439487380164566	0.442492302065654	chr5	137523404	137549032	-	protein_coding	7.35239148636659	1048.04166666667
CDC25B	ENSG00000101224.13	2.28024183768802	4.14413691364469	0.865587487557753	-2.15332950481487	chr20	3767577	3786762	+	protein_coding	2.79635730634133	423.4375
CDC26	ENSG00000176386.4	2.51842727138011	2.79441950376391	0.22754692237974	-1.21290250598607	chr9	116018114	116035718	-	protein_coding	4.4345541447401	182.270833333333
CDC27	ENSG00000004897.7	3.32447384179812	3.19875114112426	0.435212078148001	0.288876864835318	chr17	45195068	45266788	-	protein_coding	7.63695045312246	1826.47916666667
CDC34	ENSG00000099804.4	4.95138141081945	4.73105623904842	0.476552723264457	0.462331156690865	chr19	531713	542097	+	protein_coding	31.3101207415263	1987.1875
CDC37	ENSG00000105401.2	5.52775143767518	6.02176396811576	0.396752851272066	-1.24513920657831	chr19	10501809	10530797	-	protein_coding	46.9957896073659	4129.77083333333
CDC37L1	ENSG00000106993.7	2.86848160414426	3.00796719710885	0.446462652480108	-0.312423877315933	chr9	4679558	4708398	+	protein_coding	5.26120909055074	737.3125
CDC40	ENSG00000168438.10	2.74952193540137	2.66371717196488	0.304109946058622	0.282150467449519	chr6	110501343	110575478	+	protein_coding	4.58191036681334	769.354166666667
CDC42	ENSG00000070831.11	5.34588936166666	5.42667931645551	0.520750682857083	-0.155141332404223	chr1	22379119	22419437	+	protein_coding	39.1773900588354	4343.47916666667
CDC42BPA	ENSG00000143776.14	2.1921734687194	2.79733021815654	0.627168407896764	-0.96490311345011	chr1	227177565	227506175	-	protein_coding	2.64687131096919	1446.02083333333
CDC42BPB	ENSG00000198752.5	4.74811559140422	4.41902434445829	0.705303490783614	0.466595233465086	chr14	103398715	103523799	-	protein_coding	23.5377831459045	5974.66666666667
CDC42BPG	ENSG00000171219.8	1.38652789937793	2.37727033402629	1.25909937540636	-0.786865956730855	chr11	64590858	64612041	-	protein_coding	0.625244100267688	140.083333333333
CDC42EP1	ENSG00000128283.6	5.190740904911	4.74724661513105	1.27503770224645	0.34782837323051	chr22	37956453	37965412	+	protein_coding	35.9210603634516	3184.14583333333
CDC42EP2	ENSG00000149798.3	2.79709406968097	2.81224007802211	0.717727568891871	-0.0211027261562929	chr11	65082288	65089900	+	protein_coding	5.29812522729238	456.604166666667
CDC42EP3	ENSG00000163171.6	2.47429894452374	3.12436844008157	0.97936770465215	-0.663764480357996	chr2	37869031	37965611	-	protein_coding	3.55490080763896	895.4375
CDC42EP4	ENSG00000179604.8	4.9318714273037	4.09694407377114	0.734946538193079	1.13603821522213	chr17	71279762	71308314	-	protein_coding	28.061750570933	4895.45833333333
CDC42EP5	ENSG00000167617.2	1.55102849206971	3.17821388390523	1.27542681696302	-1.27579675305095	chr19	54976209	54984411	-	protein_coding	1.21109043465306	39.25
CDC42SE1	ENSG00000197622.8	3.77601543394084	5.23039538766048	0.866167054887378	-1.67909867445692	chr1	151023896	151042801	-	protein_coding	11.657507583499	1380.125
CDC42SE2	ENSG00000158985.9	3.09715656751072	3.16370806788278	0.658800269370618	-0.101019236734134	chr5	130581185	130734140	+	protein_coding	6.22279379765193	1361.70833333333
CDC5L	ENSG00000096401.7	3.19412785802809	3.04545024999824	0.289956254422802	0.512758755026035	chr6	44355261	44418163	+	protein_coding	6.86471319198608	1602.70833333333
CDC6	ENSG00000094804.5	1.42333492070368	1.51455645717158	0.596159770614736	-0.153015250213618	chr17	38443884	38459171	+	protein_coding	0.726348009891808	92.4583333333333
CDC7	ENSG00000097046.8	1.68333298804335	1.89616216835137	0.658420367365964	-0.323242097080702	chr1	91966407	91991321	+	protein_coding	1.23087437575062	162.5
CDC73	ENSG00000134371.9	2.88426098393054	2.95200642193541	0.352688580677293	-0.192082879107625	chr1	193091146	193223031	+	protein_coding	5.16554893056552	1071.66666666667
CDCA3	ENSG00000111665.7	1.63532100423613	1.81934662402338	0.63088949842309	-0.29169231735069	chr12	6953956	6961230	-	protein_coding	1.18826164801915	64.1458333333333
CDCA4	ENSG00000170779.10	2.32060244486196	2.2702332926503	0.764291937225181	0.0659030270481904	chr14	105475909	105487485	-	protein_coding	2.90364047015707	294.666666666667
CDCA5	ENSG00000146670.5	1.53338568519649	1.62872288123104	0.88466749879456	-0.107766133789762	chr11	64833771	64851623	-	protein_coding	0.91241056472063	117
CDCA7L	ENSG00000164649.15	3.59725174115703	2.3734449224594	0.71422529679648	1.71347447953297	chr7	21940517	21985702	-	protein_coding	9.89458944400152	1184.27083333333
CDCP1	ENSG00000163814.3	1.70583008107326	1.91232603610933	0.986036362191113	-0.209420223182442	chr3	45123769	45187914	-	protein_coding	1.66345002440115	395.020833333333
CDH1	ENSG00000039068.14	4.28524599810418	2.98324080237214	1.86723858914864	0.697289143068579	chr16	68771127	68869451	+	protein_coding	19.2999135752519	4030.95833333333	1	1
CDH10	ENSG00000040731.6	1.31090378928555	1.24188835511853	0.614631749486179	0.112287453787917	chr5	24487208	24645087	-	protein_coding	0.543342287496974	75.9375
CDH11	ENSG00000140937.9	2.63888288347173	2.45785888764548	1.03700217043757	0.174564722222195	chr16	64977655	65160015	-	protein_coding	4.61525721785923	1657.45833333333
CDH13	ENSG00000140945.11	1.2951068261764	2.13990982106433	1.1518327816319	-0.733442395771222	chr16	82660407	83830204	+	protein_coding	0.535885528583701	164.020833333333
CDH19	ENSG00000071991.4	2.81865399268998	1.821732197388	1.04625539926762	0.952847455793133	chr18	64168319	64271375	-	protein_coding	5.93221831321716	1525.75
CDH2	ENSG00000170558.4	4.97088368679773	2.33982446662578	1.26785722271302	2.07520150773908	chr18	25530929	25757410	-	protein_coding	29.3608421385288	5367.375
CDH23	ENSG00000107736.15	2.053750712624	1.71289479825201	0.649518877449883	0.52478215215275	chr10	73156690	73575702	+	protein_coding	2.50999177806079	1388.75
CDH24	ENSG00000139880.15	2.18330976127268	2.23375145926132	0.526055651628134	-0.0958866192816734	chr14	23516270	23526747	-	protein_coding	2.49351530397932	348
CDH3	ENSG00000062038.9	5.65128682974074	2.01844150307622	1.22798264233416	2.95838491638544	chr16	68670091	68756519	+	protein_coding	47.9938757816951	8176.97916666667		1
CDH6	ENSG00000113361.8	1.35831700685173	1.40431918867764	0.393104587548319	-0.117022754969131	chr5	31193856	31329253	+	protein_coding	0.733123898506165	257.208333333333
CDHR1	ENSG00000148600.10	2.68442763852838	1.71678510031369	1.20074830799614	0.805866251712259	chr10	85954409	85979377	+	protein_coding	4.79153747359912	1064.45833333333
CDHR5	ENSG00000099834.14	3.33330282890677	1.60655317348429	1.31622366026257	1.3118968360423	chr11	616564	626078	-	protein_coding	7.75991144279639	1071.375
CDIP1	ENSG00000089486.12	3.90334248608718	3.68397534027184	0.628725117569726	0.348907876725651	chr16	4560675	4588829	-	protein_coding	13.132370531559	1983.45833333333
CDIPT	ENSG00000103502.9	5.30997912621153	5.20684999368393	0.496513879192808	0.207706444571623	chr16	29869677	29875057	-	protein_coding	38.0878308216731	3466.3125
CDK1	ENSG00000170312.11	1.57938642841474	1.84812905250742	0.936079983964502	-0.287093655132437	chr10	62538088	62554610	+	protein_coding	1.0924102862676	89.5625
CDK10	ENSG00000185324.17	2.99917207127438	3.89007618100093	0.618070965453755	-1.44142689031267	chr16	89747144	89762750	+	protein_coding	6.55512401461601	1121.9375
CDK11A	ENSG00000008128.18	2.53874646420273	3.57642689476682	0.45578229156095	-2.27670194691038	chr1	1634168	1655766	-	protein_coding	3.88482908904553	489.75
CDK11B	ENSG00000248333.3	2.80118483171009	3.48827302258616	0.365842722009179	-1.8780971973493	chr1	1570639	1590473	-	protein_coding	5.07065306603909	596.104166666667
CDK12	ENSG00000167258.9	2.84103177811273	2.75221742264621	0.414421117824537	0.214309434646421	chr17	37617763	37721160	+	protein_coding	4.58874961733818	1759.625
CDK13	ENSG00000065883.10	2.98044807292909	3.17321857851682	0.394241848888114	-0.488965101323979	chr7	39989635	40136733	+	protein_coding	5.69287023444971	1730.27083333333
CDK14	ENSG00000058091.12	1.46197000753612	2.44639128016736	0.587951642616839	-1.67432353492509	chr7	90193048	90839905	+	protein_coding	0.738921125419438	190
CDK16	ENSG00000102225.11	5.06326975519972	4.38344535792796	0.479381842329162	1.41812713215984	chrX	47077258	47089396	+	protein_coding	32.9552195469539	5238.5625
CDK17	ENSG00000059758.3	2.92810926204203	3.00733752300167	0.522831370485151	-0.151536930322532	chr12	96672038	96794338	-	protein_coding	5.46813041220109	1133.3125
CDK18	ENSG00000117266.11	6.32909829540987	2.9066920795627	1.31265007197202	2.60724947868675	chr1	205473722	205501921	+	protein_coding	80.5109039942424	17634.2291666667
CDK19	ENSG00000155111.10	2.74083845049738	2.52151867210545	0.562215007789534	0.390099473249974	chr6	110931180	111137161	-	protein_coding	5.04632317523162	1436.89583333333
CDK2	ENSG00000123374.6	2.89460881041495	2.98546237075412	0.690882087427111	-0.131503713864574	chr12	56360552	56366568	+	protein_coding	5.46915823717912	682.125
CDK20	ENSG00000156345.13	3.20300862278061	2.60388886602128	0.795520345527301	0.753116824890516	chr9	90581360	90589668	-	protein_coding	7.35295084118843	690.416666666667
CDK2AP1	ENSG00000111328.2	3.78810007348625	3.85574140809319	0.700964410501948	-0.0964975305358217	chr12	123746030	123756881	-	protein_coding	11.1540275216103	1243.77083333333
CDK2AP2	ENSG00000167797.3	4.78910718192224	4.65669583880422	0.612611244368286	0.216142528128999	chr11	67273967	67276102	-	protein_coding	26.8647397756577	1691.79166666667
CDK3	ENSG00000250506.2	2.43751908189568	3.23704975742558	0.620950491505073	-1.28759166224666	chr17	73996986	74002080	+	protein_coding	4.13713410000007	283.020833333333
CDK4	ENSG00000135446.12	5.44795136783961	4.47677825025341	0.709228761512416	1.36933690550732	chr12	58144224	58149796	-	protein_coding	40.7921377420425	2398.95833333333
CDK5	ENSG00000164885.8	4.33159910240495	3.02506619242351	0.622613696371081	2.09846477454094	chr7	150750898	150755286	-	protein_coding	19.3963166077932	969.104166666667
CDK5R1	ENSG00000176749.4	1.50430079004284	1.96848938010972	1.11229191944153	-0.417326227003382	chr17	30813636	30818274	+	protein_coding	0.830516132836541	132.270833333333
CDK5RAP1	ENSG00000101391.16	3.46012989811429	3.4788997532636	0.329876851548234	-0.0568995825600169	chr20	31946644	31989367	-	protein_coding	9.44001002113025	792.020833333333
CDK5RAP2	ENSG00000136861.13	4.06510478532436	3.34521715566125	0.427965777270584	1.68211494445724	chr9	123151146	123342437	-	protein_coding	14.397477944692	3665.625
CDK5RAP3	ENSG00000108465.10	4.86227742165068	5.57055113908222	0.709634612513307	-0.998082259436376	chr17	46045175	46059138	+	protein_coding	30.8188126881917	3516.33333333333
CDK6	ENSG00000105810.5	3.24381044779978	2.18445753520666	0.524775757968715	2.01867730455696	chr7	92234234	92465908	-	protein_coding	7.06710620224476	3088.8125
CDK7	ENSG00000134058.6	3.46562810031499	3.31937769924084	0.514121160087909	0.284466799711462	chr5	68530667	68573250	+	protein_coding	9.69777093331019	614.541666666667
CDK8	ENSG00000132964.7	2.73178572635813	2.64671060175391	0.420891402879858	0.202130820496937	chr13	26828275	26979375	+	protein_coding	4.67344656586647	609.0625
CDK9	ENSG00000136807.7	3.935628728334	4.83509922041415	0.570758287275612	-1.57592191323858	chr9	130547957	130553066	+	protein_coding	13.3919394612312	1396.3125
CDKAL1	ENSG00000145996.7	2.35549620850771	2.32250388363749	0.302968537512286	0.108896868107581	chr6	20534687	21232635	+	protein_coding	3.10797421634197	410.375
CDKL2	ENSG00000138769.6	1.83039689723402	1.36861505129265	0.482539476510052	0.956982523546437	chr4	76503214	76555900	-	protein_coding	1.57554028679927	237
CDKL3	ENSG00000006837.7	1.52362838349221	1.48862182972193	0.405022338864399	0.0864311678917145	chr5	133621931	133706738	-	protein_coding	0.907554522156716	117.104166666667
CDKN1A	ENSG00000124762.9	5.17241049911398	5.49015054901507	1.09851951213327	-0.289243883601169	chr6	36644304	36655116	+	protein_coding	32.1180137197177	3279.83333333333
CDKN1B	ENSG00000111276.6	5.20750399540807	4.74692732177264	0.58704959525013	0.78456177699804	chr12	12867991	12875305	+	protein_coding	35.688826918602	3420.41666666667
CDKN1C	ENSG00000129757.8	7.64940104364393	4.17782843751337	1.53161135914321	2.26661455950064	chr11	2904442	2907111	-	protein_coding	208.28440507253	12323.9791666667
CDKN2A	ENSG00000147889.12	3.3330901036139	1.44815265442117	0.598412866190862	3.14989458898354	chr9	21967750	21995300	-	protein_coding	8.28602313995361	1199.35416666667
CDKN2AIP	ENSG00000168564.5	2.71845687244136	3.09514876907081	0.418564344000511	-0.899961743107766	chr4	184365743	184369351	+	protein_coding	4.60513891031345	541.958333333333
CDKN2AIPNL	ENSG00000237190.3	3.58355228920353	3.27844914234476	0.393599687167885	0.775161050188106	chr5	133737777	133747589	-	protein_coding	10.50278972586	645.270833333333
CDKN2B	ENSG00000147883.9	3.92013576674059	2.19055799346972	0.979311664379278	1.76611576904594	chr9	22002901	22009362	-	protein_coding	13.495181158185	1986.89583333333
CDKN2D	ENSG00000129355.6	1.95756799010992	3.26228863880897	1.09305739747434	-1.19364330886355	chr19	10677137	10679735	-	protein_coding	1.93002100537221	103.520833333333
CDKN3	ENSG00000100526.15	1.73117123856967	1.6437007011474	0.997558771231274	0.0876845955795745	chr14	54863566	54886936	+	protein_coding	1.32803611581524	87.0416666666667
CDNF	ENSG00000185267.5	1.57025293154685	1.67727344794611	0.507539447044209	-0.210861474950423	chr10	14861248	14880574	-	protein_coding	1.02757144657274	71.0208333333333
CDO1	ENSG00000129596.4	5.6146031432305	2.95862892945809	1.38133081031401	1.92276476709344	chr5	115140429	115152651	-	protein_coding	53.4416559537252	3892.41666666667	1	1
CDON	ENSG00000064309.10	1.92136307183394	1.83255761000413	0.748873643817013	0.118585374933426	chr11	125825690	125933230	-	protein_coding	1.84923749665419	651.3125
CDPF1	ENSG00000205643.6	2.59260038944775	2.60479460124559	0.309085481822296	-0.0394525544387993	chr22	46639907	46646576	-	protein_coding	4.48809564610322	315.8125
CDR2	ENSG00000140743.3	5.76843215785885	3.56795552528591	0.809333798375434	2.71887401340452	chr16	22357256	22444986	-	protein_coding	52.3591595888138	5473.375
CDR2L	ENSG00000109089.7	2.56643549881112	2.80500778116254	0.939433646971893	-0.25395330806005	chr17	72983726	73001895	+	protein_coding	3.89443684866031	515.5
CDRT4	ENSG00000239704.6	3.08254938319711	2.85307290184516	0.718228805341001	0.319503310985971	chr17	15339331	15406922	-	protein_coding	7.19879908363025	779.729166666667
CDS1	ENSG00000163624.5	2.19070835768074	2.18493924030186	0.960822661955053	0.00600435190313237	chr4	85504131	85572491	+	protein_coding	2.57374987999598	425.854166666667
CDS2	ENSG00000101290.9	3.49639890002776	3.02844332012747	0.507867134856947	0.921413392957795	chr20	5107431	5178533	+	protein_coding	8.97329254945119	3892.16666666667
CDT1	ENSG00000167513.4	1.83576542974337	1.5948570570383	0.667730137345878	0.360787029416763	chr16	88869620	88875666	+	protein_coding	1.82787350689371	206.708333333333
CDV3	ENSG00000091527.11	5.69850704981462	4.99371328051014	0.523585732262086	1.34609047931752	chr3	133292573	133309105	+	protein_coding	50.7657212416331	7456.14583333333
CDYL	ENSG00000153046.13	2.69972426095536	2.70161742258481	0.469220375557314	-0.00403469612163424	chr6	4706392	4955785	+	protein_coding	4.36696248749892	724.604166666667
CDYL2	ENSG00000166446.10	1.78492415656227	1.73557720539122	0.601766161457154	0.0820035328200476	chr16	80631802	80838226	-	protein_coding	1.44598127963642	459.375
CEACAM19	ENSG00000186567.8	2.07218738226347	2.56196449311474	0.562111695636936	-0.871316349851594	chr19	45170226	45187631	+	protein_coding	2.49393966794014	295.416666666667
CEBPB	ENSG00000172216.4	5.38369711689371	5.20371724062634	1.27642993544222	0.141002550371093	chr20	48807375	48809212	+	protein_coding	40.7483385801315	2488.60416666667
CEBPD	ENSG00000221869.4	3.29999664915572	5.66729755459071	1.41258412839496	-1.67586542836554	chr8	48649470	48651648	-	protein_coding	8.46865350504717	630.791666666667
CEBPG	ENSG00000153879.4	2.73651850655286	3.32944670477997	0.465488833092104	-1.27377534341364	chr19	33864235	33873592	+	protein_coding	5.05482219656309	800.979166666667
CEBPZ	ENSG00000115816.9	3.45271495564168	3.43070198965507	0.445017725812932	0.0494653689274706	chr2	37428754	37458773	-	protein_coding	8.9930354654789	1077.47916666667
CECR1	ENSG00000093072.11	2.41765473356154	2.90810277831295	0.874278102494281	-0.560974869840825	chr22	17660193	17702879	-	protein_coding	4.0858017563199	744.5
CECR5	ENSG00000069998.8	3.48890312810385	3.71143469331792	0.371406006642566	-0.599159844574711	chr22	17618400	17646158	-	protein_coding	9.46182845036189	900.166666666667
CEL	ENSG00000170835.10	1.52754147643237	2.20387861565125	2.16477892596819	-0.312427810112937	chr9	135937364	135947248	+	protein_coding	0.900105922172467	81.1041666666667
CELF1	ENSG00000149187.13	3.29434475198191	3.96406402943418	0.434325401911603	-1.54197584231691	chr11	47487495	47586887	-	protein_coding	7.54324009021123	2741.66666666667
CELF2	ENSG00000048740.13	3.74761208032772	3.11609588381683	0.929396247460373	0.679490796564478	chr10	11047258	11378674	+	protein_coding	11.4089936812719	4162.5
CELF6	ENSG00000140488.10	1.72621325278564	2.60200300440681	0.864247450625137	-1.01335531969193	chr15	72577067	72612470	-	protein_coding	1.46602294469873	187.3125
CELSR1	ENSG00000075275.12	3.24339994052788	1.88631640805488	0.850171048580321	1.59624764303508	chr22	46756730	46933067	-	protein_coding	7.00760566194852	3193.41666666667
CELSR2	ENSG00000143126.7	3.80924781452974	2.43881816079643	1.00636674573549	1.36175967612259	chr1	109792640	109818372	+	protein_coding	12.2532802224159	5624.52083333333
CEND1	ENSG00000184524.5	2.64756082016773	1.87842393796872	1.58493845786429	0.485278704912886	chr11	787103	790123	-	protein_coding	4.78256870806217	268.666666666667
CENPB	ENSG00000125817.7	5.31724666274538	4.92242778144476	0.533850654776281	0.739568037930139	chr20	3764497	3767337	-	protein_coding	39.3256951967875	3825.70833333333
CENPBD1	ENSG00000177946.4	3.14589367097378	2.30707508973095	0.320172834317467	2.61989304317771	chr16	90037339	90038193	-	protein_coding	6.59752947837114	269.208333333333
CENPC	ENSG00000145241.6	1.96342980731096	2.54795861017882	0.447016644827567	-1.30762200833334	chr4	68337520	68411324	-	protein_coding	2.01056619485219	350
CENPH	ENSG00000153044.5	1.76928585792866	2.08439759244627	0.809120960953918	-0.389449476313299	chr5	68485374	68506184	+	protein_coding	1.41692094132304	74.7083333333333
CENPJ	ENSG00000151849.10	1.36978166199299	2.19120056233042	0.701802487733945	-1.17044170502973	chr13	25457170	25497018	-	protein_coding	0.585655026758711	117.145833333333
CENPL	ENSG00000120334.11	1.42771104740809	1.41865306797393	0.2853499209495	0.0317434096495417	chr1	173768687	173793611	-	protein_coding	0.689389549040546	124.4375
CENPM	ENSG00000100162.10	1.48804806230677	1.62125017546357	0.811216231517695	-0.16420050287653	chr22	42334724	42343168	-	protein_coding	0.903193755696217	43.3541666666667
CENPN	ENSG00000166451.9	1.68196541767963	1.62229144654818	0.459287906688	0.129927155195028	chr16	81040102	81066719	+	protein_coding	1.19712765142322	157.625
CENPO	ENSG00000138092.6	2.0506110173185	2.15667359670803	0.465857652383791	-0.227671647866702	chr2	25016251	25045245	+	protein_coding	2.11513007432222	304.916666666667
CENPP	ENSG00000188312.9	1.46933107573392	1.49850336852063	0.265369347046788	-0.10993090615534	chr9	95087918	95382815	+	protein_coding	0.787234622364243	175.5625
CENPQ	ENSG00000031691.6	1.94455889592456	2.07020284327601	0.385881670514362	-0.325602268653949	chr6	49431090	49460820	+	protein_coding	1.93786392857631	127.5
[truncated: 10,917 more rows]
