# Supplementary material for: Genetic analyses of human fetal retinal pigment epithelium gene expression suggest ocular disease mechanisms
Source: Commun Biol. 2019 May 20;2:186. doi: 10.1038/s42003-019-0430-6 (PMC6527609; doi:10.1038/s42003-019-0430-6)
Supplement: Supplementary file 4 — Supplementary Data 13–30 [file 42003_2019_430_MOESM4_ESM.zip › data15.txt]

sample	rpkm	tissue
020206-2_galactose	5.90265563063213	RPE - galactose
020206-2_glucose	5.65688306992638	RPE - glucose
020310_Galactose	5.95815911289306	RPE - galactose
020310_Glucose	5.19306613751046	RPE - glucose
020311_Galactose	4.18058058171799	RPE - galactose
020311_Glucose	4.39433132557188	RPE - glucose
021010_galactose	5.76708442841057	RPE - galactose
021010_glucose	6.11263660314644	RPE - glucose
021011_galactose	5.07605388230187	RPE - galactose
021011_glucose	5.46043839767064	RPE - glucose
021512_Galactose	3.52443099926212	RPE - galactose
021512_Glucose	5.72758107016253	RPE - glucose
021611_galactose	5.48361899263237	RPE - galactose
021611_glucose	4.71529739276065	RPE - glucose
030411_Galactose	6.0726537243504	RPE - galactose
030411_Glucose	5.58290343159423	RPE - glucose
032411_Galactose	6.49223975323428	RPE - galactose
032411_Glucose	6.56419485452444	RPE - glucose
041212-2944_galactose	6.74625248973254	RPE - galactose
041212-2944_glucose	5.96842027053328	RPE - glucose
041212-9319_galactose	5.13328209015115	RPE - galactose
041212-9319_glucose	4.92760310693134	RPE - glucose
051211_Galactose	5.47648603167893	RPE - galactose
051211_Glucose	5.64665198074466	RPE - glucose
052711-1_galactose	4.76290003626354	RPE - galactose
052711-1_glucose	4.98621269345245	RPE - glucose
052711-2_Galactose	5.7739763428014	RPE - galactose
052711-2_Glucose	4.85722084508167	RPE - glucose
070810_galactose	4.35917152419533	RPE - galactose
070810_glucose	3.79773602449572	RPE - glucose
071709_galactose	5.18979952929738	RPE - galactose
071709_glucose	4.91223498583595	RPE - glucose
072910_galactose	5.1747591603593	RPE - galactose
072910_glucose	5.14698531398519	RPE - glucose
080410_galactose	5.83441896825192	RPE - galactose
080410_glucose	5.94720850291621	RPE - glucose
081209_galactose	5.60911999595239	RPE - galactose
081209_glucose	6.0347210623342	RPE - glucose
081309_galactose	5.26989941627408	RPE - galactose
081309_glucose	4.57467782682299	RPE - glucose
081508_galactose	5.60394038914568	RPE - galactose
081508_glucose	5.75679491689156	RPE - glucose
081909_Galactose	6.15249390002945	RPE - galactose
081909_Glucose	5.14765413798704	RPE - glucose
082609_Galactose	5.3771717326498	RPE - galactose
082609_Glucose	4.70832015051215	RPE - glucose
091109_Galactose	4.44555735035238	RPE - galactose
091109_Glucose	4.48542962802784	RPE - glucose
GTEX-1117F-0226-SM-5GZZ7	1.01146781376429	Adipose_Subcutaneous
GTEX-1117F-0426-SM-5EGHI	1	Muscle_Skeletal
GTEX-1117F-0526-SM-5EGHJ	1	Artery_Tibial
GTEX-1117F-0626-SM-5N9CS	1	Artery_Coronary
GTEX-1117F-0726-SM-5GIEN	1	Heart_Atrial_Appendage
GTEX-1117F-1326-SM-5EGHH	1.01317350957954	Adipose_Visceral_Omentum
GTEX-1117F-2226-SM-5N9CH	1.0490151339538	Ovary
GTEX-1117F-2426-SM-5EGGH	1.14883591479667	Uterus
GTEX-1117F-2526-SM-5GZY6	1.01917842935478	Vagina
GTEX-1117F-2826-SM-5GZXL	1.01090659213352	Breast_Mammary_Tissue
GTEX-1117F-2926-SM-5GZYI	1.0057005119978	Skin_Not_Sun_Exposed_Suprapubic
GTEX-1117F-3026-SM-5GZYU	1.01243771065563	Minor_Salivary_Gland
GTEX-1117F-3226-SM-5N9CT	1.03517367541948	Brain_Cortex
GTEX-111CU-0126-SM-5GZWZ	1.00883402338875	Adrenal_Gland
GTEX-111CU-0226-SM-5GZXC	1	Thyroid
GTEX-111CU-0326-SM-5GZXO	1	Lung
GTEX-111CU-0426-SM-5GZY1	1	Spleen
GTEX-111CU-0526-SM-5EGHK	1	Pancreas
GTEX-111CU-0626-SM-5EGHL	1	Esophagus_Muscularis
GTEX-111CU-0726-SM-5GZYD	1.02611906733812	Esophagus_Mucosa
GTEX-111CU-0826-SM-5EGIJ	1	Esophagus_Gastroesophageal_Junction
GTEX-111CU-0926-SM-5EGIK	1	Stomach
GTEX-111CU-1026-SM-5EGIL	1	Adipose_Visceral_Omentum
GTEX-111CU-1126-SM-5EGIM	1.00655847065648	Skin_Not_Sun_Exposed_Suprapubic
GTEX-111CU-1226-SM-5EGIN	1.01671464640247	Colon_Sigmoid
GTEX-111CU-1326-SM-5NQ8L	1	Small_Intestine_Terminal_Ileum
GTEX-111CU-1426-SM-5GZYP	1.01349919220876	Colon_Transverse
GTEX-111CU-1526-SM-5N9FS	1.1131785389777	Prostate
GTEX-111CU-1726-SM-5EGHM	1.06572870572501	Testis
GTEX-111CU-1826-SM-5GZYN	1	Adipose_Subcutaneous
GTEX-111CU-2026-SM-5GZZC	1	Muscle_Skeletal
GTEX-111CU-2226-SM-5N9G5	1	Nerve_Tibial
GTEX-111FC-0126-SM-5N9DL	1.01454577135548	Skin_Sun_Exposed_Lower_leg
GTEX-111FC-0226-SM-5N9B8	1.05199359860775	Adipose_Subcutaneous
GTEX-111FC-0326-SM-5GZZ1	1	Muscle_Skeletal
GTEX-111FC-0426-SM-5N9CV	1.01934317935093	Artery_Tibial
GTEX-111FC-0526-SM-5GZZ8	1.01072580619632	Nerve_Tibial
GTEX-111FC-0626-SM-5N9CU	1.01159558723915	Heart_Atrial_Appendage
GTEX-111FC-0826-SM-5GZWO	1.01834551258807	Heart_Left_Ventricle
GTEX-111FC-1026-SM-5GZX1	1	Thyroid
GTEX-111FC-1126-SM-5GZWU	1	Lung
GTEX-111FC-1326-SM-5N9D9	1.01442665411474	Spleen
GTEX-111FC-1926-SM-5GZYC	1.0883148041451	Testis
GTEX-111FC-2026-SM-5GZYO	1.73784441576345	Prostate
GTEX-111FC-2526-SM-5GZXU	1.1533353855517	Skin_Not_Sun_Exposed_Suprapubic
GTEX-111FC-2926-SM-5GZY7	1.17830662202234	Minor_Salivary_Gland
GTEX-111FC-3126-SM-5GZZ2	1.09689056047464	Brain_Cortex
GTEX-111FC-3326-SM-5GZYV	1.06521050742095	Brain_Cerebellum
GTEX-111VG-0008-SM-5Q5BG	1	Cells_Transformed_fibroblasts
GTEX-111VG-0326-SM-5GZX7	1.02839761185628	Heart_Atrial_Appendage
GTEX-111VG-0526-SM-5N9BW	1	Thyroid
GTEX-111VG-0726-SM-5GIDC	1	Lung
GTEX-111VG-1626-SM-5EGIO	1	Skin_Not_Sun_Exposed_Suprapubic
GTEX-111VG-1926-SM-5GIDO	1.03320596673905	Testis
GTEX-111VG-2226-SM-5N9DU	1.10051150264883	Colon_Transverse
GTEX-111VG-2326-SM-5N9BK	1.01719259049665	Adipose_Subcutaneous
GTEX-111VG-2426-SM-5GZXD	1.00993424454481	Skin_Sun_Exposed_Lower_leg
GTEX-111VG-2526-SM-5GZXP	1.00538321158613	Nerve_Tibial
GTEX-111VG-2626-SM-5GZY2	1	Muscle_Skeletal
GTEX-111YS-0006-SM-5NQBE	1	Whole_Blood
GTEX-111YS-0008-SM-5Q5BH	1	Cells_Transformed_fibroblasts
GTEX-111YS-0126-SM-5987T	1	Adrenal_Gland
GTEX-111YS-0326-SM-5GZZ3	1.01507231190227	Heart_Atrial_Appendage
GTEX-111YS-0426-SM-5987O	1	Heart_Left_Ventricle
GTEX-111YS-0526-SM-5GZXJ	1.01091565787217	Artery_Aorta
GTEX-111YS-0626-SM-5GZXV	1.00894526428387	Lung
GTEX-111YS-0726-SM-5GZY8	1	Thyroid
GTEX-111YS-0826-SM-5GZYK	1.02096641858781	Esophagus_Gastroesophageal_Junction
GTEX-111YS-0926-SM-5EGGI	1.01557629696762	Esophagus_Mucosa
GTEX-111YS-1026-SM-5GZYE	1.00900379304185	Esophagus_Muscularis
GTEX-111YS-1126-SM-5GZYQ	1.0067570259206	Stomach
GTEX-111YS-1226-SM-5EGGJ	1	Pancreas
GTEX-111YS-1326-SM-5EGGK	1	Adipose_Visceral_Omentum
GTEX-111YS-1426-SM-5GID8	1	Small_Intestine_Terminal_Ileum
GTEX-111YS-1526-SM-5GZYW	1	Skin_Not_Sun_Exposed_Suprapubic
GTEX-111YS-1626-SM-5GZZ9	1	Colon_Transverse
GTEX-111YS-1726-SM-5GIED	1.58978233753165	Prostate
GTEX-111YS-1826-SM-5GIEP	1.01119026134743	Colon_Sigmoid
GTEX-111YS-1926-SM-5GICC	1	Breast_Mammary_Tissue
GTEX-111YS-2026-SM-5EGGL	1.09108449526429	Testis
GTEX-111YS-2126-SM-5EGGM	1.02572534894653	Nerve_Tibial
GTEX-111YS-2226-SM-5987P	1.03151151529995	Artery_Tibial
GTEX-111YS-2326-SM-5987L	1.00459583233159	Muscle_Skeletal
GTEX-111YS-2426-SM-5GZZQ	1	Adipose_Subcutaneous
GTEX-1122O-0003-SM-5Q5DL	1	Cells_EBV-transformed_lymphocytes
GTEX-1122O-0005-SM-5O99J	1	Whole_Blood
GTEX-1122O-0008-SM-5QGR2	1	Cells_Transformed_fibroblasts
GTEX-1122O-0126-SM-5GICA	1	Lung
GTEX-1122O-0226-SM-5N9DA	1.01023103934085	Thyroid
GTEX-1122O-0326-SM-5H124	1.00760227430815	Adrenal_Gland
GTEX-1122O-0426-SM-5H12G	1.07290267128087	Artery_Coronary
GTEX-1122O-0526-SM-5N9DM	1.02267223253501	Spleen
GTEX-1122O-0626-SM-5N9B9	1.03358801667404	Heart_Atrial_Appendage
GTEX-1122O-0726-SM-5GIEV	1	Pancreas
GTEX-1122O-0826-SM-5GICV	1	Heart_Left_Ventricle
GTEX-1122O-0926-SM-5N9C9	1	Adipose_Visceral_Omentum
GTEX-1122O-1126-SM-5NQ8X	1	Artery_Aorta
GTEX-1122O-1226-SM-5H113	1.01787242524521	Breast_Mammary_Tissue
GTEX-1122O-1326-SM-5H11F	1.01982556132978	Small_Intestine_Terminal_Ileum
GTEX-1122O-1426-SM-5H11R	1.01760015601324	Colon_Sigmoid
GTEX-1122O-1526-SM-5N9CL	1	Colon_Transverse
GTEX-1122O-1626-SM-5N9CX	1.00461275011909	Esophagus_Muscularis
GTEX-1122O-1726-SM-5GICM	1.02952092538485	Esophagus_Mucosa
GTEX-1122O-1826-SM-5EGIP	1.01171223430022	Esophagus_Gastroesophageal_Junction
GTEX-1122O-1926-SM-5EGIQ	1.00768472657421	Stomach
GTEX-1122O-2026-SM-5NQ91	1	Adipose_Subcutaneous
GTEX-1122O-2126-SM-5EGIR	1	Skin_Sun_Exposed_Lower_leg
GTEX-1122O-2426-SM-5GIDN	1	Muscle_Skeletal
GTEX-1128S-0005-SM-5P9HI	1	Whole_Blood
GTEX-1128S-0008-SM-5Q5DP	1	Cells_Transformed_fibroblasts
GTEX-1128S-0126-SM-5H12S	1	Thyroid
GTEX-1128S-0326-SM-5GZZF	1	Artery_Aorta
GTEX-1128S-0726-SM-5N9D6	1	Lung
GTEX-1128S-0826-SM-5GZZI	1	Pancreas
GTEX-1128S-0926-SM-5GZZU	1	Adipose_Visceral_Omentum
GTEX-1128S-1626-SM-5H12O	1.03346724109861	Colon_Transverse
GTEX-1128S-2126-SM-5H12U	1	Adipose_Subcutaneous
GTEX-1128S-2326-SM-5GZZY	1	Skin_Sun_Exposed_Lower_leg
GTEX-1128S-2426-SM-5H11B	1	Muscle_Skeletal
GTEX-1128S-2526-SM-5H11N	1	Artery_Tibial
GTEX-1128S-2626-SM-5H11Z	1	Pituitary
GTEX-1128S-2726-SM-5H12C	1.0555861740244	Brain_Cortex
GTEX-1128S-2826-SM-5N9DI	1.04966208484383	Brain_Cerebellum
GTEX-113IC-0006-SM-5NQ9C	1	Whole_Blood
GTEX-113IC-0008-SM-5QGRF	1	Cells_Transformed_fibroblasts
GTEX-113IC-0126-SM-5HL6T	1.01303463505465	Skin_Sun_Exposed_Lower_leg
GTEX-113IC-0226-SM-5HL5C	1.05753609362218	Adipose_Subcutaneous
GTEX-113IC-0426-SM-5HL5O	1.31374274208724	Artery_Tibial
GTEX-113IC-0526-SM-5HL76	1	Nerve_Tibial
GTEX-113JC-0006-SM-5O997	1	Whole_Blood
GTEX-113JC-0008-SM-5QGR6	1	Cells_Transformed_fibroblasts
GTEX-113JC-0126-SM-5EGJW	1	Thyroid
GTEX-113JC-0726-SM-5GZZR	1.02085270519666	Adipose_Visceral_Omentum
GTEX-113JC-0926-SM-5H114	1.20377953174225	Esophagus_Muscularis
GTEX-113JC-1026-SM-5H117	1.04892068185386	Esophagus_Gastroesophageal_Junction
GTEX-113JC-1926-SM-5N9GE	1.00814924042854	Vagina
GTEX-113JC-2226-SM-5EGJG	1.01119185922633	Uterus
GTEX-113JC-2326-SM-5EQ4E	1.01013163932452	Skin_Sun_Exposed_Lower_leg
GTEX-113JC-2726-SM-5EGIS	1	Muscle_Skeletal
GTEX-113JC-2826-SM-5EGIT	1.01316651571042	Pituitary
GTEX-117XS-0005-SM-5PNU6	1	Whole_Blood
GTEX-117XS-0008-SM-5Q5DQ	1.00707087194306	Cells_Transformed_fibroblasts
GTEX-117XS-0426-SM-5GZZN	1	Artery_Aorta
GTEX-117XS-0526-SM-5987Q	1	Thyroid
GTEX-117XS-0726-SM-5H131	1.01048251700882	Heart_Atrial_Appendage
GTEX-117XS-1926-SM-5GICO	1	Breast_Mammary_Tissue
GTEX-117XS-2026-SM-5GID1	1.13464909460959	Testis
GTEX-117XS-2226-SM-5GIE1	1.04534993760454	Colon_Sigmoid
GTEX-117XS-2526-SM-5H11G	1	Muscle_Skeletal
GTEX-117XS-2726-SM-5N9BL	1	Skin_Sun_Exposed_Lower_leg
GTEX-117XS-2926-SM-5N9BX	1.02318999709537	Pituitary
GTEX-117XS-3026-SM-5N9CA	1.15953307580465	Brain_Cortex
GTEX-117XS-3126-SM-5GIDP	1.03833111522823	Brain_Cerebellum
GTEX-117YW-0005-SM-5NQ8Z	1.00696147208516	Whole_Blood
GTEX-117YW-0008-SM-5QGRD	1	Cells_Transformed_fibroblasts
GTEX-117YW-0126-SM-5EGGN	1.01469245658564	Thyroid
GTEX-117YW-0226-SM-5N9CM	1.01844058422572	Artery_Aorta
GTEX-117YW-0326-SM-5N9CY	1	Heart_Left_Ventricle
GTEX-117YW-0426-SM-5GZZZ	1	Heart_Atrial_Appendage
GTEX-117YW-0526-SM-5H11C	1.00541954670107	Lung
GTEX-117YW-0826-SM-5H11O	1	Adipose_Visceral_Omentum
GTEX-117YW-1426-SM-5EGGO	1.01466188886069	Prostate
GTEX-117YW-1526-SM-5EGGP	1.05936473110205	Testis
GTEX-117YW-1826-SM-5PNY5	1.01996757497271	Colon_Transverse
GTEX-117YW-1926-SM-5H121	1	Esophagus_Mucosa
GTEX-117YW-2026-SM-5N9BH	1.04179112645755	Esophagus_Muscularis
GTEX-117YW-2226-SM-5N9DB	1	Stomach
GTEX-117YW-2426-SM-5Q5AE	1	Muscle_Skeletal
GTEX-117YW-2626-SM-5GZZH	1.01996009980304	Skin_Sun_Exposed_Lower_leg
GTEX-117YW-2726-SM-5GZZT	1.02859050960723	Artery_Tibial
GTEX-117YW-2826-SM-5H116	1	Pituitary
GTEX-117YX-0126-SM-5EGH5	1	Adrenal_Gland
GTEX-117YX-0226-SM-5EGH6	1	Pancreas
GTEX-117YX-0326-SM-5GICL	1	Small_Intestine_Terminal_Ileum
GTEX-117YX-0526-SM-5EGJH	1.01045773050327	Colon_Sigmoid
GTEX-117YX-0626-SM-5EGJI	1	Heart_Atrial_Appendage
GTEX-117YX-0726-SM-5GIET	1	Adipose_Visceral_Omentum
GTEX-117YX-0826-SM-5H11J	1	Colon_Transverse
GTEX-117YX-1026-SM-5H11V	1.0320268169284	Stomach
GTEX-117YX-1126-SM-5H128	1	Heart_Left_Ventricle
GTEX-117YX-1226-SM-5H11S	1	Thyroid
GTEX-117YX-1326-SM-5H125	1	Lung
GTEX-117YX-1426-SM-5H12H	1.01103892412839	Breast_Mammary_Tissue
GTEX-117YX-1526-SM-5H12T	1.18144236968462	Prostate
GTEX-117YX-1626-SM-5GZZG	1	Esophagus_Mucosa
GTEX-117YX-1726-SM-5GZZS	1.0462354772905	Artery_Coronary
GTEX-117YX-1826-SM-5H12K	1	Esophagus_Muscularis
GTEX-117YX-1926-SM-5GIEC	1	Skin_Not_Sun_Exposed_Suprapubic
GTEX-117YX-2026-SM-5GIEF	1.0192674071631	Testis
GTEX-117YX-2126-SM-5GIEL	1.01143689904064	Spleen
GTEX-117YX-2226-SM-5EGJJ	1	Adipose_Subcutaneous
GTEX-117YX-2326-SM-5H12W	1	Skin_Sun_Exposed_Lower_leg
GTEX-117YX-2426-SM-5GZZJ	1.00911967584856	Nerve_Tibial
GTEX-117YX-2526-SM-5EQ4Q	1	Muscle_Skeletal
GTEX-117YX-2626-SM-5EQ53	1	Artery_Tibial
GTEX-1192W-0005-SM-5NQBQ	1.01410963241408	Whole_Blood
GTEX-1192W-0008-SM-5QGRE	1	Cells_Transformed_fibroblasts
GTEX-1192W-0126-SM-5EGGS	1	Thyroid
GTEX-1192W-0226-SM-5EGGT	1	Heart_Atrial_Appendage
GTEX-1192W-2626-SM-5Q5AF	1.03070005920398	Skin_Sun_Exposed_Lower_leg
GTEX-1192W-3026-SM-5GZZV	1	Pituitary
GTEX-1192X-0005-SM-5NQC3	1	Whole_Blood
GTEX-1192X-0008-SM-5Q5B7	1	Cells_Transformed_fibroblasts
GTEX-1192X-0226-SM-5H12D	1	Skin_Sun_Exposed_Lower_leg
GTEX-1192X-0326-SM-5H11U	1.01035166007124	Nerve_Tibial
GTEX-1192X-0426-SM-5GIEE	1	Muscle_Skeletal
GTEX-1192X-0726-SM-5987R	1	Heart_Atrial_Appendage
GTEX-1192X-1126-SM-5EGGU	1	Thyroid
GTEX-1192X-1526-SM-5H11I	1.04139534333561	Adipose_Visceral_Omentum
GTEX-1192X-1826-SM-5GIE2	1.04708258887032	Esophagus_Gastroesophageal_Junction
GTEX-1192X-2326-SM-5987X	1	Breast_Mammary_Tissue
GTEX-1192X-2526-SM-59868	1.00951982425414	Small_Intestine_Terminal_Ileum
GTEX-1192X-2726-SM-5N9DN	1	Skin_Not_Sun_Exposed_Suprapubic
GTEX-1192X-2926-SM-5N9BA	1	Minor_Salivary_Gland
GTEX-1192X-3026-SM-5N9BM	1.00907390024459	Pituitary
GTEX-1192X-3126-SM-5N9BY	1.00971304173191	Brain_Cortex
GTEX-1192X-3226-SM-5987D	1	Brain_Cerebellum
GTEX-11DXW-0006-SM-5NQ7Y	1	Whole_Blood
GTEX-11DXW-0008-SM-5Q59V	1	Cells_Transformed_fibroblasts
GTEX-11DXW-0226-SM-5H122	1.10055886251204	Skin_Sun_Exposed_Lower_leg
GTEX-11DXW-0326-SM-5H11W	1.19303465740743	Adipose_Subcutaneous
GTEX-11DXW-0426-SM-5H12E	1.02141400614291	Nerve_Tibial
GTEX-11DXW-0526-SM-5H127	1.01787578007969	Artery_Tibial
GTEX-11DXW-0626-SM-5N9ER	1.18456777914233	Breast_Mammary_Tissue
GTEX-11DXW-0726-SM-5H12J	1	Muscle_Skeletal
GTEX-11DXW-0826-SM-5H118	1.04755613307033	Skin_Not_Sun_Exposed_Suprapubic
GTEX-11DXW-1026-SM-5H11K	1.08384813272641	Brain_Cerebellum
GTEX-11DXW-1126-SM-5H12Q	1.14550304647264	Brain_Cortex
GTEX-11DXW-1226-SM-5H133	1.00986967376344	Pituitary
GTEX-11DXX-0005-SM-5NQ8B	1.02203788479971	Whole_Blood
GTEX-11DXX-0008-SM-5Q5B8	1	Cells_Transformed_fibroblasts
GTEX-11DXX-0126-SM-5EGH7	1.00584401849863	Adrenal_Gland
GTEX-11DXX-0226-SM-5P9HL	1	Thyroid
GTEX-11DXX-0326-SM-5PNWC	1	Heart_Left_Ventricle
GTEX-11DXX-0426-SM-5EQ5F	1	Artery_Aorta
GTEX-11DXX-0526-SM-5PNVR	1.01950729944818	Heart_Atrial_Appendage
GTEX-11DXX-0626-SM-5Q5AG	1.00528338762829	Lung
GTEX-11DXX-0726-SM-5H12X	1	Spleen
GTEX-11DXX-0826-SM-5GZZP	1.05897905183669	Artery_Coronary
GTEX-11DXX-0926-SM-5H112	1	Pancreas
GTEX-11DXX-1026-SM-5H11E	1.05620623219648	Esophagus_Muscularis
GTEX-11DXX-1126-SM-5GZZK	1.0411173783275	Esophagus_Mucosa
GTEX-11DXX-1226-SM-5GICD	1	Esophagus_Gastroesophageal_Junction
GTEX-11DXX-1326-SM-5GIDZ	1.06870217573697	Stomach
GTEX-11DXX-1426-SM-5GIDU	1	Ovary
GTEX-11DXX-1526-SM-5H115	1.26395658656535	Uterus
GTEX-11DXX-1626-SM-5H11H	1.01554168587994	Small_Intestine_Terminal_Ileum
GTEX-11DXX-1726-SM-5H11T	1.03964270691083	Vagina
GTEX-11DXX-1826-SM-5H126	1.00919612572615	Colon_Transverse
GTEX-11DXX-1926-SM-5EGJK	1	Colon_Sigmoid
GTEX-11DXX-2026-SM-5EGJL	1.00943946306419	Adipose_Visceral_Omentum
GTEX-11DXX-2126-SM-5PNYR	1.01842382980671	Skin_Not_Sun_Exposed_Suprapubic
GTEX-11DXX-2326-SM-5Q5A2	1	Adipose_Subcutaneous
GTEX-11DXX-2426-SM-5GZZW	1.01190832191891	Skin_Sun_Exposed_Lower_leg
GTEX-11DXX-2526-SM-5H119	1.10330832110601	Nerve_Tibial
GTEX-11DXX-2626-SM-5Q5A3	1	Artery_Tibial
GTEX-11DXX-2726-SM-5PNXO	1	Muscle_Skeletal
GTEX-11DXY-0006-SM-5NQ8N	1	Whole_Blood
GTEX-11DXY-0008-SM-5QGR4	1	Cells_Transformed_fibroblasts
GTEX-11DXY-0126-SM-5H11Q	1.07361851009315	Skin_Not_Sun_Exposed_Suprapubic
GTEX-11DXY-0226-SM-5H123	1.07028792212822	Testis
GTEX-11DXY-0326-SM-5H12F	1.02107344941233	Adipose_Visceral_Omentum
GTEX-11DXY-0426-SM-5H12R	1.02067548788982	Thyroid
GTEX-11DXY-0526-SM-5EGGQ	1	Liver
GTEX-11DXY-0826-SM-5EGGR	1.01032337681852	Heart_Left_Ventricle
GTEX-11DXY-1026-SM-5987V	1	Heart_Atrial_Appendage
GTEX-11DXY-1126-SM-5987W	1.02862197045311	Artery_Coronary
GTEX-11DXY-1326-SM-5987Z	1.03339564422098	Esophagus_Gastroesophageal_Junction
GTEX-11DXY-1426-SM-5N9CN	1	Esophagus_Mucosa
GTEX-11DXY-1526-SM-5H129	1.14117790330141	Esophagus_Muscularis
GTEX-11DXY-1626-SM-5H12L	1	Adrenal_Gland
GTEX-11DXY-2026-SM-5N9CZ	1.1150896024498	Colon_Sigmoid
GTEX-11DXY-2326-SM-5GICW	1.0198352252155	Breast_Mammary_Tissue
GTEX-11DXY-2626-SM-5GIE7	1.04846400775141	Skin_Sun_Exposed_Lower_leg
GTEX-11DXY-2726-SM-5GID2	1	Muscle_Skeletal
GTEX-11DXY-3026-SM-5N9CB	1	Pituitary
GTEX-11DXY-3126-SM-5N9BT	1.00913208666237	Brain_Cerebellum
GTEX-11DXY-3226-SM-5GIDE	1.15254804545055	Brain_Cortex
GTEX-11DXZ-0006-SM-5LZZH	1	Whole_Blood
GTEX-11DXZ-0126-SM-5EGGY	1.01184606558831	Liver
GTEX-11DXZ-0226-SM-5EGGZ	1	Adrenal_Gland
GTEX-11DXZ-0326-SM-5EGH1	1	Heart_Atrial_Appendage
GTEX-11DXZ-0426-SM-5987Y	1.00872105043212	Artery_Aorta
GTEX-11DXZ-0526-SM-5GU7J	1.0211856916245	Artery_Coronary
GTEX-11DXZ-0626-SM-5GU77	1	Heart_Left_Ventricle
GTEX-11DXZ-0726-SM-5N9C4	1	Lung
GTEX-11DXZ-0926-SM-5N9CG	1	Thyroid
GTEX-11DXZ-1026-SM-5N9D5	1.03607698717143	Esophagus_Gastroesophageal_Junction
GTEX-11DXZ-1226-SM-5H11L	1	Esophagus_Mucosa
GTEX-11DXZ-1326-SM-5H11X	1.03709265449638	Small_Intestine_Terminal_Ileum
GTEX-11DXZ-1426-SM-5H12A	1.00432393922648	Adipose_Visceral_Omentum
GTEX-11DXZ-1626-SM-5GIDI	1.03800252902981	Colon_Sigmoid
GTEX-11DXZ-1726-SM-5H12M	1.01830271994899	Colon_Transverse
GTEX-11DXZ-1826-SM-5H12Y	1.15498135902343	Prostate
GTEX-11DXZ-1926-SM-5GZZL	1	Breast_Mammary_Tissue
GTEX-11DXZ-2026-SM-5987S	1.01753132472974	Skin_Not_Sun_Exposed_Suprapubic
GTEX-11DXZ-2126-SM-59881	1.04545879932758	Testis
GTEX-11DXZ-2326-SM-5EGGV	1	Skin_Sun_Exposed_Lower_leg
GTEX-11DXZ-2426-SM-5N9DT	1	Muscle_Skeletal
GTEX-11DXZ-2526-SM-5N9BG	1.03743881585868	Nerve_Tibial
GTEX-11DXZ-2626-SM-59882	1	Artery_Tibial
GTEX-11DYG-0006-SM-5NQB2	1	Whole_Blood
GTEX-11DYG-0008-SM-5QGR5	1	Cells_Transformed_fibroblasts
GTEX-11DYG-0126-SM-59883	1	Skin_Sun_Exposed_Lower_leg
GTEX-11DYG-0426-SM-5987J	1.02673170886487	Nerve_Tibial
GTEX-11DYG-0826-SM-5N9GH	1	Thyroid
GTEX-11DYG-0926-SM-5EGGW	1.013735295562	Artery_Coronary
GTEX-11DYG-1026-SM-5A5JQ	1	Heart_Atrial_Appendage
GTEX-11DYG-1226-SM-5N9DC	1	Artery_Aorta
GTEX-11DYG-1326-SM-5N9DO	1.04197622277685	Esophagus_Mucosa
GTEX-11DYG-1426-SM-5A5JR	1.11118553874358	Esophagus_Muscularis
GTEX-11DYG-1526-SM-5A5JS	1.03810261893909	Skin_Not_Sun_Exposed_Suprapubic
GTEX-11DYG-1926-SM-5H12I	1.14838573126288	Esophagus_Gastroesophageal_Junction
GTEX-11DYG-2026-SM-5EGGX	1.00510994288452	Adipose_Visceral_Omentum
GTEX-11DYG-2526-SM-5N9BB	1.06847244568604	Prostate
GTEX-11DYG-2926-SM-5H132	1.01028318980707	Brain_Cerebellum
GTEX-11DYG-3126-SM-5A5L6	1.0246326387068	Pituitary
GTEX-11DZ1-0008-SM-5QGR3	1	Cells_Transformed_fibroblasts
GTEX-11DZ1-0126-SM-5985Q	1	Skin_Sun_Exposed_Lower_leg
GTEX-11DZ1-0226-SM-5A5KF	1.00895239481795	Adipose_Subcutaneous
GTEX-11DZ1-0326-SM-5N9BN	1	Breast_Mammary_Tissue
GTEX-11DZ1-0426-SM-5H11A	1	Lung
GTEX-11DZ1-0926-SM-5EQ5R	1	Muscle_Skeletal
GTEX-11DZ1-2026-SM-5A5KG	1	Esophagus_Mucosa
GTEX-11DZ1-2426-SM-5GZZX	1	Skin_Not_Sun_Exposed_Suprapubic
GTEX-11DZ1-2726-SM-5A5KH	1	Thyroid
GTEX-11DZ1-2926-SM-5A5KI	1.01127253814452	Brain_Cerebellum
GTEX-11EI6-0005-SM-5N9GN	1	Whole_Blood
GTEX-11EI6-0008-SM-5QGR7	1	Cells_Transformed_fibroblasts
GTEX-11EI6-0126-SM-5985R	1.0236859736238	Skin_Sun_Exposed_Lower_leg
GTEX-11EI6-0226-SM-5EQ64	1.25793419892377	Adipose_Subcutaneous
GTEX-11EI6-0326-SM-5EQ6G	1	Muscle_Skeletal
GTEX-11EI6-0426-SM-5EQ43	1.01024460127161	Nerve_Tibial
GTEX-11EI6-0526-SM-5985S	1.02016785560909	Artery_Tibial
GTEX-11EI6-0626-SM-5985T	1	Breast_Mammary_Tissue
GTEX-11EI6-0726-SM-59866	1	Thyroid
GTEX-11EI6-0826-SM-5985V	1	Lung
GTEX-11EI6-1526-SM-5P9GL	1.00723220484791	Esophagus_Mucosa
GTEX-11EI6-2226-SM-5EGJM	1.08425673683817	Testis
GTEX-11EI6-2426-SM-5PNVS	1	Stomach
GTEX-11EI6-2626-SM-5PNVT	1	Colon_Sigmoid
GTEX-11EI6-2826-SM-5H11D	1.1931266887044	Skin_Not_Sun_Exposed_Suprapubic
GTEX-11EI6-2926-SM-5985U	1.03389555346736	Brain_Cerebellum
GTEX-11EI6-3026-SM-5GZZO	1.22326442918581	Brain_Cortex
GTEX-11EI6-3126-SM-5H111	1.02482081053624	Pituitary
GTEX-11EM3-0001-SM-5Q5BD	1	Cells_EBV-transformed_lymphocytes
GTEX-11EM3-0005-SM-5N9DK	1	Whole_Blood
GTEX-11EM3-0126-SM-5985K	1.01689263241882	Thyroid
GTEX-11EM3-0226-SM-5985Y	1	Artery_Aorta
GTEX-11EM3-0326-SM-5A5KJ	1	Adrenal_Gland
GTEX-11EM3-0426-SM-5N9BZ	1	Heart_Atrial_Appendage
GTEX-11EM3-0526-SM-5H12N	1	Artery_Coronary
GTEX-11EM3-0626-SM-5H12Z	1	Heart_Left_Ventricle
GTEX-11EM3-0726-SM-5GZZM	1	Esophagus_Muscularis
GTEX-11EM3-0826-SM-5N9CC	1	Esophagus_Mucosa
GTEX-11EM3-0926-SM-5A5KK	1	Esophagus_Gastroesophageal_Junction
GTEX-11EM3-1026-SM-5A5KL	1	Stomach
GTEX-11EM3-1126-SM-5A5KM	1	Adipose_Visceral_Omentum
GTEX-11EM3-1226-SM-5N9DD	1.05621646697734	Skin_Not_Sun_Exposed_Suprapubic
GTEX-11EM3-1326-SM-5N9C6	1	Breast_Mammary_Tissue
GTEX-11EM3-1526-SM-5A5KN	1.009669473094	Colon_Transverse
GTEX-11EM3-1626-SM-5N9CO	1	Colon_Sigmoid
GTEX-11EM3-1726-SM-5N9D1	1	Ovary
GTEX-11EM3-1826-SM-5A5KO	1.01955602257052	Vagina
GTEX-11EM3-1926-SM-5987U	1.01056389384012	Uterus
GTEX-11EM3-2126-SM-5H11M	1	Muscle_Skeletal
GTEX-11EM3-2226-SM-5H11Y	1	Artery_Tibial
GTEX-11EM3-2326-SM-5H12B	1	Adipose_Subcutaneous
GTEX-11EM3-2426-SM-59861	1	Skin_Sun_Exposed_Lower_leg
GTEX-11EMC-0002-SM-5Q5DO	1.00751690948956	Cells_EBV-transformed_lymphocytes
GTEX-11EMC-0006-SM-5O9DN	1	Whole_Blood
GTEX-11EMC-0008-SM-5Q5DR	1	Cells_Transformed_fibroblasts
GTEX-11EMC-0126-SM-5EGKV	1	Lung
GTEX-11EMC-0226-SM-5EGLP	1	Thyroid
GTEX-11EMC-0526-SM-5EGJN	1.00946561524699	Adrenal_Gland
GTEX-11EMC-0726-SM-5EGJO	1.0089459212559	Heart_Left_Ventricle
GTEX-11EMC-0826-SM-59862	1	Heart_Atrial_Appendage
GTEX-11EMC-0926-SM-59863	1.01014958969693	Artery_Aorta
GTEX-11EMC-1426-SM-5N9E4	1.00701165900792	Colon_Sigmoid
GTEX-11EMC-1726-SM-5H11P	1	Ovary
GTEX-11EMC-1826-SM-5A5JT	1.04320581629567	Uterus
GTEX-11EMC-1926-SM-5A5JU	1	Vagina
GTEX-11EMC-2026-SM-5A5JV	1.018575233341	Breast_Mammary_Tissue
GTEX-11EMC-2226-SM-5A5JW	1	Esophagus_Mucosa
GTEX-11EMC-2526-SM-5PNVU	1.0516494034211	Minor_Salivary_Gland
GTEX-11EMC-2626-SM-59864	1	Muscle_Skeletal
GTEX-11EMC-2826-SM-5PNY6	1	Adipose_Subcutaneous
GTEX-11EMC-2926-SM-5EQ4F	1.02368432938418	Skin_Sun_Exposed_Lower_leg
GTEX-11EMC-3026-SM-5EQ4R	1	Artery_Tibial
GTEX-11EMC-3126-SM-5EGJP	1	Pituitary
GTEX-11EMC-3226-SM-5EGKW	1.0510989663804	Brain_Cortex
GTEX-11EMC-3326-SM-5P9JH	1.01782185627493	Brain_Cerebellum
GTEX-11EQ8-0006-SM-5P9HJ	1	Whole_Blood
GTEX-11EQ8-0008-SM-5Q5DJ	1	Cells_Transformed_fibroblasts
GTEX-11EQ8-0226-SM-5EQ5G	1	Adipose_Subcutaneous
GTEX-11EQ8-0426-SM-5N9DP	1	Artery_Tibial
GTEX-11EQ8-0526-SM-5N9BC	1	Muscle_Skeletal
GTEX-11EQ8-0826-SM-5N9FG	1	Thyroid
GTEX-11EQ8-0926-SM-5H12V	1.03243998147376	Skin_Not_Sun_Exposed_Suprapubic
GTEX-11EQ8-1426-SM-5EGJR	1.05754226499164	Testis
GTEX-11EQ9-0002-SM-5QGQ1	1	Cells_EBV-transformed_lymphocytes
GTEX-11EQ9-0006-SM-5LUB6	1.01495260649344	Whole_Blood
GTEX-11EQ9-0126-SM-5986I	1	Adrenal_Gland
GTEX-11EQ9-0226-SM-5A5JX	1.0093020815674	Lung
GTEX-11EQ9-0426-SM-5A5JY	1.03204566648227	Spleen
GTEX-11EQ9-0526-SM-5A5JZ	1	Liver
GTEX-11EQ9-0626-SM-5A5K1	1.01497356469923	Thyroid
GTEX-11EQ9-0726-SM-5A5K2	1.01392868654178	Esophagus_Mucosa
GTEX-11EQ9-0826-SM-5986Y	1	Esophagus_Muscularis
GTEX-11EQ9-0926-SM-5HL6I	1	Esophagus_Gastroesophageal_Junction
GTEX-11EQ9-1026-SM-5H134	1	Pancreas
GTEX-11EQ9-1126-SM-5987I	1.00870027765351	Adipose_Visceral_Omentum
GTEX-11EQ9-1226-SM-5987E	1.00494410836877	Stomach
GTEX-11EQ9-1326-SM-5985X	1.05016745959563	Small_Intestine_Terminal_Ileum
GTEX-11EQ9-1426-SM-5987G	1	Colon_Transverse
GTEX-11EQ9-1526-SM-5PNY7	1.01190205749554	Colon_Sigmoid
GTEX-11EQ9-1626-SM-5PNY8	1.0226249809001	Skin_Not_Sun_Exposed_Suprapubic
GTEX-11EQ9-1726-SM-5HL6U	1.8397263524765	Prostate
GTEX-11EQ9-1826-SM-5Q5AJ	1	Breast_Mammary_Tissue
GTEX-11EQ9-1926-SM-5PNVV	1.088129595407	Testis
GTEX-11EQ9-2026-SM-5P9JI	1	Minor_Salivary_Gland
GTEX-11EQ9-2126-SM-5PNVW	1	Muscle_Skeletal
GTEX-11EQ9-2226-SM-5987H	1	Artery_Tibial
GTEX-11EQ9-2326-SM-5HL5H	1	Nerve_Tibial
GTEX-11EQ9-2426-SM-5HL5T	1	Skin_Sun_Exposed_Lower_leg
GTEX-11EQ9-2526-SM-5HL66	1.03188668332698	Adipose_Subcutaneous
GTEX-11GS4-0006-SM-5SI9M	1	Whole_Blood
GTEX-11GS4-0008-SM-5QGRA	1	Cells_Transformed_fibroblasts
GTEX-11GS4-0226-SM-5HL77	1	Skin_Not_Sun_Exposed_Suprapubic
GTEX-11GS4-0326-SM-5N9F7	1.00940293170775	Artery_Aorta
GTEX-11GS4-0426-SM-5N9CD	1	Heart_Atrial_Appendage
GTEX-11GS4-0526-SM-5A5KQ	1	Heart_Left_Ventricle
GTEX-11GS4-0626-SM-5A5LC	1	Artery_Coronary
GTEX-11GS4-0826-SM-5986J	1.01092950273268	Thyroid
GTEX-11GS4-1026-SM-5N9DE	1	Adipose_Visceral_Omentum
GTEX-11GS4-1426-SM-5N9D2	1.27454623736724	Esophagus_Muscularis
GTEX-11GS4-1826-SM-5HL4T	1.03946636572346	Colon_Sigmoid
GTEX-11GS4-2026-SM-5N9CP	1.10596540967259	Testis
GTEX-11GS4-2126-SM-5A5KR	1.20823768924591	Breast_Mammary_Tissue
GTEX-11GS4-2326-SM-5A5KS	1	Kidney_Cortex
GTEX-11GS4-2526-SM-5A5KT	1	Muscle_Skeletal
GTEX-11GS4-2626-SM-5A5LD	1.0201191849459	Adipose_Subcutaneous
GTEX-11GS4-2726-SM-5A5LE	1.06329737383232	Skin_Sun_Exposed_Lower_leg
GTEX-11GS4-2826-SM-5HL56	1	Nerve_Tibial
GTEX-11GS4-2926-SM-5A5LF	1.04691316888374	Artery_Tibial
GTEX-11GS4-3026-SM-5A5LG	1	Pituitary
GTEX-11GS4-3126-SM-5A5LH	1.10034096819771	Brain_Cortex
GTEX-11GSO-0005-SM-5O9CA	1	Whole_Blood
GTEX-11GSO-0011-R1b-SM-57WD3	1.18452720329314	Brain_Hippocampus
GTEX-11GSO-0011-R2a-SM-57WDF	2.1535647876608	Brain_Substantia_nigra
GTEX-11GSO-0011-R3b-SM-57WB2	1.06260274316303	Brain_Anterior_cingulate_cortex_BA24
GTEX-11GSO-0226-SM-5A5LV	1	Adipose_Visceral_Omentum
GTEX-11GSO-0626-SM-5A5LW	1	Thyroid
GTEX-11GSO-1926-SM-5A5K3	1	Breast_Mammary_Tissue
GTEX-11GSO-2326-SM-5A5LX	1	Adipose_Subcutaneous
GTEX-11GSO-2426-SM-5A5LY	1.01180229078849	Skin_Sun_Exposed_Lower_leg
GTEX-11GSO-2526-SM-5PNVX	1	Muscle_Skeletal
GTEX-11GSO-2626-SM-5Q5AK	1	Nerve_Tibial
GTEX-11GSO-2826-SM-5HL6Q	1.06698807160792	Pituitary
GTEX-11GSO-2926-SM-5HL73	1.12462870332975	Brain_Cortex
GTEX-11GSO-3026-SM-5Q5AL	1.03864595702099	Brain_Cerebellum
GTEX-11GSP-0006-SM-5N9EL	1	Whole_Blood
GTEX-11GSP-0008-SM-5Q5DM	1	Cells_Transformed_fibroblasts
GTEX-11GSP-0011-R10a-SM-5NQ7J	1.19120433999269	Brain_Frontal_Cortex_BA9
GTEX-11GSP-0011-R11b-SM-5NQ7V	1.05419790105134	Brain_Cerebellar_Hemisphere
GTEX-11GSP-0011-R5a-SM-57WBE	1.41681176322047	Brain_Caudate_basal_ganglia
GTEX-11GSP-0011-R6b-SM-57WBQ	1.79453450780927	Brain_Nucleus_accumbens_basal_ganglia
GTEX-11GSP-0011-R7b-SM-57WC3	1.01397656051329	Brain_Putamen_basal_ganglia
GTEX-11GSP-0011-R8b-SM-5NQ79	3.37416896144633	Brain_Hypothalamus
GTEX-11GSP-0011-R9b-SM-5NQ77	1.79074302519061	Brain_Spinal_cord_cervical_c-1
GTEX-11GSP-0226-SM-5A5KV	1	Ovary
GTEX-11GSP-0326-SM-5A5KW	1	Adrenal_Gland
GTEX-11GSP-0426-SM-5A5KX	1	Pancreas
GTEX-11GSP-0626-SM-5986T	1	Liver
GTEX-11GSP-0726-SM-5986L	1	Lung
GTEX-11GSP-1126-SM-5A5LM	1	Artery_Aorta
GTEX-11GSP-1226-SM-5985M	1	Heart_Atrial_Appendage
GTEX-11GSP-1326-SM-5A5KY	1	Heart_Left_Ventricle
GTEX-11GSP-1626-SM-5986N	1.01893952998639	Colon_Transverse
GTEX-11GSP-1726-SM-5A5LI	1.01121142360012	Esophagus_Muscularis
GTEX-11GSP-1826-SM-5N9DQ	1.00464459825501	Esophagus_Mucosa
GTEX-11GSP-2126-SM-5HL5E	1.06126530733733	Stomach
GTEX-11GSP-2226-SM-5HL5Q	1	Vagina
GTEX-11GSP-2326-SM-5HL63	1.1056208325093	Skin_Not_Sun_Exposed_Suprapubic
GTEX-11GSP-2426-SM-5N9BD	1.02721054990498	Uterus
GTEX-11GSP-2526-SM-5N9BP	1.06496510528641	Skin_Sun_Exposed_Lower_leg
GTEX-11GSP-2726-SM-5A5LJ	1	Muscle_Skeletal
GTEX-11GSP-2826-SM-5A5LK	1	Nerve_Tibial
GTEX-11GSP-2926-SM-5N9C2	1.05301053349194	Artery_Tibial
GTEX-11GSP-3026-SM-5N9CE	1.01987319496578	Pituitary
GTEX-11GSP-3126-SM-5A5LL	1.05712012894952	Brain_Cerebellum
GTEX-11GSP-3226-SM-5986O	1.25467418010961	Brain_Cortex
GTEX-11H98-0008-SM-5QGR8	1	Cells_Transformed_fibroblasts
GTEX-11H98-0011-R10b-SM-5NQ98	1.10765474012745	Brain_Frontal_Cortex_BA9
GTEX-11H98-0011-R11b-SM-5NQ6U	1.0427736542174	Brain_Cerebellar_Hemisphere
GTEX-11H98-0011-R5b-SM-57WCF	1.02792604130511	Brain_Caudate_basal_ganglia
GTEX-11H98-0011-R8a-SM-5NQ8V	2.01372195472742	Brain_Hypothalamus
GTEX-11H98-0126-SM-5EGHG	1	Skin_Sun_Exposed_Lower_leg
GTEX-11H98-0226-SM-5NQ89	1.00968928233992	Adipose_Subcutaneous
GTEX-11H98-0326-SM-5HL4S	1	Muscle_Skeletal
GTEX-11H98-0426-SM-5HL55	1	Nerve_Tibial
GTEX-11I78-0001-SM-5Q5BE	1	Cells_EBV-transformed_lymphocytes
GTEX-11I78-0005-SM-5N9GB	1.01616125676737	Whole_Blood
GTEX-11I78-0008-SM-5Q5DI	1	Cells_Transformed_fibroblasts
GTEX-11I78-0126-SM-5HL6F	1	Lung
GTEX-11I78-0226-SM-5HL6R	1.00899593971739	Adipose_Visceral_Omentum
GTEX-11I78-0526-SM-5986A	1	Thyroid
GTEX-11I78-0626-SM-5A5LZ	1	Pancreas
GTEX-11I78-0726-SM-5A5M1	1	Artery_Aorta
GTEX-11I78-0826-SM-5A5K4	1	Heart_Left_Ventricle
GTEX-11I78-1026-SM-5HL74	1	Artery_Coronary
GTEX-11I78-1126-SM-5A5K5	1.00978017249499	Small_Intestine_Terminal_Ileum
GTEX-11I78-1226-SM-5A5K6	1.01857336440581	Colon_Transverse
GTEX-11I78-1326-SM-5PNY9	1	Colon_Sigmoid
GTEX-11I78-1426-SM-5PNVY	1	Esophagus_Muscularis
GTEX-11I78-1526-SM-5A5K7	1	Esophagus_Mucosa
GTEX-11I78-1726-SM-5A5M3	1.02607433004333	Stomach
GTEX-11I78-1826-SM-5A5M4	1	Adrenal_Gland
GTEX-11I78-1926-SM-59878	1.01020952316385	Ovary
GTEX-11I78-2026-SM-5987C	1	Vagina
GTEX-11I78-2126-SM-5A5K8	1.13130560825904	Uterus
GTEX-11I78-2226-SM-5PNYA	1	Breast_Mammary_Tissue
GTEX-11I78-2326-SM-5Q5AH	1	Artery_Tibial
GTEX-11I78-2426-SM-5A5K9	1	Muscle_Skeletal
GTEX-11I78-2626-SM-5Q5AI	1	Adipose_Subcutaneous
GTEX-11LCK-0005-SM-5O98U	1.00808069561776	Whole_Blood
GTEX-11LCK-0008-SM-5Q5BB	1	Cells_Transformed_fibroblasts
GTEX-11LCK-0126-SM-5A5M5	1	Spleen
GTEX-11LCK-0226-SM-5A5M6	1.00542753430007	Pancreas
GTEX-11LCK-0326-SM-5A5M7	1	Adipose_Visceral_Omentum
GTEX-11LCK-0426-SM-5A5M8	1	Lung
GTEX-11LCK-0526-SM-5A5M9	1	Thyroid
GTEX-11LCK-0726-SM-5PNYC	1.01294965832219	Artery_Aorta
GTEX-11LCK-0826-SM-5PNYD	1.07216858955043	Heart_Atrial_Appendage
GTEX-11LCK-0926-SM-5A5KA	1	Heart_Left_Ventricle
GTEX-11LCK-1026-SM-5A5KB	1	Skin_Sun_Exposed_Lower_leg
GTEX-11LCK-1126-SM-5A5KC	1	Adipose_Subcutaneous
GTEX-11LCK-1226-SM-5Q5AM	1	Muscle_Skeletal
GTEX-11LCK-1326-SM-5Q5AN	1.00622133670318	Nerve_Tibial
GTEX-11LCK-1426-SM-5HL5R	1	Artery_Tibial
GTEX-11LCK-1526-SM-5HL64	1.01092864797558	Esophagus_Gastroesophageal_Junction
GTEX-11LCK-1626-SM-5PNYB	1	Esophagus_Muscularis
GTEX-11LCK-1726-SM-5S2OQ	1.02042366858424	Esophagus_Mucosa
GTEX-11LCK-1926-SM-5A5KE	1	Small_Intestine_Terminal_Ileum
GTEX-11LCK-2026-SM-5A5MA	1.0105100268369	Colon_Transverse
GTEX-11LCK-2226-SM-5HL4Q	1.00954647217583	Skin_Not_Sun_Exposed_Suprapubic
GTEX-11LCK-2326-SM-5HL53	1.04668401681987	Testis
GTEX-11LCK-2426-SM-5HL5F	1	Breast_Mammary_Tissue
GTEX-11NSD-0005-SM-5LZZ5	1	Whole_Blood
GTEX-11NSD-0008-SM-5Q5BC	1	Cells_Transformed_fibroblasts
GTEX-11NSD-0126-SM-5987F	1	Thyroid
GTEX-11NSD-0226-SM-5A5LR	1	Adrenal_Gland
GTEX-11NSD-0326-SM-5A5LS	1.01049921851424	Lung
GTEX-11NSD-0426-SM-5N9CR	1	Spleen
GTEX-11NSD-0526-SM-5A5LT	1	Pancreas
GTEX-11NSD-0626-SM-5A5LU	1.01989999490378	Skin_Not_Sun_Exposed_Suprapubic
GTEX-11NSD-0826-SM-5986S	1.03512918131267	Prostate
GTEX-11NSD-0926-SM-5N9DR	1	Breast_Mammary_Tissue
GTEX-11NSD-1026-SM-5N9BE	1.08224978032346	Testis
GTEX-11NSD-1126-SM-5N9BQ	1.00437404551655	Esophagus_Mucosa
GTEX-11NSD-1226-SM-5986Q	1	Esophagus_Muscularis
GTEX-11NSD-1426-SM-5HL67	1.01570957094348	Stomach
GTEX-11NSD-1626-SM-5986U	1	Colon_Transverse
GTEX-11NSD-1726-SM-5N9C3	1.05455643434988	Small_Intestine_Terminal_Ileum
GTEX-11NSD-1826-SM-5N9CF	1.00993889490129	Nerve_Tibial
GTEX-11NSD-2026-SM-5HL5U	1	Muscle_Skeletal
GTEX-11NSD-2226-SM-5986V	1	Skin_Sun_Exposed_Lower_leg
GTEX-11NUK-0005-SM-5MR5F	1	Whole_Blood
GTEX-11NUK-0008-SM-5Q5B9	1	Cells_Transformed_fibroblasts
GTEX-11NUK-0126-SM-5A5L3	1.09962906570655	Skin_Sun_Exposed_Lower_leg
GTEX-11NUK-0226-SM-5A5L4	1	Muscle_Skeletal
GTEX-11NUK-0426-SM-5HL5V	1	Nerve_Tibial
GTEX-11NUK-0526-SM-5A5L5	1.02832445335147	Artery_Tibial
GTEX-11NUK-0726-SM-5A5ME	1	Artery_Aorta
GTEX-11NUK-0826-SM-5HL4U	1	Lung
GTEX-11NUK-0926-SM-5HL57	1.01623722680864	Heart_Atrial_Appendage
GTEX-11NUK-1026-SM-5HL5J	1.01030096153168	Thyroid
GTEX-11NUK-1226-SM-5P9GM	1	Liver
GTEX-11NUK-1326-SM-5P9GN	1	Esophagus_Mucosa
GTEX-11NUK-1726-SM-5A5L2	1.03060419251204	Esophagus_Gastroesophageal_Junction
GTEX-11NUK-2026-SM-5PNVZ	1.01628940440382	Adipose_Visceral_Omentum
GTEX-11NUK-2426-SM-5BC4U	1.1425155888355	Stomach
GTEX-11NUK-2626-SM-5A5MB	1.06402681557219	Testis
GTEX-11NUK-2726-SM-5A5MC	1.10600799663607	Skin_Not_Sun_Exposed_Suprapubic
GTEX-11NUK-2926-SM-5A5MD	1.36055838182701	Brain_Cortex
GTEX-11NUK-3026-SM-5986K	1.08776185774073	Brain_Cerebellum
GTEX-11NUK-3126-SM-5986M	1.01031960483137	Pituitary
GTEX-11NV4-0005-SM-5N9EX	1	Whole_Blood
GTEX-11NV4-0008-SM-5Q5BA	1	Cells_Transformed_fibroblasts
GTEX-11NV4-0011-R5a-SM-5NQ88	1.04311129345082	Brain_Caudate_basal_ganglia
GTEX-11NV4-0011-R6a-SM-57WD5	1	Brain_Nucleus_accumbens_basal_ganglia
GTEX-11NV4-0011-R7a-SM-57WDH	1.02939426104975	Brain_Putamen_basal_ganglia
GTEX-11NV4-0326-SM-5HL58	1	Muscle_Skeletal
GTEX-11NV4-0526-SM-5N9BF	1.00843371274806	Artery_Tibial
GTEX-11NV4-0626-SM-5N9BR	1	Thyroid
GTEX-11NV4-0826-SM-5BC4S	1	Heart_Atrial_Appendage
GTEX-11NV4-1126-SM-5HL6J	1	Lung
GTEX-11NV4-1326-SM-5HL6V	1	Liver
GTEX-11NV4-1426-SM-5BC4W	1	Adipose_Visceral_Omentum
GTEX-11NV4-1726-SM-5N9FC	1.11014369410777	Testis
GTEX-11NV4-1926-SM-5N9D4	1.09259237087155	Minor_Salivary_Gland
GTEX-11NV4-2026-SM-5N9DG	1.01895686321672	Breast_Mammary_Tissue
GTEX-11NV4-2126-SM-5N9DS	1.12009734228348	Brain_Cortex
GTEX-11NV4-2226-SM-5BC4T	1.03830686278344	Brain_Cerebellum
GTEX-11NV4-2326-SM-5BC4X	1.01521695199403	Pituitary
GTEX-11O72-0006-SM-5O9DB	1	Whole_Blood
GTEX-11O72-0008-SM-5Q5DN	1	Cells_Transformed_fibroblasts
GTEX-11O72-0126-SM-59887	1.01003787788676	Skin_Sun_Exposed_Lower_leg
GTEX-11O72-0226-SM-59869	1.01077044451709	Adipose_Subcutaneous
GTEX-11O72-0326-SM-5986D	1	Muscle_Skeletal
GTEX-11O72-0426-SM-5BC5B	1	Artery_Tibial
GTEX-11O72-0526-SM-5Q5AO	1	Nerve_Tibial
GTEX-11O72-0626-SM-5PNYE	1.03621764992274	Skin_Not_Sun_Exposed_Suprapubic
GTEX-11O72-0726-SM-5P9GO	1.05073921987373	Testis
GTEX-11O72-1026-SM-5986B	1.01124647735613	Heart_Atrial_Appendage
GTEX-11O72-1126-SM-5N9E2	1	Heart_Left_Ventricle
GTEX-11O72-1326-SM-5BC5A	1	Lung
GTEX-11O72-1926-SM-5PNW1	1.01124817182829	Esophagus_Muscularis
GTEX-11O72-2026-SM-5N9G8	1	Esophagus_Gastroesophageal_Junction
GTEX-11O72-2126-SM-5N9FO	1	Breast_Mammary_Tissue
GTEX-11O72-2226-SM-5PNW2	1.11641590087124	Colon_Transverse
GTEX-11O72-2326-SM-5BC7H	1	Thyroid
GTEX-11O72-2726-SM-5HL6K	1.2365173179806	Prostate
GTEX-11O72-2826-SM-5HL6W	1.0213629310014	Brain_Cerebellum
GTEX-11O72-2926-SM-5BC4V	1.35479170355911	Brain_Cortex
GTEX-11O72-3026-SM-5986R	1	Pituitary
GTEX-11OC5-0004-SM-5S2O6	1	Cells_EBV-transformed_lymphocytes
GTEX-11OC5-0006-SM-5N9FA	1	Whole_Blood
GTEX-11OC5-0008-SM-5S2OH	1	Cells_Transformed_fibroblasts
GTEX-11OC5-0126-SM-5HL6A	1.01173077674223	Skin_Sun_Exposed_Lower_leg
GTEX-11OC5-0326-SM-5PNW5	1	Muscle_Skeletal
GTEX-11OC5-0426-SM-5Q5AR	1	Artery_Tibial
GTEX-11OC5-0526-SM-5N9EE	1.03946419028021	Nerve_Tibial
GTEX-11OC5-0626-SM-5HL6M	1.06103439506306	Brain_Cerebellum
GTEX-11OC5-0726-SM-5P9JK	1.20460498537405	Brain_Cortex
GTEX-11OF3-0006-SM-5O9CM	1.00944741342063	Whole_Blood
GTEX-11OF3-0008-SM-5S2NH	1	Cells_Transformed_fibroblasts
GTEX-11OF3-0011-R11a-SM-57WCR	1	Brain_Cerebellar_Hemisphere
GTEX-11OF3-0011-R5a-SM-57WB4	1.17073781085966	Brain_Caudate_basal_ganglia
GTEX-11OF3-0011-R6b-SM-57WBG	1.00824788737333	Brain_Nucleus_accumbens_basal_ganglia
GTEX-11OF3-0011-R7a-SM-57WCG	1.04464263894063	Brain_Putamen_basal_ganglia
GTEX-11OF3-0011-R8b-SM-57WCS	1.3439937794954	Brain_Hypothalamus
GTEX-11OF3-0126-SM-5PNYF	1	Skin_Not_Sun_Exposed_Suprapubic
GTEX-11OF3-0626-SM-5BC4Y	1	Thyroid
GTEX-11OF3-0726-SM-5BC4Z	1	Liver
GTEX-11OF3-0826-SM-5BC51	1.02329723327562	Adipose_Visceral_Omentum
GTEX-11OF3-1126-SM-5986C	1	Lung
GTEX-11OF3-1326-SM-5N9FJ	1	Kidney_Cortex
GTEX-11OF3-1726-SM-5GU5Q	1.0757702773359	Prostate
GTEX-11OF3-1826-SM-5987N	1.0488697257523	Testis
GTEX-11OF3-1926-SM-59889	1	Breast_Mammary_Tissue
GTEX-11OF3-2226-SM-5986F	1.1111829612676	Esophagus_Muscularis
GTEX-11OF3-2326-SM-5GU73	1.13262365845108	Esophagus_Gastroesophageal_Junction
GTEX-11OF3-2426-SM-5Q5AS	1.14619767595422	Adipose_Subcutaneous
GTEX-11OF3-2526-SM-5P9JL	1	Muscle_Skeletal
GTEX-11OF3-2626-SM-5GU7F	1.00870102021138	Skin_Sun_Exposed_Lower_leg
GTEX-11OF3-3026-SM-5GU52	1.03526942514644	Pituitary
GTEX-11ONC-0005-SM-5O9CY	1	Whole_Blood
GTEX-11ONC-0008-SM-5S2MG	1	Cells_Transformed_fibroblasts
GTEX-11ONC-0011-R1a-SM-57WD4	1.22777928412096	Brain_Hippocampus
GTEX-11ONC-0011-R8b-SM-5NQ87	2.21926410733049	Brain_Hypothalamus
GTEX-11ONC-0011-R9b-SM-5NQ8J	1.46369024660479	Brain_Spinal_cord_cervical_c-1
GTEX-11ONC-0126-SM-5PNW6	1	Heart_Left_Ventricle
GTEX-11ONC-0526-SM-5BC57	1	Pancreas
GTEX-11ONC-0926-SM-5BC5E	1.00991768795309	Artery_Aorta
GTEX-11ONC-1026-SM-5GU64	1.01361565618241	Heart_Atrial_Appendage
GTEX-11ONC-1126-SM-5GU6G	1	Artery_Coronary
GTEX-11ONC-1426-SM-5N9F4	1.06848988710138	Esophagus_Muscularis
GTEX-11ONC-1526-SM-5GU6S	1	Esophagus_Mucosa
GTEX-11ONC-1926-SM-5GU75	1.02599465083686	Colon_Sigmoid
GTEX-11ONC-2026-SM-5HL61	1.02944572010623	Colon_Transverse
GTEX-11ONC-2126-SM-5HL6E	1	Breast_Mammary_Tissue
GTEX-11ONC-2226-SM-5HL6D	1.07551679582378	Testis
GTEX-11ONC-2326-SM-5HL6P	1.0256999307007	Nerve_Tibial
GTEX-11ONC-2426-SM-5GU7H	1	Muscle_Skeletal
GTEX-11ONC-2526-SM-5986W	1	Adipose_Subcutaneous
GTEX-11ONC-2726-SM-5N9DZ	1	Artery_Tibial
GTEX-11ONC-2826-SM-5P9GQ	1.00994518119867	Pituitary
GTEX-11ONC-2926-SM-5P9JM	1.2053356406517	Brain_Cortex
GTEX-11ONC-3026-SM-5985W	1.07455002291185	Brain_Cerebellum
GTEX-11P7K-0003-SM-5S2OU	1	Cells_EBV-transformed_lymphocytes
GTEX-11P7K-0006-SM-5N9FM	1.01814310664308	Whole_Blood
GTEX-11P7K-0008-SM-5S2O5	1	Cells_Transformed_fibroblasts
GTEX-11P7K-0126-SM-5986E	1	Adrenal_Gland
GTEX-11P7K-0226-SM-5986Z	1	Thyroid
GTEX-11P7K-0326-SM-59871	1	Lung
GTEX-11P7K-0426-SM-5BC5H	1.01194381447407	Spleen
GTEX-11P7K-0526-SM-5BC5I	1	Pancreas
GTEX-11P7K-0626-SM-5985Z	1.59094876148531	Prostate
GTEX-11P7K-0726-SM-5EGKX	1.08981562723618	Breast_Mammary_Tissue
GTEX-11P7K-0826-SM-5BC5F	1.00467722681469	Adipose_Visceral_Omentum
GTEX-11P7K-1026-SM-5HL6Y	1.12510069113353	Testis
GTEX-11P7K-1126-SM-5HL4L	1.02409115282607	Skin_Not_Sun_Exposed_Suprapubic
GTEX-11P7K-1226-SM-5HL4X	1	Esophagus_Muscularis
GTEX-11P7K-1326-SM-5BC5G	1	Esophagus_Mucosa
GTEX-11P7K-1426-SM-5EGKY	1	Esophagus_Gastroesophageal_Junction
GTEX-11P7K-1526-SM-5EGI7	1	Colon_Transverse
GTEX-11P7K-1626-SM-5GU63	1.04746124216452	Small_Intestine_Terminal_Ileum
GTEX-11P7K-1726-SM-5GU6F	1	Stomach
GTEX-11P7K-1826-SM-5HL5A	1	Colon_Sigmoid
GTEX-11P7K-1926-SM-5GU6R	1	Muscle_Skeletal
GTEX-11P7K-2026-SM-5GU74	1.00813917061256	Adipose_Subcutaneous
GTEX-11P7K-2126-SM-5GU7G	1.00677177733217	Skin_Sun_Exposed_Lower_leg
GTEX-11P7K-2226-SM-5GU56	1.01094842260485	Nerve_Tibial
GTEX-11P7K-2326-SM-5EGKZ	1	Artery_Tibial
GTEX-11P81-0006-SM-5NQ7A	1	Whole_Blood
GTEX-11P81-0008-SM-5S2OT	1	Cells_Transformed_fibroblasts
GTEX-11P81-0126-SM-5HL5Y	1	Thyroid
GTEX-11P81-0226-SM-5HL5M	1.01541242163131	Lung
GTEX-11P81-0326-SM-5HL6B	1	Artery_Aorta
GTEX-11P81-0526-SM-59873	1.04874440079109	Heart_Atrial_Appendage
GTEX-11P81-0726-SM-5PNYH	1	Adipose_Visceral_Omentum
GTEX-11P81-0826-SM-5P9GR	1.00713692113788	Esophagus_Mucosa
GTEX-11P81-0926-SM-59874	1	Esophagus_Muscularis
GTEX-11P81-1026-SM-5GU54	1	Esophagus_Gastroesophageal_Junction
GTEX-11P81-1126-SM-5GU5G	1	Colon_Transverse
GTEX-11P81-1326-SM-5GU5S	1.0125908185502	Spleen
GTEX-11P81-1426-SM-5P9JN	1	Colon_Sigmoid
GTEX-11P81-1526-SM-5P9GS	1.03405860128236	Ovary
GTEX-11P81-1626-SM-5BC52	1	Uterus
GTEX-11P81-1926-SM-5BC53	1.02676982331623	Breast_Mammary_Tissue
GTEX-11P81-2026-SM-5P9GT	1.0061955738257	Minor_Salivary_Gland
GTEX-11P81-2126-SM-5HL6N	1.01076175128208	Vagina
GTEX-11P81-2226-SM-5PNYI	1	Skin_Not_Sun_Exposed_Suprapubic
GTEX-11P81-2326-SM-59875	1.03987643047826	Skin_Sun_Exposed_Lower_leg
GTEX-11P81-2426-SM-5GU65	1	Adipose_Subcutaneous
GTEX-11P81-2526-SM-5GU6H	1	Muscle_Skeletal
GTEX-11P81-2626-SM-5GU6T	1	Nerve_Tibial
GTEX-11P81-2726-SM-59876	1.01007585218672	Artery_Tibial
GTEX-11P82-0006-SM-5N9FY	1	Whole_Blood
GTEX-11P82-0008-SM-5S2MS	1	Cells_Transformed_fibroblasts
GTEX-11P82-0126-SM-5HL72	1.02944107296332	Artery_Aorta
GTEX-11P82-0226-SM-5HL4O	1	Thyroid
GTEX-11P82-0326-SM-5HL51	1.00525096120173	Adipose_Visceral_Omentum
GTEX-11P82-0426-SM-5HL5D	1	Esophagus_Gastroesophageal_Junction
GTEX-11P82-0526-SM-5986P	1	Esophagus_Mucosa
GTEX-11P82-0626-SM-5PNYK	1	Esophagus_Muscularis
GTEX-11P82-0726-SM-5PNYL	1	Stomach
GTEX-11P82-0826-SM-5P9GU	1.02827931271647	Small_Intestine_Terminal_Ileum
GTEX-11P82-0926-SM-5986X	1	Minor_Salivary_Gland
GTEX-11P82-1026-SM-5BC5J	1	Colon_Transverse
GTEX-11P82-1126-SM-5BC5K	1.4674024680039	Prostate
GTEX-11P82-1326-SM-5HL62	1	Breast_Mammary_Tissue
GTEX-11P82-1426-SM-5BC5L	1	Skin_Not_Sun_Exposed_Suprapubic
GTEX-11P82-1526-SM-5BC5M	1.04682478604538	Testis
GTEX-11P82-1626-SM-59879	1	Skin_Sun_Exposed_Lower_leg
GTEX-11P82-1726-SM-5Q5AT	1.00903358628207	Adipose_Subcutaneous
GTEX-11P82-1826-SM-5PNYJ	1	Muscle_Skeletal
GTEX-11P82-1926-SM-5Q5AU	1.01933796528494	Nerve_Tibial
GTEX-11PRG-0005-SM-5NQ6X	1	Whole_Blood
GTEX-11PRG-0008-SM-5S2N5	1	Cells_Transformed_fibroblasts
GTEX-11PRG-0011-R2a-SM-69LQ5	2.25188542860893	Brain_Substantia_nigra
GTEX-11PRG-0126-SM-5BC55	1.00678077146681	Nerve_Tibial
GTEX-11PRG-0326-SM-5GU53	1	Muscle_Skeletal
GTEX-11PRG-0626-SM-5BC56	1.04533436517046	Adipose_Subcutaneous
GTEX-11PRG-0726-SM-5EGL1	1	Skin_Not_Sun_Exposed_Suprapubic
GTEX-11PRG-0826-SM-5EQ6A	2.96400958738705	Breast_Mammary_Tissue
GTEX-11PRG-0926-SM-5EGI8	1	Lung
GTEX-11PRG-1526-SM-5HL6Z	1	Adipose_Visceral_Omentum
GTEX-11PRG-2026-SM-5GU5F	1.15380852065315	Colon_Sigmoid
GTEX-11PRG-2826-SM-5BC54	1.12947478942324	Brain_Cerebellum
GTEX-11PRG-2926-SM-5987A	1.22714213790195	Brain_Cortex
GTEX-11TT1-0004-SM-5S2NT	1	Cells_EBV-transformed_lymphocytes
GTEX-11TT1-0005-SM-5NQ8Y	1.01760367739584	Whole_Blood
GTEX-11TT1-0008-SM-5S2P8	1	Cells_Transformed_fibroblasts
GTEX-11TT1-0126-SM-5LUAA	1	Adrenal_Gland
GTEX-11TT1-0326-SM-5LUAY	1	Pancreas
GTEX-11TT1-0426-SM-5EGI9	1	Esophagus_Muscularis
GTEX-11TT1-0526-SM-5P9JO	1.05410623103642	Esophagus_Mucosa
GTEX-11TT1-0626-SM-5GU4X	1.01977439678815	Esophagus_Gastroesophageal_Junction
GTEX-11TT1-0726-SM-5GU5A	1.01536010329872	Stomach
GTEX-11TT1-0926-SM-5GU5M	1	Colon_Sigmoid
GTEX-11TT1-1026-SM-5PNW7	1	Colon_Transverse
GTEX-11TT1-1126-SM-5P9GV	1	Thyroid
GTEX-11TT1-1226-SM-5Q5AV	1	Artery_Aorta
GTEX-11TT1-1326-SM-5PNYM	1	Heart_Left_Ventricle
GTEX-11TT1-1426-SM-5EGIA	1.05599842459683	Heart_Atrial_Appendage
GTEX-11TT1-1526-SM-5EQKU	1.04190638863571	Artery_Coronary
GTEX-11TT1-1626-SM-5EQL7	1	Lung
GTEX-11TT1-1726-SM-5EQLJ	1	Liver
GTEX-11TT1-1826-SM-5EQLV	1.01067982412108	Skin_Not_Sun_Exposed_Suprapubic
GTEX-11TT1-1926-SM-5PNYN	1.01575549466066	Adipose_Visceral_Omentum
GTEX-11TT1-2026-SM-5EQM8	1.16349482274339	Prostate
GTEX-11TT1-2126-SM-5GU5Y	1.05291172642454	Breast_Mammary_Tissue
GTEX-11TT1-2226-SM-5GU6B	1.01269242729429	Testis
GTEX-11TT1-2326-SM-5GU6N	1	Muscle_Skeletal
GTEX-11TT1-2426-SM-5EQMK	1.00586566879574	Adipose_Subcutaneous
GTEX-11TT1-2526-SM-5EGIB	1.00553530316377	Skin_Sun_Exposed_Lower_leg
GTEX-11TT1-2626-SM-5EGL2	1.00872317323459	Nerve_Tibial
GTEX-11TT1-2726-SM-5LU8L	1.00874997543381	Artery_Tibial
GTEX-11TTK-0005-SM-5O9BX	1	Whole_Blood
GTEX-11TTK-0008-SM-5S2RU	1	Cells_Transformed_fibroblasts
GTEX-11TTK-0126-SM-5987B	1.00546456868726	Skin_Sun_Exposed_Lower_leg
GTEX-11TTK-0226-SM-5N9EC	1.00720788116071	Adipose_Subcutaneous
GTEX-11TTK-0326-SM-5BC5N	1	Muscle_Skeletal
GTEX-11TTK-0426-SM-5EQLT	1.01139959307686	Nerve_Tibial
GTEX-11TTK-0826-SM-5N9EG	1	Thyroid
GTEX-11TTK-1926-SM-5PNW8	1	Kidney_Cortex
GTEX-11TTK-2426-SM-5PNYO	1	Colon_Transverse
GTEX-11TTK-2726-SM-5GU58	1	Vagina
GTEX-11TTK-2826-SM-5GU5K	1.02237671905639	Brain_Cerebellum
GTEX-11TTK-2926-SM-5PNYP	1.30666407348745	Brain_Cortex
GTEX-11TUW-0006-SM-5LZW2	1	Whole_Blood
GTEX-11TUW-0008-SM-5SI6S	1	Cells_Transformed_fibroblasts
GTEX-11TUW-0011-R5b-SM-5BC6Q	1.55317383119265	Brain_Caudate_basal_ganglia
GTEX-11TUW-0226-SM-5LU8X	1.02439488132107	Thyroid
GTEX-11TUW-0526-SM-5LU9A	1	Lung
GTEX-11TUW-0626-SM-5LU9M	1.03956995695206	Skin_Not_Sun_Exposed_Suprapubic
GTEX-11TUW-0926-SM-5EQMW	1	Artery_Aorta
GTEX-11TUW-1026-SM-5GU7D	1	Heart_Left_Ventricle
GTEX-11TUW-1126-SM-5EQKJ	1.00972583046888	Heart_Atrial_Appendage
GTEX-11TUW-1226-SM-5GU7C	1.02459963511484	Esophagus_Muscularis
GTEX-11TUW-1326-SM-5EQKV	1.02999593869085	Esophagus_Mucosa
GTEX-11TUW-1726-SM-5BC5C	1	Liver
GTEX-11TUW-1826-SM-5BC5D	1	Breast_Mammary_Tissue
GTEX-11TUW-2026-SM-5EQL8	1	Colon_Transverse
GTEX-11TUW-2126-SM-5GU7B	1.23322450821669	Prostate
GTEX-11TUW-2226-SM-5EQL9	1.06584322916777	Testis
GTEX-11TUW-2326-SM-5EQMO	1.03048159351012	Colon_Sigmoid
GTEX-11TUW-2426-SM-5EQKB	1.05455256343414	Minor_Salivary_Gland
GTEX-11TUW-2526-SM-5EQKN	1	Muscle_Skeletal
GTEX-11TUW-2626-SM-5EQKZ	1	Adipose_Subcutaneous
GTEX-11TUW-2726-SM-5EQLC	1.0274699065447	Skin_Sun_Exposed_Lower_leg
GTEX-11TUW-2926-SM-5BC59	1.10962082080838	Artery_Tibial
GTEX-11TUW-3026-SM-5EGKM	1	Pituitary
GTEX-11UD1-0008-SM-5S2P6	1	Cells_Transformed_fibroblasts
GTEX-11UD1-0011-R1b-SM-5BC7D	1.12637468133961	Brain_Hippocampus
GTEX-11UD1-0011-R2b-SM-5BC6O	2.8327709610514	Brain_Substantia_nigra
GTEX-11UD1-0011-R3a-SM-5BC6S	1.16780519186113	Brain_Anterior_cingulate_cortex_BA24
GTEX-11UD1-0011-R5b-SM-5P9FP	1.05262690329763	Brain_Caudate_basal_ganglia
GTEX-11UD1-0126-SM-5PNYG	1.08307472429242	Skin_Sun_Exposed_Lower_leg
GTEX-11UD1-0226-SM-5EQKL	1.13046509507729	Adipose_Subcutaneous
GTEX-11UD1-0326-SM-5EQKX	1	Muscle_Skeletal
GTEX-11UD2-0005-SM-5NQ9B	1	Whole_Blood
GTEX-11UD2-0008-SM-5S2P7	1	Cells_Transformed_fibroblasts
GTEX-11UD2-0126-SM-5EQL2	1	Adipose_Subcutaneous
GTEX-11UD2-0226-SM-5EQKY	1	Skin_Sun_Exposed_Lower_leg
GTEX-11UD2-0326-SM-5EQLE	1	Muscle_Skeletal
GTEX-11UD2-0426-SM-5EQ5W	1.01083668262047	Nerve_Tibial
GTEX-11UD2-0526-SM-5GU69	1.00678301079768	Artery_Tibial
GTEX-11UD2-0626-SM-5GU6L	1	Thyroid
GTEX-11UD2-0726-SM-5EQ69	1	Lung
GTEX-11UD2-0826-SM-5EQKS	1	Artery_Aorta
GTEX-11UD2-0926-SM-5CVL6	1	Heart_Atrial_Appendage
GTEX-11UD2-1126-SM-5EQM6	1	Artery_Coronary
GTEX-11UD2-1226-SM-5EQMI	1.06383494006269	Esophagus_Muscularis
GTEX-11UD2-1526-SM-5EQLQ	1.05065977312158	Esophagus_Gastroesophageal_Junction
GTEX-11UD2-2526-SM-5CVNU	1	Skin_Not_Sun_Exposed_Suprapubic
GTEX-11VI4-0001-SM-5S2OI	1	Cells_EBV-transformed_lymphocytes
GTEX-11VI4-0006-SM-5N9D8	1	Whole_Blood
GTEX-11VI4-0126-SM-5GU6Z	1.01428995027566	Spleen
GTEX-11VI4-0226-SM-5GU6C	1.02110311890889	Thyroid
GTEX-11VI4-0326-SM-5EQ6L	1	Stomach
GTEX-11VI4-0426-SM-5EGHZ	1	Pancreas
GTEX-11VI4-0526-SM-5EQ48	1.03674401307627	Esophagus_Mucosa
GTEX-11VI4-0626-SM-5EQLO	1	Esophagus_Muscularis
GTEX-11VI4-0726-SM-5GU5B	1.0371185380298	Vagina
GTEX-11VI4-0826-SM-5GU5N	1.01047680462542	Esophagus_Gastroesophageal_Junction
GTEX-11VI4-1026-SM-5EQM1	1	Ovary
GTEX-11VI4-1126-SM-5EQMD	1	Skin_Not_Sun_Exposed_Suprapubic
GTEX-11VI4-1226-SM-5EQMP	1	Adipose_Visceral_Omentum
GTEX-11VI4-1426-SM-5GU6O	1.00951575317666	Colon_Sigmoid
GTEX-11VI4-1526-SM-5EQKC	1.01023621638333	Colon_Transverse
GTEX-11VI4-1626-SM-5EQKO	1.06277230668705	Small_Intestine_Terminal_Ileum
GTEX-11VI4-1726-SM-5CVLH	1	Skin_Sun_Exposed_Lower_leg
GTEX-11VI4-1926-SM-5CVLI	1	Muscle_Skeletal
GTEX-11VI4-2026-SM-5CVLJ	1	Artery_Tibial
GTEX-11VI4-2126-SM-5EGI1	1.01225919413351	Nerve_Tibial
GTEX-11WQC-0006-SM-5LZVP	1.01179965743499	Whole_Blood
GTEX-11WQC-0008-SM-5SI6R	1	Cells_Transformed_fibroblasts
GTEX-11WQC-0011-R10a-SM-57WCT	1.07213892813038	Brain_Frontal_Cortex_BA9
GTEX-11WQC-0011-R11b-SM-57WD6	1	Brain_Cerebellar_Hemisphere
GTEX-11WQC-0011-R5a-SM-5BC74	1.11177687310896	Brain_Caudate_basal_ganglia
GTEX-11WQC-0011-R6a-SM-5BC77	1.01072028082277	Brain_Nucleus_accumbens_basal_ganglia
GTEX-11WQC-0011-R7b-SM-5BC7A	1.04356702621445	Brain_Putamen_basal_ganglia
GTEX-11WQC-0011-R8b-SM-57WCH	1.24791741169041	Brain_Hypothalamus
GTEX-11WQC-0626-SM-5EQMF	1	Lung
GTEX-11WQC-0726-SM-5EQMR	1	Liver
GTEX-11WQC-1726-SM-5GU4W	1.29434733848761	Breast_Mammary_Tissue
GTEX-11WQC-1826-SM-5GU59	1.04395456116219	Skin_Not_Sun_Exposed_Suprapubic
GTEX-11WQC-2326-SM-5EQKE	1.12730687089431	Testis
GTEX-11WQC-2426-SM-5EQKQ	1	Adipose_Subcutaneous
GTEX-11WQC-2526-SM-5CVLE	1.0542914234144	Skin_Sun_Exposed_Lower_leg
GTEX-11WQC-2626-SM-5CVLF	1	Muscle_Skeletal
GTEX-11WQC-2726-SM-5CVLG	1.03017444909489	Artery_Tibial
GTEX-11WQC-2826-SM-5GU7A	1.00947702330747	Nerve_Tibial
GTEX-11WQK-0005-SM-5O9AV	1	Whole_Blood
GTEX-11WQK-0008-SM-5SI6T	1.00409839634197	Cells_Transformed_fibroblasts
GTEX-11WQK-0011-R10a-SM-5BC6R	1.20127193062829	Brain_Frontal_Cortex_BA9
GTEX-11WQK-0011-R8a-SM-5BC7C	2.59683932923439	Brain_Hypothalamus
GTEX-11WQK-0011-R9b-SM-5BC6N	1.17944560654115	Brain_Spinal_cord_cervical_c-1
GTEX-11WQK-0226-SM-5EQLI	1	Heart_Atrial_Appendage
GTEX-11WQK-0326-SM-5EQL1	1	Artery_Aorta
GTEX-11WQK-0526-SM-5EQLD	1.01289094652571	Skin_Sun_Exposed_Lower_leg
GTEX-11WQK-0726-SM-5GU71	1	Muscle_Skeletal
GTEX-11WQK-1026-SM-5EQLX	1	Skin_Not_Sun_Exposed_Suprapubic
GTEX-11WQK-1226-SM-5GU5Z	1	Lung
GTEX-11WQK-1526-SM-5EGKN	1	Adipose_Visceral_Omentum
GTEX-11WQK-2126-SM-5EQME	1	Colon_Transverse
GTEX-11WQK-2226-SM-5CVL7	1.01935970568117	Esophagus_Gastroesophageal_Junction
GTEX-11WQK-2426-SM-5GU5C	1	Breast_Mammary_Tissue
GTEX-11WQK-2526-SM-5CVL8	1	Colon_Sigmoid
GTEX-11WQK-2626-SM-5EQ4K	1.0056884403377	Stomach
GTEX-11WQK-2726-SM-5EQMU	1.67031414414149	Prostate
GTEX-11WQK-2926-SM-5EQKT	1	Minor_Salivary_Gland
GTEX-11WQK-3026-SM-5EQL6	1.14286254574551	Brain_Cortex
GTEX-11WQK-3226-SM-5EGI3	1.00691126603298	Pituitary
GTEX-11XUK-0005-SM-5LU9F	1.0178514533717	Whole_Blood
GTEX-11XUK-0008-SM-5S2WD	1	Cells_Transformed_fibroblasts
GTEX-11XUK-0126-SM-5CVLK	1	Adrenal_Gland
GTEX-11XUK-0226-SM-5EQLW	1	Thyroid
GTEX-11XUK-0426-SM-5EQML	1	Spleen
GTEX-11XUK-0626-SM-5N9ES	1	Pancreas
GTEX-11XUK-0726-SM-5EQMX	1.00973727717649	Esophagus_Muscularis
GTEX-11XUK-0826-SM-5GU6P	1.01728766246438	Esophagus_Mucosa
GTEX-11XUK-0926-SM-5EQL3	1.03236123903359	Esophagus_Gastroesophageal_Junction
GTEX-11XUK-1326-SM-5EQM4	1	Vagina
GTEX-11XUK-1426-SM-5EQMG	1.00524072220065	Small_Intestine_Terminal_Ileum
GTEX-11XUK-1626-SM-5GU5O	1	Ovary
GTEX-11XUK-1726-SM-5GU61	1	Adipose_Visceral_Omentum
GTEX-11XUK-2026-SM-5EQLF	1	Skin_Sun_Exposed_Lower_leg
GTEX-11XUK-2126-SM-5EQLR	1.06223063804843	Adipose_Subcutaneous
GTEX-11XUK-2226-SM-5CVLL	1.00998818308825	Muscle_Skeletal
GTEX-11XUK-2326-SM-5CVLM	1.00527060028132	Nerve_Tibial
GTEX-11XUK-2426-SM-5GU72	1	Artery_Tibial
GTEX-11ZTS-0005-SM-5NQ8A	1.01502055433413	Whole_Blood
GTEX-11ZTS-0008-SM-5S2VC	1	Cells_Transformed_fibroblasts
GTEX-11ZTS-0011-R1a-SM-5BC71	1.14185526003501	Brain_Hippocampus
GTEX-11ZTS-0011-R2b-SM-5BC75	2.74428610870655	Brain_Substantia_nigra
GTEX-11ZTS-0011-R3a-SM-5BC78	1.14593291329099	Brain_Anterior_cingulate_cortex_BA24
GTEX-11ZTS-0011-R8a-SM-57WDI	2.59951086450882	Brain_Hypothalamus
GTEX-11ZTS-0126-SM-5EQ6M	1.05427653726286	Skin_Sun_Exposed_Lower_leg
GTEX-11ZTS-0226-SM-5EQKD	1.01001406513376	Adipose_Subcutaneous
GTEX-11ZTS-0326-SM-5EQKP	1	Artery_Tibial
GTEX-11ZTS-0526-SM-5CVL9	1	Muscle_Skeletal
GTEX-11ZTS-0826-SM-5EQ49	1	Artery_Aorta
GTEX-11ZTS-1026-SM-5LU8O	1	Artery_Coronary
GTEX-11ZTS-1126-SM-5LU9X	1.00666966847506	Thyroid
GTEX-11ZTS-1226-SM-5EQMQ	1.01029196863815	Lung
GTEX-11ZTS-1326-SM-5EQMA	1	Adipose_Visceral_Omentum
GTEX-11ZTS-1426-SM-5EQMM	1	Liver
GTEX-11ZTS-1526-SM-5N9G7	1.04812777500193	Colon_Sigmoid
GTEX-11ZTS-1926-SM-5CVLA	1.02133639784986	Ovary
GTEX-11ZTS-2326-SM-5EQMY	1.00574006538258	Uterus
GTEX-11ZTS-2626-SM-5EGIC	1	Esophagus_Mucosa
GTEX-11ZTS-2726-SM-5EQLU	1.11118651400355	Esophagus_Gastroesophageal_Junction
GTEX-11ZTS-3026-SM-5EQM7	1.00537291529365	Minor_Salivary_Gland
GTEX-11ZTS-3226-SM-5EGID	1.02292415693352	Brain_Cerebellum
GTEX-11ZTS-3326-SM-5LU9Y	1	Pituitary
GTEX-11ZTT-0002-SM-5S2PA	1	Cells_EBV-transformed_lymphocytes
GTEX-11ZTT-0006-SM-5N9FX	1	Whole_Blood
GTEX-11ZTT-0008-SM-5S2TZ	1	Cells_Transformed_fibroblasts
GTEX-11ZTT-0426-SM-5EQLK	1.16409610088933	Artery_Coronary
GTEX-11ZTT-0526-SM-5EQLA	1.01733177562002	Heart_Atrial_Appendage
GTEX-11ZTT-0626-SM-5EQLM	1.02596756930298	Lung
GTEX-11ZTT-0926-SM-5EQMS	1.00946101208607	Esophagus_Muscularis
GTEX-11ZTT-1026-SM-5EQKF	1	Thyroid
GTEX-11ZTT-1626-SM-5EQKR	1.06976042123803	Colon_Sigmoid
GTEX-11ZTT-1726-SM-5EQL4	2.4663833921825	Uterus
GTEX-11ZTT-1826-SM-5CVLN	1.02405324503421	Ovary
GTEX-11ZTT-2126-SM-5CVLO	1	Skin_Not_Sun_Exposed_Suprapubic
GTEX-11ZTT-2226-SM-5CVLP	1.0098833425108	Minor_Salivary_Gland
GTEX-11ZTT-2326-SM-5EQLG	1	Breast_Mammary_Tissue
GTEX-11ZTT-2426-SM-5EQLS	1.0897235514081	Skin_Sun_Exposed_Lower_leg
GTEX-11ZTT-2526-SM-5EQM9	1	Adipose_Subcutaneous
GTEX-11ZTT-2626-SM-5EQKK	1	Muscle_Skeletal
GTEX-11ZU8-0005-SM-5PNU5	1	Whole_Blood
GTEX-11ZU8-0008-SM-5S2VO	1	Cells_Transformed_fibroblasts
GTEX-11ZU8-0011-R3a-SM-5BC6U	1.15800925927345	Brain_Anterior_cingulate_cortex_BA24
GTEX-11ZU8-0011-R4a-SM-5BC6Y	1.13026332888353	Brain_Amygdala
GTEX-11ZU8-0126-SM-5EQ58	1	Skin_Not_Sun_Exposed_Suprapubic
GTEX-11ZU8-1126-SM-5EQ5K	1	Colon_Sigmoid
GTEX-11ZU8-1526-SM-5EGHX	1.00679067892498	Esophagus_Mucosa
GTEX-11ZU8-2326-SM-5EQMJ	1	Muscle_Skeletal
GTEX-11ZU8-2426-SM-5EQMV	1.01198692939162	Adipose_Subcutaneous
GTEX-11ZU8-2526-SM-5EQKI	1	Skin_Sun_Exposed_Lower_leg
GTEX-11ZU8-2626-SM-5EQLL	1	Nerve_Tibial
GTEX-11ZUS-0006-SM-5O9AJ	1	Whole_Blood
GTEX-11ZUS-0008-SM-5S2UO	1	Cells_Transformed_fibroblasts
GTEX-11ZUS-0011-R10b-SM-5BC79	1.40703674696065	Brain_Frontal_Cortex_BA9
GTEX-11ZUS-0011-R11b-SM-5BC7B	1.0111621791868	Brain_Cerebellar_Hemisphere
GTEX-11ZUS-0011-R8a-SM-5BC73	1.89282719599374	Brain_Hypothalamus
GTEX-11ZUS-0011-R9b-SM-5BC76	1.29867085206653	Brain_Spinal_cord_cervical_c-1
GTEX-11ZUS-0126-SM-5EQM5	1	Lung
GTEX-11ZUS-0226-SM-5FQT8	1.01556805200372	Heart_Left_Ventricle
GTEX-11ZUS-0326-SM-5EQ4W	1.01207553239208	Heart_Atrial_Appendage
GTEX-11ZUS-0526-SM-59884	1.06933839327845	Artery_Coronary
GTEX-11ZUS-0726-SM-59886	1.42642610540152	Adipose_Subcutaneous
GTEX-11ZUS-0826-SM-5FQUY	1	Breast_Mammary_Tissue
GTEX-11ZUS-0926-SM-5FQSY	1.31091321246315	Esophagus_Muscularis
GTEX-11ZUS-1226-SM-5FQU8	1.02712213317908	Nerve_Tibial
GTEX-11ZUS-1326-SM-5FQUC	1	Artery_Tibial
GTEX-11ZUS-1426-SM-5FQSP	1	Muscle_Skeletal
GTEX-11ZUS-1826-SM-5FQTR	1.06997813965435	Adipose_Visceral_Omentum
GTEX-11ZUS-2126-SM-5N9E6	1.98410301662537	Prostate
GTEX-11ZUS-2526-SM-59872	1	Liver
GTEX-11ZUS-2626-SM-5FQUR	1	Skin_Not_Sun_Exposed_Suprapubic
GTEX-11ZUS-2726-SM-5FQUA	1.10421551094885	Testis
GTEX-11ZUS-2826-SM-5EQKW	1	Brain_Cerebellum
GTEX-11ZUS-2926-SM-5FQSL	1.12063166849952	Brain_Cortex
GTEX-11ZUS-3026-SM-5EGI4	1	Pituitary
GTEX-11ZVC-0006-SM-5N9GA	1	Whole_Blood
GTEX-11ZVC-0011-R1b-SM-5BC6M	1.24424980540777	Brain_Hippocampus
GTEX-11ZVC-0011-R3a-SM-5BC6V	1.09843836677149	Brain_Anterior_cingulate_cortex_BA24
GTEX-11ZVC-0011-R4a-SM-5BC6Z	1.35540234897006	Brain_Amygdala
GTEX-11ZVC-0011-R9a-SM-57WC5	1.18879021906309	Brain_Spinal_cord_cervical_c-1
GTEX-11ZVC-0126-SM-5986G	1	Thyroid
GTEX-11ZVC-0226-SM-731E8	1	Lung
GTEX-11ZVC-0326-SM-5CVLC	1	Artery_Aorta
GTEX-11ZVC-0426-SM-5CVLD	1	Heart_Left_Ventricle
GTEX-11ZVC-0526-SM-5N9G1	1	Heart_Atrial_Appendage
GTEX-11ZVC-0726-SM-5FQT9	1	Liver
GTEX-11ZVC-1426-SM-5EGGA	1	Ovary
GTEX-11ZVC-2126-SM-5EGJ1	1.11654278551061	Colon_Transverse
GTEX-11ZVC-2526-SM-5FQTE	1.02003168412653	Skin_Sun_Exposed_Lower_leg
GTEX-11ZVC-2626-SM-5FQTA	1.00980036856582	Adipose_Subcutaneous
GTEX-11ZVC-2726-SM-5FQSZ	1	Muscle_Skeletal
GTEX-11ZVC-2826-SM-5FQTC	1.03113446927376	Nerve_Tibial
GTEX-11ZVC-2926-SM-5986H	1.01022498842796	Artery_Tibial
GTEX-11ZVC-3026-SM-59HJM	1.01738896220038	Brain_Cerebellum
GTEX-11ZVC-3226-SM-5FQV1	1.00834047008723	Pituitary
GTEX-1211K-0001-SM-5S2P9	1	Cells_EBV-transformed_lymphocytes
GTEX-1211K-0006-SM-5MR53	1.05545508023497	Whole_Blood
GTEX-1211K-0008-SM-5S2W1	1	Cells_Transformed_fibroblasts
GTEX-1211K-0126-SM-59HJE	1	Adrenal_Gland
GTEX-1211K-0226-SM-59HJY	1.01277670401981	Heart_Atrial_Appendage
GTEX-1211K-0326-SM-5FQT1	1.01252326366779	Artery_Aorta
GTEX-1211K-0426-SM-5FQTP	1.0183234119723	Spleen
GTEX-1211K-0626-SM-5FQUZ	1.01685774745546	Heart_Left_Ventricle
GTEX-1211K-0726-SM-5FQUW	1	Thyroid
GTEX-1211K-0826-SM-5FQUP	1	Lung
GTEX-1211K-0926-SM-5FQTL	1.01058868919211	Esophagus_Mucosa
GTEX-1211K-1026-SM-5EQ4B	1.01803892735983	Esophagus_Muscularis
GTEX-1211K-1126-SM-5EGGB	1	Pancreas
GTEX-1211K-1226-SM-5EQ4N	1	Adipose_Visceral_Omentum
GTEX-1211K-1326-SM-5FQV2	1.00762509643689	Esophagus_Gastroesophageal_Junction
GTEX-1211K-1426-SM-5FQTF	1	Stomach
GTEX-1211K-1526-SM-5FQU4	1	Skin_Not_Sun_Exposed_Suprapubic
GTEX-1211K-1726-SM-5FQUJ	1	Colon_Transverse
GTEX-1211K-1826-SM-5EGJ2	1	Colon_Sigmoid
GTEX-1211K-1926-SM-5EQLB	1.02882159463404	Breast_Mammary_Tissue
GTEX-1211K-2026-SM-5EQ4Z	1	Skin_Sun_Exposed_Lower_leg
GTEX-1211K-2126-SM-59HJZ	1	Muscle_Skeletal
GTEX-1211K-2226-SM-5FQU6	1.05383590801605	Adipose_Subcutaneous
GTEX-1211K-2326-SM-5FQU7	1.00972951325711	Nerve_Tibial
GTEX-1211K-2426-SM-59HL8	1.00518650579178	Artery_Tibial
GTEX-12126-0006-SM-5O9B8	1	Whole_Blood
GTEX-12126-0008-SM-5S2UC	1.00856493208549	Cells_Transformed_fibroblasts
GTEX-12126-0011-R10b-SM-5BC6T	1.13880790308647	Brain_Frontal_Cortex_BA9
GTEX-12126-0011-R11a-SM-5BC6X	1.01106518200181	Brain_Cerebellar_Hemisphere
GTEX-12126-0011-R9b-SM-5BC6P	1.24227182670933	Brain_Spinal_cord_cervical_c-1
GTEX-12126-0326-SM-5PNW3	1.05164219043897	Skin_Sun_Exposed_Lower_leg
GTEX-12126-0426-SM-5Q5AP	1.09642712720409	Adipose_Subcutaneous
GTEX-12126-0526-SM-5PNW4	1	Muscle_Skeletal
GTEX-12126-0626-SM-5Q5AQ	1	Nerve_Tibial
GTEX-12126-0726-SM-5FQTX	1.04793340399835	Artery_Tibial
GTEX-12126-0826-SM-5FQTZ	1.01056406923639	Skin_Not_Sun_Exposed_Suprapubic
GTEX-12126-0926-SM-5FQTW	1.02073031834287	Brain_Cerebellum
GTEX-12126-1026-SM-5P9JJ	1.12832603383736	Brain_Cortex
GTEX-12126-1126-SM-5P9GP	1	Pituitary
GTEX-1212Z-0002-SM-5SI6W	1	Cells_EBV-transformed_lymphocytes
GTEX-1212Z-0006-SM-5NQ8M	1	Whole_Blood
GTEX-1212Z-0008-SM-5TDBW	1	Cells_Transformed_fibroblasts
GTEX-1212Z-0011-R1b-SM-5BC72	1.39892057404104	Brain_Hippocampus
GTEX-1212Z-0126-SM-59HK4	1.09246030738824	Skin_Not_Sun_Exposed_Suprapubic
GTEX-1212Z-0226-SM-59HLF	1	Liver
GTEX-1212Z-0326-SM-5FQSJ	1.06310869885934	Testis
GTEX-1212Z-0426-SM-5FQT6	1	Thyroid
GTEX-1212Z-0526-SM-5FQSQ	1.01352952635038	Adipose_Visceral_Omentum
GTEX-1212Z-0626-SM-5FQTB	1	Heart_Left_Ventricle
GTEX-1212Z-0726-SM-5EGI5	1	Heart_Atrial_Appendage
GTEX-1212Z-0826-SM-5EQ51	1	Artery_Aorta
GTEX-1212Z-1026-SM-5EGJ8	1	Lung
GTEX-1212Z-1826-SM-5FQSH	1.04290867557069	Colon_Sigmoid
GTEX-1212Z-2026-SM-5N9EA	1.031639279442	Esophagus_Muscularis
GTEX-1212Z-2126-SM-5FQTM	1.02465402604721	Esophagus_Mucosa
GTEX-1212Z-2426-SM-5EQ5D	1.10941931648891	Adipose_Subcutaneous
GTEX-1212Z-2526-SM-5EGKP	1.00909911108665	Skin_Sun_Exposed_Lower_leg
GTEX-1212Z-2626-SM-5YY8P	1.00584300817026	Muscle_Skeletal
GTEX-1212Z-2726-SM-5EQ59	1	Nerve_Tibial
GTEX-1212Z-2826-SM-59HJ5	1.01672588771499	Artery_Tibial
GTEX-1212Z-2926-SM-59HKV	1	Pituitary
GTEX-12584-0005-SM-5N9GM	1	Whole_Blood
GTEX-12584-0008-SM-664MB	1	Cells_Transformed_fibroblasts
GTEX-12584-0011-R6a-SM-5NQ7C	1	Brain_Nucleus_accumbens_basal_ganglia
GTEX-12584-0126-SM-5EGKQ	1.00941595012252	Skin_Sun_Exposed_Lower_leg
GTEX-12584-0226-SM-5EQL5	1.0185753261908	Adipose_Subcutaneous
GTEX-12584-0326-SM-59HK2	1	Nerve_Tibial
GTEX-12584-0426-SM-5FQTT	1	Artery_Tibial
GTEX-12584-0526-SM-5FQTS	1	Muscle_Skeletal
GTEX-12584-0726-SM-5FQTK	1.0110467056716	Skin_Not_Sun_Exposed_Suprapubic
GTEX-12584-0826-SM-5FQSK	1	Thyroid
GTEX-12584-0926-SM-5FQTN	1	Heart_Left_Ventricle
GTEX-12584-1026-SM-59HK3	1.00483520093783	Heart_Atrial_Appendage
GTEX-12584-1426-SM-5EGJ9	1.00959116435189	Lung
GTEX-12584-2126-SM-5FQUM	1	Adipose_Visceral_Omentum
GTEX-12584-3126-SM-5EGKR	1.01627207629478	Pituitary
GTEX-12696-0002-SM-5SI6U	1	Cells_EBV-transformed_lymphocytes
GTEX-12696-0005-SM-5LZYS	1	Whole_Blood
GTEX-12696-0008-SM-5TDBX	1	Cells_Transformed_fibroblasts
GTEX-12696-0126-SM-5EQ4L	1.05322958729835	Skin_Not_Sun_Exposed_Suprapubic
GTEX-12696-0226-SM-5EGL3	1.0158688344222	Testis
GTEX-12696-0326-SM-5EGL4	1	Thyroid
GTEX-12696-0426-SM-5EGL5	1	Artery_Aorta
GTEX-12696-0526-SM-5EQ3Z	1.03350168867496	Artery_Coronary
GTEX-12696-0626-SM-5EGGD	1	Adrenal_Gland
GTEX-12696-0826-SM-5EGGE	1	Liver
GTEX-12696-0926-SM-5FQTV	1	Kidney_Cortex
GTEX-12696-1026-SM-5FQUV	1	Lung
GTEX-12696-1126-SM-5FQTI	1.01820507458877	Heart_Left_Ventricle
GTEX-12696-1226-SM-5FQSM	1.00837717797002	Heart_Atrial_Appendage
GTEX-12696-1326-SM-5FQTJ	1.0379464639211	Esophagus_Mucosa
GTEX-12696-1426-SM-5EGJ6	1.00892529192431	Esophagus_Muscularis
GTEX-12696-1526-SM-5EGL6	1.03128123153895	Esophagus_Gastroesophageal_Junction
GTEX-12696-1726-SM-5EQLH	1.03495717925173	Stomach
GTEX-12696-1826-SM-5EGJS	1.02339831949203	Adipose_Visceral_Omentum
GTEX-12696-1926-SM-5EGJT	1.00973704963118	Colon_Sigmoid
GTEX-12696-2226-SM-5EQ65	1.03419700462944	Prostate
GTEX-12696-2426-SM-5EQ6H	1	Skin_Sun_Exposed_Lower_leg
GTEX-12696-2526-SM-5EQLN	1.01686390540535	Adipose_Subcutaneous
GTEX-12696-2626-SM-5EQ44	1	Nerve_Tibial
GTEX-12696-2726-SM-5FQUL	1.00959915391352	Artery_Tibial
GTEX-12696-2826-SM-5FQTY	1	Muscle_Skeletal
GTEX-12696-3026-SM-5FQTU	1	Brain_Cerebellum
GTEX-12696-3126-SM-5FQUX	1.027915058248	Pituitary
GTEX-1269C-0003-SM-5S2PB	1.02003911519765	Cells_EBV-transformed_lymphocytes
GTEX-1269C-0005-SM-5N9CJ	1	Whole_Blood
GTEX-1269C-0008-SM-5TDBY	1	Cells_Transformed_fibroblasts
GTEX-1269C-0126-SM-5EQ5L	1	Skin_Not_Sun_Exposed_Suprapubic
GTEX-1269C-0226-SM-5EGKS	1	Thyroid
GTEX-1269C-0626-SM-5FQSS	1	Liver
GTEX-1269C-0826-SM-5N9EM	1.00718317870908	Heart_Left_Ventricle
GTEX-1269C-0926-SM-5FQSR	1	Lung
GTEX-1269C-1026-SM-5N9EY	1.01040202467283	Esophagus_Mucosa
GTEX-1269C-1826-SM-5N9E1	1	Ovary
GTEX-1269C-2426-SM-5FQSN	1.0460724386972	Breast_Mammary_Tissue
GTEX-1269C-2526-SM-5EGJ3	1	Skin_Sun_Exposed_Lower_leg
GTEX-1269C-2626-SM-5EQ5C	1	Muscle_Skeletal
GTEX-1269C-2726-SM-5EGJ4	1.08414113594326	Adipose_Subcutaneous
GTEX-1269C-2826-SM-5EQ5O	1.01994246190651	Artery_Tibial
GTEX-1269C-3126-SM-5EGI6	1.02596025580284	Brain_Cerebellum
GTEX-1269C-3226-SM-5EGKT	1	Pituitary
GTEX-12BJ1-0003-SM-5SI6V	1	Cells_EBV-transformed_lymphocytes
GTEX-12BJ1-0006-SM-5SIB5	1.04436894713268	Whole_Blood
GTEX-12BJ1-0008-SM-5TDBZ	1.00331921012781	Cells_Transformed_fibroblasts
GTEX-12BJ1-0226-SM-5LUA2	1	Heart_Left_Ventricle
GTEX-12BJ1-0326-SM-5FQUB	1	Heart_Atrial_Appendage
GTEX-12BJ1-0426-SM-5FQSO	1	Thyroid
GTEX-12BJ1-0526-SM-5FQUD	1	Adrenal_Gland
GTEX-12BJ1-0726-SM-5EGGF	1	Spleen
GTEX-12BJ1-0826-SM-5EQ5P	1	Adipose_Visceral_Omentum
GTEX-12BJ1-0926-SM-5EQ62	1	Skin_Not_Sun_Exposed_Suprapubic
GTEX-12BJ1-1026-SM-5EGJA	1	Lung
GTEX-12BJ1-1126-SM-5EGGG	1	Pancreas
GTEX-12BJ1-1226-SM-5LUAE	1.47538175508446	Prostate
GTEX-12BJ1-1326-SM-5BC5P	1.04530007397387	Testis
GTEX-12BJ1-1426-SM-5BC5Q	1	Esophagus_Muscularis
GTEX-12BJ1-1526-SM-5LUAQ	1	Esophagus_Gastroesophageal_Junction
GTEX-12BJ1-1626-SM-5HL8Y	1.01494171438262	Esophagus_Mucosa
GTEX-12BJ1-1726-SM-5HL9B	1.05980693394977	Stomach
GTEX-12BJ1-1826-SM-5HL9N	1.00433771185648	Breast_Mammary_Tissue
GTEX-12BJ1-1926-SM-5HL9Z	1.00838413899052	Small_Intestine_Terminal_Ileum
GTEX-12BJ1-2026-SM-5FQUH	1.01822228927737	Colon_Sigmoid
GTEX-12BJ1-2126-SM-5BC5O	1	Colon_Transverse
GTEX-12BJ1-2226-SM-5BC6G	1	Minor_Salivary_Gland
GTEX-12BJ1-2526-SM-5FQUE	1	Muscle_Skeletal
GTEX-12BJ1-2626-SM-5FQUF	1	Nerve_Tibial
GTEX-12BJ1-2726-SM-5HL9M	1	Artery_Tibial
GTEX-12C56-0002-SM-5S2PC	1.00573115509197	Cells_EBV-transformed_lymphocytes
GTEX-12C56-0006-SM-5N9E9	1.02587051394695	Whole_Blood
GTEX-12C56-0008-SM-5TDC1	1.00301635703416	Cells_Transformed_fibroblasts
GTEX-12C56-0226-SM-5N9FB	1.00650379513557	Artery_Aorta
GTEX-12C56-0426-SM-5FQU1	1	Esophagus_Gastroesophageal_Junction
GTEX-12C56-0526-SM-5FQST	1.00998211114143	Stomach
GTEX-12C56-0626-SM-5EGGC	1.01208163484069	Colon_Transverse
GTEX-12C56-0826-SM-5EGJ5	1	Adipose_Visceral_Omentum
GTEX-12C56-1126-SM-5FQTO	1.00863635280623	Esophagus_Muscularis
GTEX-12C56-1226-SM-5FQSU	1	Esophagus_Mucosa
GTEX-12C56-1326-SM-5FQSV	1.90970931879469	Prostate
GTEX-12C56-1426-SM-5FQSW	1.0095170625966	Testis
GTEX-12C56-1526-SM-5FQUQ	1.03541681359856	Skin_Not_Sun_Exposed_Suprapubic
GTEX-12C56-1626-SM-5FQUO	1.08716764329764	Adipose_Subcutaneous
GTEX-12C56-1726-SM-5EQ61	1	Skin_Sun_Exposed_Lower_leg
GTEX-12C56-1826-SM-5EQ6D	1.02061880363553	Nerve_Tibial
GTEX-12C56-1926-SM-5FQUG	1.00408320758591	Muscle_Skeletal
GTEX-12C56-2026-SM-5FQSI	1.0164697290016	Artery_Tibial
GTEX-12KS4-0005-SM-5SI94	1	Whole_Blood
GTEX-12KS4-0008-SM-664MC	1	Cells_Transformed_fibroblasts
GTEX-12KS4-0126-SM-5Q5A5	1	Breast_Mammary_Tissue
GTEX-12KS4-0326-SM-5EQ41	1	Skin_Sun_Exposed_Lower_leg
GTEX-12KS4-0426-SM-5EQMC	1.01909711535096	Adipose_Subcutaneous
GTEX-12KS4-0626-SM-5PNY4	1.00865995592031	Artery_Aorta
GTEX-12KS4-0726-SM-5FQSX	1.01014557709962	Lung
GTEX-12KS4-0826-SM-5BC5R	1	Muscle_Skeletal
GTEX-12KS4-0926-SM-5BC5S	1	Esophagus_Mucosa
GTEX-12KS4-1126-SM-5FQUI	1	Nerve_Tibial
GTEX-12KS4-1326-SM-5LUB3	1	Liver
GTEX-12KS4-1526-SM-5EQ6E	1	Adipose_Visceral_Omentum
GTEX-12KS4-2126-SM-5FQUT	1.0113945635097	Skin_Not_Sun_Exposed_Suprapubic
GTEX-12KS4-2326-SM-5EGJB	1.08035769563911	Colon_Sigmoid
GTEX-12KS4-2426-SM-5LU8P	1.06755875991713	Colon_Transverse
GTEX-12WSA-0005-SM-5O9BM	1	Whole_Blood
GTEX-12WSA-0008-SM-5TDC3	1	Cells_Transformed_fibroblasts
GTEX-12WSA-0011-R10b-SM-5P9ET	1.11017865911859	Brain_Frontal_Cortex_BA9
GTEX-12WSA-0011-R2a-SM-57WDK	1.71458139835362	Brain_Substantia_nigra
GTEX-12WSA-0011-R4a-SM-57WB7	1.04362699268566	Brain_Amygdala
GTEX-12WSA-0011-R5b-SM-5GU5I	1.19770185222395	Brain_Caudate_basal_ganglia
GTEX-12WSA-0011-R7b-SM-5GU5U	1.2335969314463	Brain_Putamen_basal_ganglia
GTEX-12WSA-0011-R8a-SM-5P9EX	1.49588152245304	Brain_Hypothalamus
GTEX-12WSA-0226-SM-5BC5V	1	Skin_Sun_Exposed_Lower_leg
GTEX-12WSA-0326-SM-5BC6I	1.07085552618895	Adipose_Subcutaneous
GTEX-12WSA-0426-SM-5EQ5X	1	Skin_Not_Sun_Exposed_Suprapubic
GTEX-12WSA-0726-SM-5FQU2	1.00401754132277	Muscle_Skeletal
GTEX-12WSA-1026-SM-5EGHN	1	Lung
GTEX-12WSA-1126-SM-5EGKU	1	Heart_Atrial_Appendage
GTEX-12WSA-1426-SM-5EGJU	1	Esophagus_Mucosa
GTEX-12WSA-1626-SM-5EGJV	1.00488630583028	Adipose_Visceral_Omentum
GTEX-12WSA-2926-SM-5EQ4D	1.03745976021426	Brain_Cortex
GTEX-12WSC-0005-SM-5MR3H	1	Whole_Blood
GTEX-12WSC-0008-SM-664MK	1	Cells_Transformed_fibroblasts
GTEX-12WSC-0011-R10a-SM-5GU57	1.06009230219952	Brain_Frontal_Cortex_BA9
GTEX-12WSC-0011-R11a-SM-5GU5J	1	Brain_Cerebellar_Hemisphere
GTEX-12WSC-0011-R3a-SM-5P9F1	1.03606346345217	Brain_Anterior_cingulate_cortex_BA24
GTEX-12WSC-0011-R5b-SM-5CVNS	1.05621626538387	Brain_Caudate_basal_ganglia
GTEX-12WSC-0011-R6b-SM-5LU99	1	Brain_Nucleus_accumbens_basal_ganglia
GTEX-12WSC-0011-R7b-SM-5LU9L	1.01182484068	Brain_Putamen_basal_ganglia
GTEX-12WSC-0011-R9a-SM-5GU4U	1.9953790438309	Brain_Spinal_cord_cervical_c-1
GTEX-12WSC-0126-SM-5EQ4P	1	Skin_Sun_Exposed_Lower_leg
GTEX-12WSC-0226-SM-5EQ52	1.03026869969966	Adipose_Subcutaneous
GTEX-12WSC-0326-SM-5EQ5E	1	Muscle_Skeletal
GTEX-12WSC-0526-SM-5BC5X	1.01115468425196	Artery_Tibial
GTEX-12WSC-0826-SM-5EQ5Q	1	Thyroid
GTEX-12WSC-0926-SM-5EQ63	1.92409860041541	Artery_Coronary
GTEX-12WSC-1026-SM-5EQ5Y	1	Heart_Atrial_Appendage
GTEX-12WSC-1126-SM-5EQ4G	1.01121586586057	Heart_Left_Ventricle
GTEX-12WSC-1726-SM-5GCN3	1.00945978604232	Adipose_Visceral_Omentum
GTEX-12WSC-2826-SM-5BC5Y	1.05998938022076	Skin_Not_Sun_Exposed_Suprapubic
GTEX-12WSC-2926-SM-5BC5Z	1.02035097498405	Brain_Cerebellum
GTEX-12WSC-3026-SM-5GCNF	1.14112960667446	Brain_Cortex
GTEX-12WSC-3126-SM-5GCNB	1.06556932929798	Pituitary
GTEX-12WSD-0005-SM-5N9FZ	1	Whole_Blood
GTEX-12WSD-0008-SM-664ME	1	Cells_Transformed_fibroblasts
GTEX-12WSD-0011-R10b-SM-5GU79	1.2743027871888	Brain_Frontal_Cortex_BA9
GTEX-12WSD-0011-R1b-SM-5LZVY	1.20425474543014	Brain_Hippocampus
GTEX-12WSD-0011-R2a-SM-5LZWB	1.652603101965	Brain_Substantia_nigra
GTEX-12WSD-0011-R3b-SM-5LZWN	1.07260188246907	Brain_Anterior_cingulate_cortex_BA24
GTEX-12WSD-0011-R4b-SM-5LZUA	1.1399259380867	Brain_Amygdala
GTEX-12WSD-0011-R5b-SM-5CVNG	1.26215202986877	Brain_Caudate_basal_ganglia
GTEX-12WSD-0011-R6b-SM-5P9JU	1.84876380263904	Brain_Nucleus_accumbens_basal_ganglia
GTEX-12WSD-0011-R7b-SM-5PNWE	1.06206859407176	Brain_Putamen_basal_ganglia
GTEX-12WSD-0011-R9a-SM-5GU6W	1.39366896624452	Brain_Spinal_cord_cervical_c-1
GTEX-12WSD-0126-SM-59HKN	1.17580933362147	Skin_Sun_Exposed_Lower_leg
GTEX-12WSD-0226-SM-59HKO	1.08720738393178	Adipose_Subcutaneous
GTEX-12WSD-0326-SM-59HKP	1.00918036772462	Nerve_Tibial
GTEX-12WSD-0526-SM-5EQ6F	1	Muscle_Skeletal
GTEX-12WSD-0626-SM-5GCMW	1.03338196930685	Skin_Not_Sun_Exposed_Suprapubic
GTEX-12WSD-0826-SM-5GCNE	1.0189749481141	Lung
GTEX-12WSD-0926-SM-5GCNL	1	Thyroid
GTEX-12WSD-1026-SM-5EQ42	1.07801086784468	Artery_Coronary
GTEX-12WSD-1126-SM-5EGJD	1	Heart_Left_Ventricle
GTEX-12WSD-1226-SM-5HL9Q	1	Heart_Atrial_Appendage
GTEX-12WSD-1326-SM-5GCNU	1	Artery_Aorta
GTEX-12WSD-1426-SM-5GCN9	1	Liver
GTEX-12WSD-1626-SM-5GCNR	1	Pancreas
GTEX-12WSD-1726-SM-5GCN4	1.02810514795852	Spleen
GTEX-12WSD-1826-SM-5GCOA	1	Esophagus_Mucosa
GTEX-12WSD-1926-SM-5GCOV	1.02659288820124	Esophagus_Muscularis
GTEX-12WSD-2026-SM-5HL7D	1.03985639164212	Esophagus_Gastroesophageal_Junction
GTEX-12WSD-2126-SM-5LZWK	1	Adrenal_Gland
GTEX-12WSD-2326-SM-59HKQ	1.08655469447476	Stomach
GTEX-12WSD-2626-SM-5EGJE	1.0413203393206	Colon_Sigmoid
GTEX-12WSD-2726-SM-59HLR	1	Ovary
GTEX-12WSD-2826-SM-59HKT	1.01808437361957	Uterus
GTEX-12WSD-2926-SM-5LZUH	1.18408783280684	Vagina
GTEX-12WSD-3026-SM-5LZU7	1.06321195925655	Brain_Cerebellum
GTEX-12WSD-3126-SM-5HL7P	1.31129664141147	Brain_Cortex
GTEX-12WSD-3226-SM-5HL9G	1.01212757958737	Pituitary
GTEX-12WSE-0005-SM-5NQAE	1	Whole_Blood
GTEX-12WSE-0008-SM-5YY9P	1	Cells_Transformed_fibroblasts
GTEX-12WSE-0011-R10b-SM-5P9JV	1.03579480789186	Brain_Frontal_Cortex_BA9
GTEX-12WSE-0011-R11b-SM-5P9JW	1.01407343999898	Brain_Cerebellar_Hemisphere
GTEX-12WSE-0011-R1b-SM-5GU4V	1.13649387862834	Brain_Hippocampus
GTEX-12WSE-0011-R6b-SM-5LZV5	1.02451529328147	Brain_Nucleus_accumbens_basal_ganglia
GTEX-12WSE-0011-R7a-SM-5PNWF	1.07168181874321	Brain_Putamen_basal_ganglia
GTEX-12WSE-0526-SM-793B2	1.05327536543011	Skin_Sun_Exposed_Lower_leg
GTEX-12WSE-0826-SM-5S2VL	1.01037868682482	Lung
GTEX-12WSE-0926-SM-5S2VX	1.00939601431309	Heart_Atrial_Appendage
GTEX-12WSE-1126-SM-7DUEH	1.15135386981636	Artery_Coronary
GTEX-12WSE-1226-SM-73KUF	1	Thyroid
GTEX-12WSE-2926-SM-5RQJ9	1.04394961123589	Brain_Cerebellum
GTEX-12WSE-3126-SM-5YY9F	1.04678738767377	Pituitary
GTEX-12WSF-0005-SM-5NQAQ	1	Whole_Blood
GTEX-12WSF-0008-SM-5YY8S	1	Cells_Transformed_fibroblasts
GTEX-12WSF-0011-R10a-SM-5LZVH	1.09054758058303	Brain_Frontal_Cortex_BA9
GTEX-12WSF-0011-R11a-SM-5LZVT	1.04639105000271	Brain_Cerebellar_Hemisphere
GTEX-12WSF-0011-R1a-SM-5DUVI	1.12438162692622	Brain_Hippocampus
GTEX-12WSF-0011-R2a-SM-5DUVU	2.3755774087976	Brain_Substantia_nigra
GTEX-12WSF-0011-R3a-SM-5DUW7	1.13276844921085	Brain_Anterior_cingulate_cortex_BA24
GTEX-12WSF-0011-R4b-SM-5HL88	1.09219809026119	Brain_Amygdala
GTEX-12WSF-0011-R5a-SM-5HL8K	1.14439066892502	Brain_Caudate_basal_ganglia
GTEX-12WSF-0011-R6b-SM-5HL8W	1.01973479026938	Brain_Nucleus_accumbens_basal_ganglia
GTEX-12WSF-0011-R7b-SM-5HL99	1.18626226280354	Brain_Putamen_basal_ganglia
GTEX-12WSF-0426-SM-7KUMT	1.00676931732529	Nerve_Tibial
GTEX-12WSF-0926-SM-6PALU	1	Muscle_Skeletal
GTEX-12WSF-1526-SM-6PAN6	1	Adipose_Visceral_Omentum
GTEX-12WSF-1626-SM-7KUG5	1.05435641654029	Skin_Not_Sun_Exposed_Suprapubic
GTEX-12WSF-3026-SM-6LPIU	1	Pituitary
GTEX-12WSF-3126-SM-6M478	1.21163180936303	Brain_Cortex
GTEX-12WSG-0005-SM-5NQA2	1	Whole_Blood
GTEX-12WSG-0008-SM-5TDC4	1	Cells_Transformed_fibroblasts
GTEX-12WSG-0226-SM-5EGIF	1.01424251642685	Thyroid
GTEX-12WSG-0426-SM-5FQSE	1	Adipose_Visceral_Omentum
GTEX-12WSG-0526-SM-5FQTH	1	Heart_Left_Ventricle
GTEX-12WSG-0626-SM-5FQTQ	1	Liver
GTEX-12WSG-0726-SM-5EGIG	1	Adrenal_Gland
GTEX-12WSG-0826-SM-5EQ5A	1	Kidney_Cortex
GTEX-12WSG-0926-SM-5EGIH	1.01357179661654	Spleen
GTEX-12WSG-1026-SM-5EGII	1	Pancreas
GTEX-12WSG-1226-SM-5EQ4C	1.01841838557357	Heart_Atrial_Appendage
GTEX-12WSG-1426-SM-5FQUK	1	Ovary
GTEX-12WSG-2026-SM-5FQUU	1.01548646911499	Stomach
GTEX-12WSG-2126-SM-5EGJ7	1.13897491729383	Uterus
GTEX-12WSG-2426-SM-5EQLZ	1.05600662394643	Colon_Sigmoid
GTEX-12WSG-2526-SM-5EQ4O	1	Muscle_Skeletal
GTEX-12WSG-2726-SM-5EQ5M	1.01232894349633	Nerve_Tibial
GTEX-12WSG-2826-SM-5FQUS	1.02051456719279	Skin_Sun_Exposed_Lower_leg
GTEX-12WSG-5004-SM-7EPG9	1	Lung
GTEX-12WSG-5007-SM-7DUGZ	1.03646860634521	Esophagus_Mucosa
GTEX-12WSH-0005-SM-5NQ9P	1	Whole_Blood
GTEX-12WSH-0008-SM-5S2V1	1	Cells_Transformed_fibroblasts
GTEX-12WSH-0011-R10a-SM-5LZUS	1.26297521750697	Brain_Frontal_Cortex_BA9
GTEX-12WSH-0011-R11a-SM-5LZVM	1.04559340819927	Brain_Cerebellar_Hemisphere
GTEX-12WSH-0011-R1a-SM-5GU5V	1.30032092717562	Brain_Hippocampus
GTEX-12WSH-0011-R2a-SM-5GU68	2.63969233419748	Brain_Substantia_nigra
GTEX-12WSH-0011-R4a-SM-5GU6K	1.32100261743728	Brain_Amygdala
GTEX-12WSH-0011-R5b-SM-5P9F3	1.3017718293114	Brain_Caudate_basal_ganglia
GTEX-12WSH-0011-R6b-SM-5P9F4	1	Brain_Nucleus_accumbens_basal_ganglia
GTEX-12WSH-0011-R9b-SM-5LZUG	1.37497202914995	Brain_Spinal_cord_cervical_c-1
GTEX-12WSH-0126-SM-5GCO3	1	Lung
GTEX-12WSH-0226-SM-5GCOG	1	Thyroid
GTEX-12WSH-0326-SM-5GCNH	1.07018707133047	Testis
GTEX-12WSH-1526-SM-5BC5W	1.00984569943127	Skin_Not_Sun_Exposed_Suprapubic
GTEX-12WSH-2526-SM-5CVNH	1	Muscle_Skeletal
GTEX-12WSH-2826-SM-5GCP5	1.0111673675548	Artery_Tibial
GTEX-12WSH-2926-SM-5GCMR	1.01392053062914	Pituitary
GTEX-12WSH-3026-SM-5CVNI	1.31849924693045	Brain_Cortex
GTEX-12WSH-3126-SM-5LZW8	1.0382184326345	Brain_Cerebellum
GTEX-12WSI-0005-SM-5O99K	1	Whole_Blood
GTEX-12WSI-0008-SM-664MD	1	Cells_Transformed_fibroblasts
GTEX-12WSI-0011-R11b-SM-5P9EZ	1	Brain_Cerebellar_Hemisphere
GTEX-12WSI-0011-R7b-SM-5GU78	1.010893370468	Brain_Putamen_basal_ganglia
GTEX-12WSI-0226-SM-5GCNA	1	Liver
GTEX-12WSI-0426-SM-5EQ5J	1	Heart_Atrial_Appendage
GTEX-12WSI-0826-SM-5EGKD	1.00916063560158	Lung
GTEX-12WSI-1526-SM-5GCNM	1.01006435946414	Adipose_Visceral_Omentum
GTEX-12WSI-2126-SM-5GCMV	1.10658979600733	Testis
GTEX-12WSJ-0002-SM-5TDBV	1.01838369269693	Cells_EBV-transformed_lymphocytes
GTEX-12WSJ-0005-SM-5LU8S	1	Whole_Blood
GTEX-12WSJ-0008-SM-664ML	1	Cells_Transformed_fibroblasts
GTEX-12WSJ-0126-SM-5GCOM	1	Adrenal_Gland
GTEX-12WSJ-0226-SM-5GCP7	1	Lung
GTEX-12WSJ-0326-SM-5GCMT	1	Thyroid
GTEX-12WSJ-0526-SM-5GCOZ	1	Spleen
GTEX-12WSJ-0726-SM-5GCN6	1.0051209312332	Esophagus_Muscularis
GTEX-12WSJ-0826-SM-5PNWV	1	Esophagus_Gastroesophageal_Junction
GTEX-12WSJ-0926-SM-5P9JD	1.01449476639979	Stomach
GTEX-12WSJ-1126-SM-5LZVJ	1.01232847190412	Skin_Not_Sun_Exposed_Suprapubic
GTEX-12WSJ-1226-SM-5LU91	1	Ovary
GTEX-12WSJ-1326-SM-5GCOB	1.19640690633853	Vagina
GTEX-12WSJ-1426-SM-5GCON	1	Colon_Sigmoid
GTEX-12WSJ-1526-SM-5GCNI	1	Colon_Transverse
GTEX-12WSJ-1726-SM-5LZVV	1	Muscle_Skeletal
GTEX-12WSJ-1826-SM-5GCNY	1	Skin_Sun_Exposed_Lower_leg
GTEX-12WSK-0006-SM-5NQA1	1.01200183196123	Whole_Blood
GTEX-12WSK-0008-SM-5YY9R	1	Cells_Transformed_fibroblasts
GTEX-12WSK-0126-SM-5GCO7	1	Spleen
GTEX-12WSK-0226-SM-5BC62	1	Pancreas
GTEX-12WSK-0326-SM-5GCOJ	1	Adrenal_Gland
GTEX-12WSK-0426-SM-5GCNS	1.01109457270617	Artery_Aorta
GTEX-12WSK-0526-SM-5CVNA	1	Heart_Atrial_Appendage
GTEX-12WSK-0626-SM-5LZUJ	1.00363418243897	Heart_Left_Ventricle
GTEX-12WSK-0726-SM-5LZUV	1.00869780757742	Artery_Coronary
GTEX-12WSK-0826-SM-5CVNP	1	Lung
GTEX-12WSK-0926-SM-5CVNQ	1	Thyroid
GTEX-12WSK-1026-SM-5CVNR	1	Adipose_Visceral_Omentum
GTEX-12WSK-1126-SM-5LZV8	1	Esophagus_Mucosa
GTEX-12WSK-1326-SM-5CVNM	1.0092435849352	Esophagus_Gastroesophageal_Junction
GTEX-12WSK-1426-SM-5CVNN	1.03355444280863	Stomach
GTEX-12WSK-1526-SM-5CVNO	1.06547677658735	Small_Intestine_Terminal_Ileum
GTEX-12WSK-1926-SM-5LZVK	1	Ovary
GTEX-12WSK-2026-SM-5CVNB	1.01745534713988	Uterus
GTEX-12WSK-2126-SM-5CVNC	1	Skin_Not_Sun_Exposed_Suprapubic
GTEX-12WSK-2226-SM-5GCO5	1	Breast_Mammary_Tissue
GTEX-12WSK-2326-SM-5GCOH	1	Skin_Sun_Exposed_Lower_leg
GTEX-12WSK-2626-SM-5GCOT	1	Nerve_Tibial
GTEX-12WSK-2726-SM-5CVND	1.00539109631387	Artery_Tibial
GTEX-12WSL-0002-SM-664MF	1	Cells_EBV-transformed_lymphocytes
GTEX-12WSL-0005-SM-5NQAD	1	Whole_Blood
GTEX-12WSL-0008-SM-664MM	1	Cells_Transformed_fibroblasts
GTEX-12WSL-0226-SM-5CVMJ	1	Liver
GTEX-12WSL-0326-SM-5CVMK	1	Adrenal_Gland
GTEX-12WSL-0426-SM-5GCNX	1	Pancreas
GTEX-12WSL-0626-SM-5GCOY	1	Thyroid
GTEX-12WSL-0926-SM-5N9EK	1.02097083223686	Artery_Coronary
GTEX-12WSL-1026-SM-5CVNJ	1	Lung
GTEX-12WSL-1126-SM-5CVNK	1.00855933966047	Adipose_Visceral_Omentum
GTEX-12WSL-1226-SM-5DUXE	1	Esophagus_Gastroesophageal_Junction
GTEX-12WSL-1326-SM-5LZVW	1	Esophagus_Muscularis
GTEX-12WSL-1526-SM-5GCP8	1.04124870806031	Esophagus_Mucosa
GTEX-12WSL-1626-SM-5GCMU	1	Colon_Transverse
GTEX-12WSL-1826-SM-5LZW9	1	Colon_Sigmoid
GTEX-12WSL-2026-SM-5GCML	1.00423089040522	Skin_Not_Sun_Exposed_Suprapubic
GTEX-12WSL-2126-SM-5GCNG	1	Minor_Salivary_Gland
GTEX-12WSL-2326-SM-5DUXQ	1.03231448761776	Testis
GTEX-12WSL-2426-SM-5GCN7	1.02593648601151	Adipose_Subcutaneous
GTEX-12WSL-2526-SM-5GCNJ	1.01124016073034	Skin_Sun_Exposed_Lower_leg
GTEX-12WSL-2626-SM-5GCNV	1	Artery_Tibial
GTEX-12WSL-2726-SM-5CVNL	1	Muscle_Skeletal
GTEX-12WSL-2826-SM-5LZWL	1.04405688190103	Nerve_Tibial
GTEX-12WSM-0005-SM-5NQB3	1	Whole_Blood
GTEX-12WSM-0008-SM-5S2VD	1	Cells_Transformed_fibroblasts
GTEX-12WSM-0011-R10a-SM-5DUWV	1.05243722145921	Brain_Frontal_Cortex_BA9
GTEX-12WSM-0011-R11a-SM-5DUX8	1.02317420213021	Brain_Cerebellar_Hemisphere
GTEX-12WSM-0011-R1a-SM-5LZW6	1.19810261629307	Brain_Hippocampus
GTEX-12WSM-0011-R3b-SM-5LZWI	1.06387715908055	Brain_Anterior_cingulate_cortex_BA24
GTEX-12WSM-0011-R5a-SM-5EQ4Y	1.01907392038969	Brain_Caudate_basal_ganglia
GTEX-12WSM-0011-R6b-SM-5EQ6N	1.01595968692059	Brain_Nucleus_accumbens_basal_ganglia
GTEX-12WSM-0011-R7b-SM-5EGLD	1.05537095341978	Brain_Putamen_basal_ganglia
GTEX-12WSM-0011-R8a-SM-5DUWJ	1.68927362688568	Brain_Hypothalamus
GTEX-12WSM-0226-SM-5LZV6	1.02090788249858	Adipose_Subcutaneous
GTEX-12WSM-0326-SM-5LZVI	1.0144465371579	Muscle_Skeletal
GTEX-12WSM-0426-SM-5LZVU	1.02321149838477	Nerve_Tibial
GTEX-12WSM-0526-SM-5GCO8	1.12058438957451	Artery_Tibial
GTEX-12WSM-0626-SM-5GCOK	1	Adipose_Visceral_Omentum
GTEX-12WSM-0726-SM-5GCOW	1	Liver
GTEX-12WSM-1326-SM-5GCP9	1.1108780700971	Testis
GTEX-12WSM-1426-SM-5GCPA	1.00800390200147	Colon_Sigmoid
GTEX-12WSM-1726-SM-5BC6J	1.01205363931216	Breast_Mammary_Tissue
GTEX-12WSM-1826-SM-5BC64	1	Minor_Salivary_Gland
GTEX-12WSM-1926-SM-5BC65	1.05622761143392	Skin_Not_Sun_Exposed_Suprapubic
GTEX-12WSM-2126-SM-5GCOC	1.0274102165387	Brain_Cerebellum
GTEX-12WSM-2226-SM-5DUVS	1.04990127771874	Pituitary
GTEX-12WSN-0001-SM-664MG	1	Cells_EBV-transformed_lymphocytes
GTEX-12WSN-0006-SM-5NQAP	1.0339993039943	Whole_Blood
GTEX-12WSN-0008-SM-664MI	1	Cells_Transformed_fibroblasts
GTEX-12WSN-0126-SM-5DUX5	1	Spleen
GTEX-12WSN-0226-SM-5DUXH	1.02478138193925	Heart_Atrial_Appendage
GTEX-12WSN-0326-SM-5GCP6	1	Artery_Aorta
GTEX-12WSN-0726-SM-5GCMS	1	Thyroid
GTEX-12WSN-0826-SM-5GCOF	1	Pancreas
GTEX-12WSN-0926-SM-5GCN1	1	Adrenal_Gland
GTEX-12WSN-1326-SM-5GCNT	1	Breast_Mammary_Tissue
GTEX-12WSN-1426-SM-5GCO6	1	Skin_Not_Sun_Exposed_Suprapubic
GTEX-12WSN-1826-SM-5LZUT	1.01819663367758	Esophagus_Gastroesophageal_Junction
GTEX-12WSN-2226-SM-5DUXT	1	Minor_Salivary_Gland
GTEX-12WSN-2526-SM-5LZU8	1	Muscle_Skeletal
GTEX-12WSN-2726-SM-5LZUK	1	Artery_Tibial
GTEX-12WSN-5001-SM-7DHMK	1	Heart_Left_Ventricle
GTEX-12WSN-5004-SM-793CE	1	Lung
GTEX-12WSN-5016-SM-7DUGY	1.00779387582442	Esophagus_Muscularis
GTEX-12WSN-5019-SM-79OM6	1.03498415813471	Skin_Sun_Exposed_Lower_leg
GTEX-12ZZW-0005-SM-5O9BY	1	Whole_Blood
GTEX-12ZZW-0008-SM-5YY9L	1	Cells_Transformed_fibroblasts
GTEX-12ZZW-0011-R10b-SM-5HL9X	1.02701548160035	Brain_Frontal_Cortex_BA9
GTEX-12ZZW-0011-R3a-SM-5DUWW	1.03247903842073	Brain_Anterior_cingulate_cortex_BA24
GTEX-12ZZW-0011-R4a-SM-5DUX9	1.00651610943007	Brain_Amygdala
GTEX-12ZZW-0011-R5a-SM-5DUVN	1	Brain_Caudate_basal_ganglia
GTEX-12ZZW-0011-R6a-SM-5DUVZ	1	Brain_Nucleus_accumbens_basal_ganglia
GTEX-12ZZW-0011-R7a-SM-5DUWC	1	Brain_Putamen_basal_ganglia
GTEX-12ZZW-0426-SM-5GCO9	1.02726682282068	Artery_Tibial
GTEX-12ZZW-0926-SM-5LZUD	1	Lung
GTEX-12ZZW-1026-SM-5GCMM	1	Heart_Left_Ventricle
GTEX-12ZZW-1726-SM-5DUVD	1.02390912079256	Esophagus_Mucosa
GTEX-12ZZW-2326-SM-5DUW2	1.0145470442948	Adipose_Visceral_Omentum
GTEX-12ZZW-2426-SM-5DUWE	1.02381141142183	Colon_Sigmoid
GTEX-12ZZW-2926-SM-5LZUP	1.05897361405678	Brain_Cortex
GTEX-12ZZW-3026-SM-5LZW7	1	Pituitary
GTEX-12ZZX-0005-SM-5O9A9	1	Whole_Blood
GTEX-12ZZX-0008-SM-5YY9N	1	Cells_Transformed_fibroblasts
GTEX-12ZZX-0011-R10b-SM-5DUWK	1.04946597296986	Brain_Frontal_Cortex_BA9
GTEX-12ZZX-0011-R11a-SM-5DUVJ	1	Brain_Cerebellar_Hemisphere
GTEX-12ZZX-0011-R1a-SM-5EQ6B	1.66073899940411	Brain_Hippocampus
GTEX-12ZZX-0011-R2a-SM-5EGLG	2.93607850085029	Brain_Substantia_nigra
GTEX-12ZZX-0011-R3b-SM-5EGLH	1.06297224161179	Brain_Anterior_cingulate_cortex_BA24
GTEX-12ZZX-0011-R5a-SM-5HL89	1.0384708231429	Brain_Caudate_basal_ganglia
GTEX-12ZZX-0011-R6a-SM-5HL8L	1	Brain_Nucleus_accumbens_basal_ganglia
GTEX-12ZZX-0011-R7b-SM-5DUVV	1.06062588989175	Brain_Putamen_basal_ganglia
GTEX-12ZZX-0011-R8a-SM-5DUW8	2.92122896039855	Brain_Hypothalamus
GTEX-12ZZX-0126-SM-5EGK9	1.03260403456352	Skin_Sun_Exposed_Lower_leg
GTEX-12ZZX-0226-SM-5DUXU	1	Adipose_Subcutaneous
GTEX-12ZZX-0326-SM-5DUVH	1	Muscle_Skeletal
GTEX-12ZZX-0426-SM-5DUVT	1.02457805939771	Nerve_Tibial
GTEX-12ZZX-0526-SM-5DUW6	1.01083484830777	Artery_Tibial
GTEX-12ZZX-0626-SM-5EQ46	1.14549561240637	Artery_Coronary
GTEX-12ZZX-0726-SM-5EGKA	1	Heart_Atrial_Appendage
GTEX-12ZZX-1026-SM-5LZUW	1	Artery_Aorta
GTEX-12ZZX-1126-SM-5EGKB	1	Breast_Mammary_Tissue
GTEX-12ZZX-1226-SM-5EGHS	1	Thyroid
GTEX-12ZZX-1326-SM-5DUWI	1	Esophagus_Mucosa
GTEX-12ZZX-1726-SM-5BC63	1	Adipose_Visceral_Omentum
GTEX-12ZZX-1926-SM-5EGKC	1.01970166781389	Vagina
GTEX-12ZZX-2026-SM-5LZV9	1.01117675963335	Ovary
GTEX-12ZZX-2126-SM-5LZVL	1	Uterus
GTEX-12ZZX-2426-SM-5GCOE	1.02541809842821	Skin_Not_Sun_Exposed_Suprapubic
GTEX-12ZZX-2726-SM-5N9FT	1.00658681176387	Colon_Sigmoid
GTEX-12ZZX-2826-SM-5BC6K	1	Brain_Cerebellum
GTEX-12ZZX-2926-SM-5GCOQ	1.115170695239	Brain_Cortex
GTEX-12ZZX-3026-SM-5GCP3	1.0236770545266	Pituitary
GTEX-12ZZY-0008-SM-5YY9Q	1	Cells_Transformed_fibroblasts
GTEX-12ZZY-0011-R10b-SM-5HL7W	1.1976827136715	Brain_Frontal_Cortex_BA9
GTEX-12ZZY-0011-R5a-SM-5EGL9	1.06743714581492	Brain_Caudate_basal_ganglia
GTEX-12ZZY-0011-R6b-SM-5EGLA	1.02973593019411	Brain_Nucleus_accumbens_basal_ganglia
GTEX-12ZZY-0011-R7a-SM-5EGLB	1.11330768611528	Brain_Putamen_basal_ganglia
GTEX-12ZZY-0126-SM-5LZV2	1.10124240976227	Testis
GTEX-12ZZY-0226-SM-5LZVE	1.01305712841026	Skin_Sun_Exposed_Lower_leg
GTEX-12ZZY-0326-SM-5LZVQ	1.00935957463378	Adipose_Subcutaneous
GTEX-12ZZY-0426-SM-5LZW3	1.01027239045751	Nerve_Tibial
GTEX-12ZZY-0526-SM-5EQ5H	1.03199814000844	Artery_Tibial
GTEX-12ZZY-0626-SM-5EQ5T	1	Muscle_Skeletal
GTEX-12ZZY-0726-SM-5EQ66	1.02508241669251	Skin_Not_Sun_Exposed_Suprapubic
GTEX-12ZZY-0826-SM-5EQMT	1	Thyroid
GTEX-12ZZY-0926-SM-5EQ6I	1	Lung
GTEX-12ZZY-1126-SM-5DUWQ	1	Heart_Left_Ventricle
GTEX-12ZZY-1226-SM-5GCNK	1.02341220570098	Heart_Atrial_Appendage
GTEX-12ZZY-1326-SM-5GCNW	1	Artery_Aorta
GTEX-12ZZY-1426-SM-5N9EI	1	Esophagus_Mucosa
GTEX-12ZZY-1526-SM-5LZWF	1.12594437391721	Esophagus_Muscularis
GTEX-12ZZY-2726-SM-5EQ45	1.02661102008902	Colon_Sigmoid
GTEX-12ZZY-2926-SM-5DUXO	1.02261845464571	Brain_Cerebellum
GTEX-12ZZY-3026-SM-5GCOU	1.11676316366265	Brain_Cortex
GTEX-12ZZY-3126-SM-5DUX3	1	Pituitary
GTEX-12ZZZ-0008-SM-5YY9S	1	Cells_Transformed_fibroblasts
GTEX-12ZZZ-0011-R10a-SM-5P9HC	1.05306179424508	Brain_Frontal_Cortex_BA9
GTEX-12ZZZ-0011-R11a-SM-5EGLC	1.01709948402296	Brain_Cerebellar_Hemisphere
GTEX-12ZZZ-0011-R3b-SM-5DUXK	1.28504912614335	Brain_Anterior_cingulate_cortex_BA24
GTEX-12ZZZ-0011-R4b-SM-5DUV7	1.07409159394157	Brain_Amygdala
GTEX-12ZZZ-0011-R5a-SM-5EQ4M	1.10106941619182	Brain_Caudate_basal_ganglia
GTEX-12ZZZ-0011-R6b-SM-5EQ5B	1.01794929650525	Brain_Nucleus_accumbens_basal_ganglia
GTEX-12ZZZ-0011-R7b-SM-5EGLE	1.10360081039746	Brain_Putamen_basal_ganglia
GTEX-12ZZZ-0226-SM-59HKU	1	Muscle_Skeletal
GTEX-12ZZZ-0526-SM-5DUX6	1.04560439548651	Adipose_Subcutaneous
GTEX-12ZZZ-0626-SM-5DUXI	1	Skin_Sun_Exposed_Lower_leg
GTEX-12ZZZ-0726-SM-5GCNZ	1	Skin_Not_Sun_Exposed_Suprapubic
GTEX-12ZZZ-0926-SM-5N9EQ	1	Adrenal_Gland
GTEX-12ZZZ-1226-SM-59HK1	1	Thyroid
GTEX-12ZZZ-1326-SM-59HKW	1	Liver
GTEX-12ZZZ-1726-SM-59HK5	1	Heart_Left_Ventricle
GTEX-12ZZZ-2026-SM-5LZWJ	1.059775052723	Prostate
GTEX-12ZZZ-2426-SM-5GCNN	1.06488007199068	Colon_Transverse
GTEX-12ZZZ-3026-SM-5BC67	1.30250976352887	Brain_Cortex
GTEX-12ZZZ-3126-SM-5LZU6	1.01916834474204	Brain_Cerebellum
GTEX-13111-0002-SM-5TDBU	1.00879832604166	Cells_EBV-transformed_lymphocytes
GTEX-13111-0005-SM-5NQ7Z	1.00914048931885	Whole_Blood
GTEX-13111-0008-SM-5YY8R	1	Cells_Transformed_fibroblasts
GTEX-13111-0126-SM-5EGHO	1.03086005697088	Spleen
GTEX-13111-0226-SM-5EQ55	1.07706739844254	Thyroid
GTEX-13111-0326-SM-5DUXF	1	Adrenal_Gland
GTEX-13111-0426-SM-5DUXR	1	Lung
GTEX-13111-0526-SM-5LZVF	1	Artery_Aorta
GTEX-13111-0626-SM-5LZVR	1.01035909914896	Adipose_Visceral_Omentum
GTEX-13111-0726-SM-5DUVE	1.01248830086257	Colon_Transverse
GTEX-13111-0826-SM-5LZV3	1.01052011146381	Esophagus_Mucosa
GTEX-13111-0926-SM-5DUVQ	1	Esophagus_Muscularis
GTEX-13111-1126-SM-5GCMZ	1.02693193499394	Esophagus_Gastroesophageal_Junction
GTEX-13111-1226-SM-5GCNC	1	Stomach
GTEX-13111-1326-SM-5GCNO	1.08960021553758	Prostate
GTEX-13111-1426-SM-5DUW3	1.12183253978655	Small_Intestine_Terminal_Ileum
GTEX-13111-1526-SM-5EGJX	1.04233541034517	Testis
GTEX-13111-1626-SM-5EGJY	1	Skin_Sun_Exposed_Lower_leg
GTEX-13111-1726-SM-5EGJZ	1.02677977579941	Adipose_Subcutaneous
GTEX-13111-1926-SM-5GCOL	1.01017828127704	Colon_Sigmoid
GTEX-13111-2026-SM-5GCMN	1.01958773274174	Nerve_Tibial
GTEX-13111-2126-SM-5LZU2	1.00834862420979	Artery_Tibial
GTEX-13111-2226-SM-5LZUE	1	Muscle_Skeletal
GTEX-13111-2326-SM-5LZUQ	1	Minor_Salivary_Gland
GTEX-13112-0008-SM-5YY9M	1.00788331665866	Cells_Transformed_fibroblasts
GTEX-13112-0011-R1b-SM-5HL7K	1.03453461561752	Brain_Hippocampus
GTEX-13112-0011-R3b-SM-5HL9L	1.1696320183582	Brain_Anterior_cingulate_cortex_BA24
GTEX-13112-0011-R4b-SM-5DUXL	1.12307406418213	Brain_Amygdala
GTEX-13112-0011-R5b-SM-5DUV8	1.05661499320009	Brain_Caudate_basal_ganglia
GTEX-13112-0011-R6b-SM-5DUVK	1.03068995747365	Brain_Nucleus_accumbens_basal_ganglia
GTEX-13112-0011-R7b-SM-5DUVW	1.07033791235226	Brain_Putamen_basal_ganglia
GTEX-13112-0011-R8b-SM-664OV	3.15139883486202	Brain_Hypothalamus
GTEX-13112-0126-SM-5P9IU	1.05656292833582	Skin_Not_Sun_Exposed_Suprapubic
GTEX-13112-0226-SM-5P9IV	1.09835757299345	Testis
GTEX-13112-0326-SM-5P9IW	1.01679517710398	Thyroid
GTEX-13112-0426-SM-5PNVC	1.02096762893275	Heart_Left_Ventricle
GTEX-13112-0526-SM-5EQ4S	1.02895497023612	Heart_Atrial_Appendage
GTEX-13112-1126-SM-5GCMY	1	Adipose_Visceral_Omentum
GTEX-13112-1426-SM-5EGH8	1	Liver
GTEX-13112-2126-SM-5GCO4	1	Kidney_Cortex
GTEX-13112-2626-SM-5BC66	1	Muscle_Skeletal
GTEX-13112-2726-SM-5DUW5	1.10943127303125	Adipose_Subcutaneous
GTEX-13112-2826-SM-5DUWH	1	Skin_Sun_Exposed_Lower_leg
GTEX-13112-2926-SM-5DUWT	1.06490358895094	Brain_Cerebellum
GTEX-13112-3126-SM-5IFGP	1	Pituitary
GTEX-13113-0006-SM-5NQ7X	1.01556783268677	Whole_Blood
GTEX-13113-0008-SM-5YY9T	1	Cells_Transformed_fibroblasts
GTEX-13113-0126-SM-5LZVX	1	Thyroid
GTEX-13113-0526-SM-5GCN2	1	Artery_Aorta
GTEX-13113-0726-SM-5LZUF	1.02002042348968	Stomach
GTEX-13113-1026-SM-5LZWM	1.0055463505115	Esophagus_Muscularis
GTEX-13113-1126-SM-5LZU9	1	Adipose_Visceral_Omentum
GTEX-13113-1226-SM-5EGHT	1.01699220576379	Small_Intestine_Terminal_Ileum
GTEX-13113-1326-SM-5GCOI	1	Liver
GTEX-13113-1426-SM-5EGHU	1.01193799660652	Colon_Sigmoid
GTEX-13113-1526-SM-5EGHV	1.01286480442609	Minor_Salivary_Gland
GTEX-13113-1626-SM-5EQ4I	1	Skin_Not_Sun_Exposed_Suprapubic
GTEX-13113-1726-SM-5GCOO	1.0048888905706	Breast_Mammary_Tissue
GTEX-13113-1826-SM-5LZW4	1	Adipose_Subcutaneous
GTEX-13113-2026-SM-5LZU3	1.0094870037013	Nerve_Tibial
GTEX-13113-2126-SM-5EQ4U	1.01172433296079	Artery_Tibial
GTEX-13113-5004-SM-79ONL	1.006514625407	Lung
GTEX-13113-5007-SM-793CD	1.00452608245041	Esophagus_Mucosa
GTEX-13113-5016-SM-7EPIP	1	Skin_Sun_Exposed_Lower_leg
GTEX-13113-5019-SM-7EPH2	1	Muscle_Skeletal
GTEX-1313W-0006-SM-5O9B1	1	Whole_Blood
GTEX-1313W-0008-SM-5YYAP	1.00613593829729	Cells_Transformed_fibroblasts
GTEX-1313W-0011-R10b-SM-5DUXA	1.03589307993893	Brain_Frontal_Cortex_BA9
GTEX-1313W-0011-R11a-SM-5DUXN	1.01187270455854	Brain_Cerebellar_Hemisphere
GTEX-1313W-0011-R1b-SM-5EQ4A	1.11654738594742	Brain_Hippocampus
GTEX-1313W-0011-R2a-SM-5EGLF	1.93696855706676	Brain_Substantia_nigra
GTEX-1313W-0011-R3a-SM-5EGLI	1.0249538460339	Brain_Anterior_cingulate_cortex_BA24
GTEX-1313W-0011-R4b-SM-5KLZV	1.08036496980368	Brain_Amygdala
GTEX-1313W-0011-R5b-SM-5L3EP	1.01062692508374	Brain_Caudate_basal_ganglia
GTEX-1313W-0011-R6a-SM-5K7XO	1	Brain_Nucleus_accumbens_basal_ganglia
GTEX-1313W-0011-R7b-SM-5DUWL	1.03417904918693	Brain_Putamen_basal_ganglia
GTEX-1313W-0011-R8a-SM-5DUVM	1.26872475573997	Brain_Hypothalamus
GTEX-1313W-0126-SM-5LZUN	1	Skin_Sun_Exposed_Lower_leg
GTEX-1313W-0226-SM-5LZV7	1.02236614082694	Adipose_Subcutaneous
GTEX-1313W-0326-SM-5LZU5	1.00864760181342	Nerve_Tibial
GTEX-1313W-0526-SM-5P9FZ	1	Muscle_Skeletal
GTEX-1313W-0626-SM-5EQ4H	1.00960846077607	Skin_Not_Sun_Exposed_Suprapubic
GTEX-1313W-0726-SM-5EGK1	1	Thyroid
GTEX-1313W-0826-SM-5EQ4T	1.04386846807973	Breast_Mammary_Tissue
GTEX-1313W-0926-SM-5EQ56	1	Lung
GTEX-1313W-1026-SM-5EQ5I	1	Artery_Aorta
GTEX-1313W-1126-SM-5EQ5U	1	Heart_Atrial_Appendage
GTEX-1313W-1426-SM-5KLZU	1	Heart_Left_Ventricle
GTEX-1313W-1626-SM-5J1OE	1	Adipose_Visceral_Omentum
GTEX-1313W-2726-SM-5P9IX	1	Ovary
GTEX-1313W-2826-SM-5P9G1	1.01518576783468	Uterus
GTEX-1313W-3026-SM-5LZUZ	1	Brain_Cerebellum
GTEX-1313W-3126-SM-5LZUI	1.04898614076249	Brain_Cortex
GTEX-1313W-3226-SM-5LZUU	1.01037435604174	Pituitary
GTEX-1314G-0005-SM-5NQ9O	1	Whole_Blood
GTEX-1314G-0008-SM-5YY9K	1	Cells_Transformed_fibroblasts
GTEX-1314G-0126-SM-5LZUL	1	Heart_Left_Ventricle
GTEX-1314G-1226-SM-5BC6D	1.01136308865874	Breast_Mammary_Tissue
GTEX-1314G-1326-SM-5BC6E	1.011461078218	Skin_Not_Sun_Exposed_Suprapubic
GTEX-1314G-1526-SM-5EGK2	1.00486607365817	Skin_Sun_Exposed_Lower_leg
GTEX-1314G-1626-SM-5EQ67	1	Adipose_Subcutaneous
GTEX-1314G-1726-SM-5LZUX	1	Muscle_Skeletal
GTEX-1314G-1826-SM-5LZVA	1.02323468377228	Nerve_Tibial
GTEX-1314G-1926-SM-5BC6F	1	Artery_Tibial
GTEX-1314G-2026-SM-5LZUM	1	Minor_Salivary_Gland
GTEX-131XE-0006-SM-5P9F9	1	Whole_Blood
GTEX-131XE-0126-SM-5LZVC	1	Thyroid
GTEX-131XE-0326-SM-5LZVO	1	Liver
GTEX-131XE-0426-SM-5IJF4	1.05305495612963	Testis
GTEX-131XE-0526-SM-5K7YT	1	Heart_Atrial_Appendage
GTEX-131XE-0626-SM-5HL98	1	Heart_Left_Ventricle
GTEX-131XE-0726-SM-5HL9K	1	Lung
GTEX-131XE-0826-SM-5HL9W	1.03180197259279	Colon_Transverse
GTEX-131XE-0926-SM-5HL7J	1	Small_Intestine_Terminal_Ileum
GTEX-131XE-1026-SM-5EGKE	1	Colon_Sigmoid
GTEX-131XE-1126-SM-5EGHW	1	Spleen
GTEX-131XE-1226-SM-5EGKF	1	Esophagus_Muscularis
GTEX-131XE-1426-SM-5HL7V	1	Esophagus_Mucosa
GTEX-131XE-1526-SM-5KM1A	1.00920269162058	Esophagus_Gastroesophageal_Junction
GTEX-131XE-1626-SM-5K7VO	1.01636720362688	Skin_Not_Sun_Exposed_Suprapubic
GTEX-131XE-1926-SM-5IFER	1	Pancreas
GTEX-131XE-2026-SM-5LZW1	1	Adipose_Visceral_Omentum
GTEX-131XE-2226-SM-5PNYX	1	Stomach
GTEX-131XE-2326-SM-5PNZ2	1	Skin_Sun_Exposed_Lower_leg
GTEX-131XE-2426-SM-5EQ5V	1.01151613602133	Adipose_Subcutaneous
GTEX-131XE-2526-SM-5EQ57	1.0120981366385	Nerve_Tibial
GTEX-131XE-2626-SM-5PNYY	1.02172389992453	Artery_Tibial
GTEX-131XE-2726-SM-5P9G7	1	Muscle_Skeletal
GTEX-131XF-0006-SM-5P9HK	1	Whole_Blood
GTEX-131XF-0008-SM-664MH	1	Cells_Transformed_fibroblasts
GTEX-131XF-0126-SM-5DUVF	1.0111253481039	Adrenal_Gland
GTEX-131XF-0426-SM-5HL7U	1.0300845110773	Heart_Atrial_Appendage
GTEX-131XF-0526-SM-5HL87	1.01750037373968	Artery_Coronary
GTEX-131XF-0626-SM-5GIDS	1	Artery_Aorta
GTEX-131XF-0726-SM-5GIE5	1	Adipose_Visceral_Omentum
GTEX-131XF-0826-SM-5GICG	1.00407411421891	Esophagus_Mucosa
GTEX-131XF-0926-SM-5BC69	1.00838600848166	Esophagus_Muscularis
GTEX-131XF-1026-SM-5BC6A	1	Lung
GTEX-131XF-1126-SM-5HL8J	1.01189371421682	Esophagus_Gastroesophageal_Junction
GTEX-131XF-1226-SM-5HL8V	1	Stomach
GTEX-131XF-1326-SM-5GCMQ	1.03308748082574	Small_Intestine_Terminal_Ileum
GTEX-131XF-1426-SM-5BC68	1	Pancreas
GTEX-131XF-1826-SM-5EGKG	1.01310605520756	Thyroid
GTEX-131XF-2126-SM-5DUWS	1	Skin_Sun_Exposed_Lower_leg
GTEX-131XF-2226-SM-5EQKG	1	Adipose_Subcutaneous
GTEX-131XF-2326-SM-5BC6B	1	Muscle_Skeletal
GTEX-131XF-2426-SM-5BC6C	1	Nerve_Tibial
GTEX-131XF-2526-SM-5EQ68	1	Artery_Tibial
GTEX-131XF-2626-SM-5EQ6K	1	Skin_Not_Sun_Exposed_Suprapubic
GTEX-131XF-2826-SM-5EGKH	1.02729523005262	Minor_Salivary_Gland
GTEX-131XF-5001-SM-7DHLY	1	Heart_Left_Ventricle
GTEX-131XF-5013-SM-7EWFI	1.59644974559826	Prostate
GTEX-131XG-0006-SM-5O9CE	1.08425656954246	Whole_Blood
GTEX-131XG-0008-SM-5YY9O	1	Cells_Transformed_fibroblasts
GTEX-131XG-0126-SM-5K7UJ	1	Adipose_Visceral_Omentum
GTEX-131XG-0226-SM-5IFG1	1	Thyroid
GTEX-131XG-0326-SM-5L3DX	1	Skin_Not_Sun_Exposed_Suprapubic
GTEX-131XG-0426-SM-5IFGD	1.00511987186484	Spleen
GTEX-131XG-0526-SM-5DUWF	1	Heart_Atrial_Appendage
GTEX-131XG-0626-SM-5GCMP	1.00980666614292	Heart_Left_Ventricle
GTEX-131XG-0826-SM-5LZVS	1	Artery_Coronary
GTEX-131XG-0926-SM-5LZW5	1	Esophagus_Muscularis
GTEX-131XG-1026-SM-5GCMX	1	Esophagus_Mucosa
GTEX-131XG-1126-SM-5DUWR	1	Esophagus_Gastroesophageal_Junction
GTEX-131XG-1226-SM-5EGH9	1.04955240257381	Stomach
GTEX-131XG-1326-SM-5DUX4	1.01081650438569	Adrenal_Gland
GTEX-131XG-1426-SM-5GCMO	1	Pancreas
GTEX-131XG-1526-SM-5GCNQ	1.02219211411461	Colon_Sigmoid
GTEX-131XG-1726-SM-5LZUR	1.00873935223892	Small_Intestine_Terminal_Ileum
GTEX-131XG-1826-SM-5LZV4	1.00445608909675	Colon_Transverse
GTEX-131XG-1926-SM-5LZVG	1.12988397604045	Ovary
GTEX-131XG-2026-SM-5GCN5	1.40987464021449	Uterus
GTEX-131XG-2126-SM-5DUXG	1.0297520141194	Vagina
GTEX-131XG-2226-SM-5DUXS	1	Artery_Tibial
GTEX-131XG-2326-SM-5HL8F	1	Muscle_Skeletal
GTEX-131XG-2526-SM-5HL7F	1.00489934933136	Nerve_Tibial
GTEX-131XG-2626-SM-5KM17	1	Skin_Sun_Exposed_Lower_leg
GTEX-131XH-0006-SM-5O98V	1	Whole_Blood
GTEX-131XH-0008-SM-5YYAC	1.00330336903615	Cells_Transformed_fibroblasts
GTEX-131XH-0011-R10a-SM-5EGLJ	1.0747761286455	Brain_Frontal_Cortex_BA9
GTEX-131XH-0011-R11a-SM-5EGLN	1.01798164976445	Brain_Cerebellar_Hemisphere
GTEX-131XH-0011-R1a-SM-5DUWA	1.23669342904832	Brain_Hippocampus
GTEX-131XH-0011-R2b-SM-5DUVY	2.50288350745445	Brain_Substantia_nigra
GTEX-131XH-0011-R3b-SM-5DUWM	1.10573400585623	Brain_Anterior_cingulate_cortex_BA24
GTEX-131XH-0011-R4b-SM-5DUWB	1.054334724886	Brain_Amygdala
GTEX-131XH-0011-R6a-SM-5KM2G	1	Brain_Nucleus_accumbens_basal_ganglia
GTEX-131XH-0011-R8a-SM-5EGLL	3.14338500467633	Brain_Hypothalamus
GTEX-131XH-0126-SM-5LZUY	1.01498731947828	Skin_Not_Sun_Exposed_Suprapubic
GTEX-131XH-0226-SM-5LZVB	1	Heart_Left_Ventricle
GTEX-131XH-0426-SM-5DUWU	1	Lung
GTEX-131XH-0526-SM-5DUX7	1.01160187431904	Thyroid
GTEX-131XH-0626-SM-5LZWH	1	Liver
GTEX-131XH-0826-SM-5GCN8	1.01856636615715	Adipose_Visceral_Omentum
GTEX-131XH-2226-SM-5DUXJ	1.16322203288323	Skin_Sun_Exposed_Lower_leg
GTEX-131XH-2426-SM-5PNZ6	1.04773730135841	Artery_Tibial
GTEX-131XH-2526-SM-5GCND	1.01936553479324	Nerve_Tibial
GTEX-131XH-2626-SM-5GCNP	1.02379812378956	Minor_Salivary_Gland
GTEX-131XH-2726-SM-5GCO2	1	Muscle_Skeletal
GTEX-131XH-2926-SM-5LZU4	1.00990631206667	Brain_Cerebellum
GTEX-131XW-0006-SM-5O9AO	1	Whole_Blood
GTEX-131XW-0008-SM-664MJ	1	Cells_Transformed_fibroblasts
GTEX-131XW-0011-R10a-SM-5DUVA	1.0619829882989	Brain_Frontal_Cortex_BA9
GTEX-131XW-0011-R11a-SM-5DUV9	1.04795404318926	Brain_Cerebellar_Hemisphere
GTEX-131XW-0011-R6b-SM-5K7XY	1.01261663929569	Brain_Nucleus_accumbens_basal_ganglia
GTEX-131XW-0011-R8a-SM-5DUWY	1.94266617767487	Brain_Hypothalamus
GTEX-131XW-0011-R9a-SM-5N9EO	1.19482223687052	Brain_Spinal_cord_cervical_c-1
GTEX-131XW-0126-SM-5LZWD	1.03709172998235	Nerve_Tibial
GTEX-131XW-0226-SM-5IJCA	1.1134540508198	Artery_Tibial
GTEX-131XW-0326-SM-5KM1J	1.00874098488663	Muscle_Skeletal
GTEX-131XW-0426-SM-5LZWP	1.04325997968736	Skin_Sun_Exposed_Lower_leg
GTEX-131XW-0526-SM-5PNXZ	1.21700994387816	Adipose_Subcutaneous
GTEX-131XW-0626-SM-5PNVD	1.07581210772936	Skin_Not_Sun_Exposed_Suprapubic
GTEX-131XW-0726-SM-5EGK3	1.15946203217382	Breast_Mammary_Tissue
GTEX-131XW-1126-SM-5EGK4	1	Lung
GTEX-131XW-2226-SM-5PNY1	1	Artery_Aorta
GTEX-131XW-3126-SM-5LZUC	1.14577259052931	Brain_Cortex
GTEX-131XW-3226-SM-5LZUO	1.00947821529876	Pituitary
GTEX-131YS-0005-SM-5NQAS	1	Whole_Blood
GTEX-131YS-0008-SM-5YY9Z	1	Cells_Transformed_fibroblasts
GTEX-131YS-0011-R10b-SM-5EQ5N	1.18271179430752	Brain_Frontal_Cortex_BA9
GTEX-131YS-0011-R11b-SM-5EGLM	1.01040317454733	Brain_Cerebellar_Hemisphere
GTEX-131YS-0011-R1a-SM-5DUXC	1.41614121634566	Brain_Hippocampus
GTEX-131YS-0011-R3b-SM-5DUXB	1.08568670532125	Brain_Anterior_cingulate_cortex_BA24
GTEX-131YS-0011-R4a-SM-5DUVL	1.3300263100044	Brain_Amygdala
GTEX-131YS-0011-R5b-SM-5K7YB	1.02461911823589	Brain_Caudate_basal_ganglia
GTEX-131YS-0011-R7a-SM-5IJDA	1	Brain_Putamen_basal_ganglia
GTEX-131YS-0011-R9b-SM-5EQLY	1.7036691102834	Brain_Spinal_cord_cervical_c-1
GTEX-131YS-0126-SM-5KM1M	1.14201921380446	Skin_Sun_Exposed_Lower_leg
GTEX-131YS-0226-SM-5IJEH	1.06857856187955	Adipose_Subcutaneous
GTEX-131YS-0326-SM-5PNYW	1.02514466959303	Nerve_Tibial
GTEX-131YS-0426-SM-5EQ4J	1.01505142427377	Artery_Tibial
GTEX-131YS-0526-SM-5EGKJ	1	Muscle_Skeletal
GTEX-131YS-0626-SM-5EGKL	1.40453248154259	Breast_Mammary_Tissue
GTEX-131YS-0726-SM-5P9G9	1	Thyroid
GTEX-131YS-0826-SM-5PNYV	1.00305008366443	Heart_Atrial_Appendage
GTEX-131YS-0926-SM-5IJB9	1	Lung
GTEX-131YS-1126-SM-5N9FQ	1	Artery_Aorta
GTEX-131YS-1226-SM-5K7VE	1	Artery_Coronary
GTEX-131YS-1426-SM-5IJF7	1.00901316583483	Esophagus_Mucosa
GTEX-131YS-1626-SM-5HL6C	1.00582920406986	Liver
GTEX-131YS-1726-SM-5HL7G	1.00992286545293	Adipose_Visceral_Omentum
GTEX-131YS-2026-SM-5P9J8	1	Adrenal_Gland
GTEX-131YS-2226-SM-5P9G8	1.02601394357938	Ovary
GTEX-131YS-2326-SM-5IJFJ	1	Uterus
GTEX-131YS-2426-SM-5J2OD	1.06334257644076	Vagina
GTEX-131YS-2826-SM-5EQ47	1.24582513278486	Skin_Not_Sun_Exposed_Suprapubic
GTEX-131YS-2926-SM-5EGKI	1.07407162142821	Colon_Sigmoid
GTEX-131YS-3026-SM-5EGHY	1.04430716387318	Brain_Cerebellum
GTEX-131YS-3126-SM-5KLYT	1.09274787776595	Brain_Cortex
GTEX-131YS-3226-SM-5IFGV	1.00578244806318	Pituitary
GTEX-132AR-0006-SM-5NQ7N	1	Whole_Blood
GTEX-132AR-0008-SM-62LDH	1	Cells_Transformed_fibroblasts
GTEX-132AR-0226-SM-5IJBE	1	Adipose_Subcutaneous
GTEX-132AR-0326-SM-5KM2C	1	Skin_Not_Sun_Exposed_Suprapubic
GTEX-132AR-0426-SM-5IFH8	1	Liver
GTEX-132AR-0526-SM-5J2MJ	1	Adipose_Visceral_Omentum
GTEX-132AR-0726-SM-5EQ6J	1.01081467271449	Artery_Tibial
GTEX-132AR-0826-SM-5EGK6	1	Breast_Mammary_Tissue
GTEX-132AR-1026-SM-5PNVL	1	Muscle_Skeletal
GTEX-132AR-1126-SM-5P9GA	1	Thyroid
GTEX-132AR-1326-SM-5K7YC	1	Artery_Coronary
GTEX-132AR-1426-SM-5IFF1	1	Ovary
GTEX-132AR-1526-SM-5KM1L	1.03075529916013	Uterus
GTEX-132AR-1726-SM-5EGHQ	1.05561326115313	Adrenal_Gland
GTEX-132AR-1826-SM-5EGHR	1	Pancreas
GTEX-132AR-1926-SM-5EGK5	1	Heart_Atrial_Appendage
GTEX-132AR-2026-SM-5IJG4	1	Heart_Left_Ventricle
GTEX-132AR-2126-SM-5K7XG	1.01156759294024	Artery_Aorta
GTEX-132AR-2226-SM-5J2NT	1.02028686014454	Esophagus_Mucosa
GTEX-132AR-2326-SM-5IJDY	1	Esophagus_Muscularis
GTEX-132AR-2426-SM-5IFFD	1	Stomach
GTEX-132AR-2526-SM-5PNVM	1	Esophagus_Gastroesophageal_Junction
GTEX-132AR-2726-SM-5PNVN	1	Colon_Transverse
GTEX-132AR-2826-SM-5IJFV	1	Colon_Sigmoid
GTEX-132NY-0005-SM-5O9AC	1	Whole_Blood
GTEX-132NY-0008-SM-62LFX	1	Cells_Transformed_fibroblasts
GTEX-132NY-0326-SM-5IJBL	1	Skin_Sun_Exposed_Lower_leg
GTEX-132NY-0526-SM-5EQ4V	1.00549950301894	Nerve_Tibial
GTEX-132NY-0626-SM-5L3D9	1.01768671608812	Artery_Tibial
GTEX-132NY-0726-SM-5KLZM	1.00786533673007	Muscle_Skeletal
GTEX-132NY-0826-SM-5K7Y7	1.01206035077365	Breast_Mammary_Tissue
GTEX-132NY-0926-SM-5P9G3	1	Liver
GTEX-132NY-1026-SM-5P9IY	1.01801489665671	Thyroid
GTEX-132NY-1126-SM-5PNVE	1	Adipose_Visceral_Omentum
GTEX-132NY-1226-SM-5PNVF	1	Lung
GTEX-132NY-1426-SM-5J1MJ	1.0038723488524	Heart_Atrial_Appendage
GTEX-132NY-1726-SM-5EGKK	1	Heart_Left_Ventricle
GTEX-132NY-2026-SM-5L3FM	1.03248284290234	Esophagus_Gastroesophageal_Junction
GTEX-132NY-2226-SM-5J2LZ	1	Adrenal_Gland
GTEX-132NY-2726-SM-5PNY2	1.01372292628079	Colon_Sigmoid
GTEX-132NY-2826-SM-5P9G2	1.23326351786751	Prostate
GTEX-132Q8-0006-SM-5NQA4	1	Whole_Blood
GTEX-132Q8-0008-SM-5ZZUC	1	Cells_Transformed_fibroblasts
GTEX-132Q8-0011-R10b-SM-5DUWZ	1.60081767647554	Brain_Frontal_Cortex_BA9
GTEX-132Q8-0011-R11b-SM-5DUW9	1	Brain_Cerebellar_Hemisphere
GTEX-132Q8-0011-R1a-SM-5EGLK	1.1977425840668	Brain_Hippocampus
GTEX-132Q8-0011-R2b-SM-5EQ5Z	2.97676879880623	Brain_Substantia_nigra
GTEX-132Q8-0011-R5a-SM-5IJDM	1.31204168676489	Brain_Caudate_basal_ganglia
GTEX-132Q8-0011-R6a-SM-5K7YN	1.14089437752632	Brain_Nucleus_accumbens_basal_ganglia
GTEX-132Q8-0011-R7b-SM-5N9F1	1.2017822708249	Brain_Putamen_basal_ganglia
GTEX-132Q8-0011-R8b-SM-5DUWX	2.37216190879359	Brain_Hypothalamus
GTEX-132Q8-0526-SM-5IJBQ	1	Artery_Tibial
GTEX-132Q8-0626-SM-5L3F3	1.0107004990651	Muscle_Skeletal
GTEX-132Q8-1126-SM-5K7XS	1	Heart_Atrial_Appendage
GTEX-132Q8-1726-SM-5EGK8	1	Adipose_Visceral_Omentum
GTEX-132Q8-1826-SM-5EGIY	1	Esophagus_Mucosa
GTEX-132Q8-2926-SM-5IFFP	1.03211791381586	Brain_Cerebellum
GTEX-132Q8-3026-SM-5PNVG	1.7943910758451	Brain_Cortex
GTEX-132QS-0001-SM-62LDA	1	Cells_EBV-transformed_lymphocytes
GTEX-132QS-0005-SM-5LZXK	1.09823113726309	Whole_Blood
GTEX-132QS-0008-SM-5ZZUB	1	Cells_Transformed_fibroblasts
GTEX-132QS-0126-SM-5IFH9	1	Adrenal_Gland
GTEX-132QS-0226-SM-5IFFZ	1.0650797766945	Spleen
GTEX-132QS-0326-SM-5IJFN	1	Thyroid
GTEX-132QS-0426-SM-5KLZ6	1	Heart_Left_Ventricle
GTEX-132QS-0526-SM-5IJC7	1.07131697426846	Heart_Atrial_Appendage
GTEX-132QS-0626-SM-62LFM	1	Artery_Aorta
GTEX-132QS-0726-SM-5IJE9	1.01235173293942	Lung
GTEX-132QS-0826-SM-5K7WV	1	Adipose_Visceral_Omentum
GTEX-132QS-0926-SM-5P9GB	1	Pancreas
GTEX-132QS-1126-SM-5P9GC	1.63972804396051	Prostate
GTEX-132QS-1226-SM-5P9GD	1.07395856117066	Testis
GTEX-132QS-1426-SM-5P9GE	1.01180219750176	Esophagus_Mucosa
GTEX-132QS-1526-SM-5J2MV	1	Esophagus_Muscularis
GTEX-132QS-1626-SM-5K7YZ	1.00989148124555	Esophagus_Gastroesophageal_Junction
GTEX-132QS-1826-SM-5IFFN	1	Stomach
GTEX-132QS-2426-SM-62LFI	1.10104108467654	Nerve_Tibial
GTEX-132QS-2526-SM-62LFJ	1	Adipose_Subcutaneous
GTEX-1339X-0005-SM-5O9CQ	1.07299292482001	Whole_Blood
GTEX-1339X-0008-SM-5ZZUL	1.00865316785251	Cells_Transformed_fibroblasts
GTEX-1339X-0326-SM-5K7Z8	1	Heart_Atrial_Appendage
GTEX-1339X-0426-SM-5KLZY	1	Heart_Left_Ventricle
GTEX-1339X-0526-SM-5KLYW	1	Artery_Aorta
GTEX-1339X-0626-SM-5IJER	1	Lung
GTEX-1339X-0726-SM-5L3FF	1	Adipose_Visceral_Omentum
GTEX-1339X-0826-SM-5J2O6	1	Adrenal_Gland
GTEX-1339X-1026-SM-5IFH5	1	Pancreas
GTEX-1339X-1126-SM-5J2OI	1	Esophagus_Gastroesophageal_Junction
GTEX-1339X-1426-SM-5K7YO	1	Stomach
GTEX-1339X-1626-SM-5IJDN	1	Colon_Transverse
GTEX-1339X-1726-SM-5P9J9	1	Colon_Sigmoid
GTEX-1339X-1926-SM-5PNVP	1.02399590575636	Testis
GTEX-1339X-2326-SM-5HL5B	1.02098197422393	Minor_Salivary_Gland
GTEX-1339X-2426-SM-5KLYU	1	Muscle_Skeletal
GTEX-1339X-2626-SM-5K7YX	1	Artery_Tibial
GTEX-1339X-2726-SM-5PNYU	1.00847167185828	Nerve_Tibial
GTEX-133LE-0008-SM-62LDD	1	Cells_Transformed_fibroblasts
GTEX-133LE-0226-SM-5PNY3	1.03066313230112	Artery_Aorta
GTEX-133LE-0326-SM-5P9G4	1.00821085088734	Thyroid
GTEX-133LE-0526-SM-5N9EJ	1.00748426121527	Lung
GTEX-133LE-0626-SM-5IFFJ	1.03472235038764	Esophagus_Mucosa
GTEX-133LE-0726-SM-5P9IZ	1.00729939833975	Esophagus_Muscularis
GTEX-133LE-0926-SM-5P9J1	1	Adipose_Visceral_Omentum
GTEX-133LE-1226-SM-5IFGC	1	Ovary
GTEX-133LE-1326-SM-5IFGO	1.01137634067981	Stomach
GTEX-133LE-1426-SM-5IFH1	1.00463936896509	Small_Intestine_Terminal_Ileum
GTEX-133LE-1526-SM-5IFEN	1	Colon_Transverse
GTEX-133LE-1726-SM-5K7VQ	1.03185026255281	Breast_Mammary_Tissue
GTEX-133LE-1826-SM-5J1MV	1	Skin_Sun_Exposed_Lower_leg
GTEX-133LE-1926-SM-5N9FV	1	Adipose_Subcutaneous
GTEX-133LE-2026-SM-5K7WM	1	Muscle_Skeletal
GTEX-133LE-2126-SM-5IJBX	1.02118177249656	Nerve_Tibial
GTEX-133LE-2226-SM-5IFGU	1.03015980938354	Artery_Tibial
GTEX-133LE-2326-SM-5K7W3	1.00848770007402	Skin_Not_Sun_Exposed_Suprapubic
GTEX-1399Q-0008-SM-62LDE	1	Cells_Transformed_fibroblasts
GTEX-1399Q-1126-SM-5P9JA	1.0088867384928	Esophagus_Mucosa
GTEX-1399Q-2326-SM-5KM2X	1	Skin_Not_Sun_Exposed_Suprapubic
GTEX-1399Q-2426-SM-5J2MO	1	Muscle_Skeletal
GTEX-1399R-0002-SM-62LD9	1	Cells_EBV-transformed_lymphocytes
GTEX-1399R-0006-SM-5N9FR	1	Whole_Blood
GTEX-1399R-0008-SM-5ZZUF	1.01227817317902	Cells_Transformed_fibroblasts
GTEX-1399R-0126-SM-5IFEV	1	Thyroid
GTEX-1399R-0226-SM-5IJGG	1	Spleen
GTEX-1399R-0326-SM-5KM1X	1	Adrenal_Gland
GTEX-1399R-0426-SM-5IJE3	1	Pancreas
GTEX-1399R-0526-SM-5IJEF	1.36464913117984	Prostate
GTEX-1399R-0626-SM-5K7UZ	1.00803471066325	Artery_Aorta
GTEX-1399R-0726-SM-5KM2A	1.00890212179805	Esophagus_Muscularis
GTEX-1399R-0826-SM-5IJEL	1.00686397876226	Esophagus_Mucosa
GTEX-1399R-0926-SM-5J2N8	1.00903304150912	Esophagus_Gastroesophageal_Junction
GTEX-1399R-1126-SM-5IFIO	1.03028082267623	Stomach
GTEX-1399R-1226-SM-5P9GF	1.00247463620648	Liver
GTEX-1399R-1326-SM-5PNYS	1.0116153880493	Skin_Not_Sun_Exposed_Suprapubic
GTEX-1399R-1626-SM-5P9GG	1.038924257314	Testis
GTEX-1399R-1726-SM-5K7YJ	1.02269681271983	Heart_Atrial_Appendage
GTEX-1399R-1826-SM-5J2M9	1.01634312513461	Artery_Coronary
GTEX-1399R-1926-SM-5K7X8	1	Heart_Left_Ventricle
GTEX-1399R-2026-SM-5K7WN	1.02190783428666	Small_Intestine_Terminal_Ileum
GTEX-1399R-2126-SM-5K7WZ	1.01647679189065	Colon_Sigmoid
GTEX-1399R-2226-SM-5P9JB	1.01489182185241	Colon_Transverse
GTEX-1399R-2326-SM-5PNYT	1	Artery_Tibial
GTEX-1399R-2426-SM-5IJFC	1	Nerve_Tibial
GTEX-1399R-2526-SM-5IFG2	1	Muscle_Skeletal
GTEX-1399R-2626-SM-5KLZ7	1	Adipose_Subcutaneous
GTEX-1399R-2726-SM-5IJBA	1.01873414499239	Skin_Sun_Exposed_Lower_leg
GTEX-1399S-0006-SM-5NQ7U	1.12641100798327	Whole_Blood
GTEX-1399S-0008-SM-62LDF	1	Cells_Transformed_fibroblasts
GTEX-1399S-0126-SM-5IJCF	1	Skin_Not_Sun_Exposed_Suprapubic
GTEX-1399S-0226-SM-5IFFG	1.00954566598482	Spleen
GTEX-1399S-0326-SM-5IFFS	1	Pancreas
[truncated: 9,737 more rows]
