# Supplementary material for: Genetic analyses of human fetal retinal pigment epithelium gene expression suggest ocular disease mechanisms
Source: Commun Biol. 2019 May 20;2:186. doi: 10.1038/s42003-019-0430-6 (PMC6527609; doi:10.1038/s42003-019-0430-6)
Supplement: Supplementary file 4 — Supplementary Data 13–30 [file 42003_2019_430_MOESM4_ESM.zip › data16.txt]

sample	rpkm	tissue
020206-2_galactose	4.59516663439541	RPE - galactose
020206-2_glucose	5.14152749147889	RPE - glucose
020310_Galactose	6.28091940857159	RPE - galactose
020310_Glucose	7.07977951863028	RPE - glucose
020311_Galactose	5.17747930473237	RPE - galactose
020311_Glucose	5.79139523199388	RPE - glucose
021010_galactose	6.38713830642064	RPE - galactose
021010_glucose	7.11020418274266	RPE - glucose
021011_galactose	5.74444297583182	RPE - galactose
021011_glucose	5.85262132382493	RPE - glucose
021512_Galactose	5.70187540265006	RPE - galactose
021512_Glucose	6.04673751646706	RPE - glucose
021611_galactose	6.38343667500759	RPE - galactose
021611_glucose	7.10931195226273	RPE - glucose
030411_Galactose	5.03821554872386	RPE - galactose
030411_Glucose	5.59895594677537	RPE - glucose
032411_Galactose	6.57591565354935	RPE - galactose
032411_Glucose	7.12697050393637	RPE - glucose
041212-2944_galactose	6.28840791772974	RPE - galactose
041212-2944_glucose	7.13159277106906	RPE - glucose
041212-9319_galactose	4.35192996699793	RPE - galactose
041212-9319_glucose	4.91717391908955	RPE - glucose
051211_Galactose	6.17626310408051	RPE - galactose
051211_Glucose	6.5718844308856	RPE - glucose
052711-1_galactose	5.78594150275419	RPE - galactose
052711-1_glucose	5.90323470691088	RPE - glucose
052711-2_Galactose	6.14810196957614	RPE - galactose
052711-2_Glucose	6.67174167374235	RPE - glucose
070810_galactose	5.55716754423859	RPE - galactose
070810_glucose	6.13671159211824	RPE - glucose
071709_galactose	5.3728799351085	RPE - galactose
071709_glucose	6.24780875000911	RPE - glucose
072910_galactose	4.39733542747838	RPE - galactose
072910_glucose	5.33080352320778	RPE - glucose
080410_galactose	6.16712761126208	RPE - galactose
080410_glucose	6.93872046622678	RPE - glucose
081209_galactose	6.1595703477707	RPE - galactose
081209_glucose	6.71609788818512	RPE - glucose
081309_galactose	5.12492873116936	RPE - galactose
081309_glucose	5.21099187338791	RPE - glucose
081508_galactose	5.40446660571229	RPE - galactose
081508_glucose	5.95896947894903	RPE - glucose
081909_Galactose	6.37228322121153	RPE - galactose
081909_Glucose	7.08149416558076	RPE - glucose
082609_Galactose	4.51365881254541	RPE - galactose
082609_Glucose	5.12894412218413	RPE - glucose
091109_Galactose	5.12476927089763	RPE - galactose
091109_Glucose	5.97499243424578	RPE - glucose
GTEX-1117F-0226-SM-5GZZ7	1.01340892210199	Adipose_Subcutaneous
GTEX-1117F-0426-SM-5EGHI	1	Muscle_Skeletal
GTEX-1117F-0526-SM-5EGHJ	1	Artery_Tibial
GTEX-1117F-0626-SM-5N9CS	1.11711806341853	Artery_Coronary
GTEX-1117F-0726-SM-5GIEN	1.04518974703999	Heart_Atrial_Appendage
GTEX-1117F-1326-SM-5EGHH	1.21535989699548	Adipose_Visceral_Omentum
GTEX-1117F-2226-SM-5N9CH	1	Ovary
GTEX-1117F-2426-SM-5EGGH	1.01059554485167	Uterus
GTEX-1117F-2526-SM-5GZY6	1.02241458096789	Vagina
GTEX-1117F-2826-SM-5GZXL	1.03792606845407	Breast_Mammary_Tissue
GTEX-1117F-2926-SM-5GZYI	1.06106483175034	Skin_Not_Sun_Exposed_Suprapubic
GTEX-1117F-3026-SM-5GZYU	1.00971104383602	Minor_Salivary_Gland
GTEX-1117F-3226-SM-5N9CT	2.44008900375277	Brain_Cortex
GTEX-111CU-0126-SM-5GZWZ	1.00689548974094	Adrenal_Gland
GTEX-111CU-0226-SM-5GZXC	1	Thyroid
GTEX-111CU-0326-SM-5GZXO	1.04634286178099	Lung
GTEX-111CU-0426-SM-5GZY1	1.00581123064013	Spleen
GTEX-111CU-0526-SM-5EGHK	1	Pancreas
GTEX-111CU-0626-SM-5EGHL	1.08792378227775	Esophagus_Muscularis
GTEX-111CU-0726-SM-5GZYD	1.10886379596442	Esophagus_Mucosa
GTEX-111CU-0826-SM-5EGIJ	1.12193642784843	Esophagus_Gastroesophageal_Junction
GTEX-111CU-0926-SM-5EGIK	1.04979390855417	Stomach
GTEX-111CU-1026-SM-5EGIL	1.14435822527866	Adipose_Visceral_Omentum
GTEX-111CU-1126-SM-5EGIM	1.07493223600314	Skin_Not_Sun_Exposed_Suprapubic
GTEX-111CU-1226-SM-5EGIN	1.16893411760442	Colon_Sigmoid
GTEX-111CU-1326-SM-5NQ8L	1.11967658491558	Small_Intestine_Terminal_Ileum
GTEX-111CU-1426-SM-5GZYP	1.02100488693214	Colon_Transverse
GTEX-111CU-1526-SM-5N9FS	1.00832489510413	Prostate
GTEX-111CU-1726-SM-5EGHM	1.60308263235342	Testis
GTEX-111CU-1826-SM-5GZYN	1.00792265657561	Adipose_Subcutaneous
GTEX-111CU-2026-SM-5GZZC	1	Muscle_Skeletal
GTEX-111CU-2226-SM-5N9G5	1.09366900330772	Nerve_Tibial
GTEX-111FC-0126-SM-5N9DL	1.01135878015932	Skin_Sun_Exposed_Lower_leg
GTEX-111FC-0226-SM-5N9B8	1	Adipose_Subcutaneous
GTEX-111FC-0326-SM-5GZZ1	1	Muscle_Skeletal
GTEX-111FC-0426-SM-5N9CV	1	Artery_Tibial
GTEX-111FC-0526-SM-5GZZ8	1.28828976467647	Nerve_Tibial
GTEX-111FC-0626-SM-5N9CU	1.09658891652707	Heart_Atrial_Appendage
GTEX-111FC-0826-SM-5GZWO	1.0599437373038	Heart_Left_Ventricle
GTEX-111FC-1026-SM-5GZX1	1.01533328137497	Thyroid
GTEX-111FC-1126-SM-5GZWU	1.19986747930011	Lung
GTEX-111FC-1326-SM-5N9D9	1	Spleen
GTEX-111FC-1926-SM-5GZYC	1.59260605031141	Testis
GTEX-111FC-2026-SM-5GZYO	1.01615523665477	Prostate
GTEX-111FC-2526-SM-5GZXU	1	Skin_Not_Sun_Exposed_Suprapubic
GTEX-111FC-2926-SM-5GZY7	1.01339632505013	Minor_Salivary_Gland
GTEX-111FC-3126-SM-5GZZ2	1.17083698554802	Brain_Cortex
GTEX-111FC-3326-SM-5GZYV	1.1944248627095	Brain_Cerebellum
GTEX-111VG-0008-SM-5Q5BG	1	Cells_Transformed_fibroblasts
GTEX-111VG-0326-SM-5GZX7	1.36675308630488	Heart_Atrial_Appendage
GTEX-111VG-0526-SM-5N9BW	1	Thyroid
GTEX-111VG-0726-SM-5GIDC	1.04872576815838	Lung
GTEX-111VG-1626-SM-5EGIO	1.01779145830178	Skin_Not_Sun_Exposed_Suprapubic
GTEX-111VG-1926-SM-5GIDO	2.05324381089244	Testis
GTEX-111VG-2226-SM-5N9DU	1.05787666210027	Colon_Transverse
GTEX-111VG-2326-SM-5N9BK	1.0067298102035	Adipose_Subcutaneous
GTEX-111VG-2426-SM-5GZXD	1.03077269224532	Skin_Sun_Exposed_Lower_leg
GTEX-111VG-2526-SM-5GZXP	1.37566231334038	Nerve_Tibial
GTEX-111VG-2626-SM-5GZY2	1.02453283309026	Muscle_Skeletal
GTEX-111YS-0006-SM-5NQBE	1	Whole_Blood
GTEX-111YS-0008-SM-5Q5BH	1	Cells_Transformed_fibroblasts
GTEX-111YS-0126-SM-5987T	1	Adrenal_Gland
GTEX-111YS-0326-SM-5GZZ3	1.02344559868372	Heart_Atrial_Appendage
GTEX-111YS-0426-SM-5987O	1.09656032598495	Heart_Left_Ventricle
GTEX-111YS-0526-SM-5GZXJ	1	Artery_Aorta
GTEX-111YS-0626-SM-5GZXV	1.09152503268725	Lung
GTEX-111YS-0726-SM-5GZY8	1.00877290361292	Thyroid
GTEX-111YS-0826-SM-5GZYK	1.0485942573272	Esophagus_Gastroesophageal_Junction
GTEX-111YS-0926-SM-5EGGI	1.01619660366197	Esophagus_Mucosa
GTEX-111YS-1026-SM-5GZYE	1.01750645992197	Esophagus_Muscularis
GTEX-111YS-1126-SM-5GZYQ	1.01576282817904	Stomach
GTEX-111YS-1226-SM-5EGGJ	1	Pancreas
GTEX-111YS-1326-SM-5EGGK	1.03748730764042	Adipose_Visceral_Omentum
GTEX-111YS-1426-SM-5GID8	1.00805546029197	Small_Intestine_Terminal_Ileum
GTEX-111YS-1526-SM-5GZYW	1.05222343803561	Skin_Not_Sun_Exposed_Suprapubic
GTEX-111YS-1626-SM-5GZZ9	1.08630307051054	Colon_Transverse
GTEX-111YS-1726-SM-5GIED	1	Prostate
GTEX-111YS-1826-SM-5GIEP	1.01741989566836	Colon_Sigmoid
GTEX-111YS-1926-SM-5GICC	1.02481158148312	Breast_Mammary_Tissue
GTEX-111YS-2026-SM-5EGGL	1.53404855115932	Testis
GTEX-111YS-2126-SM-5EGGM	1.08357988723462	Nerve_Tibial
GTEX-111YS-2226-SM-5987P	1.00413581856264	Artery_Tibial
GTEX-111YS-2326-SM-5987L	1.02844281202447	Muscle_Skeletal
GTEX-111YS-2426-SM-5GZZQ	1.01667234194464	Adipose_Subcutaneous
GTEX-1122O-0003-SM-5Q5DL	1	Cells_EBV-transformed_lymphocytes
GTEX-1122O-0005-SM-5O99J	1	Whole_Blood
GTEX-1122O-0008-SM-5QGR2	1	Cells_Transformed_fibroblasts
GTEX-1122O-0126-SM-5GICA	1.32698870702465	Lung
GTEX-1122O-0226-SM-5N9DA	1.00798679277188	Thyroid
GTEX-1122O-0326-SM-5H124	1.01184265539147	Adrenal_Gland
GTEX-1122O-0426-SM-5H12G	1.00775618085872	Artery_Coronary
GTEX-1122O-0526-SM-5N9DM	1	Spleen
GTEX-1122O-0626-SM-5N9B9	1.0520636097363	Heart_Atrial_Appendage
GTEX-1122O-0726-SM-5GIEV	1.00959422751181	Pancreas
GTEX-1122O-0826-SM-5GICV	1.09185036002511	Heart_Left_Ventricle
GTEX-1122O-0926-SM-5N9C9	1.0216464459555	Adipose_Visceral_Omentum
GTEX-1122O-1126-SM-5NQ8X	1	Artery_Aorta
GTEX-1122O-1226-SM-5H113	1.17172394536465	Breast_Mammary_Tissue
GTEX-1122O-1326-SM-5H11F	1.034616983291	Small_Intestine_Terminal_Ileum
GTEX-1122O-1426-SM-5H11R	1.0341252917438	Colon_Sigmoid
GTEX-1122O-1526-SM-5N9CL	1.0324193083207	Colon_Transverse
GTEX-1122O-1626-SM-5N9CX	1.07376298746506	Esophagus_Muscularis
GTEX-1122O-1726-SM-5GICM	1.12259562707146	Esophagus_Mucosa
GTEX-1122O-1826-SM-5EGIP	1.61440032638026	Esophagus_Gastroesophageal_Junction
GTEX-1122O-1926-SM-5EGIQ	1.14293815947662	Stomach
GTEX-1122O-2026-SM-5NQ91	1.01409565238474	Adipose_Subcutaneous
GTEX-1122O-2126-SM-5EGIR	1.0261326239002	Skin_Sun_Exposed_Lower_leg
GTEX-1122O-2426-SM-5GIDN	1.01662709158959	Muscle_Skeletal
GTEX-1128S-0005-SM-5P9HI	1	Whole_Blood
GTEX-1128S-0008-SM-5Q5DP	1	Cells_Transformed_fibroblasts
GTEX-1128S-0126-SM-5H12S	1.03586099088035	Thyroid
GTEX-1128S-0326-SM-5GZZF	1.0037327837795	Artery_Aorta
GTEX-1128S-0726-SM-5N9D6	1.06922394717855	Lung
GTEX-1128S-0826-SM-5GZZI	1	Pancreas
GTEX-1128S-0926-SM-5GZZU	1.00692215809935	Adipose_Visceral_Omentum
GTEX-1128S-1626-SM-5H12O	1.08129980893619	Colon_Transverse
GTEX-1128S-2126-SM-5H12U	1.0087245775278	Adipose_Subcutaneous
GTEX-1128S-2326-SM-5GZZY	1.07395179585895	Skin_Sun_Exposed_Lower_leg
GTEX-1128S-2426-SM-5H11B	1	Muscle_Skeletal
GTEX-1128S-2526-SM-5H11N	1.00872584760066	Artery_Tibial
GTEX-1128S-2626-SM-5H11Z	1.01241874170136	Pituitary
GTEX-1128S-2726-SM-5H12C	3.12707192620253	Brain_Cortex
GTEX-1128S-2826-SM-5N9DI	1.17165437751223	Brain_Cerebellum
GTEX-113IC-0006-SM-5NQ9C	1	Whole_Blood
GTEX-113IC-0008-SM-5QGRF	1	Cells_Transformed_fibroblasts
GTEX-113IC-0126-SM-5HL6T	1	Skin_Sun_Exposed_Lower_leg
GTEX-113IC-0226-SM-5HL5C	1.01655453319127	Adipose_Subcutaneous
GTEX-113IC-0426-SM-5HL5O	1.01183739015966	Artery_Tibial
GTEX-113IC-0526-SM-5HL76	1.05322483225638	Nerve_Tibial
GTEX-113JC-0006-SM-5O997	1	Whole_Blood
GTEX-113JC-0008-SM-5QGR6	1.00740371437313	Cells_Transformed_fibroblasts
GTEX-113JC-0126-SM-5EGJW	1.01708977789418	Thyroid
GTEX-113JC-0726-SM-5GZZR	1.11414669199711	Adipose_Visceral_Omentum
GTEX-113JC-0926-SM-5H114	1	Esophagus_Muscularis
GTEX-113JC-1026-SM-5H117	1.0231025818387	Esophagus_Gastroesophageal_Junction
GTEX-113JC-1926-SM-5N9GE	1.0063606438646	Vagina
GTEX-113JC-2226-SM-5EGJG	1	Uterus
GTEX-113JC-2326-SM-5EQ4E	1.05447448567425	Skin_Sun_Exposed_Lower_leg
GTEX-113JC-2726-SM-5EGIS	1	Muscle_Skeletal
GTEX-113JC-2826-SM-5EGIT	1.02048854697651	Pituitary
GTEX-117XS-0005-SM-5PNU6	1	Whole_Blood
GTEX-117XS-0008-SM-5Q5DQ	1	Cells_Transformed_fibroblasts
GTEX-117XS-0426-SM-5GZZN	1	Artery_Aorta
GTEX-117XS-0526-SM-5987Q	1.01036205195793	Thyroid
GTEX-117XS-0726-SM-5H131	1.31237911174155	Heart_Atrial_Appendage
GTEX-117XS-1926-SM-5GICO	1.00558828281669	Breast_Mammary_Tissue
GTEX-117XS-2026-SM-5GID1	1.50402606160779	Testis
GTEX-117XS-2226-SM-5GIE1	1.01785724346001	Colon_Sigmoid
GTEX-117XS-2526-SM-5H11G	1.02546259205505	Muscle_Skeletal
GTEX-117XS-2726-SM-5N9BL	1.01324442760108	Skin_Sun_Exposed_Lower_leg
GTEX-117XS-2926-SM-5N9BX	1.03007629202876	Pituitary
GTEX-117XS-3026-SM-5N9CA	2.21624992646115	Brain_Cortex
GTEX-117XS-3126-SM-5GIDP	1.44046823940163	Brain_Cerebellum
GTEX-117YW-0005-SM-5NQ8Z	1	Whole_Blood
GTEX-117YW-0008-SM-5QGRD	1	Cells_Transformed_fibroblasts
GTEX-117YW-0126-SM-5EGGN	1	Thyroid
GTEX-117YW-0226-SM-5N9CM	1	Artery_Aorta
GTEX-117YW-0326-SM-5N9CY	1.10128345298214	Heart_Left_Ventricle
GTEX-117YW-0426-SM-5GZZZ	1.11349743074368	Heart_Atrial_Appendage
GTEX-117YW-0526-SM-5H11C	1.0458528524683	Lung
GTEX-117YW-0826-SM-5H11O	1	Adipose_Visceral_Omentum
GTEX-117YW-1426-SM-5EGGO	1.0452629225216	Prostate
GTEX-117YW-1526-SM-5EGGP	1.64217186827972	Testis
GTEX-117YW-1826-SM-5PNY5	1	Colon_Transverse
GTEX-117YW-1926-SM-5H121	1.02980864074493	Esophagus_Mucosa
GTEX-117YW-2026-SM-5N9BH	1.00659994322016	Esophagus_Muscularis
GTEX-117YW-2226-SM-5N9DB	1.00840790051694	Stomach
GTEX-117YW-2426-SM-5Q5AE	1	Muscle_Skeletal
GTEX-117YW-2626-SM-5GZZH	1.01171068964128	Skin_Sun_Exposed_Lower_leg
GTEX-117YW-2726-SM-5GZZT	1	Artery_Tibial
GTEX-117YW-2826-SM-5H116	1.01881019319352	Pituitary
GTEX-117YX-0126-SM-5EGH5	1	Adrenal_Gland
GTEX-117YX-0226-SM-5EGH6	1	Pancreas
GTEX-117YX-0326-SM-5GICL	1.22968588278625	Small_Intestine_Terminal_Ileum
GTEX-117YX-0526-SM-5EGJH	1.0601320585135	Colon_Sigmoid
GTEX-117YX-0626-SM-5EGJI	1.01208299256538	Heart_Atrial_Appendage
GTEX-117YX-0726-SM-5GIET	1.02156590101179	Adipose_Visceral_Omentum
GTEX-117YX-0826-SM-5H11J	1.15971894488537	Colon_Transverse
GTEX-117YX-1026-SM-5H11V	1.0083959937542	Stomach
GTEX-117YX-1126-SM-5H128	1.04567514432202	Heart_Left_Ventricle
GTEX-117YX-1226-SM-5H11S	1.01646881508753	Thyroid
GTEX-117YX-1326-SM-5H125	1.10294993738906	Lung
GTEX-117YX-1426-SM-5H12H	1.0086179915936	Breast_Mammary_Tissue
GTEX-117YX-1526-SM-5H12T	1.0187299685315	Prostate
GTEX-117YX-1626-SM-5GZZG	1.10328299539134	Esophagus_Mucosa
GTEX-117YX-1726-SM-5GZZS	1.00305089349341	Artery_Coronary
GTEX-117YX-1826-SM-5H12K	1.08228368162106	Esophagus_Muscularis
GTEX-117YX-1926-SM-5GIEC	1.04972982072288	Skin_Not_Sun_Exposed_Suprapubic
GTEX-117YX-2026-SM-5GIEF	1.07373366010177	Testis
GTEX-117YX-2126-SM-5GIEL	1	Spleen
GTEX-117YX-2226-SM-5EGJJ	1.00375546953385	Adipose_Subcutaneous
GTEX-117YX-2326-SM-5H12W	1.02710004133702	Skin_Sun_Exposed_Lower_leg
GTEX-117YX-2426-SM-5GZZJ	1.05255264936787	Nerve_Tibial
GTEX-117YX-2526-SM-5EQ4Q	1	Muscle_Skeletal
GTEX-117YX-2626-SM-5EQ53	1.01826140532787	Artery_Tibial
GTEX-1192W-0005-SM-5NQBQ	1	Whole_Blood
GTEX-1192W-0008-SM-5QGRE	1	Cells_Transformed_fibroblasts
GTEX-1192W-0126-SM-5EGGS	1.00986093172893	Thyroid
GTEX-1192W-0226-SM-5EGGT	1.12255590648007	Heart_Atrial_Appendage
GTEX-1192W-2626-SM-5Q5AF	1.00402832964543	Skin_Sun_Exposed_Lower_leg
GTEX-1192W-3026-SM-5GZZV	1.0185390506438	Pituitary
GTEX-1192X-0005-SM-5NQC3	1	Whole_Blood
GTEX-1192X-0008-SM-5Q5B7	1	Cells_Transformed_fibroblasts
GTEX-1192X-0226-SM-5H12D	1.00730845535851	Skin_Sun_Exposed_Lower_leg
GTEX-1192X-0326-SM-5H11U	1.04782083982911	Nerve_Tibial
GTEX-1192X-0426-SM-5GIEE	1.00810938227721	Muscle_Skeletal
GTEX-1192X-0726-SM-5987R	1.10753466374309	Heart_Atrial_Appendage
GTEX-1192X-1126-SM-5EGGU	1.04437391907295	Thyroid
GTEX-1192X-1526-SM-5H11I	1.03638944151468	Adipose_Visceral_Omentum
GTEX-1192X-1826-SM-5GIE2	1.06389490807833	Esophagus_Gastroesophageal_Junction
GTEX-1192X-2326-SM-5987X	1.01377125956963	Breast_Mammary_Tissue
GTEX-1192X-2526-SM-59868	1.17847495779211	Small_Intestine_Terminal_Ileum
GTEX-1192X-2726-SM-5N9DN	1.02199589362187	Skin_Not_Sun_Exposed_Suprapubic
GTEX-1192X-2926-SM-5N9BA	1.01050192293676	Minor_Salivary_Gland
GTEX-1192X-3026-SM-5N9BM	1	Pituitary
GTEX-1192X-3126-SM-5N9BY	1.89035849941477	Brain_Cortex
GTEX-1192X-3226-SM-5987D	1.09957188404362	Brain_Cerebellum
GTEX-11DXW-0006-SM-5NQ7Y	1	Whole_Blood
GTEX-11DXW-0008-SM-5Q59V	1	Cells_Transformed_fibroblasts
GTEX-11DXW-0226-SM-5H122	1.0281566899098	Skin_Sun_Exposed_Lower_leg
GTEX-11DXW-0326-SM-5H11W	1	Adipose_Subcutaneous
GTEX-11DXW-0426-SM-5H12E	1.30931784245296	Nerve_Tibial
GTEX-11DXW-0526-SM-5H127	1	Artery_Tibial
GTEX-11DXW-0626-SM-5N9ER	1.0270487121663	Breast_Mammary_Tissue
GTEX-11DXW-0726-SM-5H12J	1.03267777500166	Muscle_Skeletal
GTEX-11DXW-0826-SM-5H118	1.01500713894814	Skin_Not_Sun_Exposed_Suprapubic
GTEX-11DXW-1026-SM-5H11K	1.49579965598635	Brain_Cerebellum
GTEX-11DXW-1126-SM-5H12Q	2.04085331419861	Brain_Cortex
GTEX-11DXW-1226-SM-5H133	1.11145790920629	Pituitary
GTEX-11DXX-0005-SM-5NQ8B	1	Whole_Blood
GTEX-11DXX-0008-SM-5Q5B8	1	Cells_Transformed_fibroblasts
GTEX-11DXX-0126-SM-5EGH7	1	Adrenal_Gland
GTEX-11DXX-0226-SM-5P9HL	1.01003007689004	Thyroid
GTEX-11DXX-0326-SM-5PNWC	1.15565669648288	Heart_Left_Ventricle
GTEX-11DXX-0426-SM-5EQ5F	1	Artery_Aorta
GTEX-11DXX-0526-SM-5PNVR	1.18991875517896	Heart_Atrial_Appendage
GTEX-11DXX-0626-SM-5Q5AG	1.04070810769868	Lung
GTEX-11DXX-0726-SM-5H12X	1	Spleen
GTEX-11DXX-0826-SM-5GZZP	1.01998625013872	Artery_Coronary
GTEX-11DXX-0926-SM-5H112	1.0180581250961	Pancreas
GTEX-11DXX-1026-SM-5H11E	1.02845839396347	Esophagus_Muscularis
GTEX-11DXX-1126-SM-5GZZK	1.01763780635526	Esophagus_Mucosa
GTEX-11DXX-1226-SM-5GICD	1.0923957128532	Esophagus_Gastroesophageal_Junction
GTEX-11DXX-1326-SM-5GIDZ	1.1287975805887	Stomach
GTEX-11DXX-1426-SM-5GIDU	1.00792020855229	Ovary
GTEX-11DXX-1526-SM-5H115	1.00900918145389	Uterus
GTEX-11DXX-1626-SM-5H11H	1.02417355073942	Small_Intestine_Terminal_Ileum
GTEX-11DXX-1726-SM-5H11T	1.00391362434399	Vagina
GTEX-11DXX-1826-SM-5H126	1.01432112054553	Colon_Transverse
GTEX-11DXX-1926-SM-5EGJK	1.13130988707468	Colon_Sigmoid
GTEX-11DXX-2026-SM-5EGJL	1.13057308623823	Adipose_Visceral_Omentum
GTEX-11DXX-2126-SM-5PNYR	1.00577379163233	Skin_Not_Sun_Exposed_Suprapubic
GTEX-11DXX-2326-SM-5Q5A2	1.00643884055871	Adipose_Subcutaneous
GTEX-11DXX-2426-SM-5GZZW	1.08452990486354	Skin_Sun_Exposed_Lower_leg
GTEX-11DXX-2526-SM-5H119	1.11695699405619	Nerve_Tibial
GTEX-11DXX-2626-SM-5Q5A3	1	Artery_Tibial
GTEX-11DXX-2726-SM-5PNXO	1	Muscle_Skeletal
GTEX-11DXY-0006-SM-5NQ8N	1	Whole_Blood
GTEX-11DXY-0008-SM-5QGR4	1	Cells_Transformed_fibroblasts
GTEX-11DXY-0126-SM-5H11Q	1.05774428400834	Skin_Not_Sun_Exposed_Suprapubic
GTEX-11DXY-0226-SM-5H123	1.08801931024204	Testis
GTEX-11DXY-0326-SM-5H12F	1.07658458674736	Adipose_Visceral_Omentum
GTEX-11DXY-0426-SM-5H12R	1.00809909306383	Thyroid
GTEX-11DXY-0526-SM-5EGGQ	1	Liver
GTEX-11DXY-0826-SM-5EGGR	1.2850643877454	Heart_Left_Ventricle
GTEX-11DXY-1026-SM-5987V	1.11291794376621	Heart_Atrial_Appendage
GTEX-11DXY-1126-SM-5987W	1	Artery_Coronary
GTEX-11DXY-1326-SM-5987Z	1.08940910997372	Esophagus_Gastroesophageal_Junction
GTEX-11DXY-1426-SM-5N9CN	1.02215973738192	Esophagus_Mucosa
GTEX-11DXY-1526-SM-5H129	1.02207868386812	Esophagus_Muscularis
GTEX-11DXY-1626-SM-5H12L	1.01282809202724	Adrenal_Gland
GTEX-11DXY-2026-SM-5N9CZ	1.03299549698709	Colon_Sigmoid
GTEX-11DXY-2326-SM-5GICW	1.01549552140641	Breast_Mammary_Tissue
GTEX-11DXY-2626-SM-5GIE7	1.04209734256682	Skin_Sun_Exposed_Lower_leg
GTEX-11DXY-2726-SM-5GID2	1.03171025375588	Muscle_Skeletal
GTEX-11DXY-3026-SM-5N9CB	1.00564891832742	Pituitary
GTEX-11DXY-3126-SM-5N9BT	1.32208534725282	Brain_Cerebellum
GTEX-11DXY-3226-SM-5GIDE	2.07238795367778	Brain_Cortex
GTEX-11DXZ-0006-SM-5LZZH	1	Whole_Blood
GTEX-11DXZ-0126-SM-5EGGY	1	Liver
GTEX-11DXZ-0226-SM-5EGGZ	1.00425678719018	Adrenal_Gland
GTEX-11DXZ-0326-SM-5EGH1	1.05299510051434	Heart_Atrial_Appendage
GTEX-11DXZ-0426-SM-5987Y	1	Artery_Aorta
GTEX-11DXZ-0526-SM-5GU7J	1	Artery_Coronary
GTEX-11DXZ-0626-SM-5GU77	1.24448094076978	Heart_Left_Ventricle
GTEX-11DXZ-0726-SM-5N9C4	1.00797316884569	Lung
GTEX-11DXZ-0926-SM-5N9CG	1	Thyroid
GTEX-11DXZ-1026-SM-5N9D5	1.05589538592255	Esophagus_Gastroesophageal_Junction
GTEX-11DXZ-1226-SM-5H11L	1.0210453351906	Esophagus_Mucosa
GTEX-11DXZ-1326-SM-5H11X	1.02490557559771	Small_Intestine_Terminal_Ileum
GTEX-11DXZ-1426-SM-5H12A	1.05305844253648	Adipose_Visceral_Omentum
GTEX-11DXZ-1626-SM-5GIDI	1.02972879108504	Colon_Sigmoid
GTEX-11DXZ-1726-SM-5H12M	1.01429665001149	Colon_Transverse
GTEX-11DXZ-1826-SM-5H12Y	1.00748778598931	Prostate
GTEX-11DXZ-1926-SM-5GZZL	1.01932733293333	Breast_Mammary_Tissue
GTEX-11DXZ-2026-SM-5987S	1.01822899598483	Skin_Not_Sun_Exposed_Suprapubic
GTEX-11DXZ-2126-SM-59881	1.37255739885537	Testis
GTEX-11DXZ-2326-SM-5EGGV	1.0152896122594	Skin_Sun_Exposed_Lower_leg
GTEX-11DXZ-2426-SM-5N9DT	1	Muscle_Skeletal
GTEX-11DXZ-2526-SM-5N9BG	1.5599638885825	Nerve_Tibial
GTEX-11DXZ-2626-SM-59882	1	Artery_Tibial
GTEX-11DYG-0006-SM-5NQB2	1	Whole_Blood
GTEX-11DYG-0008-SM-5QGR5	1	Cells_Transformed_fibroblasts
GTEX-11DYG-0126-SM-59883	1.01916740734414	Skin_Sun_Exposed_Lower_leg
GTEX-11DYG-0426-SM-5987J	1.31539164167973	Nerve_Tibial
GTEX-11DYG-0826-SM-5N9GH	1	Thyroid
GTEX-11DYG-0926-SM-5EGGW	1.14821431313354	Artery_Coronary
GTEX-11DYG-1026-SM-5A5JQ	1.03298130611342	Heart_Atrial_Appendage
GTEX-11DYG-1226-SM-5N9DC	1.0076719932379	Artery_Aorta
GTEX-11DYG-1326-SM-5N9DO	1.03690097147033	Esophagus_Mucosa
GTEX-11DYG-1426-SM-5A5JR	1.04248734679771	Esophagus_Muscularis
GTEX-11DYG-1526-SM-5A5JS	1.01498063624645	Skin_Not_Sun_Exposed_Suprapubic
GTEX-11DYG-1926-SM-5H12I	1.04366276540962	Esophagus_Gastroesophageal_Junction
GTEX-11DYG-2026-SM-5EGGX	1.03938746458688	Adipose_Visceral_Omentum
GTEX-11DYG-2526-SM-5N9BB	1.03378794457186	Prostate
GTEX-11DYG-2926-SM-5H132	1.26408219143477	Brain_Cerebellum
GTEX-11DYG-3126-SM-5A5L6	1	Pituitary
GTEX-11DZ1-0008-SM-5QGR3	1	Cells_Transformed_fibroblasts
GTEX-11DZ1-0126-SM-5985Q	1.02605024543441	Skin_Sun_Exposed_Lower_leg
GTEX-11DZ1-0226-SM-5A5KF	1.05497820878972	Adipose_Subcutaneous
GTEX-11DZ1-0326-SM-5N9BN	1.03223242197583	Breast_Mammary_Tissue
GTEX-11DZ1-0426-SM-5H11A	1.01667833732093	Lung
GTEX-11DZ1-0926-SM-5EQ5R	1	Muscle_Skeletal
GTEX-11DZ1-2026-SM-5A5KG	1.10574153777731	Esophagus_Mucosa
GTEX-11DZ1-2426-SM-5GZZX	1.03135836850585	Skin_Not_Sun_Exposed_Suprapubic
GTEX-11DZ1-2726-SM-5A5KH	1.01865189738988	Thyroid
GTEX-11DZ1-2926-SM-5A5KI	1.0815137410074	Brain_Cerebellum
GTEX-11EI6-0005-SM-5N9GN	1	Whole_Blood
GTEX-11EI6-0008-SM-5QGR7	1	Cells_Transformed_fibroblasts
GTEX-11EI6-0126-SM-5985R	1.02767545550487	Skin_Sun_Exposed_Lower_leg
GTEX-11EI6-0226-SM-5EQ64	1.00784666436042	Adipose_Subcutaneous
GTEX-11EI6-0326-SM-5EQ6G	1.01186301917094	Muscle_Skeletal
GTEX-11EI6-0426-SM-5EQ43	1.63514761405674	Nerve_Tibial
GTEX-11EI6-0526-SM-5985S	1.00789939484129	Artery_Tibial
GTEX-11EI6-0626-SM-5985T	1.0592422850052	Breast_Mammary_Tissue
GTEX-11EI6-0726-SM-59866	1.02818966757036	Thyroid
GTEX-11EI6-0826-SM-5985V	1.09124238460397	Lung
GTEX-11EI6-1526-SM-5P9GL	1.0770812615796	Esophagus_Mucosa
GTEX-11EI6-2226-SM-5EGJM	1.45481651686203	Testis
GTEX-11EI6-2426-SM-5PNVS	1.35043415842174	Stomach
GTEX-11EI6-2626-SM-5PNVT	1.04866158609339	Colon_Sigmoid
GTEX-11EI6-2826-SM-5H11D	1.02541928392182	Skin_Not_Sun_Exposed_Suprapubic
GTEX-11EI6-2926-SM-5985U	1.45509426937198	Brain_Cerebellum
GTEX-11EI6-3026-SM-5GZZO	3.30365959764036	Brain_Cortex
GTEX-11EI6-3126-SM-5H111	2.61128972654962	Pituitary
GTEX-11EM3-0001-SM-5Q5BD	1	Cells_EBV-transformed_lymphocytes
GTEX-11EM3-0005-SM-5N9DK	1	Whole_Blood
GTEX-11EM3-0126-SM-5985K	1.00990663766513	Thyroid
GTEX-11EM3-0226-SM-5985Y	1	Artery_Aorta
GTEX-11EM3-0326-SM-5A5KJ	1	Adrenal_Gland
GTEX-11EM3-0426-SM-5N9BZ	1.23078180888406	Heart_Atrial_Appendage
GTEX-11EM3-0526-SM-5H12N	1.06198162910927	Artery_Coronary
GTEX-11EM3-0626-SM-5H12Z	1.01861201863924	Heart_Left_Ventricle
GTEX-11EM3-0726-SM-5GZZM	1.02545023050503	Esophagus_Muscularis
GTEX-11EM3-0826-SM-5N9CC	1.07098314058691	Esophagus_Mucosa
GTEX-11EM3-0926-SM-5A5KK	1.08868202691339	Esophagus_Gastroesophageal_Junction
GTEX-11EM3-1026-SM-5A5KL	1.07901177625721	Stomach
GTEX-11EM3-1126-SM-5A5KM	1.16973361027564	Adipose_Visceral_Omentum
GTEX-11EM3-1226-SM-5N9DD	1.28022288754296	Skin_Not_Sun_Exposed_Suprapubic
GTEX-11EM3-1326-SM-5N9C6	1.15259893971338	Breast_Mammary_Tissue
GTEX-11EM3-1526-SM-5A5KN	1.02995825943228	Colon_Transverse
GTEX-11EM3-1626-SM-5N9CO	1	Colon_Sigmoid
GTEX-11EM3-1726-SM-5N9D1	1	Ovary
GTEX-11EM3-1826-SM-5A5KO	1.06383907923671	Vagina
GTEX-11EM3-1926-SM-5987U	1	Uterus
GTEX-11EM3-2126-SM-5H11M	1.01228186744265	Muscle_Skeletal
GTEX-11EM3-2226-SM-5H11Y	1.03311805588682	Artery_Tibial
GTEX-11EM3-2326-SM-5H12B	1.03718196813957	Adipose_Subcutaneous
GTEX-11EM3-2426-SM-59861	1.16935330384366	Skin_Sun_Exposed_Lower_leg
GTEX-11EMC-0002-SM-5Q5DO	1.0029363896877	Cells_EBV-transformed_lymphocytes
GTEX-11EMC-0006-SM-5O9DN	1	Whole_Blood
GTEX-11EMC-0008-SM-5Q5DR	1	Cells_Transformed_fibroblasts
GTEX-11EMC-0126-SM-5EGKV	1.06690530731867	Lung
GTEX-11EMC-0226-SM-5EGLP	1.0578105933298	Thyroid
GTEX-11EMC-0526-SM-5EGJN	1.01474003124851	Adrenal_Gland
GTEX-11EMC-0726-SM-5EGJO	1.29350418676652	Heart_Left_Ventricle
GTEX-11EMC-0826-SM-59862	1.16140650998323	Heart_Atrial_Appendage
GTEX-11EMC-0926-SM-59863	1	Artery_Aorta
GTEX-11EMC-1426-SM-5N9E4	1.20177359778346	Colon_Sigmoid
GTEX-11EMC-1726-SM-5H11P	1.00913637911952	Ovary
GTEX-11EMC-1826-SM-5A5JT	1.02543335663346	Uterus
GTEX-11EMC-1926-SM-5A5JU	1.01728582637838	Vagina
GTEX-11EMC-2026-SM-5A5JV	1.25650653679323	Breast_Mammary_Tissue
GTEX-11EMC-2226-SM-5A5JW	1.12133177283441	Esophagus_Mucosa
GTEX-11EMC-2526-SM-5PNVU	1.03645200496532	Minor_Salivary_Gland
GTEX-11EMC-2626-SM-59864	1.00722424561682	Muscle_Skeletal
GTEX-11EMC-2826-SM-5PNY6	1.01097119586261	Adipose_Subcutaneous
GTEX-11EMC-2926-SM-5EQ4F	1.02767353900753	Skin_Sun_Exposed_Lower_leg
GTEX-11EMC-3026-SM-5EQ4R	1.0269409315794	Artery_Tibial
GTEX-11EMC-3126-SM-5EGJP	1.05200354189838	Pituitary
GTEX-11EMC-3226-SM-5EGKW	2.05227541612849	Brain_Cortex
GTEX-11EMC-3326-SM-5P9JH	1.17126296002763	Brain_Cerebellum
GTEX-11EQ8-0006-SM-5P9HJ	1	Whole_Blood
GTEX-11EQ8-0008-SM-5Q5DJ	1	Cells_Transformed_fibroblasts
GTEX-11EQ8-0226-SM-5EQ5G	1.05913984401914	Adipose_Subcutaneous
GTEX-11EQ8-0426-SM-5N9DP	1	Artery_Tibial
GTEX-11EQ8-0526-SM-5N9BC	1	Muscle_Skeletal
GTEX-11EQ8-0826-SM-5N9FG	1	Thyroid
GTEX-11EQ8-0926-SM-5H12V	1.03372405791862	Skin_Not_Sun_Exposed_Suprapubic
GTEX-11EQ8-1426-SM-5EGJR	1.57862370435344	Testis
GTEX-11EQ9-0002-SM-5QGQ1	1	Cells_EBV-transformed_lymphocytes
GTEX-11EQ9-0006-SM-5LUB6	1	Whole_Blood
GTEX-11EQ9-0126-SM-5986I	1.01471525261382	Adrenal_Gland
GTEX-11EQ9-0226-SM-5A5JX	1.48659369354129	Lung
GTEX-11EQ9-0426-SM-5A5JY	1.00360641017522	Spleen
GTEX-11EQ9-0526-SM-5A5JZ	1	Liver
GTEX-11EQ9-0626-SM-5A5K1	1.02329243143141	Thyroid
GTEX-11EQ9-0726-SM-5A5K2	1.06057605673217	Esophagus_Mucosa
GTEX-11EQ9-0826-SM-5986Y	1.07571051534138	Esophagus_Muscularis
GTEX-11EQ9-0926-SM-5HL6I	1.15737140669018	Esophagus_Gastroesophageal_Junction
GTEX-11EQ9-1026-SM-5H134	1	Pancreas
GTEX-11EQ9-1126-SM-5987I	1.34898021024239	Adipose_Visceral_Omentum
GTEX-11EQ9-1226-SM-5987E	1.60103896339567	Stomach
GTEX-11EQ9-1326-SM-5985X	1.05469889027947	Small_Intestine_Terminal_Ileum
GTEX-11EQ9-1426-SM-5987G	1.31278607063459	Colon_Transverse
GTEX-11EQ9-1526-SM-5PNY7	1.320519316526	Colon_Sigmoid
GTEX-11EQ9-1626-SM-5PNY8	1.0466700041841	Skin_Not_Sun_Exposed_Suprapubic
GTEX-11EQ9-1726-SM-5HL6U	1.00495630308692	Prostate
GTEX-11EQ9-1826-SM-5Q5AJ	1.02787345524032	Breast_Mammary_Tissue
GTEX-11EQ9-1926-SM-5PNVV	1.43815067774929	Testis
GTEX-11EQ9-2026-SM-5P9JI	1.0527866329388	Minor_Salivary_Gland
GTEX-11EQ9-2126-SM-5PNVW	1.02907844434367	Muscle_Skeletal
GTEX-11EQ9-2226-SM-5987H	1.05472593715377	Artery_Tibial
GTEX-11EQ9-2326-SM-5HL5H	1.1078489701551	Nerve_Tibial
GTEX-11EQ9-2426-SM-5HL5T	1.04036768177442	Skin_Sun_Exposed_Lower_leg
GTEX-11EQ9-2526-SM-5HL66	1.06154264169036	Adipose_Subcutaneous
GTEX-11GS4-0006-SM-5SI9M	1	Whole_Blood
GTEX-11GS4-0008-SM-5QGRA	1	Cells_Transformed_fibroblasts
GTEX-11GS4-0226-SM-5HL77	1.02259848417678	Skin_Not_Sun_Exposed_Suprapubic
GTEX-11GS4-0326-SM-5N9F7	1	Artery_Aorta
GTEX-11GS4-0426-SM-5N9CD	1.13359841161594	Heart_Atrial_Appendage
GTEX-11GS4-0526-SM-5A5KQ	1.26678757705752	Heart_Left_Ventricle
GTEX-11GS4-0626-SM-5A5LC	1	Artery_Coronary
GTEX-11GS4-0826-SM-5986J	1.01701482605744	Thyroid
GTEX-11GS4-1026-SM-5N9DE	1.03697264343148	Adipose_Visceral_Omentum
GTEX-11GS4-1426-SM-5N9D2	1.03279633396921	Esophagus_Muscularis
GTEX-11GS4-1826-SM-5HL4T	1.03469093834506	Colon_Sigmoid
GTEX-11GS4-2026-SM-5N9CP	1.63678999096525	Testis
GTEX-11GS4-2126-SM-5A5KR	1.02883336891111	Breast_Mammary_Tissue
GTEX-11GS4-2326-SM-5A5KS	1	Kidney_Cortex
GTEX-11GS4-2526-SM-5A5KT	1.00719194366916	Muscle_Skeletal
GTEX-11GS4-2626-SM-5A5LD	1.0078802505321	Adipose_Subcutaneous
GTEX-11GS4-2726-SM-5A5LE	1.02855740674557	Skin_Sun_Exposed_Lower_leg
GTEX-11GS4-2826-SM-5HL56	1.36264660485742	Nerve_Tibial
GTEX-11GS4-2926-SM-5A5LF	1.00674700388829	Artery_Tibial
GTEX-11GS4-3026-SM-5A5LG	1.00437574372624	Pituitary
GTEX-11GS4-3126-SM-5A5LH	1.46093055966271	Brain_Cortex
GTEX-11GSO-0005-SM-5O9CA	1.00698682951235	Whole_Blood
GTEX-11GSO-0011-R1b-SM-57WD3	1.1832748252951	Brain_Hippocampus
GTEX-11GSO-0011-R2a-SM-57WDF	1.1284746292869	Brain_Substantia_nigra
GTEX-11GSO-0011-R3b-SM-57WB2	1.17439214961414	Brain_Anterior_cingulate_cortex_BA24
GTEX-11GSO-0226-SM-5A5LV	1.04801085922514	Adipose_Visceral_Omentum
GTEX-11GSO-0626-SM-5A5LW	1.03019232286786	Thyroid
GTEX-11GSO-1926-SM-5A5K3	1.07167188742258	Breast_Mammary_Tissue
GTEX-11GSO-2326-SM-5A5LX	1.00886143380065	Adipose_Subcutaneous
GTEX-11GSO-2426-SM-5A5LY	1.00921447958237	Skin_Sun_Exposed_Lower_leg
GTEX-11GSO-2526-SM-5PNVX	1.00887012781087	Muscle_Skeletal
GTEX-11GSO-2626-SM-5Q5AK	1.08966769297943	Nerve_Tibial
GTEX-11GSO-2826-SM-5HL6Q	1.36644295143761	Pituitary
GTEX-11GSO-2926-SM-5HL73	1.67069082249253	Brain_Cortex
GTEX-11GSO-3026-SM-5Q5AL	1.03769402877731	Brain_Cerebellum
GTEX-11GSP-0006-SM-5N9EL	1	Whole_Blood
GTEX-11GSP-0008-SM-5Q5DM	1	Cells_Transformed_fibroblasts
GTEX-11GSP-0011-R10a-SM-5NQ7J	2.19778099053572	Brain_Frontal_Cortex_BA9
GTEX-11GSP-0011-R11b-SM-5NQ7V	1.06321524630668	Brain_Cerebellar_Hemisphere
GTEX-11GSP-0011-R5a-SM-57WBE	1.55311589924624	Brain_Caudate_basal_ganglia
GTEX-11GSP-0011-R6b-SM-57WBQ	2.57225427374583	Brain_Nucleus_accumbens_basal_ganglia
GTEX-11GSP-0011-R7b-SM-57WC3	1.28413763640876	Brain_Putamen_basal_ganglia
GTEX-11GSP-0011-R8b-SM-5NQ79	1.23448979965205	Brain_Hypothalamus
GTEX-11GSP-0011-R9b-SM-5NQ77	1.02904385938506	Brain_Spinal_cord_cervical_c-1
GTEX-11GSP-0226-SM-5A5KV	1	Ovary
GTEX-11GSP-0326-SM-5A5KW	1.00809270986672	Adrenal_Gland
GTEX-11GSP-0426-SM-5A5KX	1.01635031219148	Pancreas
GTEX-11GSP-0626-SM-5986T	1	Liver
GTEX-11GSP-0726-SM-5986L	1.00835043964463	Lung
GTEX-11GSP-1126-SM-5A5LM	1	Artery_Aorta
GTEX-11GSP-1226-SM-5985M	1	Heart_Atrial_Appendage
GTEX-11GSP-1326-SM-5A5KY	1.01076959566704	Heart_Left_Ventricle
GTEX-11GSP-1626-SM-5986N	1	Colon_Transverse
GTEX-11GSP-1726-SM-5A5LI	1.03040517269354	Esophagus_Muscularis
GTEX-11GSP-1826-SM-5N9DQ	1.01444263027528	Esophagus_Mucosa
GTEX-11GSP-2126-SM-5HL5E	1	Stomach
GTEX-11GSP-2226-SM-5HL5Q	1.01021380841409	Vagina
GTEX-11GSP-2326-SM-5HL63	1.02646785560083	Skin_Not_Sun_Exposed_Suprapubic
GTEX-11GSP-2426-SM-5N9BD	1	Uterus
GTEX-11GSP-2526-SM-5N9BP	1.03076956455686	Skin_Sun_Exposed_Lower_leg
GTEX-11GSP-2726-SM-5A5LJ	1.00749368465333	Muscle_Skeletal
GTEX-11GSP-2826-SM-5A5LK	1.1352024790321	Nerve_Tibial
GTEX-11GSP-2926-SM-5N9C2	1	Artery_Tibial
GTEX-11GSP-3026-SM-5N9CE	1.35761264190963	Pituitary
GTEX-11GSP-3126-SM-5A5LL	1.13374096878516	Brain_Cerebellum
GTEX-11GSP-3226-SM-5986O	2.25581321429239	Brain_Cortex
GTEX-11H98-0008-SM-5QGR8	1	Cells_Transformed_fibroblasts
GTEX-11H98-0011-R10b-SM-5NQ98	3.32167408854922	Brain_Frontal_Cortex_BA9
GTEX-11H98-0011-R11b-SM-5NQ6U	1.09817600894037	Brain_Cerebellar_Hemisphere
GTEX-11H98-0011-R5b-SM-57WCF	2.79488254248096	Brain_Caudate_basal_ganglia
GTEX-11H98-0011-R8a-SM-5NQ8V	1.45632777897284	Brain_Hypothalamus
GTEX-11H98-0126-SM-5EGHG	1	Skin_Sun_Exposed_Lower_leg
GTEX-11H98-0226-SM-5NQ89	1.01508767858948	Adipose_Subcutaneous
GTEX-11H98-0326-SM-5HL4S	1.01028937454949	Muscle_Skeletal
GTEX-11H98-0426-SM-5HL55	1.21247846235964	Nerve_Tibial
GTEX-11I78-0001-SM-5Q5BE	1	Cells_EBV-transformed_lymphocytes
GTEX-11I78-0005-SM-5N9GB	1	Whole_Blood
GTEX-11I78-0008-SM-5Q5DI	1.00529538436463	Cells_Transformed_fibroblasts
GTEX-11I78-0126-SM-5HL6F	1.10594936932244	Lung
GTEX-11I78-0226-SM-5HL6R	1.10844534258959	Adipose_Visceral_Omentum
GTEX-11I78-0526-SM-5986A	1.0077774563544	Thyroid
GTEX-11I78-0626-SM-5A5LZ	1	Pancreas
GTEX-11I78-0726-SM-5A5M1	1	Artery_Aorta
GTEX-11I78-0826-SM-5A5K4	1.07486219312461	Heart_Left_Ventricle
GTEX-11I78-1026-SM-5HL74	1.03699262807104	Artery_Coronary
GTEX-11I78-1126-SM-5A5K5	1.00382233267432	Small_Intestine_Terminal_Ileum
GTEX-11I78-1226-SM-5A5K6	1.00364078944301	Colon_Transverse
GTEX-11I78-1326-SM-5PNY9	1	Colon_Sigmoid
GTEX-11I78-1426-SM-5PNVY	1.01852591731262	Esophagus_Muscularis
GTEX-11I78-1526-SM-5A5K7	1.03014525110514	Esophagus_Mucosa
GTEX-11I78-1726-SM-5A5M3	1.04843495151195	Stomach
GTEX-11I78-1826-SM-5A5M4	1.00315027610397	Adrenal_Gland
GTEX-11I78-1926-SM-59878	1	Ovary
GTEX-11I78-2026-SM-5987C	1	Vagina
GTEX-11I78-2126-SM-5A5K8	1	Uterus
GTEX-11I78-2226-SM-5PNYA	1	Breast_Mammary_Tissue
GTEX-11I78-2326-SM-5Q5AH	1.01222137251834	Artery_Tibial
GTEX-11I78-2426-SM-5A5K9	1	Muscle_Skeletal
GTEX-11I78-2626-SM-5Q5AI	1.00727455909043	Adipose_Subcutaneous
GTEX-11LCK-0005-SM-5O98U	1	Whole_Blood
GTEX-11LCK-0008-SM-5Q5BB	1	Cells_Transformed_fibroblasts
GTEX-11LCK-0126-SM-5A5M5	1	Spleen
GTEX-11LCK-0226-SM-5A5M6	1	Pancreas
GTEX-11LCK-0326-SM-5A5M7	1.05893296419694	Adipose_Visceral_Omentum
GTEX-11LCK-0426-SM-5A5M8	1.05151260470482	Lung
GTEX-11LCK-0526-SM-5A5M9	1	Thyroid
GTEX-11LCK-0726-SM-5PNYC	1.005064433849	Artery_Aorta
GTEX-11LCK-0826-SM-5PNYD	1.14016604598773	Heart_Atrial_Appendage
GTEX-11LCK-0926-SM-5A5KA	1.07533272696315	Heart_Left_Ventricle
GTEX-11LCK-1026-SM-5A5KB	1.09700359662864	Skin_Sun_Exposed_Lower_leg
GTEX-11LCK-1126-SM-5A5KC	1.02660735837884	Adipose_Subcutaneous
GTEX-11LCK-1226-SM-5Q5AM	1.0076902889788	Muscle_Skeletal
GTEX-11LCK-1326-SM-5Q5AN	1.07578754915701	Nerve_Tibial
GTEX-11LCK-1426-SM-5HL5R	1.037464850283	Artery_Tibial
GTEX-11LCK-1526-SM-5HL64	1.01277889743965	Esophagus_Gastroesophageal_Junction
GTEX-11LCK-1626-SM-5PNYB	1.00976991987984	Esophagus_Muscularis
GTEX-11LCK-1726-SM-5S2OQ	1.02649601737464	Esophagus_Mucosa
GTEX-11LCK-1926-SM-5A5KE	1.15918931609871	Small_Intestine_Terminal_Ileum
GTEX-11LCK-2026-SM-5A5MA	1.10701107338116	Colon_Transverse
GTEX-11LCK-2226-SM-5HL4Q	1.04051772227794	Skin_Not_Sun_Exposed_Suprapubic
GTEX-11LCK-2326-SM-5HL53	1.78576878333695	Testis
GTEX-11LCK-2426-SM-5HL5F	1.07339920531175	Breast_Mammary_Tissue
GTEX-11NSD-0005-SM-5LZZ5	1	Whole_Blood
GTEX-11NSD-0008-SM-5Q5BC	1	Cells_Transformed_fibroblasts
GTEX-11NSD-0126-SM-5987F	1.01643140256181	Thyroid
GTEX-11NSD-0226-SM-5A5LR	1	Adrenal_Gland
GTEX-11NSD-0326-SM-5A5LS	1.11451706943035	Lung
GTEX-11NSD-0426-SM-5N9CR	1	Spleen
GTEX-11NSD-0526-SM-5A5LT	1.0156067788666	Pancreas
GTEX-11NSD-0626-SM-5A5LU	1.21050611022827	Skin_Not_Sun_Exposed_Suprapubic
GTEX-11NSD-0826-SM-5986S	1.03651836479765	Prostate
GTEX-11NSD-0926-SM-5N9DR	1.08138327039673	Breast_Mammary_Tissue
GTEX-11NSD-1026-SM-5N9BE	1.67348177835382	Testis
GTEX-11NSD-1126-SM-5N9BQ	1.06677245688497	Esophagus_Mucosa
GTEX-11NSD-1226-SM-5986Q	1.18866869296455	Esophagus_Muscularis
GTEX-11NSD-1426-SM-5HL67	1.08376727331953	Stomach
GTEX-11NSD-1626-SM-5986U	1.17976578458091	Colon_Transverse
GTEX-11NSD-1726-SM-5N9C3	1.12854865087662	Small_Intestine_Terminal_Ileum
GTEX-11NSD-1826-SM-5N9CF	1.09774567454637	Nerve_Tibial
GTEX-11NSD-2026-SM-5HL5U	1.0362897803553	Muscle_Skeletal
GTEX-11NSD-2226-SM-5986V	1.04279435692055	Skin_Sun_Exposed_Lower_leg
GTEX-11NUK-0005-SM-5MR5F	1.0099422935885	Whole_Blood
GTEX-11NUK-0008-SM-5Q5B9	1.00405994917926	Cells_Transformed_fibroblasts
GTEX-11NUK-0126-SM-5A5L3	1.03456541451544	Skin_Sun_Exposed_Lower_leg
GTEX-11NUK-0226-SM-5A5L4	1	Muscle_Skeletal
GTEX-11NUK-0426-SM-5HL5V	1.18977491393792	Nerve_Tibial
GTEX-11NUK-0526-SM-5A5L5	1.00889746743077	Artery_Tibial
GTEX-11NUK-0726-SM-5A5ME	1	Artery_Aorta
GTEX-11NUK-0826-SM-5HL4U	1.06367264937115	Lung
GTEX-11NUK-0926-SM-5HL57	1.14143515915808	Heart_Atrial_Appendage
GTEX-11NUK-1026-SM-5HL5J	1.00804142013668	Thyroid
GTEX-11NUK-1226-SM-5P9GM	1	Liver
GTEX-11NUK-1326-SM-5P9GN	1.02640433260936	Esophagus_Mucosa
GTEX-11NUK-1726-SM-5A5L2	1.02053378102572	Esophagus_Gastroesophageal_Junction
GTEX-11NUK-2026-SM-5PNVZ	1.03367933269024	Adipose_Visceral_Omentum
GTEX-11NUK-2426-SM-5BC4U	1	Stomach
GTEX-11NUK-2626-SM-5A5MB	1.76977459990818	Testis
GTEX-11NUK-2726-SM-5A5MC	1.05058501311039	Skin_Not_Sun_Exposed_Suprapubic
GTEX-11NUK-2926-SM-5A5MD	1.50106309424165	Brain_Cortex
GTEX-11NUK-3026-SM-5986K	1.1002337284102	Brain_Cerebellum
GTEX-11NUK-3126-SM-5986M	1.17477822453845	Pituitary
GTEX-11NV4-0005-SM-5N9EX	1.0183294562106	Whole_Blood
GTEX-11NV4-0008-SM-5Q5BA	1	Cells_Transformed_fibroblasts
GTEX-11NV4-0011-R5a-SM-5NQ88	1.5666791173029	Brain_Caudate_basal_ganglia
GTEX-11NV4-0011-R6a-SM-57WD5	2.42107361317301	Brain_Nucleus_accumbens_basal_ganglia
GTEX-11NV4-0011-R7a-SM-57WDH	1.16748015635823	Brain_Putamen_basal_ganglia
GTEX-11NV4-0326-SM-5HL58	1.01448726680998	Muscle_Skeletal
GTEX-11NV4-0526-SM-5N9BF	1	Artery_Tibial
GTEX-11NV4-0626-SM-5N9BR	1	Thyroid
GTEX-11NV4-0826-SM-5BC4S	1.24946814388819	Heart_Atrial_Appendage
GTEX-11NV4-1126-SM-5HL6J	1.02577806879887	Lung
GTEX-11NV4-1326-SM-5HL6V	1	Liver
GTEX-11NV4-1426-SM-5BC4W	1.01036775412376	Adipose_Visceral_Omentum
GTEX-11NV4-1726-SM-5N9FC	1.7617824093274	Testis
GTEX-11NV4-1926-SM-5N9D4	1.06015806036486	Minor_Salivary_Gland
GTEX-11NV4-2026-SM-5N9DG	1.01480834817287	Breast_Mammary_Tissue
GTEX-11NV4-2126-SM-5N9DS	1.8248453420511	Brain_Cortex
GTEX-11NV4-2226-SM-5BC4T	1.29146726630188	Brain_Cerebellum
GTEX-11NV4-2326-SM-5BC4X	1.01582302594529	Pituitary
GTEX-11O72-0006-SM-5O9DB	1	Whole_Blood
GTEX-11O72-0008-SM-5Q5DN	1	Cells_Transformed_fibroblasts
GTEX-11O72-0126-SM-59887	1.03109138367112	Skin_Sun_Exposed_Lower_leg
GTEX-11O72-0226-SM-59869	1	Adipose_Subcutaneous
GTEX-11O72-0326-SM-5986D	1.0140723595747	Muscle_Skeletal
GTEX-11O72-0426-SM-5BC5B	1	Artery_Tibial
GTEX-11O72-0526-SM-5Q5AO	1.05206769987786	Nerve_Tibial
GTEX-11O72-0626-SM-5PNYE	1.01894747192307	Skin_Not_Sun_Exposed_Suprapubic
GTEX-11O72-0726-SM-5P9GO	1.49579874125098	Testis
GTEX-11O72-1026-SM-5986B	1.08963006560359	Heart_Atrial_Appendage
GTEX-11O72-1126-SM-5N9E2	1.27367249105867	Heart_Left_Ventricle
GTEX-11O72-1326-SM-5BC5A	1.04815359905805	Lung
GTEX-11O72-1926-SM-5PNW1	1.10610417223077	Esophagus_Muscularis
GTEX-11O72-2026-SM-5N9G8	1.04516499498003	Esophagus_Gastroesophageal_Junction
GTEX-11O72-2126-SM-5N9FO	1.01887010082551	Breast_Mammary_Tissue
GTEX-11O72-2226-SM-5PNW2	1.0339866820421	Colon_Transverse
GTEX-11O72-2326-SM-5BC7H	1.05557596062791	Thyroid
GTEX-11O72-2726-SM-5HL6K	1.0420361405632	Prostate
GTEX-11O72-2826-SM-5HL6W	1.10908770215917	Brain_Cerebellum
GTEX-11O72-2926-SM-5BC4V	2.41439046296203	Brain_Cortex
GTEX-11O72-3026-SM-5986R	1.05230752052872	Pituitary
GTEX-11OC5-0004-SM-5S2O6	1	Cells_EBV-transformed_lymphocytes
GTEX-11OC5-0006-SM-5N9FA	1	Whole_Blood
GTEX-11OC5-0008-SM-5S2OH	1	Cells_Transformed_fibroblasts
GTEX-11OC5-0126-SM-5HL6A	1.02278839217745	Skin_Sun_Exposed_Lower_leg
GTEX-11OC5-0326-SM-5PNW5	1.02213449837465	Muscle_Skeletal
GTEX-11OC5-0426-SM-5Q5AR	1	Artery_Tibial
GTEX-11OC5-0526-SM-5N9EE	1.1898030726683	Nerve_Tibial
GTEX-11OC5-0626-SM-5HL6M	1.10772605693809	Brain_Cerebellum
GTEX-11OC5-0726-SM-5P9JK	2.27164717673225	Brain_Cortex
GTEX-11OF3-0006-SM-5O9CM	1	Whole_Blood
GTEX-11OF3-0008-SM-5S2NH	1	Cells_Transformed_fibroblasts
GTEX-11OF3-0011-R11a-SM-57WCR	1.06548199987993	Brain_Cerebellar_Hemisphere
GTEX-11OF3-0011-R5a-SM-57WB4	2.07022914582373	Brain_Caudate_basal_ganglia
GTEX-11OF3-0011-R6b-SM-57WBG	1.70538997815044	Brain_Nucleus_accumbens_basal_ganglia
GTEX-11OF3-0011-R7a-SM-57WCG	1.27891002568738	Brain_Putamen_basal_ganglia
GTEX-11OF3-0011-R8b-SM-57WCS	1.32059766016978	Brain_Hypothalamus
GTEX-11OF3-0126-SM-5PNYF	1.01659312865133	Skin_Not_Sun_Exposed_Suprapubic
GTEX-11OF3-0626-SM-5BC4Y	1.00848252677129	Thyroid
GTEX-11OF3-0726-SM-5BC4Z	1.00479319819362	Liver
GTEX-11OF3-0826-SM-5BC51	1.11864613316154	Adipose_Visceral_Omentum
GTEX-11OF3-1126-SM-5986C	1.03348582241251	Lung
GTEX-11OF3-1326-SM-5N9FJ	1.02331335741308	Kidney_Cortex
GTEX-11OF3-1726-SM-5GU5Q	1.04690865310355	Prostate
GTEX-11OF3-1826-SM-5987N	1.41058501310949	Testis
GTEX-11OF3-1926-SM-59889	1.02788302583066	Breast_Mammary_Tissue
GTEX-11OF3-2226-SM-5986F	1.05127359586539	Esophagus_Muscularis
GTEX-11OF3-2326-SM-5GU73	1.07186179290652	Esophagus_Gastroesophageal_Junction
GTEX-11OF3-2426-SM-5Q5AS	1	Adipose_Subcutaneous
GTEX-11OF3-2526-SM-5P9JL	1.01789134651575	Muscle_Skeletal
GTEX-11OF3-2626-SM-5GU7F	1.02027964232697	Skin_Sun_Exposed_Lower_leg
GTEX-11OF3-3026-SM-5GU52	1.52685538558499	Pituitary
GTEX-11ONC-0005-SM-5O9CY	1.00871383728759	Whole_Blood
GTEX-11ONC-0008-SM-5S2MG	1	Cells_Transformed_fibroblasts
GTEX-11ONC-0011-R1a-SM-57WD4	1.65919027342173	Brain_Hippocampus
GTEX-11ONC-0011-R8b-SM-5NQ87	1.3745481155158	Brain_Hypothalamus
GTEX-11ONC-0011-R9b-SM-5NQ8J	1.05909760994863	Brain_Spinal_cord_cervical_c-1
GTEX-11ONC-0126-SM-5PNW6	1.07666962098345	Heart_Left_Ventricle
GTEX-11ONC-0526-SM-5BC57	1	Pancreas
GTEX-11ONC-0926-SM-5BC5E	1.01544266107073	Artery_Aorta
GTEX-11ONC-1026-SM-5GU64	1.16136517173017	Heart_Atrial_Appendage
GTEX-11ONC-1126-SM-5GU6G	1.03556858373872	Artery_Coronary
GTEX-11ONC-1426-SM-5N9F4	1.07982010403062	Esophagus_Muscularis
GTEX-11ONC-1526-SM-5GU6S	1.00883593436244	Esophagus_Mucosa
GTEX-11ONC-1926-SM-5GU75	1	Colon_Sigmoid
GTEX-11ONC-2026-SM-5HL61	1.05910484765715	Colon_Transverse
GTEX-11ONC-2126-SM-5HL6E	1.04024351068694	Breast_Mammary_Tissue
GTEX-11ONC-2226-SM-5HL6D	1.33845893128018	Testis
GTEX-11ONC-2326-SM-5HL6P	1.15790317723441	Nerve_Tibial
GTEX-11ONC-2426-SM-5GU7H	1.01258337698577	Muscle_Skeletal
GTEX-11ONC-2526-SM-5986W	1.04069176925673	Adipose_Subcutaneous
GTEX-11ONC-2726-SM-5N9DZ	1	Artery_Tibial
GTEX-11ONC-2826-SM-5P9GQ	1.3466281597017	Pituitary
GTEX-11ONC-2926-SM-5P9JM	2.32288613284264	Brain_Cortex
GTEX-11ONC-3026-SM-5985W	1.33006283940812	Brain_Cerebellum
GTEX-11P7K-0003-SM-5S2OU	1	Cells_EBV-transformed_lymphocytes
GTEX-11P7K-0006-SM-5N9FM	1.00710330161253	Whole_Blood
GTEX-11P7K-0008-SM-5S2O5	1	Cells_Transformed_fibroblasts
GTEX-11P7K-0126-SM-5986E	1.052257487319	Adrenal_Gland
GTEX-11P7K-0226-SM-5986Z	1	Thyroid
GTEX-11P7K-0326-SM-59871	1.49116494048007	Lung
GTEX-11P7K-0426-SM-5BC5H	1.00467007043171	Spleen
GTEX-11P7K-0526-SM-5BC5I	1.00411510258315	Pancreas
GTEX-11P7K-0626-SM-5985Z	1.03957171652681	Prostate
GTEX-11P7K-0726-SM-5EGKX	1.3652484762632	Breast_Mammary_Tissue
GTEX-11P7K-0826-SM-5BC5F	1.88639403677302	Adipose_Visceral_Omentum
GTEX-11P7K-1026-SM-5HL6Y	1.20182156054488	Testis
GTEX-11P7K-1126-SM-5HL4L	1.14843099256962	Skin_Not_Sun_Exposed_Suprapubic
GTEX-11P7K-1226-SM-5HL4X	1.13126640154779	Esophagus_Muscularis
GTEX-11P7K-1326-SM-5BC5G	1.03174782682449	Esophagus_Mucosa
GTEX-11P7K-1426-SM-5EGKY	1.57094612366588	Esophagus_Gastroesophageal_Junction
GTEX-11P7K-1526-SM-5EGI7	1.11439127747943	Colon_Transverse
GTEX-11P7K-1626-SM-5GU63	1.11219714593616	Small_Intestine_Terminal_Ileum
GTEX-11P7K-1726-SM-5GU6F	1.30566319542595	Stomach
GTEX-11P7K-1826-SM-5HL5A	1.12489530472505	Colon_Sigmoid
GTEX-11P7K-1926-SM-5GU6R	1.01581407139421	Muscle_Skeletal
GTEX-11P7K-2026-SM-5GU74	1.11322405383111	Adipose_Subcutaneous
GTEX-11P7K-2126-SM-5GU7G	1.19761221187718	Skin_Sun_Exposed_Lower_leg
GTEX-11P7K-2226-SM-5GU56	1.47734479274619	Nerve_Tibial
GTEX-11P7K-2326-SM-5EGKZ	1.13679835155657	Artery_Tibial
GTEX-11P81-0006-SM-5NQ7A	1.00916985917941	Whole_Blood
GTEX-11P81-0008-SM-5S2OT	1	Cells_Transformed_fibroblasts
GTEX-11P81-0126-SM-5HL5Y	1	Thyroid
GTEX-11P81-0226-SM-5HL5M	1.01602623731645	Lung
GTEX-11P81-0326-SM-5HL6B	1	Artery_Aorta
GTEX-11P81-0526-SM-59873	1.17524130576371	Heart_Atrial_Appendage
GTEX-11P81-0726-SM-5PNYH	1.09451959545954	Adipose_Visceral_Omentum
GTEX-11P81-0826-SM-5P9GR	1.01296355758075	Esophagus_Mucosa
GTEX-11P81-0926-SM-59874	1.03191540188899	Esophagus_Muscularis
GTEX-11P81-1026-SM-5GU54	1.15007429514145	Esophagus_Gastroesophageal_Junction
GTEX-11P81-1126-SM-5GU5G	1.11633272623338	Colon_Transverse
GTEX-11P81-1326-SM-5GU5S	1.00983070050855	Spleen
GTEX-11P81-1426-SM-5P9JN	1.16531273427088	Colon_Sigmoid
GTEX-11P81-1526-SM-5P9GS	1.00447355702978	Ovary
GTEX-11P81-1626-SM-5BC52	1	Uterus
GTEX-11P81-1926-SM-5BC53	1.06591533889297	Breast_Mammary_Tissue
GTEX-11P81-2026-SM-5P9GT	1.01924372836688	Minor_Salivary_Gland
GTEX-11P81-2126-SM-5HL6N	1.00420682988836	Vagina
GTEX-11P81-2226-SM-5PNYI	1.04405040757169	Skin_Not_Sun_Exposed_Suprapubic
GTEX-11P81-2326-SM-59875	1.09902393871679	Skin_Sun_Exposed_Lower_leg
GTEX-11P81-2426-SM-5GU65	1.02493465796297	Adipose_Subcutaneous
GTEX-11P81-2526-SM-5GU6H	1	Muscle_Skeletal
GTEX-11P81-2626-SM-5GU6T	1.21517993995449	Nerve_Tibial
GTEX-11P81-2726-SM-59876	1.01568845862086	Artery_Tibial
GTEX-11P82-0006-SM-5N9FY	1	Whole_Blood
GTEX-11P82-0008-SM-5S2MS	1	Cells_Transformed_fibroblasts
GTEX-11P82-0126-SM-5HL72	1	Artery_Aorta
GTEX-11P82-0226-SM-5HL4O	1.01909152249955	Thyroid
GTEX-11P82-0326-SM-5HL51	1.24473724066822	Adipose_Visceral_Omentum
GTEX-11P82-0426-SM-5HL5D	1.08962103488736	Esophagus_Gastroesophageal_Junction
GTEX-11P82-0526-SM-5986P	1.04863137505603	Esophagus_Mucosa
GTEX-11P82-0626-SM-5PNYK	1.0630885068402	Esophagus_Muscularis
GTEX-11P82-0726-SM-5PNYL	1.06049920619413	Stomach
GTEX-11P82-0826-SM-5P9GU	1.01550987601758	Small_Intestine_Terminal_Ileum
GTEX-11P82-0926-SM-5986X	1.01441031860695	Minor_Salivary_Gland
GTEX-11P82-1026-SM-5BC5J	1.03235997251902	Colon_Transverse
GTEX-11P82-1126-SM-5BC5K	1	Prostate
GTEX-11P82-1326-SM-5HL62	1.02703725825688	Breast_Mammary_Tissue
GTEX-11P82-1426-SM-5BC5L	1.01536044893882	Skin_Not_Sun_Exposed_Suprapubic
GTEX-11P82-1526-SM-5BC5M	1.45294660880817	Testis
GTEX-11P82-1626-SM-59879	1.08849155788191	Skin_Sun_Exposed_Lower_leg
GTEX-11P82-1726-SM-5Q5AT	1.01056416993918	Adipose_Subcutaneous
GTEX-11P82-1826-SM-5PNYJ	1.0045735291169	Muscle_Skeletal
GTEX-11P82-1926-SM-5Q5AU	1.08119395375895	Nerve_Tibial
GTEX-11PRG-0005-SM-5NQ6X	1	Whole_Blood
GTEX-11PRG-0008-SM-5S2N5	1	Cells_Transformed_fibroblasts
GTEX-11PRG-0011-R2a-SM-69LQ5	1.27937588409555	Brain_Substantia_nigra
GTEX-11PRG-0126-SM-5BC55	1.31755324666647	Nerve_Tibial
GTEX-11PRG-0326-SM-5GU53	1.02394477525436	Muscle_Skeletal
GTEX-11PRG-0626-SM-5BC56	1	Adipose_Subcutaneous
GTEX-11PRG-0726-SM-5EGL1	1	Skin_Not_Sun_Exposed_Suprapubic
GTEX-11PRG-0826-SM-5EQ6A	1	Breast_Mammary_Tissue
GTEX-11PRG-0926-SM-5EGI8	1.074815803855	Lung
GTEX-11PRG-1526-SM-5HL6Z	1	Adipose_Visceral_Omentum
GTEX-11PRG-2026-SM-5GU5F	1.01863542794169	Colon_Sigmoid
GTEX-11PRG-2826-SM-5BC54	1.46764960806178	Brain_Cerebellum
GTEX-11PRG-2926-SM-5987A	2.54570828904838	Brain_Cortex
GTEX-11TT1-0004-SM-5S2NT	1	Cells_EBV-transformed_lymphocytes
GTEX-11TT1-0005-SM-5NQ8Y	1	Whole_Blood
GTEX-11TT1-0008-SM-5S2P8	1	Cells_Transformed_fibroblasts
GTEX-11TT1-0126-SM-5LUAA	1.00878240677795	Adrenal_Gland
GTEX-11TT1-0326-SM-5LUAY	1	Pancreas
GTEX-11TT1-0426-SM-5EGI9	1.03925590254418	Esophagus_Muscularis
GTEX-11TT1-0526-SM-5P9JO	1.00613069768624	Esophagus_Mucosa
GTEX-11TT1-0626-SM-5GU4X	1.03073220012438	Esophagus_Gastroesophageal_Junction
GTEX-11TT1-0726-SM-5GU5A	1.02389194871847	Stomach
GTEX-11TT1-0926-SM-5GU5M	1.0163997278841	Colon_Sigmoid
GTEX-11TT1-1026-SM-5PNW7	1	Colon_Transverse
GTEX-11TT1-1126-SM-5P9GV	1	Thyroid
GTEX-11TT1-1226-SM-5Q5AV	1.00704847826591	Artery_Aorta
GTEX-11TT1-1326-SM-5PNYM	1.01905337968246	Heart_Left_Ventricle
GTEX-11TT1-1426-SM-5EGIA	1.03084560571163	Heart_Atrial_Appendage
GTEX-11TT1-1526-SM-5EQKU	1	Artery_Coronary
GTEX-11TT1-1626-SM-5EQL7	1.00688278955341	Lung
GTEX-11TT1-1726-SM-5EQLJ	1	Liver
GTEX-11TT1-1826-SM-5EQLV	1	Skin_Not_Sun_Exposed_Suprapubic
GTEX-11TT1-1926-SM-5PNYN	1	Adipose_Visceral_Omentum
GTEX-11TT1-2026-SM-5EQM8	1.00769595293337	Prostate
GTEX-11TT1-2126-SM-5GU5Y	1	Breast_Mammary_Tissue
GTEX-11TT1-2226-SM-5GU6B	1.2080031299984	Testis
GTEX-11TT1-2326-SM-5GU6N	1	Muscle_Skeletal
GTEX-11TT1-2426-SM-5EQMK	1	Adipose_Subcutaneous
GTEX-11TT1-2526-SM-5EGIB	1	Skin_Sun_Exposed_Lower_leg
GTEX-11TT1-2626-SM-5EGL2	1.24139247416914	Nerve_Tibial
GTEX-11TT1-2726-SM-5LU8L	1	Artery_Tibial
GTEX-11TTK-0005-SM-5O9BX	1	Whole_Blood
GTEX-11TTK-0008-SM-5S2RU	1	Cells_Transformed_fibroblasts
GTEX-11TTK-0126-SM-5987B	1.05035848847114	Skin_Sun_Exposed_Lower_leg
GTEX-11TTK-0226-SM-5N9EC	1	Adipose_Subcutaneous
GTEX-11TTK-0326-SM-5BC5N	1	Muscle_Skeletal
GTEX-11TTK-0426-SM-5EQLT	1.27547202857209	Nerve_Tibial
GTEX-11TTK-0826-SM-5N9EG	1.00498718124976	Thyroid
GTEX-11TTK-1926-SM-5PNW8	1.04224581495291	Kidney_Cortex
GTEX-11TTK-2426-SM-5PNYO	1.01711611308553	Colon_Transverse
GTEX-11TTK-2726-SM-5GU58	1	Vagina
GTEX-11TTK-2826-SM-5GU5K	1.22737303698924	Brain_Cerebellum
GTEX-11TTK-2926-SM-5PNYP	3.61227819358407	Brain_Cortex
GTEX-11TUW-0006-SM-5LZW2	1	Whole_Blood
GTEX-11TUW-0008-SM-5SI6S	1.00558576591562	Cells_Transformed_fibroblasts
GTEX-11TUW-0011-R5b-SM-5BC6Q	1.52086843815574	Brain_Caudate_basal_ganglia
GTEX-11TUW-0226-SM-5LU8X	1	Thyroid
GTEX-11TUW-0526-SM-5LU9A	1.01428616270274	Lung
GTEX-11TUW-0626-SM-5LU9M	1	Skin_Not_Sun_Exposed_Suprapubic
GTEX-11TUW-0926-SM-5EQMW	1.00431826570193	Artery_Aorta
GTEX-11TUW-1026-SM-5GU7D	1.01987679694458	Heart_Left_Ventricle
GTEX-11TUW-1126-SM-5EQKJ	1.00759211379714	Heart_Atrial_Appendage
GTEX-11TUW-1226-SM-5GU7C	1	Esophagus_Muscularis
GTEX-11TUW-1326-SM-5EQKV	1.00393510163124	Esophagus_Mucosa
GTEX-11TUW-1726-SM-5BC5C	1	Liver
GTEX-11TUW-1826-SM-5BC5D	1.00832240434696	Breast_Mammary_Tissue
GTEX-11TUW-2026-SM-5EQL8	1	Colon_Transverse
GTEX-11TUW-2126-SM-5GU7B	1	Prostate
GTEX-11TUW-2226-SM-5EQL9	1.61751746134996	Testis
GTEX-11TUW-2326-SM-5EQMO	1	Colon_Sigmoid
GTEX-11TUW-2426-SM-5EQKB	1	Minor_Salivary_Gland
GTEX-11TUW-2526-SM-5EQKN	1.00661130575224	Muscle_Skeletal
GTEX-11TUW-2626-SM-5EQKZ	1	Adipose_Subcutaneous
GTEX-11TUW-2726-SM-5EQLC	1.01435026407214	Skin_Sun_Exposed_Lower_leg
GTEX-11TUW-2926-SM-5BC59	1	Artery_Tibial
GTEX-11TUW-3026-SM-5EGKM	1	Pituitary
GTEX-11UD1-0008-SM-5S2P6	1	Cells_Transformed_fibroblasts
GTEX-11UD1-0011-R1b-SM-5BC7D	1.2842785318054	Brain_Hippocampus
GTEX-11UD1-0011-R2b-SM-5BC6O	1.90534628239492	Brain_Substantia_nigra
GTEX-11UD1-0011-R3a-SM-5BC6S	3.21745116264315	Brain_Anterior_cingulate_cortex_BA24
GTEX-11UD1-0011-R5b-SM-5P9FP	1.69492532459061	Brain_Caudate_basal_ganglia
GTEX-11UD1-0126-SM-5PNYG	1.0220648417163	Skin_Sun_Exposed_Lower_leg
GTEX-11UD1-0226-SM-5EQKL	1.02187011788166	Adipose_Subcutaneous
GTEX-11UD1-0326-SM-5EQKX	1.02942306613049	Muscle_Skeletal
GTEX-11UD2-0005-SM-5NQ9B	1	Whole_Blood
GTEX-11UD2-0008-SM-5S2P7	1	Cells_Transformed_fibroblasts
GTEX-11UD2-0126-SM-5EQL2	1.007577876665	Adipose_Subcutaneous
GTEX-11UD2-0226-SM-5EQKY	1.0073585961246	Skin_Sun_Exposed_Lower_leg
GTEX-11UD2-0326-SM-5EQLE	1	Muscle_Skeletal
GTEX-11UD2-0426-SM-5EQ5W	1.02523253422614	Nerve_Tibial
GTEX-11UD2-0526-SM-5GU69	1	Artery_Tibial
GTEX-11UD2-0626-SM-5GU6L	1	Thyroid
GTEX-11UD2-0726-SM-5EQ69	1	Lung
GTEX-11UD2-0826-SM-5EQKS	1	Artery_Aorta
GTEX-11UD2-0926-SM-5CVL6	1	Heart_Atrial_Appendage
GTEX-11UD2-1126-SM-5EQM6	1	Artery_Coronary
GTEX-11UD2-1226-SM-5EQMI	1.01267207788245	Esophagus_Muscularis
GTEX-11UD2-1526-SM-5EQLQ	1	Esophagus_Gastroesophageal_Junction
GTEX-11UD2-2526-SM-5CVNU	1.02082935170993	Skin_Not_Sun_Exposed_Suprapubic
GTEX-11VI4-0001-SM-5S2OI	1	Cells_EBV-transformed_lymphocytes
GTEX-11VI4-0006-SM-5N9D8	1	Whole_Blood
GTEX-11VI4-0126-SM-5GU6Z	1	Spleen
GTEX-11VI4-0226-SM-5GU6C	1.02194185628486	Thyroid
GTEX-11VI4-0326-SM-5EQ6L	1.6424858418176	Stomach
GTEX-11VI4-0426-SM-5EGHZ	1	Pancreas
GTEX-11VI4-0526-SM-5EQ48	1.58062949009779	Esophagus_Mucosa
GTEX-11VI4-0626-SM-5EQLO	1.05936529845942	Esophagus_Muscularis
GTEX-11VI4-0726-SM-5GU5B	1.02423650348504	Vagina
GTEX-11VI4-0826-SM-5GU5N	1.60695343378178	Esophagus_Gastroesophageal_Junction
GTEX-11VI4-1026-SM-5EQM1	1	Ovary
GTEX-11VI4-1126-SM-5EQMD	1.07097378773183	Skin_Not_Sun_Exposed_Suprapubic
GTEX-11VI4-1226-SM-5EQMP	1.3299679226042	Adipose_Visceral_Omentum
GTEX-11VI4-1426-SM-5GU6O	1.23011235542778	Colon_Sigmoid
GTEX-11VI4-1526-SM-5EQKC	1.39375883432933	Colon_Transverse
GTEX-11VI4-1626-SM-5EQKO	1.17642922445191	Small_Intestine_Terminal_Ileum
GTEX-11VI4-1726-SM-5CVLH	1.09140906438311	Skin_Sun_Exposed_Lower_leg
GTEX-11VI4-1926-SM-5CVLI	1.01298198541023	Muscle_Skeletal
GTEX-11VI4-2026-SM-5CVLJ	1.05404465371739	Artery_Tibial
GTEX-11VI4-2126-SM-5EGI1	1.06110912041386	Nerve_Tibial
GTEX-11WQC-0006-SM-5LZVP	1.00461356409385	Whole_Blood
GTEX-11WQC-0008-SM-5SI6R	1	Cells_Transformed_fibroblasts
GTEX-11WQC-0011-R10a-SM-57WCT	3.80531730749482	Brain_Frontal_Cortex_BA9
GTEX-11WQC-0011-R11b-SM-57WD6	1.57366067881467	Brain_Cerebellar_Hemisphere
GTEX-11WQC-0011-R5a-SM-5BC74	2.56905999638567	Brain_Caudate_basal_ganglia
GTEX-11WQC-0011-R6a-SM-5BC77	1.94488422957352	Brain_Nucleus_accumbens_basal_ganglia
GTEX-11WQC-0011-R7b-SM-5BC7A	1.41986305685471	Brain_Putamen_basal_ganglia
GTEX-11WQC-0011-R8b-SM-57WCH	1.69672153443312	Brain_Hypothalamus
GTEX-11WQC-0626-SM-5EQMF	1.07627373211801	Lung
GTEX-11WQC-0726-SM-5EQMR	1	Liver
GTEX-11WQC-1726-SM-5GU4W	1.07259376667469	Breast_Mammary_Tissue
GTEX-11WQC-1826-SM-5GU59	1.01730271217454	Skin_Not_Sun_Exposed_Suprapubic
GTEX-11WQC-2326-SM-5EQKE	1.58853948675334	Testis
GTEX-11WQC-2426-SM-5EQKQ	1.00860587353273	Adipose_Subcutaneous
GTEX-11WQC-2526-SM-5CVLE	1.0256640846431	Skin_Sun_Exposed_Lower_leg
GTEX-11WQC-2626-SM-5CVLF	1.00329782387567	Muscle_Skeletal
GTEX-11WQC-2726-SM-5CVLG	1.00790663343933	Artery_Tibial
GTEX-11WQC-2826-SM-5GU7A	1.33003629753624	Nerve_Tibial
GTEX-11WQK-0005-SM-5O9AV	1	Whole_Blood
GTEX-11WQK-0008-SM-5SI6T	1.01274926401588	Cells_Transformed_fibroblasts
GTEX-11WQK-0011-R10a-SM-5BC6R	2.27356598327025	Brain_Frontal_Cortex_BA9
GTEX-11WQK-0011-R8a-SM-5BC7C	1.11633431282355	Brain_Hypothalamus
GTEX-11WQK-0011-R9b-SM-5BC6N	1.0082569684984	Brain_Spinal_cord_cervical_c-1
GTEX-11WQK-0226-SM-5EQLI	1.01130217658647	Heart_Atrial_Appendage
GTEX-11WQK-0326-SM-5EQL1	1	Artery_Aorta
GTEX-11WQK-0526-SM-5EQLD	1.00671797250022	Skin_Sun_Exposed_Lower_leg
GTEX-11WQK-0726-SM-5GU71	1	Muscle_Skeletal
GTEX-11WQK-1026-SM-5EQLX	1	Skin_Not_Sun_Exposed_Suprapubic
GTEX-11WQK-1226-SM-5GU5Z	1.01563003229578	Lung
GTEX-11WQK-1526-SM-5EGKN	1.03174879420044	Adipose_Visceral_Omentum
GTEX-11WQK-2126-SM-5EQME	1.00369996331568	Colon_Transverse
GTEX-11WQK-2226-SM-5CVL7	1	Esophagus_Gastroesophageal_Junction
GTEX-11WQK-2426-SM-5GU5C	1	Breast_Mammary_Tissue
GTEX-11WQK-2526-SM-5CVL8	1	Colon_Sigmoid
GTEX-11WQK-2626-SM-5EQ4K	1.01767506948396	Stomach
GTEX-11WQK-2726-SM-5EQMU	1	Prostate
GTEX-11WQK-2926-SM-5EQKT	1	Minor_Salivary_Gland
GTEX-11WQK-3026-SM-5EQL6	2.3824659804195	Brain_Cortex
GTEX-11WQK-3226-SM-5EGI3	1.01076765457916	Pituitary
GTEX-11XUK-0005-SM-5LU9F	1	Whole_Blood
GTEX-11XUK-0008-SM-5S2WD	1	Cells_Transformed_fibroblasts
GTEX-11XUK-0126-SM-5CVLK	1	Adrenal_Gland
GTEX-11XUK-0226-SM-5EQLW	1.02985901109283	Thyroid
GTEX-11XUK-0426-SM-5EQML	1	Spleen
GTEX-11XUK-0626-SM-5N9ES	1	Pancreas
GTEX-11XUK-0726-SM-5EQMX	1.03389373970908	Esophagus_Muscularis
GTEX-11XUK-0826-SM-5GU6P	1.11302751478009	Esophagus_Mucosa
GTEX-11XUK-0926-SM-5EQL3	1.05017366775698	Esophagus_Gastroesophageal_Junction
GTEX-11XUK-1326-SM-5EQM4	1	Vagina
GTEX-11XUK-1426-SM-5EQMG	1.12167835836559	Small_Intestine_Terminal_Ileum
GTEX-11XUK-1626-SM-5GU5O	1	Ovary
GTEX-11XUK-1726-SM-5GU61	1.12899988606589	Adipose_Visceral_Omentum
GTEX-11XUK-2026-SM-5EQLF	1.05870291156405	Skin_Sun_Exposed_Lower_leg
GTEX-11XUK-2126-SM-5EQLR	1.00824378064202	Adipose_Subcutaneous
GTEX-11XUK-2226-SM-5CVLL	1.00779706508083	Muscle_Skeletal
GTEX-11XUK-2326-SM-5CVLM	1.0722958936113	Nerve_Tibial
GTEX-11XUK-2426-SM-5GU72	1.0133086791118	Artery_Tibial
GTEX-11ZTS-0005-SM-5NQ8A	1	Whole_Blood
GTEX-11ZTS-0008-SM-5S2VC	1	Cells_Transformed_fibroblasts
GTEX-11ZTS-0011-R1a-SM-5BC71	1.29618275863311	Brain_Hippocampus
GTEX-11ZTS-0011-R2b-SM-5BC75	1.25582216262756	Brain_Substantia_nigra
GTEX-11ZTS-0011-R3a-SM-5BC78	2.31879068045698	Brain_Anterior_cingulate_cortex_BA24
GTEX-11ZTS-0011-R8a-SM-57WDI	1.57500963601732	Brain_Hypothalamus
GTEX-11ZTS-0126-SM-5EQ6M	1	Skin_Sun_Exposed_Lower_leg
GTEX-11ZTS-0226-SM-5EQKD	1	Adipose_Subcutaneous
GTEX-11ZTS-0326-SM-5EQKP	1	Artery_Tibial
GTEX-11ZTS-0526-SM-5CVL9	1	Muscle_Skeletal
GTEX-11ZTS-0826-SM-5EQ49	1	Artery_Aorta
GTEX-11ZTS-1026-SM-5LU8O	1.01977924083834	Artery_Coronary
GTEX-11ZTS-1126-SM-5LU9X	1	Thyroid
GTEX-11ZTS-1226-SM-5EQMQ	1.01602429199372	Lung
GTEX-11ZTS-1326-SM-5EQMA	1.03384038899746	Adipose_Visceral_Omentum
GTEX-11ZTS-1426-SM-5EQMM	1	Liver
GTEX-11ZTS-1526-SM-5N9G7	1.01581903507699	Colon_Sigmoid
GTEX-11ZTS-1926-SM-5CVLA	1.00418563061911	Ovary
GTEX-11ZTS-2326-SM-5EQMY	1	Uterus
GTEX-11ZTS-2626-SM-5EGIC	1.02069902532035	Esophagus_Mucosa
GTEX-11ZTS-2726-SM-5EQLU	1.02679729865024	Esophagus_Gastroesophageal_Junction
GTEX-11ZTS-3026-SM-5EQM7	1	Minor_Salivary_Gland
GTEX-11ZTS-3226-SM-5EGID	1.18577756894965	Brain_Cerebellum
GTEX-11ZTS-3326-SM-5LU9Y	1	Pituitary
GTEX-11ZTT-0002-SM-5S2PA	1	Cells_EBV-transformed_lymphocytes
GTEX-11ZTT-0006-SM-5N9FX	1.00823673945433	Whole_Blood
GTEX-11ZTT-0008-SM-5S2TZ	1	Cells_Transformed_fibroblasts
GTEX-11ZTT-0426-SM-5EQLK	1.03260393210348	Artery_Coronary
GTEX-11ZTT-0526-SM-5EQLA	1.04023647303842	Heart_Atrial_Appendage
GTEX-11ZTT-0626-SM-5EQLM	1.04030963625057	Lung
GTEX-11ZTT-0926-SM-5EQMS	1.02204327701727	Esophagus_Muscularis
GTEX-11ZTT-1026-SM-5EQKF	1	Thyroid
GTEX-11ZTT-1626-SM-5EQKR	1.0101014084393	Colon_Sigmoid
GTEX-11ZTT-1726-SM-5EQL4	1	Uterus
GTEX-11ZTT-1826-SM-5CVLN	1	Ovary
GTEX-11ZTT-2126-SM-5CVLO	1.07758255297854	Skin_Not_Sun_Exposed_Suprapubic
GTEX-11ZTT-2226-SM-5CVLP	1.01538928433663	Minor_Salivary_Gland
GTEX-11ZTT-2326-SM-5EQLG	1.01764199394275	Breast_Mammary_Tissue
GTEX-11ZTT-2426-SM-5EQLS	1.06586892290671	Skin_Sun_Exposed_Lower_leg
GTEX-11ZTT-2526-SM-5EQM9	1.04282299221372	Adipose_Subcutaneous
GTEX-11ZTT-2626-SM-5EQKK	1	Muscle_Skeletal
GTEX-11ZU8-0005-SM-5PNU5	1.01328914914924	Whole_Blood
GTEX-11ZU8-0008-SM-5S2VO	1	Cells_Transformed_fibroblasts
GTEX-11ZU8-0011-R3a-SM-5BC6U	1.07257538331164	Brain_Anterior_cingulate_cortex_BA24
GTEX-11ZU8-0011-R4a-SM-5BC6Y	1.32726038798504	Brain_Amygdala
GTEX-11ZU8-0126-SM-5EQ58	1.00959100218442	Skin_Not_Sun_Exposed_Suprapubic
GTEX-11ZU8-1126-SM-5EQ5K	1.02091998639346	Colon_Sigmoid
GTEX-11ZU8-1526-SM-5EGHX	1.09750898010806	Esophagus_Mucosa
GTEX-11ZU8-2326-SM-5EQMJ	1.04044035493762	Muscle_Skeletal
GTEX-11ZU8-2426-SM-5EQMV	1	Adipose_Subcutaneous
GTEX-11ZU8-2526-SM-5EQKI	1.02859273839179	Skin_Sun_Exposed_Lower_leg
GTEX-11ZU8-2626-SM-5EQLL	1.02426766041801	Nerve_Tibial
GTEX-11ZUS-0006-SM-5O9AJ	1	Whole_Blood
GTEX-11ZUS-0008-SM-5S2UO	1.00539125293041	Cells_Transformed_fibroblasts
GTEX-11ZUS-0011-R10b-SM-5BC79	1.77189100137248	Brain_Frontal_Cortex_BA9
GTEX-11ZUS-0011-R11b-SM-5BC7B	1.03454575041721	Brain_Cerebellar_Hemisphere
GTEX-11ZUS-0011-R8a-SM-5BC73	1.13269238881282	Brain_Hypothalamus
GTEX-11ZUS-0011-R9b-SM-5BC76	1.1346988031397	Brain_Spinal_cord_cervical_c-1
GTEX-11ZUS-0126-SM-5EQM5	1.20647689390835	Lung
GTEX-11ZUS-0226-SM-5FQT8	1.32964970907864	Heart_Left_Ventricle
GTEX-11ZUS-0326-SM-5EQ4W	1.53517016946753	Heart_Atrial_Appendage
GTEX-11ZUS-0526-SM-59884	1.44535660326226	Artery_Coronary
GTEX-11ZUS-0726-SM-59886	1.0116801506347	Adipose_Subcutaneous
GTEX-11ZUS-0826-SM-5FQUY	1.09355871769392	Breast_Mammary_Tissue
GTEX-11ZUS-0926-SM-5FQSY	1.05420148304672	Esophagus_Muscularis
GTEX-11ZUS-1226-SM-5FQU8	1.37138569310755	Nerve_Tibial
GTEX-11ZUS-1326-SM-5FQUC	1.01059943415689	Artery_Tibial
GTEX-11ZUS-1426-SM-5FQSP	1.00654980751167	Muscle_Skeletal
GTEX-11ZUS-1826-SM-5FQTR	1.04134993873183	Adipose_Visceral_Omentum
GTEX-11ZUS-2126-SM-5N9E6	1.03178421601195	Prostate
GTEX-11ZUS-2526-SM-59872	1	Liver
GTEX-11ZUS-2626-SM-5FQUR	1.0236613151198	Skin_Not_Sun_Exposed_Suprapubic
GTEX-11ZUS-2726-SM-5FQUA	1.87095464350211	Testis
GTEX-11ZUS-2826-SM-5EQKW	1.15350999424756	Brain_Cerebellum
GTEX-11ZUS-2926-SM-5FQSL	1.64871233741935	Brain_Cortex
GTEX-11ZUS-3026-SM-5EGI4	1.02880555038057	Pituitary
GTEX-11ZVC-0006-SM-5N9GA	1	Whole_Blood
GTEX-11ZVC-0011-R1b-SM-5BC6M	1.25848893867638	Brain_Hippocampus
GTEX-11ZVC-0011-R3a-SM-5BC6V	2.06228079499589	Brain_Anterior_cingulate_cortex_BA24
GTEX-11ZVC-0011-R4a-SM-5BC6Z	1.68252921982465	Brain_Amygdala
GTEX-11ZVC-0011-R9a-SM-57WC5	1.03978804159003	Brain_Spinal_cord_cervical_c-1
GTEX-11ZVC-0126-SM-5986G	1.00847917874094	Thyroid
GTEX-11ZVC-0226-SM-731E8	1.05144558000791	Lung
GTEX-11ZVC-0326-SM-5CVLC	1	Artery_Aorta
GTEX-11ZVC-0426-SM-5CVLD	1.06217763265498	Heart_Left_Ventricle
GTEX-11ZVC-0526-SM-5N9G1	1.08614981902891	Heart_Atrial_Appendage
GTEX-11ZVC-0726-SM-5FQT9	1	Liver
GTEX-11ZVC-1426-SM-5EGGA	1.00422791798736	Ovary
GTEX-11ZVC-2126-SM-5EGJ1	1.03430498712819	Colon_Transverse
GTEX-11ZVC-2526-SM-5FQTE	1.06912220741282	Skin_Sun_Exposed_Lower_leg
GTEX-11ZVC-2626-SM-5FQTA	1.00765034263284	Adipose_Subcutaneous
GTEX-11ZVC-2726-SM-5FQSZ	1.01427218039276	Muscle_Skeletal
GTEX-11ZVC-2826-SM-5FQTC	1.2406340069315	Nerve_Tibial
GTEX-11ZVC-2926-SM-5986H	1.023814918998	Artery_Tibial
GTEX-11ZVC-3026-SM-59HJM	1.27555196896689	Brain_Cerebellum
GTEX-11ZVC-3226-SM-5FQV1	1	Pituitary
GTEX-1211K-0001-SM-5S2P9	1.0097785230066	Cells_EBV-transformed_lymphocytes
GTEX-1211K-0006-SM-5MR53	1	Whole_Blood
GTEX-1211K-0008-SM-5S2W1	1.00825696649448	Cells_Transformed_fibroblasts
GTEX-1211K-0126-SM-59HJE	1.0231330360367	Adrenal_Gland
GTEX-1211K-0226-SM-59HJY	1.02972334196252	Heart_Atrial_Appendage
GTEX-1211K-0326-SM-5FQT1	1.00977790511524	Artery_Aorta
GTEX-1211K-0426-SM-5FQTP	1.03551931689251	Spleen
GTEX-1211K-0626-SM-5FQUZ	1.09284166571172	Heart_Left_Ventricle
GTEX-1211K-0726-SM-5FQUW	1.00828744579247	Thyroid
GTEX-1211K-0826-SM-5FQUP	1.01339243262805	Lung
GTEX-1211K-0926-SM-5FQTL	1.00826621455465	Esophagus_Mucosa
GTEX-1211K-1026-SM-5EQ4B	1.06573625429258	Esophagus_Muscularis
GTEX-1211K-1126-SM-5EGGB	1	Pancreas
GTEX-1211K-1226-SM-5EQ4N	1.60057140313739	Adipose_Visceral_Omentum
GTEX-1211K-1326-SM-5FQV2	1.01483247623159	Esophagus_Gastroesophageal_Junction
GTEX-1211K-1426-SM-5FQTF	1.38349448722059	Stomach
GTEX-1211K-1526-SM-5FQU4	1.09928283116649	Skin_Not_Sun_Exposed_Suprapubic
GTEX-1211K-1726-SM-5FQUJ	1.11438976818745	Colon_Transverse
GTEX-1211K-1826-SM-5EGJ2	1.15613604536983	Colon_Sigmoid
GTEX-1211K-1926-SM-5EQLB	1.09872915479298	Breast_Mammary_Tissue
GTEX-1211K-2026-SM-5EQ4Z	1.05925533011748	Skin_Sun_Exposed_Lower_leg
GTEX-1211K-2126-SM-59HJZ	1.00750828818741	Muscle_Skeletal
GTEX-1211K-2226-SM-5FQU6	1.08716624185746	Adipose_Subcutaneous
GTEX-1211K-2326-SM-5FQU7	1.08860288857811	Nerve_Tibial
GTEX-1211K-2426-SM-59HL8	1.02012370056288	Artery_Tibial
GTEX-12126-0006-SM-5O9B8	1	Whole_Blood
GTEX-12126-0008-SM-5S2UC	1.00446031445122	Cells_Transformed_fibroblasts
GTEX-12126-0011-R10b-SM-5BC6T	2.36185879402968	Brain_Frontal_Cortex_BA9
GTEX-12126-0011-R11a-SM-5BC6X	1.30710899816121	Brain_Cerebellar_Hemisphere
GTEX-12126-0011-R9b-SM-5BC6P	1.1764771621845	Brain_Spinal_cord_cervical_c-1
GTEX-12126-0326-SM-5PNW3	1.01631239574512	Skin_Sun_Exposed_Lower_leg
GTEX-12126-0426-SM-5Q5AP	1	Adipose_Subcutaneous
GTEX-12126-0526-SM-5PNW4	1	Muscle_Skeletal
GTEX-12126-0626-SM-5Q5AQ	1.48646253408459	Nerve_Tibial
GTEX-12126-0726-SM-5FQTX	1	Artery_Tibial
GTEX-12126-0826-SM-5FQTZ	1.00824697959167	Skin_Not_Sun_Exposed_Suprapubic
GTEX-12126-0926-SM-5FQTW	1.43292806150503	Brain_Cerebellum
GTEX-12126-1026-SM-5P9JJ	2.27810627185991	Brain_Cortex
GTEX-12126-1126-SM-5P9GP	1.02269636831211	Pituitary
GTEX-1212Z-0002-SM-5SI6W	1.01168902292646	Cells_EBV-transformed_lymphocytes
GTEX-1212Z-0006-SM-5NQ8M	1	Whole_Blood
GTEX-1212Z-0008-SM-5TDBW	1.0114503783255	Cells_Transformed_fibroblasts
GTEX-1212Z-0011-R1b-SM-5BC72	1.34051074054207	Brain_Hippocampus
GTEX-1212Z-0126-SM-59HK4	1.0235067907067	Skin_Not_Sun_Exposed_Suprapubic
GTEX-1212Z-0226-SM-59HLF	1	Liver
GTEX-1212Z-0326-SM-5FQSJ	1.53698212563843	Testis
GTEX-1212Z-0426-SM-5FQT6	1.00434310064474	Thyroid
GTEX-1212Z-0526-SM-5FQSQ	1.15087573676814	Adipose_Visceral_Omentum
GTEX-1212Z-0626-SM-5FQTB	1.14286147483892	Heart_Left_Ventricle
GTEX-1212Z-0726-SM-5EGI5	1.20101018458702	Heart_Atrial_Appendage
GTEX-1212Z-0826-SM-5EQ51	1.01075289395731	Artery_Aorta
GTEX-1212Z-1026-SM-5EGJ8	1	Lung
GTEX-1212Z-1826-SM-5FQSH	1.04020224077826	Colon_Sigmoid
GTEX-1212Z-2026-SM-5N9EA	1.04099917996493	Esophagus_Muscularis
GTEX-1212Z-2126-SM-5FQTM	1.09386084472801	Esophagus_Mucosa
GTEX-1212Z-2426-SM-5EQ5D	1.01019516774963	Adipose_Subcutaneous
GTEX-1212Z-2526-SM-5EGKP	1.00710255020977	Skin_Sun_Exposed_Lower_leg
GTEX-1212Z-2626-SM-5YY8P	1.00455978418607	Muscle_Skeletal
GTEX-1212Z-2726-SM-5EQ59	1.49538403197772	Nerve_Tibial
GTEX-1212Z-2826-SM-59HJ5	1.00654648107495	Artery_Tibial
GTEX-1212Z-2926-SM-59HKV	1.01289659143119	Pituitary
GTEX-12584-0005-SM-5N9GM	1	Whole_Blood
GTEX-12584-0008-SM-664MB	1	Cells_Transformed_fibroblasts
GTEX-12584-0011-R6a-SM-5NQ7C	2.31922033711037	Brain_Nucleus_accumbens_basal_ganglia
GTEX-12584-0126-SM-5EGKQ	1	Skin_Sun_Exposed_Lower_leg
GTEX-12584-0226-SM-5EQL5	1	Adipose_Subcutaneous
GTEX-12584-0326-SM-59HK2	1.13312763775448	Nerve_Tibial
GTEX-12584-0426-SM-5FQTT	1.02546850348931	Artery_Tibial
GTEX-12584-0526-SM-5FQTS	1	Muscle_Skeletal
GTEX-12584-0726-SM-5FQTK	1.00862407195558	Skin_Not_Sun_Exposed_Suprapubic
GTEX-12584-0826-SM-5FQSK	1.0041306219274	Thyroid
GTEX-12584-0926-SM-5FQTN	1.16764130043835	Heart_Left_Ventricle
GTEX-12584-1026-SM-59HK3	1.14713200002864	Heart_Atrial_Appendage
GTEX-12584-1426-SM-5EGJ9	1.0516103823651	Lung
GTEX-12584-2126-SM-5FQUM	1.04346964056899	Adipose_Visceral_Omentum
GTEX-12584-3126-SM-5EGKR	1	Pituitary
GTEX-12696-0002-SM-5SI6U	1	Cells_EBV-transformed_lymphocytes
GTEX-12696-0005-SM-5LZYS	1	Whole_Blood
GTEX-12696-0008-SM-5TDBX	1.01162922286443	Cells_Transformed_fibroblasts
GTEX-12696-0126-SM-5EQ4L	1.03137862301413	Skin_Not_Sun_Exposed_Suprapubic
GTEX-12696-0226-SM-5EGL3	1.60728583394061	Testis
GTEX-12696-0326-SM-5EGL4	1.01049053231496	Thyroid
GTEX-12696-0426-SM-5EGL5	1.00392802028877	Artery_Aorta
GTEX-12696-0526-SM-5EQ3Z	1	Artery_Coronary
GTEX-12696-0626-SM-5EGGD	1.00879745266016	Adrenal_Gland
GTEX-12696-0826-SM-5EGGE	1	Liver
GTEX-12696-0926-SM-5FQTV	1	Kidney_Cortex
GTEX-12696-1026-SM-5FQUV	1.12486090158938	Lung
GTEX-12696-1126-SM-5FQTI	1.18421725695448	Heart_Left_Ventricle
GTEX-12696-1226-SM-5FQSM	1.09202730640493	Heart_Atrial_Appendage
GTEX-12696-1326-SM-5FQTJ	1.16290251108984	Esophagus_Mucosa
GTEX-12696-1426-SM-5EGJ6	1.11408923868257	Esophagus_Muscularis
GTEX-12696-1526-SM-5EGL6	1.24516258892941	Esophagus_Gastroesophageal_Junction
GTEX-12696-1726-SM-5EQLH	1.0541718795549	Stomach
GTEX-12696-1826-SM-5EGJS	1.14016760658276	Adipose_Visceral_Omentum
GTEX-12696-1926-SM-5EGJT	1.07787945373218	Colon_Sigmoid
GTEX-12696-2226-SM-5EQ65	1.00896990520375	Prostate
GTEX-12696-2426-SM-5EQ6H	1.01566637574445	Skin_Sun_Exposed_Lower_leg
GTEX-12696-2526-SM-5EQLN	1.00660069354727	Adipose_Subcutaneous
GTEX-12696-2626-SM-5EQ44	1.12134473781995	Nerve_Tibial
GTEX-12696-2726-SM-5FQUL	1.01494759461674	Artery_Tibial
GTEX-12696-2826-SM-5FQTY	1	Muscle_Skeletal
GTEX-12696-3026-SM-5FQTU	1.07281978061224	Brain_Cerebellum
GTEX-12696-3126-SM-5FQUX	1	Pituitary
GTEX-1269C-0003-SM-5S2PB	1	Cells_EBV-transformed_lymphocytes
GTEX-1269C-0005-SM-5N9CJ	1	Whole_Blood
GTEX-1269C-0008-SM-5TDBY	1.06702538607235	Cells_Transformed_fibroblasts
GTEX-1269C-0126-SM-5EQ5L	1.0270001504471	Skin_Not_Sun_Exposed_Suprapubic
GTEX-1269C-0226-SM-5EGKS	1.02452889398322	Thyroid
GTEX-1269C-0626-SM-5FQSS	1	Liver
GTEX-1269C-0826-SM-5N9EM	1.21366806649096	Heart_Left_Ventricle
GTEX-1269C-0926-SM-5FQSR	1.00758371147361	Lung
GTEX-1269C-1026-SM-5N9EY	1.08690514548398	Esophagus_Mucosa
GTEX-1269C-1826-SM-5N9E1	1	Ovary
GTEX-1269C-2426-SM-5FQSN	1.0642791882024	Breast_Mammary_Tissue
GTEX-1269C-2526-SM-5EGJ3	1.0199167202618	Skin_Sun_Exposed_Lower_leg
GTEX-1269C-2626-SM-5EQ5C	1.0072066846183	Muscle_Skeletal
GTEX-1269C-2726-SM-5EGJ4	1	Adipose_Subcutaneous
GTEX-1269C-2826-SM-5EQ5O	1	Artery_Tibial
GTEX-1269C-3126-SM-5EGI6	1.1685499278761	Brain_Cerebellum
GTEX-1269C-3226-SM-5EGKT	1.61719324086749	Pituitary
GTEX-12BJ1-0003-SM-5SI6V	1	Cells_EBV-transformed_lymphocytes
GTEX-12BJ1-0006-SM-5SIB5	1.0070123415974	Whole_Blood
GTEX-12BJ1-0008-SM-5TDBZ	1	Cells_Transformed_fibroblasts
GTEX-12BJ1-0226-SM-5LUA2	1.08416215082868	Heart_Left_Ventricle
GTEX-12BJ1-0326-SM-5FQUB	1.01253218671983	Heart_Atrial_Appendage
GTEX-12BJ1-0426-SM-5FQSO	1	Thyroid
GTEX-12BJ1-0526-SM-5FQUD	1	Adrenal_Gland
GTEX-12BJ1-0726-SM-5EGGF	1	Spleen
GTEX-12BJ1-0826-SM-5EQ5P	1.02598369793389	Adipose_Visceral_Omentum
GTEX-12BJ1-0926-SM-5EQ62	1.118102810985	Skin_Not_Sun_Exposed_Suprapubic
GTEX-12BJ1-1026-SM-5EGJA	1.05164843892666	Lung
GTEX-12BJ1-1126-SM-5EGGG	1	Pancreas
GTEX-12BJ1-1226-SM-5LUAE	1	Prostate
GTEX-12BJ1-1326-SM-5BC5P	1.11218581892369	Testis
GTEX-12BJ1-1426-SM-5BC5Q	1.03832326227472	Esophagus_Muscularis
GTEX-12BJ1-1526-SM-5LUAQ	1.12342232338647	Esophagus_Gastroesophageal_Junction
GTEX-12BJ1-1626-SM-5HL8Y	1.08713474197999	Esophagus_Mucosa
GTEX-12BJ1-1726-SM-5HL9B	1.00791690732213	Stomach
GTEX-12BJ1-1826-SM-5HL9N	1.12645068165967	Breast_Mammary_Tissue
GTEX-12BJ1-1926-SM-5HL9Z	1.07352248344226	Small_Intestine_Terminal_Ileum
GTEX-12BJ1-2026-SM-5FQUH	1.00713442231244	Colon_Sigmoid
GTEX-12BJ1-2126-SM-5BC5O	1.0183630718491	Colon_Transverse
GTEX-12BJ1-2226-SM-5BC6G	1.02418254604452	Minor_Salivary_Gland
GTEX-12BJ1-2526-SM-5FQUE	1.02194845176707	Muscle_Skeletal
GTEX-12BJ1-2626-SM-5FQUF	1.07344035367471	Nerve_Tibial
GTEX-12BJ1-2726-SM-5HL9M	1.01356635533927	Artery_Tibial
GTEX-12C56-0002-SM-5S2PC	1	Cells_EBV-transformed_lymphocytes
GTEX-12C56-0006-SM-5N9E9	1	Whole_Blood
GTEX-12C56-0008-SM-5TDC1	1.00235340738113	Cells_Transformed_fibroblasts
GTEX-12C56-0226-SM-5N9FB	1	Artery_Aorta
GTEX-12C56-0426-SM-5FQU1	1.08734416834049	Esophagus_Gastroesophageal_Junction
GTEX-12C56-0526-SM-5FQST	1.08716700581961	Stomach
GTEX-12C56-0626-SM-5EGGC	1.04655896497352	Colon_Transverse
GTEX-12C56-0826-SM-5EGJ5	1.11316191277908	Adipose_Visceral_Omentum
GTEX-12C56-1126-SM-5FQTO	1.03669219804746	Esophagus_Muscularis
GTEX-12C56-1226-SM-5FQSU	1.02641680207977	Esophagus_Mucosa
GTEX-12C56-1326-SM-5FQSV	1	Prostate
GTEX-12C56-1426-SM-5FQSW	1.57325270557513	Testis
GTEX-12C56-1526-SM-5FQUQ	1.05872061597071	Skin_Not_Sun_Exposed_Suprapubic
GTEX-12C56-1626-SM-5FQUO	1.00304417652473	Adipose_Subcutaneous
GTEX-12C56-1726-SM-5EQ61	1.08241231451882	Skin_Sun_Exposed_Lower_leg
GTEX-12C56-1826-SM-5EQ6D	1.06338261361757	Nerve_Tibial
GTEX-12C56-1926-SM-5FQUG	1.01901154155673	Muscle_Skeletal
GTEX-12C56-2026-SM-5FQSI	1.01286307323268	Artery_Tibial
GTEX-12KS4-0005-SM-5SI94	1	Whole_Blood
GTEX-12KS4-0008-SM-664MC	1	Cells_Transformed_fibroblasts
GTEX-12KS4-0126-SM-5Q5A5	1.0227657921318	Breast_Mammary_Tissue
GTEX-12KS4-0326-SM-5EQ41	1.01226022928795	Skin_Sun_Exposed_Lower_leg
GTEX-12KS4-0426-SM-5EQMC	1	Adipose_Subcutaneous
GTEX-12KS4-0626-SM-5PNY4	1.00675953008047	Artery_Aorta
GTEX-12KS4-0726-SM-5FQSX	1	Lung
GTEX-12KS4-0826-SM-5BC5R	1	Muscle_Skeletal
GTEX-12KS4-0926-SM-5BC5S	1.03573126695464	Esophagus_Mucosa
GTEX-12KS4-1126-SM-5FQUI	1.07781923417643	Nerve_Tibial
GTEX-12KS4-1326-SM-5LUB3	1	Liver
GTEX-12KS4-1526-SM-5EQ6E	1.06433339631725	Adipose_Visceral_Omentum
GTEX-12KS4-2126-SM-5FQUT	1	Skin_Not_Sun_Exposed_Suprapubic
GTEX-12KS4-2326-SM-5EGJB	1.02871943096644	Colon_Sigmoid
GTEX-12KS4-2426-SM-5LU8P	1.03113341996014	Colon_Transverse
GTEX-12WSA-0005-SM-5O9BM	1.00418510812746	Whole_Blood
GTEX-12WSA-0008-SM-5TDC3	1.00264831439022	Cells_Transformed_fibroblasts
GTEX-12WSA-0011-R10b-SM-5P9ET	1.71730512152984	Brain_Frontal_Cortex_BA9
GTEX-12WSA-0011-R2a-SM-57WDK	1.07528936761926	Brain_Substantia_nigra
GTEX-12WSA-0011-R4a-SM-57WB7	1.77663729179966	Brain_Amygdala
GTEX-12WSA-0011-R5b-SM-5GU5I	2.08625659710231	Brain_Caudate_basal_ganglia
GTEX-12WSA-0011-R7b-SM-5GU5U	1.33965196719513	Brain_Putamen_basal_ganglia
GTEX-12WSA-0011-R8a-SM-5P9EX	1.15456787371538	Brain_Hypothalamus
GTEX-12WSA-0226-SM-5BC5V	1.01641986803292	Skin_Sun_Exposed_Lower_leg
GTEX-12WSA-0326-SM-5BC6I	1.0094108362122	Adipose_Subcutaneous
GTEX-12WSA-0426-SM-5EQ5X	1.01645341528275	Skin_Not_Sun_Exposed_Suprapubic
GTEX-12WSA-0726-SM-5FQU2	1.01249847889859	Muscle_Skeletal
GTEX-12WSA-1026-SM-5EGHN	1.41101108194618	Lung
GTEX-12WSA-1126-SM-5EGKU	1.27414647894467	Heart_Atrial_Appendage
GTEX-12WSA-1426-SM-5EGJU	1.19864315186331	Esophagus_Mucosa
GTEX-12WSA-1626-SM-5EGJV	1.80210206202432	Adipose_Visceral_Omentum
GTEX-12WSA-2926-SM-5EQ4D	1.98534052621982	Brain_Cortex
GTEX-12WSC-0005-SM-5MR3H	1.00387808342617	Whole_Blood
GTEX-12WSC-0008-SM-664MK	1	Cells_Transformed_fibroblasts
GTEX-12WSC-0011-R10a-SM-5GU57	1.20421651091741	Brain_Frontal_Cortex_BA9
GTEX-12WSC-0011-R11a-SM-5GU5J	1.08743807553605	Brain_Cerebellar_Hemisphere
GTEX-12WSC-0011-R3a-SM-5P9F1	1.70149022895238	Brain_Anterior_cingulate_cortex_BA24
GTEX-12WSC-0011-R5b-SM-5CVNS	1.86910689298487	Brain_Caudate_basal_ganglia
GTEX-12WSC-0011-R6b-SM-5LU99	1.50416806319447	Brain_Nucleus_accumbens_basal_ganglia
GTEX-12WSC-0011-R7b-SM-5LU9L	1.46001261537566	Brain_Putamen_basal_ganglia
GTEX-12WSC-0011-R9a-SM-5GU4U	1.12011593602564	Brain_Spinal_cord_cervical_c-1
GTEX-12WSC-0126-SM-5EQ4P	1.01423505543832	Skin_Sun_Exposed_Lower_leg
GTEX-12WSC-0226-SM-5EQ52	1.00397121161597	Adipose_Subcutaneous
GTEX-12WSC-0326-SM-5EQ5E	1	Muscle_Skeletal
GTEX-12WSC-0526-SM-5BC5X	1	Artery_Tibial
GTEX-12WSC-0826-SM-5EQ5Q	1.01465304015285	Thyroid
GTEX-12WSC-0926-SM-5EQ63	1.07998088340908	Artery_Coronary
GTEX-12WSC-1026-SM-5EQ5Y	1.10062353368381	Heart_Atrial_Appendage
GTEX-12WSC-1126-SM-5EQ4G	1.34931099647256	Heart_Left_Ventricle
GTEX-12WSC-1726-SM-5GCN3	1.02568132275089	Adipose_Visceral_Omentum
GTEX-12WSC-2826-SM-5BC5Y	1.01898666114011	Skin_Not_Sun_Exposed_Suprapubic
GTEX-12WSC-2926-SM-5BC5Z	1.09661043948331	Brain_Cerebellum
GTEX-12WSC-3026-SM-5GCNF	2.07284390432183	Brain_Cortex
GTEX-12WSC-3126-SM-5GCNB	1.56025734392665	Pituitary
GTEX-12WSD-0005-SM-5N9FZ	1	Whole_Blood
GTEX-12WSD-0008-SM-664ME	1	Cells_Transformed_fibroblasts
GTEX-12WSD-0011-R10b-SM-5GU79	2.94866523350955	Brain_Frontal_Cortex_BA9
GTEX-12WSD-0011-R1b-SM-5LZVY	1.62582353308235	Brain_Hippocampus
GTEX-12WSD-0011-R2a-SM-5LZWB	1.10678522754779	Brain_Substantia_nigra
GTEX-12WSD-0011-R3b-SM-5LZWN	2.8175434748712	Brain_Anterior_cingulate_cortex_BA24
GTEX-12WSD-0011-R4b-SM-5LZUA	2.99158057712444	Brain_Amygdala
GTEX-12WSD-0011-R5b-SM-5CVNG	2.49826081509182	Brain_Caudate_basal_ganglia
GTEX-12WSD-0011-R6b-SM-5P9JU	1.20665099119975	Brain_Nucleus_accumbens_basal_ganglia
GTEX-12WSD-0011-R7b-SM-5PNWE	1.94551255524098	Brain_Putamen_basal_ganglia
GTEX-12WSD-0011-R9a-SM-5GU6W	1.14645960290614	Brain_Spinal_cord_cervical_c-1
GTEX-12WSD-0126-SM-59HKN	1.01611450091806	Skin_Sun_Exposed_Lower_leg
GTEX-12WSD-0226-SM-59HKO	1	Adipose_Subcutaneous
GTEX-12WSD-0326-SM-59HKP	1.30919281834097	Nerve_Tibial
GTEX-12WSD-0526-SM-5EQ6F	1.01628979100573	Muscle_Skeletal
GTEX-12WSD-0626-SM-5GCMW	1.05597580635118	Skin_Not_Sun_Exposed_Suprapubic
GTEX-12WSD-0826-SM-5GCNE	1.00989856573725	Lung
GTEX-12WSD-0926-SM-5GCNL	1	Thyroid
GTEX-12WSD-1026-SM-5EQ42	1	Artery_Coronary
GTEX-12WSD-1126-SM-5EGJD	1.06303343392214	Heart_Left_Ventricle
GTEX-12WSD-1226-SM-5HL9Q	1.0541321294801	Heart_Atrial_Appendage
GTEX-12WSD-1326-SM-5GCNU	1	Artery_Aorta
GTEX-12WSD-1426-SM-5GCN9	1	Liver
GTEX-12WSD-1626-SM-5GCNR	1.01013022372522	Pancreas
GTEX-12WSD-1726-SM-5GCN4	1.00552390036511	Spleen
GTEX-12WSD-1826-SM-5GCOA	1.04000836982807	Esophagus_Mucosa
GTEX-12WSD-1926-SM-5GCOV	1.04127541286064	Esophagus_Muscularis
GTEX-12WSD-2026-SM-5HL7D	1.0841832262459	Esophagus_Gastroesophageal_Junction
GTEX-12WSD-2126-SM-5LZWK	1.00781619713036	Adrenal_Gland
GTEX-12WSD-2326-SM-59HKQ	1.02158219540853	Stomach
GTEX-12WSD-2626-SM-5EGJE	1.05217815523487	Colon_Sigmoid
GTEX-12WSD-2726-SM-59HLR	1	Ovary
GTEX-12WSD-2826-SM-59HKT	1	Uterus
GTEX-12WSD-2926-SM-5LZUH	1.08984486684952	Vagina
GTEX-12WSD-3026-SM-5LZU7	1.35294902452727	Brain_Cerebellum
GTEX-12WSD-3126-SM-5HL7P	3.41003165380512	Brain_Cortex
GTEX-12WSD-3226-SM-5HL9G	1.00946867867349	Pituitary
GTEX-12WSE-0005-SM-5NQAE	1	Whole_Blood
GTEX-12WSE-0008-SM-5YY9P	1	Cells_Transformed_fibroblasts
GTEX-12WSE-0011-R10b-SM-5P9JV	1.31797328685439	Brain_Frontal_Cortex_BA9
GTEX-12WSE-0011-R11b-SM-5P9JW	1.08045087435394	Brain_Cerebellar_Hemisphere
GTEX-12WSE-0011-R1b-SM-5GU4V	1.26143273839961	Brain_Hippocampus
GTEX-12WSE-0011-R6b-SM-5LZV5	1.80400765009824	Brain_Nucleus_accumbens_basal_ganglia
GTEX-12WSE-0011-R7a-SM-5PNWF	1.18098429010524	Brain_Putamen_basal_ganglia
GTEX-12WSE-0526-SM-793B2	1.01869326847229	Skin_Sun_Exposed_Lower_leg
GTEX-12WSE-0826-SM-5S2VL	1.24249003197759	Lung
GTEX-12WSE-0926-SM-5S2VX	1.0647053552285	Heart_Atrial_Appendage
GTEX-12WSE-1126-SM-7DUEH	1.03972005690942	Artery_Coronary
GTEX-12WSE-1226-SM-73KUF	1.00792951756641	Thyroid
GTEX-12WSE-2926-SM-5RQJ9	1.0554851435464	Brain_Cerebellum
GTEX-12WSE-3126-SM-5YY9F	1.83701324488627	Pituitary
GTEX-12WSF-0005-SM-5NQAQ	1	Whole_Blood
GTEX-12WSF-0008-SM-5YY8S	1	Cells_Transformed_fibroblasts
GTEX-12WSF-0011-R10a-SM-5LZVH	1.58716357460502	Brain_Frontal_Cortex_BA9
GTEX-12WSF-0011-R11a-SM-5LZVT	1.02832276169008	Brain_Cerebellar_Hemisphere
GTEX-12WSF-0011-R1a-SM-5DUVI	1.03997203850499	Brain_Hippocampus
GTEX-12WSF-0011-R2a-SM-5DUVU	1.15661862942517	Brain_Substantia_nigra
GTEX-12WSF-0011-R3a-SM-5DUW7	1.509243102902	Brain_Anterior_cingulate_cortex_BA24
GTEX-12WSF-0011-R4b-SM-5HL88	1.14883471258083	Brain_Amygdala
GTEX-12WSF-0011-R5a-SM-5HL8K	1.41960492491123	Brain_Caudate_basal_ganglia
GTEX-12WSF-0011-R6b-SM-5HL8W	1.24854876203366	Brain_Nucleus_accumbens_basal_ganglia
GTEX-12WSF-0011-R7b-SM-5HL99	1.10672957662791	Brain_Putamen_basal_ganglia
GTEX-12WSF-0426-SM-7KUMT	1.07728331913096	Nerve_Tibial
GTEX-12WSF-0926-SM-6PALU	1.0053977863014	Muscle_Skeletal
GTEX-12WSF-1526-SM-6PAN6	1.02588591781638	Adipose_Visceral_Omentum
GTEX-12WSF-1626-SM-7KUG5	1.05094058541657	Skin_Not_Sun_Exposed_Suprapubic
GTEX-12WSF-3026-SM-6LPIU	1.00912424538497	Pituitary
GTEX-12WSF-3126-SM-6M478	1.67336094788254	Brain_Cortex
GTEX-12WSG-0005-SM-5NQA2	1	Whole_Blood
GTEX-12WSG-0008-SM-5TDC4	1	Cells_Transformed_fibroblasts
GTEX-12WSG-0226-SM-5EGIF	1	Thyroid
GTEX-12WSG-0426-SM-5FQSE	1.28306948394691	Adipose_Visceral_Omentum
GTEX-12WSG-0526-SM-5FQTH	1.09292872530335	Heart_Left_Ventricle
GTEX-12WSG-0626-SM-5FQTQ	1.00716828577538	Liver
GTEX-12WSG-0726-SM-5EGIG	1	Adrenal_Gland
GTEX-12WSG-0826-SM-5EQ5A	1	Kidney_Cortex
GTEX-12WSG-0926-SM-5EGIH	1	Spleen
GTEX-12WSG-1026-SM-5EGII	1.00791137518909	Pancreas
GTEX-12WSG-1226-SM-5EQ4C	1.19575469891505	Heart_Atrial_Appendage
GTEX-12WSG-1426-SM-5FQUK	1	Ovary
GTEX-12WSG-2026-SM-5FQUU	1.10536280524351	Stomach
GTEX-12WSG-2126-SM-5EGJ7	1	Uterus
GTEX-12WSG-2426-SM-5EQLZ	1.03768596291984	Colon_Sigmoid
GTEX-12WSG-2526-SM-5EQ4O	1	Muscle_Skeletal
GTEX-12WSG-2726-SM-5EQ5M	1.34990588326846	Nerve_Tibial
GTEX-12WSG-2826-SM-5FQUS	1.00803578359319	Skin_Sun_Exposed_Lower_leg
GTEX-12WSG-5004-SM-7EPG9	1.00566994654589	Lung
GTEX-12WSG-5007-SM-7DUGZ	1.04537398861224	Esophagus_Mucosa
GTEX-12WSH-0005-SM-5NQ9P	1	Whole_Blood
GTEX-12WSH-0008-SM-5S2V1	1	Cells_Transformed_fibroblasts
GTEX-12WSH-0011-R10a-SM-5LZUS	1.48365057222435	Brain_Frontal_Cortex_BA9
GTEX-12WSH-0011-R11a-SM-5LZVM	1.06188526753841	Brain_Cerebellar_Hemisphere
GTEX-12WSH-0011-R1a-SM-5GU5V	1.14978324025376	Brain_Hippocampus
GTEX-12WSH-0011-R2a-SM-5GU68	1.0856034671311	Brain_Substantia_nigra
GTEX-12WSH-0011-R4a-SM-5GU6K	1.14672283193338	Brain_Amygdala
GTEX-12WSH-0011-R5b-SM-5P9F3	1.65065840138478	Brain_Caudate_basal_ganglia
GTEX-12WSH-0011-R6b-SM-5P9F4	1.22236712738056	Brain_Nucleus_accumbens_basal_ganglia
GTEX-12WSH-0011-R9b-SM-5LZUG	1.06606359305167	Brain_Spinal_cord_cervical_c-1
GTEX-12WSH-0126-SM-5GCO3	1	Lung
GTEX-12WSH-0226-SM-5GCOG	1.07980957258235	Thyroid
GTEX-12WSH-0326-SM-5GCNH	1.52354033094597	Testis
GTEX-12WSH-1526-SM-5BC5W	1.07872806010716	Skin_Not_Sun_Exposed_Suprapubic
GTEX-12WSH-2526-SM-5CVNH	1	Muscle_Skeletal
GTEX-12WSH-2826-SM-5GCP5	1.01738433314141	Artery_Tibial
GTEX-12WSH-2926-SM-5GCMR	1.97307405891261	Pituitary
GTEX-12WSH-3026-SM-5CVNI	1.45193216591884	Brain_Cortex
GTEX-12WSH-3126-SM-5LZW8	1.02000080130856	Brain_Cerebellum
GTEX-12WSI-0005-SM-5O99K	1	Whole_Blood
GTEX-12WSI-0008-SM-664MD	1	Cells_Transformed_fibroblasts
GTEX-12WSI-0011-R11b-SM-5P9EZ	1.05571123701866	Brain_Cerebellar_Hemisphere
GTEX-12WSI-0011-R7b-SM-5GU78	1.05440223656469	Brain_Putamen_basal_ganglia
GTEX-12WSI-0226-SM-5GCNA	1	Liver
GTEX-12WSI-0426-SM-5EQ5J	1.09548082967352	Heart_Atrial_Appendage
GTEX-12WSI-0826-SM-5EGKD	1.07677250647263	Lung
GTEX-12WSI-1526-SM-5GCNM	1.09525977222226	Adipose_Visceral_Omentum
GTEX-12WSI-2126-SM-5GCMV	1.4969393010517	Testis
GTEX-12WSJ-0002-SM-5TDBV	1	Cells_EBV-transformed_lymphocytes
GTEX-12WSJ-0005-SM-5LU8S	1	Whole_Blood
GTEX-12WSJ-0008-SM-664ML	1	Cells_Transformed_fibroblasts
GTEX-12WSJ-0126-SM-5GCOM	1.00749538353895	Adrenal_Gland
GTEX-12WSJ-0226-SM-5GCP7	1.08693107406937	Lung
GTEX-12WSJ-0326-SM-5GCMT	1	Thyroid
GTEX-12WSJ-0526-SM-5GCOZ	1	Spleen
GTEX-12WSJ-0726-SM-5GCN6	1.06647217835119	Esophagus_Muscularis
GTEX-12WSJ-0826-SM-5PNWV	1.13516171418705	Esophagus_Gastroesophageal_Junction
GTEX-12WSJ-0926-SM-5P9JD	1.04750382345584	Stomach
GTEX-12WSJ-1126-SM-5LZVJ	1.02868647068197	Skin_Not_Sun_Exposed_Suprapubic
GTEX-12WSJ-1226-SM-5LU91	1.00849064803347	Ovary
GTEX-12WSJ-1326-SM-5GCOB	1.10218019030145	Vagina
GTEX-12WSJ-1426-SM-5GCON	1.03237279264317	Colon_Sigmoid
GTEX-12WSJ-1526-SM-5GCNI	1.22766191641266	Colon_Transverse
GTEX-12WSJ-1726-SM-5LZVV	1	Muscle_Skeletal
GTEX-12WSJ-1826-SM-5GCNY	1.04437700177155	Skin_Sun_Exposed_Lower_leg
GTEX-12WSK-0006-SM-5NQA1	1	Whole_Blood
GTEX-12WSK-0008-SM-5YY9R	1	Cells_Transformed_fibroblasts
GTEX-12WSK-0126-SM-5GCO7	1	Spleen
GTEX-12WSK-0226-SM-5BC62	1	Pancreas
GTEX-12WSK-0326-SM-5GCOJ	1.00734449437737	Adrenal_Gland
GTEX-12WSK-0426-SM-5GCNS	1.00433723664014	Artery_Aorta
GTEX-12WSK-0526-SM-5CVNA	1.04500531523548	Heart_Atrial_Appendage
GTEX-12WSK-0626-SM-5LZUJ	1.00566559223623	Heart_Left_Ventricle
GTEX-12WSK-0726-SM-5LZUV	1.01354639094678	Artery_Coronary
GTEX-12WSK-0826-SM-5CVNP	1.03168362105256	Lung
GTEX-12WSK-0926-SM-5CVNQ	1.02260020372731	Thyroid
GTEX-12WSK-1026-SM-5CVNR	1.01470237569514	Adipose_Visceral_Omentum
GTEX-12WSK-1126-SM-5LZV8	1.01156864858428	Esophagus_Mucosa
GTEX-12WSK-1326-SM-5CVNM	1.0808751474742	Esophagus_Gastroesophageal_Junction
GTEX-12WSK-1426-SM-5CVNN	1.01754647410597	Stomach
GTEX-12WSK-1526-SM-5CVNO	1.14566224290989	Small_Intestine_Terminal_Ileum
GTEX-12WSK-1926-SM-5LZVK	1	Ovary
GTEX-12WSK-2026-SM-5CVNB	1.02714010809905	Uterus
GTEX-12WSK-2126-SM-5CVNC	1.01434825795424	Skin_Not_Sun_Exposed_Suprapubic
GTEX-12WSK-2226-SM-5GCO5	1.05697824255682	Breast_Mammary_Tissue
GTEX-12WSK-2326-SM-5GCOH	1.01560319146511	Skin_Sun_Exposed_Lower_leg
GTEX-12WSK-2626-SM-5GCOT	1.06024646006147	Nerve_Tibial
GTEX-12WSK-2726-SM-5CVND	1.01675479145797	Artery_Tibial
GTEX-12WSL-0002-SM-664MF	1.01198370474524	Cells_EBV-transformed_lymphocytes
GTEX-12WSL-0005-SM-5NQAD	1	Whole_Blood
GTEX-12WSL-0008-SM-664MM	1	Cells_Transformed_fibroblasts
GTEX-12WSL-0226-SM-5CVMJ	1	Liver
GTEX-12WSL-0326-SM-5CVMK	1.0081292490295	Adrenal_Gland
GTEX-12WSL-0426-SM-5GCNX	1	Pancreas
GTEX-12WSL-0626-SM-5GCOY	1.01882457321485	Thyroid
GTEX-12WSL-0926-SM-5N9EK	1.02450687071578	Artery_Coronary
GTEX-12WSL-1026-SM-5CVNJ	1.09262138289354	Lung
GTEX-12WSL-1126-SM-5CVNK	1.05582555015934	Adipose_Visceral_Omentum
GTEX-12WSL-1226-SM-5DUXE	1.05346224406421	Esophagus_Gastroesophageal_Junction
GTEX-12WSL-1326-SM-5LZVW	1.03607347521001	Esophagus_Muscularis
GTEX-12WSL-1526-SM-5GCP8	1.0441958827054	Esophagus_Mucosa
GTEX-12WSL-1626-SM-5GCMU	1.08484037432247	Colon_Transverse
GTEX-12WSL-1826-SM-5LZW9	1.00763310758607	Colon_Sigmoid
GTEX-12WSL-2026-SM-5GCML	1.16826892848739	Skin_Not_Sun_Exposed_Suprapubic
GTEX-12WSL-2126-SM-5GCNG	1.0363694904431	Minor_Salivary_Gland
GTEX-12WSL-2326-SM-5DUXQ	1.66594610118312	Testis
GTEX-12WSL-2426-SM-5GCN7	1	Adipose_Subcutaneous
GTEX-12WSL-2526-SM-5GCNJ	1.00439428659923	Skin_Sun_Exposed_Lower_leg
GTEX-12WSL-2626-SM-5GCNV	1.01828034670482	Artery_Tibial
GTEX-12WSL-2726-SM-5CVNL	1.01053175661587	Muscle_Skeletal
GTEX-12WSL-2826-SM-5LZWL	1.13720962041491	Nerve_Tibial
GTEX-12WSM-0005-SM-5NQB3	1	Whole_Blood
GTEX-12WSM-0008-SM-5S2VD	1.00687914027643	Cells_Transformed_fibroblasts
GTEX-12WSM-0011-R10a-SM-5DUWV	2.00587336053455	Brain_Frontal_Cortex_BA9
GTEX-12WSM-0011-R11a-SM-5DUX8	1.10115010835366	Brain_Cerebellar_Hemisphere
GTEX-12WSM-0011-R1a-SM-5LZW6	1.82780573102385	Brain_Hippocampus
GTEX-12WSM-0011-R3b-SM-5LZWI	1.98792717926128	Brain_Anterior_cingulate_cortex_BA24
GTEX-12WSM-0011-R5a-SM-5EQ4Y	2.47259782376651	Brain_Caudate_basal_ganglia
GTEX-12WSM-0011-R6b-SM-5EQ6N	1.95874761824069	Brain_Nucleus_accumbens_basal_ganglia
GTEX-12WSM-0011-R7b-SM-5EGLD	1.65182804296136	Brain_Putamen_basal_ganglia
GTEX-12WSM-0011-R8a-SM-5DUWJ	1.71347168306655	Brain_Hypothalamus
GTEX-12WSM-0226-SM-5LZV6	1.00819052901206	Adipose_Subcutaneous
GTEX-12WSM-0326-SM-5LZVI	1	Muscle_Skeletal
GTEX-12WSM-0426-SM-5LZVU	1.13494246471541	Nerve_Tibial
GTEX-12WSM-0526-SM-5GCO8	1	Artery_Tibial
GTEX-12WSM-0626-SM-5GCOK	1.08103936086729	Adipose_Visceral_Omentum
GTEX-12WSM-0726-SM-5GCOW	1	Liver
GTEX-12WSM-1326-SM-5GCP9	1.32419174235074	Testis
GTEX-12WSM-1426-SM-5GCPA	1	Colon_Sigmoid
GTEX-12WSM-1726-SM-5BC6J	1	Breast_Mammary_Tissue
GTEX-12WSM-1826-SM-5BC64	1.01544200040398	Minor_Salivary_Gland
GTEX-12WSM-1926-SM-5BC65	1.03679790617174	Skin_Not_Sun_Exposed_Suprapubic
GTEX-12WSM-2126-SM-5GCOC	1.27882460081139	Brain_Cerebellum
GTEX-12WSM-2226-SM-5DUVS	1.48342977734633	Pituitary
GTEX-12WSN-0001-SM-664MG	1	Cells_EBV-transformed_lymphocytes
GTEX-12WSN-0006-SM-5NQAP	1	Whole_Blood
GTEX-12WSN-0008-SM-664MI	1	Cells_Transformed_fibroblasts
GTEX-12WSN-0126-SM-5DUX5	1	Spleen
GTEX-12WSN-0226-SM-5DUXH	1.04321525702546	Heart_Atrial_Appendage
GTEX-12WSN-0326-SM-5GCP6	1	Artery_Aorta
GTEX-12WSN-0726-SM-5GCMS	1.00453208900332	Thyroid
GTEX-12WSN-0826-SM-5GCOF	1.00803573081521	Pancreas
GTEX-12WSN-0926-SM-5GCN1	1	Adrenal_Gland
GTEX-12WSN-1326-SM-5GCNT	1.04200597839215	Breast_Mammary_Tissue
GTEX-12WSN-1426-SM-5GCO6	1	Skin_Not_Sun_Exposed_Suprapubic
GTEX-12WSN-1826-SM-5LZUT	1	Esophagus_Gastroesophageal_Junction
GTEX-12WSN-2226-SM-5DUXT	1.03266577197865	Minor_Salivary_Gland
GTEX-12WSN-2526-SM-5LZU8	1.00590076369346	Muscle_Skeletal
GTEX-12WSN-2726-SM-5LZUK	1	Artery_Tibial
GTEX-12WSN-5001-SM-7DHMK	1.0456727855627	Heart_Left_Ventricle
GTEX-12WSN-5004-SM-793CE	1.04636029695362	Lung
GTEX-12WSN-5016-SM-7DUGY	1.06845347156483	Esophagus_Muscularis
GTEX-12WSN-5019-SM-79OM6	1.06305418233137	Skin_Sun_Exposed_Lower_leg
GTEX-12ZZW-0005-SM-5O9BY	1.00988966040947	Whole_Blood
GTEX-12ZZW-0008-SM-5YY9L	1	Cells_Transformed_fibroblasts
GTEX-12ZZW-0011-R10b-SM-5HL9X	2.39869053175838	Brain_Frontal_Cortex_BA9
GTEX-12ZZW-0011-R3a-SM-5DUWW	2.03618325665314	Brain_Anterior_cingulate_cortex_BA24
GTEX-12ZZW-0011-R4a-SM-5DUX9	1.68468276481813	Brain_Amygdala
GTEX-12ZZW-0011-R5a-SM-5DUVN	2.05614228901767	Brain_Caudate_basal_ganglia
GTEX-12ZZW-0011-R6a-SM-5DUVZ	1.94502426329007	Brain_Nucleus_accumbens_basal_ganglia
GTEX-12ZZW-0011-R7a-SM-5DUWC	1.45517358604923	Brain_Putamen_basal_ganglia
GTEX-12ZZW-0426-SM-5GCO9	1.00713942597541	Artery_Tibial
GTEX-12ZZW-0926-SM-5LZUD	1.36069942526724	Lung
GTEX-12ZZW-1026-SM-5GCMM	1.13373106372177	Heart_Left_Ventricle
GTEX-12ZZW-1726-SM-5DUVD	1.16003465091893	Esophagus_Mucosa
GTEX-12ZZW-2326-SM-5DUW2	1.31162504296647	Adipose_Visceral_Omentum
GTEX-12ZZW-2426-SM-5DUWE	1.00467438857347	Colon_Sigmoid
GTEX-12ZZW-2926-SM-5LZUP	2.73324604696216	Brain_Cortex
GTEX-12ZZW-3026-SM-5LZW7	1	Pituitary
GTEX-12ZZX-0005-SM-5O9A9	1	Whole_Blood
GTEX-12ZZX-0008-SM-5YY9N	1.00257181901741	Cells_Transformed_fibroblasts
GTEX-12ZZX-0011-R10b-SM-5DUWK	1.68348940713653	Brain_Frontal_Cortex_BA9
GTEX-12ZZX-0011-R11a-SM-5DUVJ	1.21680120606444	Brain_Cerebellar_Hemisphere
GTEX-12ZZX-0011-R1a-SM-5EQ6B	1.2780376247903	Brain_Hippocampus
GTEX-12ZZX-0011-R2a-SM-5EGLG	2.22610124680616	Brain_Substantia_nigra
GTEX-12ZZX-0011-R3b-SM-5EGLH	1.97295012739607	Brain_Anterior_cingulate_cortex_BA24
GTEX-12ZZX-0011-R5a-SM-5HL89	1.49798026017163	Brain_Caudate_basal_ganglia
GTEX-12ZZX-0011-R6a-SM-5HL8L	1.62765193583978	Brain_Nucleus_accumbens_basal_ganglia
GTEX-12ZZX-0011-R7b-SM-5DUVV	1.20942731699445	Brain_Putamen_basal_ganglia
GTEX-12ZZX-0011-R8a-SM-5DUW8	1.40026712139354	Brain_Hypothalamus
GTEX-12ZZX-0126-SM-5EGK9	1	Skin_Sun_Exposed_Lower_leg
GTEX-12ZZX-0226-SM-5DUXU	1	Adipose_Subcutaneous
GTEX-12ZZX-0326-SM-5DUVH	1.0263786466382	Muscle_Skeletal
GTEX-12ZZX-0426-SM-5DUVT	1.10710600451456	Nerve_Tibial
GTEX-12ZZX-0526-SM-5DUW6	1	Artery_Tibial
GTEX-12ZZX-0626-SM-5EQ46	1.03801471544306	Artery_Coronary
GTEX-12ZZX-0726-SM-5EGKA	1.12605811141463	Heart_Atrial_Appendage
GTEX-12ZZX-1026-SM-5LZUW	1	Artery_Aorta
GTEX-12ZZX-1126-SM-5EGKB	1.07955912927999	Breast_Mammary_Tissue
GTEX-12ZZX-1226-SM-5EGHS	1	Thyroid
GTEX-12ZZX-1326-SM-5DUWI	1.008455752997	Esophagus_Mucosa
GTEX-12ZZX-1726-SM-5BC63	1.07839729620371	Adipose_Visceral_Omentum
GTEX-12ZZX-1926-SM-5EGKC	1.04943200315493	Vagina
GTEX-12ZZX-2026-SM-5LZV9	1	Ovary
GTEX-12ZZX-2126-SM-5LZVL	1	Uterus
GTEX-12ZZX-2426-SM-5GCOE	1.00996685210152	Skin_Not_Sun_Exposed_Suprapubic
GTEX-12ZZX-2726-SM-5N9FT	1.03057195402789	Colon_Sigmoid
GTEX-12ZZX-2826-SM-5BC6K	1.25064000673857	Brain_Cerebellum
GTEX-12ZZX-2926-SM-5GCOQ	1.81406034784853	Brain_Cortex
GTEX-12ZZX-3026-SM-5GCP3	1.88143210991084	Pituitary
GTEX-12ZZY-0008-SM-5YY9Q	1	Cells_Transformed_fibroblasts
GTEX-12ZZY-0011-R10b-SM-5HL7W	2.56601651551576	Brain_Frontal_Cortex_BA9
GTEX-12ZZY-0011-R5a-SM-5EGL9	1.95792920358253	Brain_Caudate_basal_ganglia
GTEX-12ZZY-0011-R6b-SM-5EGLA	1.68110299788878	Brain_Nucleus_accumbens_basal_ganglia
GTEX-12ZZY-0011-R7a-SM-5EGLB	1.43068868595489	Brain_Putamen_basal_ganglia
GTEX-12ZZY-0126-SM-5LZV2	1.51699007460414	Testis
GTEX-12ZZY-0226-SM-5LZVE	1	Skin_Sun_Exposed_Lower_leg
GTEX-12ZZY-0326-SM-5LZVQ	1	Adipose_Subcutaneous
GTEX-12ZZY-0426-SM-5LZW3	1.25374642720313	Nerve_Tibial
GTEX-12ZZY-0526-SM-5EQ5H	1	Artery_Tibial
GTEX-12ZZY-0626-SM-5EQ5T	1.0123511281386	Muscle_Skeletal
GTEX-12ZZY-0726-SM-5EQ66	1.01472676886008	Skin_Not_Sun_Exposed_Suprapubic
GTEX-12ZZY-0826-SM-5EQMT	1.0186706479534	Thyroid
GTEX-12ZZY-0926-SM-5EQ6I	1.16134424745236	Lung
GTEX-12ZZY-1126-SM-5DUWQ	1.38230329880694	Heart_Left_Ventricle
GTEX-12ZZY-1226-SM-5GCNK	1.08923895552103	Heart_Atrial_Appendage
GTEX-12ZZY-1326-SM-5GCNW	1	Artery_Aorta
GTEX-12ZZY-1426-SM-5N9EI	1.08710182473325	Esophagus_Mucosa
GTEX-12ZZY-1526-SM-5LZWF	1.08195284340564	Esophagus_Muscularis
GTEX-12ZZY-2726-SM-5EQ45	1.02423713239086	Colon_Sigmoid
GTEX-12ZZY-2926-SM-5DUXO	1.27077479068134	Brain_Cerebellum
GTEX-12ZZY-3026-SM-5GCOU	1.93509363234771	Brain_Cortex
GTEX-12ZZY-3126-SM-5DUX3	1.0143983182761	Pituitary
GTEX-12ZZZ-0008-SM-5YY9S	1	Cells_Transformed_fibroblasts
GTEX-12ZZZ-0011-R10a-SM-5P9HC	1.90945063507735	Brain_Frontal_Cortex_BA9
GTEX-12ZZZ-0011-R11a-SM-5EGLC	1.11287098789266	Brain_Cerebellar_Hemisphere
GTEX-12ZZZ-0011-R3b-SM-5DUXK	2.75834451419408	Brain_Anterior_cingulate_cortex_BA24
GTEX-12ZZZ-0011-R4b-SM-5DUV7	1.6204158942585	Brain_Amygdala
GTEX-12ZZZ-0011-R5a-SM-5EQ4M	2.10442199268264	Brain_Caudate_basal_ganglia
GTEX-12ZZZ-0011-R6b-SM-5EQ5B	2.32697492797182	Brain_Nucleus_accumbens_basal_ganglia
GTEX-12ZZZ-0011-R7b-SM-5EGLE	1.7167469435285	Brain_Putamen_basal_ganglia
GTEX-12ZZZ-0226-SM-59HKU	1.15557880316579	Muscle_Skeletal
GTEX-12ZZZ-0526-SM-5DUX6	1.06066301370381	Adipose_Subcutaneous
GTEX-12ZZZ-0626-SM-5DUXI	1.07464273029354	Skin_Sun_Exposed_Lower_leg
GTEX-12ZZZ-0726-SM-5GCNZ	1.04345189663965	Skin_Not_Sun_Exposed_Suprapubic
GTEX-12ZZZ-0926-SM-5N9EQ	1.05424129332446	Adrenal_Gland
GTEX-12ZZZ-1226-SM-59HK1	1	Thyroid
GTEX-12ZZZ-1326-SM-59HKW	1	Liver
GTEX-12ZZZ-1726-SM-59HK5	1.55286835096006	Heart_Left_Ventricle
GTEX-12ZZZ-2026-SM-5LZWJ	1.12749395681922	Prostate
GTEX-12ZZZ-2426-SM-5GCNN	1.24814665700644	Colon_Transverse
GTEX-12ZZZ-3026-SM-5BC67	2.88512539140649	Brain_Cortex
GTEX-12ZZZ-3126-SM-5LZU6	1.04446304627371	Brain_Cerebellum
GTEX-13111-0002-SM-5TDBU	1.02050551984606	Cells_EBV-transformed_lymphocytes
GTEX-13111-0005-SM-5NQ7Z	1	Whole_Blood
GTEX-13111-0008-SM-5YY8R	1	Cells_Transformed_fibroblasts
GTEX-13111-0126-SM-5EGHO	1	Spleen
GTEX-13111-0226-SM-5EQ55	1	Thyroid
GTEX-13111-0326-SM-5DUXF	1	Adrenal_Gland
GTEX-13111-0426-SM-5DUXR	1.11694449509095	Lung
GTEX-13111-0526-SM-5LZVF	1.00861185243882	Artery_Aorta
GTEX-13111-0626-SM-5LZVR	1.31884188683277	Adipose_Visceral_Omentum
GTEX-13111-0726-SM-5DUVE	1.03384256243769	Colon_Transverse
GTEX-13111-0826-SM-5LZV3	1.04060350346318	Esophagus_Mucosa
GTEX-13111-0926-SM-5DUVQ	1.02528890018978	Esophagus_Muscularis
GTEX-13111-1126-SM-5GCMZ	1.09835476164595	Esophagus_Gastroesophageal_Junction
GTEX-13111-1226-SM-5GCNC	1.23174696147915	Stomach
GTEX-13111-1326-SM-5GCNO	1.05002200656524	Prostate
GTEX-13111-1426-SM-5DUW3	1.20465360028649	Small_Intestine_Terminal_Ileum
GTEX-13111-1526-SM-5EGJX	1.61755069767941	Testis
GTEX-13111-1626-SM-5EGJY	1.03289738458422	Skin_Sun_Exposed_Lower_leg
GTEX-13111-1726-SM-5EGJZ	1.08528017277147	Adipose_Subcutaneous
GTEX-13111-1926-SM-5GCOL	1.17251426398175	Colon_Sigmoid
GTEX-13111-2026-SM-5GCMN	1.16687413064458	Nerve_Tibial
GTEX-13111-2126-SM-5LZU2	1.00976354540558	Artery_Tibial
GTEX-13111-2226-SM-5LZUE	1.02614029014961	Muscle_Skeletal
GTEX-13111-2326-SM-5LZUQ	1.05034844041368	Minor_Salivary_Gland
GTEX-13112-0008-SM-5YY9M	1	Cells_Transformed_fibroblasts
GTEX-13112-0011-R1b-SM-5HL7K	1.26681350374893	Brain_Hippocampus
GTEX-13112-0011-R3b-SM-5HL9L	2.65393294579111	Brain_Anterior_cingulate_cortex_BA24
GTEX-13112-0011-R4b-SM-5DUXL	1.32632160871257	Brain_Amygdala
GTEX-13112-0011-R5b-SM-5DUV8	1.56635197755704	Brain_Caudate_basal_ganglia
GTEX-13112-0011-R6b-SM-5DUVK	1.64324181950159	Brain_Nucleus_accumbens_basal_ganglia
GTEX-13112-0011-R7b-SM-5DUVW	1.57019258255583	Brain_Putamen_basal_ganglia
GTEX-13112-0011-R8b-SM-664OV	1.25795737277157	Brain_Hypothalamus
GTEX-13112-0126-SM-5P9IU	1.01054897240812	Skin_Not_Sun_Exposed_Suprapubic
GTEX-13112-0226-SM-5P9IV	1.71271076050066	Testis
GTEX-13112-0326-SM-5P9IW	1.01963190949637	Thyroid
GTEX-13112-0426-SM-5PNVC	1.34944372843873	Heart_Left_Ventricle
GTEX-13112-0526-SM-5EQ4S	1.08848639196139	Heart_Atrial_Appendage
GTEX-13112-1126-SM-5GCMY	1.07332809188101	Adipose_Visceral_Omentum
GTEX-13112-1426-SM-5EGH8	1	Liver
GTEX-13112-2126-SM-5GCO4	1.00857435314225	Kidney_Cortex
GTEX-13112-2626-SM-5BC66	1.02100053032778	Muscle_Skeletal
GTEX-13112-2726-SM-5DUW5	1.00884096684815	Adipose_Subcutaneous
GTEX-13112-2826-SM-5DUWH	1.01006089835346	Skin_Sun_Exposed_Lower_leg
GTEX-13112-2926-SM-5DUWT	1.33983403601189	Brain_Cerebellum
GTEX-13112-3126-SM-5IFGP	1	Pituitary
GTEX-13113-0006-SM-5NQ7X	1	Whole_Blood
GTEX-13113-0008-SM-5YY9T	1	Cells_Transformed_fibroblasts
GTEX-13113-0126-SM-5LZVX	1.01963031497353	Thyroid
GTEX-13113-0526-SM-5GCN2	1.020528531522	Artery_Aorta
GTEX-13113-0726-SM-5LZUF	1.11336803230334	Stomach
GTEX-13113-1026-SM-5LZWM	1.16759864752995	Esophagus_Muscularis
GTEX-13113-1126-SM-5LZU9	1.65595319483695	Adipose_Visceral_Omentum
GTEX-13113-1226-SM-5EGHT	1.24843003163466	Small_Intestine_Terminal_Ileum
GTEX-13113-1326-SM-5GCOI	1	Liver
GTEX-13113-1426-SM-5EGHU	1.19230910833848	Colon_Sigmoid
GTEX-13113-1526-SM-5EGHV	1.03485513701793	Minor_Salivary_Gland
GTEX-13113-1626-SM-5EQ4I	1.00774143215887	Skin_Not_Sun_Exposed_Suprapubic
GTEX-13113-1726-SM-5GCOO	1.09604994376938	Breast_Mammary_Tissue
GTEX-13113-1826-SM-5LZW4	1	Adipose_Subcutaneous
GTEX-13113-2026-SM-5LZU3	1.07239852410787	Nerve_Tibial
GTEX-13113-2126-SM-5EQ4U	1.02728827398461	Artery_Tibial
GTEX-13113-5004-SM-79ONL	1.14369633623666	Lung
GTEX-13113-5007-SM-793CD	1.09575985238259	Esophagus_Mucosa
GTEX-13113-5016-SM-7EPIP	1.01059668123411	Skin_Sun_Exposed_Lower_leg
GTEX-13113-5019-SM-7EPH2	1.0346819479845	Muscle_Skeletal
GTEX-1313W-0006-SM-5O9B1	1.01320196268078	Whole_Blood
GTEX-1313W-0008-SM-5YYAP	1.00239623105089	Cells_Transformed_fibroblasts
GTEX-1313W-0011-R10b-SM-5DUXA	1.22586961097838	Brain_Frontal_Cortex_BA9
GTEX-1313W-0011-R11a-SM-5DUXN	1.11609270462418	Brain_Cerebellar_Hemisphere
GTEX-1313W-0011-R1b-SM-5EQ4A	1.11811924168553	Brain_Hippocampus
GTEX-1313W-0011-R2a-SM-5EGLF	1.1929464191924	Brain_Substantia_nigra
GTEX-1313W-0011-R3a-SM-5EGLI	1.25982835359592	Brain_Anterior_cingulate_cortex_BA24
GTEX-1313W-0011-R4b-SM-5KLZV	1.5036562583271	Brain_Amygdala
GTEX-1313W-0011-R5b-SM-5L3EP	1.4743279149533	Brain_Caudate_basal_ganglia
GTEX-1313W-0011-R6a-SM-5K7XO	1.31253879317723	Brain_Nucleus_accumbens_basal_ganglia
GTEX-1313W-0011-R7b-SM-5DUWL	1.07020816248181	Brain_Putamen_basal_ganglia
GTEX-1313W-0011-R8a-SM-5DUVM	1.24704683835482	Brain_Hypothalamus
GTEX-1313W-0126-SM-5LZUN	1.02758374812134	Skin_Sun_Exposed_Lower_leg
GTEX-1313W-0226-SM-5LZV7	1.0087644874637	Adipose_Subcutaneous
GTEX-1313W-0326-SM-5LZU5	1.30937504179599	Nerve_Tibial
GTEX-1313W-0526-SM-5P9FZ	1	Muscle_Skeletal
GTEX-1313W-0626-SM-5EQ4H	1	Skin_Not_Sun_Exposed_Suprapubic
GTEX-1313W-0726-SM-5EGK1	1	Thyroid
GTEX-1313W-0826-SM-5EQ4T	1.03008558747181	Breast_Mammary_Tissue
GTEX-1313W-0926-SM-5EQ56	1.02092337917378	Lung
GTEX-1313W-1026-SM-5EQ5I	1	Artery_Aorta
GTEX-1313W-1126-SM-5EQ5U	1.06306350950068	Heart_Atrial_Appendage
GTEX-1313W-1426-SM-5KLZU	1.17389561843096	Heart_Left_Ventricle
GTEX-1313W-1626-SM-5J1OE	1.01258278027373	Adipose_Visceral_Omentum
GTEX-1313W-2726-SM-5P9IX	1	Ovary
GTEX-1313W-2826-SM-5P9G1	1	Uterus
GTEX-1313W-3026-SM-5LZUZ	1.07897105617074	Brain_Cerebellum
GTEX-1313W-3126-SM-5LZUI	1.24268916295838	Brain_Cortex
GTEX-1313W-3226-SM-5LZUU	1.31600637643154	Pituitary
GTEX-1314G-0005-SM-5NQ9O	1	Whole_Blood
GTEX-1314G-0008-SM-5YY9K	1	Cells_Transformed_fibroblasts
GTEX-1314G-0126-SM-5LZUL	1.07312872368409	Heart_Left_Ventricle
GTEX-1314G-1226-SM-5BC6D	1.02645185638685	Breast_Mammary_Tissue
GTEX-1314G-1326-SM-5BC6E	1.00894785077568	Skin_Not_Sun_Exposed_Suprapubic
GTEX-1314G-1526-SM-5EGK2	1	Skin_Sun_Exposed_Lower_leg
GTEX-1314G-1626-SM-5EQ67	1	Adipose_Subcutaneous
GTEX-1314G-1726-SM-5LZUX	1.00665850166707	Muscle_Skeletal
GTEX-1314G-1826-SM-5LZVA	1.16796957174809	Nerve_Tibial
GTEX-1314G-1926-SM-5BC6F	1	Artery_Tibial
GTEX-1314G-2026-SM-5LZUM	1.05332208476839	Minor_Salivary_Gland
GTEX-131XE-0006-SM-5P9F9	1	Whole_Blood
GTEX-131XE-0126-SM-5LZVC	1	Thyroid
GTEX-131XE-0326-SM-5LZVO	1.00907136471608	Liver
GTEX-131XE-0426-SM-5IJF4	1.50017870068393	Testis
GTEX-131XE-0526-SM-5K7YT	1.01846942047321	Heart_Atrial_Appendage
GTEX-131XE-0626-SM-5HL98	1.01385545999157	Heart_Left_Ventricle
GTEX-131XE-0726-SM-5HL9K	1.11437936197343	Lung
GTEX-131XE-0826-SM-5HL9W	1.02896964588285	Colon_Transverse
GTEX-131XE-0926-SM-5HL7J	1.01879099617878	Small_Intestine_Terminal_Ileum
GTEX-131XE-1026-SM-5EGKE	1.00675164112633	Colon_Sigmoid
GTEX-131XE-1126-SM-5EGHW	1	Spleen
GTEX-131XE-1226-SM-5EGKF	1.05098250385229	Esophagus_Muscularis
GTEX-131XE-1426-SM-5HL7V	1.02943785023332	Esophagus_Mucosa
GTEX-131XE-1526-SM-5KM1A	1.07711681296281	Esophagus_Gastroesophageal_Junction
GTEX-131XE-1626-SM-5K7VO	1	Skin_Not_Sun_Exposed_Suprapubic
GTEX-131XE-1926-SM-5IFER	1	Pancreas
GTEX-131XE-2026-SM-5LZW1	1.17424604695786	Adipose_Visceral_Omentum
GTEX-131XE-2226-SM-5PNYX	1.07062854923252	Stomach
GTEX-131XE-2326-SM-5PNZ2	1.01462202336076	Skin_Sun_Exposed_Lower_leg
GTEX-131XE-2426-SM-5EQ5V	1.0089908730553	Adipose_Subcutaneous
GTEX-131XE-2526-SM-5EQ57	1.09178403357862	Nerve_Tibial
GTEX-131XE-2626-SM-5PNYY	1	Artery_Tibial
GTEX-131XE-2726-SM-5P9G7	1	Muscle_Skeletal
GTEX-131XF-0006-SM-5P9HK	1	Whole_Blood
GTEX-131XF-0008-SM-664MH	1	Cells_Transformed_fibroblasts
GTEX-131XF-0126-SM-5DUVF	1.01731906143035	Adrenal_Gland
GTEX-131XF-0426-SM-5HL7U	1.42190482046127	Heart_Atrial_Appendage
GTEX-131XF-0526-SM-5HL87	1.67783946258471	Artery_Coronary
GTEX-131XF-0626-SM-5GIDS	1	Artery_Aorta
GTEX-131XF-0726-SM-5GIE5	1.7783159517508	Adipose_Visceral_Omentum
GTEX-131XF-0826-SM-5GICG	1.04078970308966	Esophagus_Mucosa
GTEX-131XF-0926-SM-5BC69	1.25765750427083	Esophagus_Muscularis
GTEX-131XF-1026-SM-5BC6A	1.3139656026681	Lung
GTEX-131XF-1126-SM-5HL8J	1.03224256021276	Esophagus_Gastroesophageal_Junction
GTEX-131XF-1226-SM-5HL8V	1.20676896300795	Stomach
GTEX-131XF-1326-SM-5GCMQ	1.10386399406759	Small_Intestine_Terminal_Ileum
GTEX-131XF-1426-SM-5BC68	1.02349231583517	Pancreas
GTEX-131XF-1826-SM-5EGKG	1.07990397656781	Thyroid
GTEX-131XF-2126-SM-5DUWS	1.02501193692404	Skin_Sun_Exposed_Lower_leg
GTEX-131XF-2226-SM-5EQKG	1.03056758675495	Adipose_Subcutaneous
GTEX-131XF-2326-SM-5BC6B	1.01338466372686	Muscle_Skeletal
GTEX-131XF-2426-SM-5BC6C	1.18894698260666	Nerve_Tibial
GTEX-131XF-2526-SM-5EQ68	1.01166505281947	Artery_Tibial
GTEX-131XF-2626-SM-5EQ6K	1.04138715713842	Skin_Not_Sun_Exposed_Suprapubic
GTEX-131XF-2826-SM-5EGKH	1.18153030963012	Minor_Salivary_Gland
GTEX-131XF-5001-SM-7DHLY	1.38522534115456	Heart_Left_Ventricle
GTEX-131XF-5013-SM-7EWFI	1	Prostate
GTEX-131XG-0006-SM-5O9CE	1	Whole_Blood
GTEX-131XG-0008-SM-5YY9O	1	Cells_Transformed_fibroblasts
GTEX-131XG-0126-SM-5K7UJ	1.0387980470693	Adipose_Visceral_Omentum
GTEX-131XG-0226-SM-5IFG1	1	Thyroid
GTEX-131XG-0326-SM-5L3DX	1.01591897888367	Skin_Not_Sun_Exposed_Suprapubic
GTEX-131XG-0426-SM-5IFGD	1	Spleen
GTEX-131XG-0526-SM-5DUWF	1.08308972721067	Heart_Atrial_Appendage
GTEX-131XG-0626-SM-5GCMP	1.03038029986378	Heart_Left_Ventricle
GTEX-131XG-0826-SM-5LZVS	1.00923737835241	Artery_Coronary
GTEX-131XG-0926-SM-5LZW5	1	Esophagus_Muscularis
GTEX-131XG-1026-SM-5GCMX	1.054594304606	Esophagus_Mucosa
GTEX-131XG-1126-SM-5DUWR	1.15363316537537	Esophagus_Gastroesophageal_Junction
GTEX-131XG-1226-SM-5EGH9	1.06050822521259	Stomach
GTEX-131XG-1326-SM-5DUX4	1.00844420795587	Adrenal_Gland
GTEX-131XG-1426-SM-5GCMO	1.01081653905873	Pancreas
GTEX-131XG-1526-SM-5GCNQ	1.02593223665156	Colon_Sigmoid
GTEX-131XG-1726-SM-5LZUR	1.04045367830218	Small_Intestine_Terminal_Ileum
GTEX-131XG-1826-SM-5LZV4	1.00694581802381	Colon_Transverse
GTEX-131XG-1926-SM-5LZVG	1.00880762137883	Ovary
GTEX-131XG-2026-SM-5GCN5	1.01457005543889	Uterus
GTEX-131XG-2126-SM-5DUXG	1.00934907740585	Vagina
GTEX-131XG-2226-SM-5DUXS	1.02109126151158	Artery_Tibial
GTEX-131XG-2326-SM-5HL8F	1	Muscle_Skeletal
GTEX-131XG-2526-SM-5HL7F	1.04522176469974	Nerve_Tibial
GTEX-131XG-2626-SM-5KM17	1	Skin_Sun_Exposed_Lower_leg
GTEX-131XH-0006-SM-5O98V	1	Whole_Blood
GTEX-131XH-0008-SM-5YYAC	1.00515019325708	Cells_Transformed_fibroblasts
GTEX-131XH-0011-R10a-SM-5EGLJ	2.51272714297411	Brain_Frontal_Cortex_BA9
GTEX-131XH-0011-R11a-SM-5EGLN	1.18207996920413	Brain_Cerebellar_Hemisphere
GTEX-131XH-0011-R1a-SM-5DUWA	2.25097385506554	Brain_Hippocampus
GTEX-131XH-0011-R2b-SM-5DUVY	1.54603230989555	Brain_Substantia_nigra
GTEX-131XH-0011-R3b-SM-5DUWM	2.12849486564069	Brain_Anterior_cingulate_cortex_BA24
GTEX-131XH-0011-R4b-SM-5DUWB	1.68503356774119	Brain_Amygdala
GTEX-131XH-0011-R6a-SM-5KM2G	2.31422856016315	Brain_Nucleus_accumbens_basal_ganglia
GTEX-131XH-0011-R8a-SM-5EGLL	1.96851857704378	Brain_Hypothalamus
GTEX-131XH-0126-SM-5LZUY	1.02331376990094	Skin_Not_Sun_Exposed_Suprapubic
GTEX-131XH-0226-SM-5LZVB	1.0625334526321	Heart_Left_Ventricle
GTEX-131XH-0426-SM-5DUWU	1.04911422902024	Lung
GTEX-131XH-0526-SM-5DUX7	1.00453604357712	Thyroid
GTEX-131XH-0626-SM-5LZWH	1	Liver
GTEX-131XH-0826-SM-5GCN8	1.03953731161441	Adipose_Visceral_Omentum
GTEX-131XH-2226-SM-5DUXJ	1.03331260545742	Skin_Sun_Exposed_Lower_leg
GTEX-131XH-2426-SM-5PNZ6	1	Artery_Tibial
GTEX-131XH-2526-SM-5GCND	1.30909757691154	Nerve_Tibial
GTEX-131XH-2626-SM-5GCNP	1	Minor_Salivary_Gland
GTEX-131XH-2726-SM-5GCO2	1	Muscle_Skeletal
GTEX-131XH-2926-SM-5LZU4	1.11185740628786	Brain_Cerebellum
GTEX-131XW-0006-SM-5O9AO	1	Whole_Blood
GTEX-131XW-0008-SM-664MJ	1	Cells_Transformed_fibroblasts
GTEX-131XW-0011-R10a-SM-5DUVA	2.41495053793017	Brain_Frontal_Cortex_BA9
GTEX-131XW-0011-R11a-SM-5DUV9	1.09208393071379	Brain_Cerebellar_Hemisphere
GTEX-131XW-0011-R6b-SM-5K7XY	1.93192541187477	Brain_Nucleus_accumbens_basal_ganglia
GTEX-131XW-0011-R8a-SM-5DUWY	1.44321045148066	Brain_Hypothalamus
GTEX-131XW-0011-R9a-SM-5N9EO	1.07281634163499	Brain_Spinal_cord_cervical_c-1
GTEX-131XW-0126-SM-5LZWD	1.21545134834616	Nerve_Tibial
GTEX-131XW-0226-SM-5IJCA	1	Artery_Tibial
GTEX-131XW-0326-SM-5KM1J	1.00682281935553	Muscle_Skeletal
GTEX-131XW-0426-SM-5LZWP	1.0254654355662	Skin_Sun_Exposed_Lower_leg
GTEX-131XW-0526-SM-5PNXZ	1	Adipose_Subcutaneous
GTEX-131XW-0626-SM-5PNVD	1.01008425802092	Skin_Not_Sun_Exposed_Suprapubic
GTEX-131XW-0726-SM-5EGK3	1.02982965404857	Breast_Mammary_Tissue
GTEX-131XW-1126-SM-5EGK4	1.0194521931608	Lung
GTEX-131XW-2226-SM-5PNY1	1	Artery_Aorta
GTEX-131XW-3126-SM-5LZUC	2.81414285673457	Brain_Cortex
GTEX-131XW-3226-SM-5LZUO	1	Pituitary
GTEX-131YS-0005-SM-5NQAS	1.00486100887533	Whole_Blood
GTEX-131YS-0008-SM-5YY9Z	1	Cells_Transformed_fibroblasts
GTEX-131YS-0011-R10b-SM-5EQ5N	1.30605294301084	Brain_Frontal_Cortex_BA9
GTEX-131YS-0011-R11b-SM-5EGLM	1.09456222968919	Brain_Cerebellar_Hemisphere
GTEX-131YS-0011-R1a-SM-5DUXC	1.26352759284938	Brain_Hippocampus
GTEX-131YS-0011-R3b-SM-5DUXB	1.33972137960717	Brain_Anterior_cingulate_cortex_BA24
GTEX-131YS-0011-R4a-SM-5DUVL	1.74020537455657	Brain_Amygdala
GTEX-131YS-0011-R5b-SM-5K7YB	1.38451965936204	Brain_Caudate_basal_ganglia
GTEX-131YS-0011-R7a-SM-5IJDA	1.20140922686272	Brain_Putamen_basal_ganglia
GTEX-131YS-0011-R9b-SM-5EQLY	1.06081697147787	Brain_Spinal_cord_cervical_c-1
GTEX-131YS-0126-SM-5KM1M	1.02794958857126	Skin_Sun_Exposed_Lower_leg
GTEX-131YS-0226-SM-5IJEH	1.00575540331928	Adipose_Subcutaneous
GTEX-131YS-0326-SM-5PNYW	1.23388948488019	Nerve_Tibial
GTEX-131YS-0426-SM-5EQ4J	1	Artery_Tibial
GTEX-131YS-0526-SM-5EGKJ	1.00954286633619	Muscle_Skeletal
GTEX-131YS-0626-SM-5EGKL	1.03003777530642	Breast_Mammary_Tissue
GTEX-131YS-0726-SM-5P9G9	1.00633318054649	Thyroid
GTEX-131YS-0826-SM-5PNYV	1.11001759991435	Heart_Atrial_Appendage
GTEX-131YS-0926-SM-5IJB9	1.08100115210466	Lung
GTEX-131YS-1126-SM-5N9FQ	1	Artery_Aorta
GTEX-131YS-1226-SM-5K7VE	1	Artery_Coronary
GTEX-131YS-1426-SM-5IJF7	1.05194791457941	Esophagus_Mucosa
GTEX-131YS-1626-SM-5HL6C	1	Liver
GTEX-131YS-1726-SM-5HL7G	1.11920654991595	Adipose_Visceral_Omentum
GTEX-131YS-2026-SM-5P9J8	1.02910912818757	Adrenal_Gland
GTEX-131YS-2226-SM-5P9G8	1	Ovary
GTEX-131YS-2326-SM-5IJFJ	1	Uterus
GTEX-131YS-2426-SM-5J2OD	1.00360336811705	Vagina
GTEX-131YS-2826-SM-5EQ47	1	Skin_Not_Sun_Exposed_Suprapubic
GTEX-131YS-2926-SM-5EGKI	1.0084448751744	Colon_Sigmoid
GTEX-131YS-3026-SM-5EGHY	1.13397187171336	Brain_Cerebellum
GTEX-131YS-3126-SM-5KLYT	1.52159325153298	Brain_Cortex
GTEX-131YS-3226-SM-5IFGV	1.01796593966124	Pituitary
GTEX-132AR-0006-SM-5NQ7N	1	Whole_Blood
GTEX-132AR-0008-SM-62LDH	1	Cells_Transformed_fibroblasts
GTEX-132AR-0226-SM-5IJBE	1.0064553301129	Adipose_Subcutaneous
GTEX-132AR-0326-SM-5KM2C	1.04314568887215	Skin_Not_Sun_Exposed_Suprapubic
GTEX-132AR-0426-SM-5IFH8	1	Liver
GTEX-132AR-0526-SM-5J2MJ	1.33049947887071	Adipose_Visceral_Omentum
GTEX-132AR-0726-SM-5EQ6J	1	Artery_Tibial
GTEX-132AR-0826-SM-5EGK6	1.07299362990355	Breast_Mammary_Tissue
GTEX-132AR-1026-SM-5PNVL	1	Muscle_Skeletal
GTEX-132AR-1126-SM-5P9GA	1.02112141393363	Thyroid
GTEX-132AR-1326-SM-5K7YC	1.08277421702699	Artery_Coronary
GTEX-132AR-1426-SM-5IFF1	1	Ovary
GTEX-132AR-1526-SM-5KM1L	1.04378311021958	Uterus
GTEX-132AR-1726-SM-5EGHQ	1.01320755045193	Adrenal_Gland
GTEX-132AR-1826-SM-5EGHR	1.01569564628166	Pancreas
GTEX-132AR-1926-SM-5EGK5	1.06241043624354	Heart_Atrial_Appendage
GTEX-132AR-2026-SM-5IJG4	1.05050705764921	Heart_Left_Ventricle
GTEX-132AR-2126-SM-5K7XG	1	Artery_Aorta
GTEX-132AR-2226-SM-5J2NT	1.04085043555023	Esophagus_Mucosa
GTEX-132AR-2326-SM-5IJDY	1.19018112672918	Esophagus_Muscularis
GTEX-132AR-2426-SM-5IFFD	1.1421796814651	Stomach
GTEX-132AR-2526-SM-5PNVM	1.14126150966419	Esophagus_Gastroesophageal_Junction
GTEX-132AR-2726-SM-5PNVN	1.00935929162947	Colon_Transverse
GTEX-132AR-2826-SM-5IJFV	1.22559129367818	Colon_Sigmoid
GTEX-132NY-0005-SM-5O9AC	1	Whole_Blood
GTEX-132NY-0008-SM-62LFX	1	Cells_Transformed_fibroblasts
GTEX-132NY-0326-SM-5IJBL	1	Skin_Sun_Exposed_Lower_leg
GTEX-132NY-0526-SM-5EQ4V	1.17389902956961	Nerve_Tibial
GTEX-132NY-0626-SM-5L3D9	1	Artery_Tibial
GTEX-132NY-0726-SM-5KLZM	1	Muscle_Skeletal
GTEX-132NY-0826-SM-5K7Y7	1.00941614167689	Breast_Mammary_Tissue
GTEX-132NY-0926-SM-5P9G3	1	Liver
GTEX-132NY-1026-SM-5P9IY	1.0035307672728	Thyroid
GTEX-132NY-1126-SM-5PNVE	1.02877365890069	Adipose_Visceral_Omentum
GTEX-132NY-1226-SM-5PNVF	1	Lung
GTEX-132NY-1426-SM-5J1MJ	1.04760008436887	Heart_Atrial_Appendage
GTEX-132NY-1726-SM-5EGKK	1.15333531789603	Heart_Left_Ventricle
GTEX-132NY-2026-SM-5L3FM	1.0462307928297	Esophagus_Gastroesophageal_Junction
GTEX-132NY-2226-SM-5J2LZ	1	Adrenal_Gland
GTEX-132NY-2726-SM-5PNY2	1.01071555229717	Colon_Sigmoid
GTEX-132NY-2826-SM-5P9G2	1.00908622666834	Prostate
GTEX-132Q8-0006-SM-5NQA4	1	Whole_Blood
GTEX-132Q8-0008-SM-5ZZUC	1.00657420248413	Cells_Transformed_fibroblasts
GTEX-132Q8-0011-R10b-SM-5DUWZ	3.20106827136204	Brain_Frontal_Cortex_BA9
GTEX-132Q8-0011-R11b-SM-5DUW9	1.01565840243386	Brain_Cerebellar_Hemisphere
GTEX-132Q8-0011-R1a-SM-5EGLK	1.31289714648738	Brain_Hippocampus
GTEX-132Q8-0011-R2b-SM-5EQ5Z	1.90315139163502	Brain_Substantia_nigra
GTEX-132Q8-0011-R5a-SM-5IJDM	4.16000495269174	Brain_Caudate_basal_ganglia
GTEX-132Q8-0011-R6a-SM-5K7YN	4.03114858102135	Brain_Nucleus_accumbens_basal_ganglia
GTEX-132Q8-0011-R7b-SM-5N9F1	4.12462872304842	Brain_Putamen_basal_ganglia
GTEX-132Q8-0011-R8b-SM-5DUWX	2.44894279083051	Brain_Hypothalamus
GTEX-132Q8-0526-SM-5IJBQ	1	Artery_Tibial
GTEX-132Q8-0626-SM-5L3F3	1.02491699361921	Muscle_Skeletal
GTEX-132Q8-1126-SM-5K7XS	1.17241137020401	Heart_Atrial_Appendage
GTEX-132Q8-1726-SM-5EGK8	1.27154913910706	Adipose_Visceral_Omentum
GTEX-132Q8-1826-SM-5EGIY	1.23903917250815	Esophagus_Mucosa
GTEX-132Q8-2926-SM-5IFFP	1.03338938969685	Brain_Cerebellum
GTEX-132Q8-3026-SM-5PNVG	3.71418419226324	Brain_Cortex
GTEX-132QS-0001-SM-62LDA	1	Cells_EBV-transformed_lymphocytes
GTEX-132QS-0005-SM-5LZXK	1	Whole_Blood
GTEX-132QS-0008-SM-5ZZUB	1	Cells_Transformed_fibroblasts
GTEX-132QS-0126-SM-5IFH9	1.0071200710289	Adrenal_Gland
GTEX-132QS-0226-SM-5IFFZ	1	Spleen
GTEX-132QS-0326-SM-5IJFN	1	Thyroid
GTEX-132QS-0426-SM-5KLZ6	1.03047671553867	Heart_Left_Ventricle
GTEX-132QS-0526-SM-5IJC7	1.02200871354573	Heart_Atrial_Appendage
GTEX-132QS-0626-SM-62LFM	1	Artery_Aorta
GTEX-132QS-0726-SM-5IJE9	1.00482998405608	Lung
GTEX-132QS-0826-SM-5K7WV	1.05542776257302	Adipose_Visceral_Omentum
GTEX-132QS-0926-SM-5P9GB	1	Pancreas
GTEX-132QS-1126-SM-5P9GC	1.01132174546331	Prostate
GTEX-132QS-1226-SM-5P9GD	1.48643727669462	Testis
GTEX-132QS-1426-SM-5P9GE	1.05886780027285	Esophagus_Mucosa
GTEX-132QS-1526-SM-5J2MV	1.02832738345186	Esophagus_Muscularis
GTEX-132QS-1626-SM-5K7YZ	1.0192268612964	Esophagus_Gastroesophageal_Junction
GTEX-132QS-1826-SM-5IFFN	1.04553529395178	Stomach
GTEX-132QS-2426-SM-62LFI	1.03506654473312	Nerve_Tibial
GTEX-132QS-2526-SM-62LFJ	1.00690014254817	Adipose_Subcutaneous
GTEX-1339X-0005-SM-5O9CQ	1	Whole_Blood
GTEX-1339X-0008-SM-5ZZUL	1	Cells_Transformed_fibroblasts
GTEX-1339X-0326-SM-5K7Z8	1.02472948415911	Heart_Atrial_Appendage
GTEX-1339X-0426-SM-5KLZY	1.0660459323222	Heart_Left_Ventricle
GTEX-1339X-0526-SM-5KLYW	1	Artery_Aorta
GTEX-1339X-0626-SM-5IJER	1.10168913285782	Lung
GTEX-1339X-0726-SM-5L3FF	1.02501705525451	Adipose_Visceral_Omentum
GTEX-1339X-0826-SM-5J2O6	1.00670986265117	Adrenal_Gland
GTEX-1339X-1026-SM-5IFH5	1	Pancreas
GTEX-1339X-1126-SM-5J2OI	1.01444460699692	Esophagus_Gastroesophageal_Junction
GTEX-1339X-1426-SM-5K7YO	1.00933512192155	Stomach
GTEX-1339X-1626-SM-5IJDN	1.05444584523517	Colon_Transverse
GTEX-1339X-1726-SM-5P9J9	1.02292813480771	Colon_Sigmoid
GTEX-1339X-1926-SM-5PNVP	1.31724941618171	Testis
GTEX-1339X-2326-SM-5HL5B	1.08405605421601	Minor_Salivary_Gland
GTEX-1339X-2426-SM-5KLYU	1	Muscle_Skeletal
GTEX-1339X-2626-SM-5K7YX	1	Artery_Tibial
GTEX-1339X-2726-SM-5PNYU	1.12072984987439	Nerve_Tibial
GTEX-133LE-0008-SM-62LDD	1.00584885468317	Cells_Transformed_fibroblasts
GTEX-133LE-0226-SM-5PNY3	1.02132983796194	Artery_Aorta
GTEX-133LE-0326-SM-5P9G4	1.01702716980278	Thyroid
GTEX-133LE-0526-SM-5N9EJ	1.15259920080415	Lung
GTEX-133LE-0626-SM-5IFFJ	1.04624496587949	Esophagus_Mucosa
GTEX-133LE-0726-SM-5P9IZ	1.00569695742634	Esophagus_Muscularis
GTEX-133LE-0926-SM-5P9J1	1.02268365501909	Adipose_Visceral_Omentum
GTEX-133LE-1226-SM-5IFGC	1	Ovary
GTEX-133LE-1326-SM-5IFGO	1.06956767820425	Stomach
GTEX-133LE-1426-SM-5IFH1	1	Small_Intestine_Terminal_Ileum
GTEX-133LE-1526-SM-5IFEN	1.0081410758266	Colon_Transverse
GTEX-133LE-1726-SM-5K7VQ	1.03544753074095	Breast_Mammary_Tissue
GTEX-133LE-1826-SM-5J1MV	1.0513411264625	Skin_Sun_Exposed_Lower_leg
GTEX-133LE-1926-SM-5N9FV	1.01701136033543	Adipose_Subcutaneous
GTEX-133LE-2026-SM-5K7WM	1	Muscle_Skeletal
GTEX-133LE-2126-SM-5IJBX	1.13496323704378	Nerve_Tibial
GTEX-133LE-2226-SM-5IFGU	1	Artery_Tibial
GTEX-133LE-2326-SM-5K7W3	1.05855738250014	Skin_Not_Sun_Exposed_Suprapubic
GTEX-1399Q-0008-SM-62LDE	1.00481455659891	Cells_Transformed_fibroblasts
GTEX-1399Q-1126-SM-5P9JA	1.02754876348872	Esophagus_Mucosa
GTEX-1399Q-2326-SM-5KM2X	1	Skin_Not_Sun_Exposed_Suprapubic
GTEX-1399Q-2426-SM-5J2MO	1.01107556075017	Muscle_Skeletal
GTEX-1399R-0002-SM-62LD9	1.00271020211924	Cells_EBV-transformed_lymphocytes
GTEX-1399R-0006-SM-5N9FR	1	Whole_Blood
GTEX-1399R-0008-SM-5ZZUF	1	Cells_Transformed_fibroblasts
GTEX-1399R-0126-SM-5IFEV	1	Thyroid
GTEX-1399R-0226-SM-5IJGG	1	Spleen
GTEX-1399R-0326-SM-5KM1X	1.00677421928105	Adrenal_Gland
GTEX-1399R-0426-SM-5IJE3	1.0055745261354	Pancreas
GTEX-1399R-0526-SM-5IJEF	1.01497394101598	Prostate
GTEX-1399R-0626-SM-5K7UZ	1	Artery_Aorta
GTEX-1399R-0726-SM-5KM2A	1.0513172110342	Esophagus_Muscularis
GTEX-1399R-0826-SM-5IJEL	1.03184732382728	Esophagus_Mucosa
GTEX-1399R-0926-SM-5J2N8	1.08907903791314	Esophagus_Gastroesophageal_Junction
GTEX-1399R-1126-SM-5IFIO	1.01425123195143	Stomach
GTEX-1399R-1226-SM-5P9GF	1	Liver
GTEX-1399R-1326-SM-5PNYS	1.0203243914189	Skin_Not_Sun_Exposed_Suprapubic
GTEX-1399R-1626-SM-5P9GG	1.38713169824684	Testis
GTEX-1399R-1726-SM-5K7YJ	1.03525437026559	Heart_Atrial_Appendage
GTEX-1399R-1826-SM-5J2M9	1.11810943676921	Artery_Coronary
GTEX-1399R-1926-SM-5K7X8	1.07199397613551	Heart_Left_Ventricle
GTEX-1399R-2026-SM-5K7WN	1.00429841639544	Small_Intestine_Terminal_Ileum
GTEX-1399R-2126-SM-5K7WZ	1.02138433112462	Colon_Sigmoid
GTEX-1399R-2226-SM-5P9JB	1.00291612914586	Colon_Transverse
GTEX-1399R-2326-SM-5PNYT	1.01928778705659	Artery_Tibial
GTEX-1399R-2426-SM-5IJFC	1.40111277649764	Nerve_Tibial
GTEX-1399R-2526-SM-5IFG2	1.00770329412313	Muscle_Skeletal
GTEX-1399R-2626-SM-5KLZ7	1	Adipose_Subcutaneous
GTEX-1399R-2726-SM-5IJBA	1.01826957786534	Skin_Sun_Exposed_Lower_leg
GTEX-1399S-0006-SM-5NQ7U	1	Whole_Blood
GTEX-1399S-0008-SM-62LDF	1	Cells_Transformed_fibroblasts
GTEX-1399S-0126-SM-5IJCF	1.00433118640915	Skin_Not_Sun_Exposed_Suprapubic
GTEX-1399S-0226-SM-5IFFG	1.00745137293415	Spleen
GTEX-1399S-0326-SM-5IFFS	1.0040256860834	Pancreas
[truncated: 9,737 more rows]
