# Supplementary material for: Genetic analyses of human fetal retinal pigment epithelium gene expression suggest ocular disease mechanisms
Source: Commun Biol. 2019 May 20;2:186. doi: 10.1038/s42003-019-0430-6 (PMC6527609; doi:10.1038/s42003-019-0430-6)
Supplement: Supplementary file 4 — Supplementary Data 13–30 [file 42003_2019_430_MOESM4_ESM.zip › data17.txt]

Pathway	Size	NES	FDR	Direction
"Ribonucleoprotein
complex biogenesis"	424	-1.9471209	0.0024213765	-1
"Ribosome
biogenesis"	301	-1.9756364	0.0007907476	-1
"rRNA metabolic
process"	252	-1.87121	0.02447031	-1
"Translational
initiation"	141	-1.8380351	0.047487285	-1
"Androgen
response"	98	-1.881951	0.02001952	-1
"Cholesterol
homeostasis"	70	-2.0803561	1e-04	-1
Hypoxia	187	-1.978938	0.0009492815	-1
"mTORC1
signaling"	196	-2.065911	1e-04	-1
