# Supplementary material for: Genetic analyses of human fetal retinal pigment epithelium gene expression suggest ocular disease mechanisms
Source: Commun Biol. 2019 May 20;2:186. doi: 10.1038/s42003-019-0430-6 (PMC6527609; doi:10.1038/s42003-019-0430-6)
Supplement: Supplementary file 4 — Supplementary Data 13–30 [file 42003_2019_430_MOESM4_ESM.zip › data18.txt]

beta	lb	ub	pval	tissue
-0.462313952462436	-0.613112581523907	-0.311515323400966	5.62882643578761e-09	Cells_EBV-transformed_lymphocytes
-0.312545596024871	-0.469232696068947	-0.155858495980795	0.000110713561329795	Whole_Blood
-0.21804763311514	-0.309906715304365	-0.126188550925916	4.82138141099422e-06	Esophagus_Mucosa
-0.189417444453996	-0.317782763465789	-0.0610521254422034	0.00398789724769136	Muscle_Skeletal
-0.147074944049132	-0.262020563861286	-0.0321293242369774	0.0123615851601586	Spleen
-0.119441898306277	-0.19587488092223	-0.0430089156903242	0.00231909206662122	Colon_Transverse
-0.10968029405014	-0.170714963838929	-0.0486456242613509	0.000478518644123357	Stomach
-0.0986596172299075	-0.198578377891156	0.0012591434313413	0.0529348641943721	Skin_Not_Sun_Exposed_Suprapubic
-0.0864169563227711	-0.156711130512646	-0.0161227821328959	0.0161824945261002	Minor_Salivary_Gland
-0.0858638121754812	-0.16639994988699	-0.00532767446397214	0.0367495720104405	Pancreas
-0.0712062420662963	-0.214537125533979	0.0721246414013864	0.328785914150671	Liver
-0.0708572652557844	-0.132612724177224	-0.00910180633434437	0.0246976124717783	Vagina
-0.0489360283879568	-0.124310388935111	0.0264383321591972	0.202189762210109	Lung
-0.0431158170950243	-0.105086858947698	0.0188552247576492	0.171832298066816	Prostate
-0.0282713844507866	-0.129402171820391	0.0728594029188178	0.582406752114972	Cells_Transformed_fibroblasts
-0.0200249603427484	-0.0897593559349926	0.0497094352494958	0.572185848410141	Bladder
-0.00139207984016812	-0.0858068518269383	0.0830226921466021	0.974115320445744	Kidney_Cortex
0.00489100035176815	-0.0594609376600997	0.069242938363636	0.881128106787447	Cervix_Ectocervix
0.0200620472410778	-0.052025954440091	0.0921500489222465	0.584092352338076	Colon_Sigmoid
0.0292003240346468	-0.0681487070658387	0.126549355135132	0.555195452548993	Heart_Atrial_Appendage
0.0503526383328139	-0.0296215513569811	0.130326828022609	0.216117506010419	Adipose_Subcutaneous
0.0712300369472083	-0.0268755537246558	0.169335627619072	0.153961325938217	Artery_Aorta
0.0864417776897952	-0.123920040525444	0.296803595905034	0.419098035289303	Testis
0.0880769083437893	-0.026608827131006	0.202762643818585	0.13165209140219	Brain_Spinal_cord_cervical_c-1
0.0943188867209381	-0.00736079743681687	0.195998570878693	0.06890088450189	Thyroid
0.0950993835644087	0.0041373934008825	0.186061373727935	0.0405235217476038	Nerve_Tibial
0.107276365242827	-0.00609422336636873	0.220646953852024	0.0635440745003452	Adrenal_Gland
0.118714375718563	-0.00572408826594976	0.243152839703077	0.0614206673725087	Brain_Amygdala
0.119861158439045	-0.0510111281718298	0.29073344504992	0.168335648694341	Brain_Cerebellar_Hemisphere
0.180617587389527	0.0740593113948101	0.287175863384243	0.000972715242878348	Ovary
0.329470251910771	0.195081648956832	0.463858854864711	2.41884012336492e-06	Pituitary
0.717653183701737	0.506263113264807	0.929043254138666	1.55494666466956e-10	RPE
