# Supplementary material for: Genetic analyses of human fetal retinal pigment epithelium gene expression suggest ocular disease mechanisms
Source: Commun Biol. 2019 May 20;2:186. doi: 10.1038/s42003-019-0430-6 (PMC6527609; doi:10.1038/s42003-019-0430-6)
Supplement: Supplementary file 4 — Supplementary Data 13–30 [file 42003_2019_430_MOESM4_ESM.zip › data19.txt]

Category	Coefficient_pval
Adipose_Subcutaneous	0.364876788118129
Adrenal_Gland	0.248391002721485
Artery_Aorta	0.470124751349117
Bladder	0.548912038051664
Brain_Amygdala	0.25945003782591
Brain_Cerebellar_Hemisphere	0.338964382207363
Brain_Spinal_cord_cervical_c-1	0.170786904922127
Cells_EBV-transformed_lymphocytes	0.0917173480286682
Cells_Transformed_fibroblasts	0.960989525826019
Cervix_Ectocervix	0.370948417854308
Colon_Sigmoid	0.813854165894282
Colon_Transverse	0.19067348425976
Esophagus_Mucosa	0.463022661363831
Heart_Atrial_Appendage	0.733244954804646
Kidney_Cortex	0.257012434631605
Liver	0.0110128722036046
Lung	0.0921155866563137
Minor_Salivary_Gland	0.134391379493315
Muscle_Skeletal	0.0769293863305169
Nerve_Tibial	0.770920226216566
Ovary	0.174211916559265
Pancreas	0.326055466405833
Pituitary	0.0539787071739449
Prostate	0.499992223862721
RPE	0.00315908269667347
Skin_Not_Sun_Exposed_Suprapubic	0.296033484608665
Spleen	0.130643728902772
Stomach	0.770732691328163
Testis	0.372939713707815
Thyroid	0.163455439811076
Vagina	0.746907193088712
Whole_Blood	0.11757759384551
