# Supplementary material for: Genetic analyses of human fetal retinal pigment epithelium gene expression suggest ocular disease mechanisms
Source: Commun Biol. 2019 May 20;2:186. doi: 10.1038/s42003-019-0430-6 (PMC6527609; doi:10.1038/s42003-019-0430-6)
Supplement: Supplementary file 4 — Supplementary Data 13–30 [file 42003_2019_430_MOESM4_ESM.zip › data20.txt]

Category	Coefficient_pval
Adipose_Subcutaneous	0.255504368771401
Adrenal_Gland	0.00828790718012803
Artery_Aorta	0.00114547820712022
Bladder	0.52217528588131
Brain_Amygdala	0.165885330657576
Brain_Cerebellar_Hemisphere	0.0107348146826112
Brain_Spinal_cord_cervical_c-1	0.000976392438323468
Cells_EBV-transformed_lymphocytes	0.52808315526852
Cells_Transformed_fibroblasts	0.0572362178511338
Cervix_Ectocervix	0.160906333638077
Colon_Sigmoid	0.179216853476561
Colon_Transverse	0.208631346116501
Esophagus_Mucosa	0.0499289013972327
Heart_Atrial_Appendage	0.861049321321367
Kidney_Cortex	0.277832912975076
Liver	0.832279584208467
Lung	0.447267568502374
Minor_Salivary_Gland	0.928536726017572
Muscle_Skeletal	0.112814855803217
Nerve_Tibial	0.469195284335482
Ovary	0.0546860613083403
Pancreas	0.0195183650045504
Pituitary	0.0969839867604242
Prostate	0.470111160896554
RPE	4.8536061267531e-05
Skin_Not_Sun_Exposed_Suprapubic	0.0976829663637374
Spleen	0.336319906387627
Stomach	0.886927264638103
Testis	0.0142286011247432
Thyroid	0.0144234711715523
Vagina	0.347252385698788
Whole_Blood	0.441005236656021
