# Supplementary material for: Genetic analyses of human fetal retinal pigment epithelium gene expression suggest ocular disease mechanisms
Source: Commun Biol. 2019 May 20;2:186. doi: 10.1038/s42003-019-0430-6 (PMC6527609; doi:10.1038/s42003-019-0430-6)
Supplement: Supplementary file 4 — Supplementary Data 13–30 [file 42003_2019_430_MOESM4_ESM.zip › data21.txt]

gene	galactose	glucose	gene_name
ENSG00000000971.11	1	1	CFH
ENSG00000001036.9	1	1	FUCA2
ENSG00000002834.13	0	1	LASP1
ENSG00000002933.3	1	1	TMEM176A
ENSG00000003137.4	1	1	CYP26B1
ENSG00000003402.15	1	1	CFLAR
ENSG00000003989.12	1	1	SLC7A2
ENSG00000004399.8	1	1	PLXND1
ENSG00000004846.12	0	1	ABCB5
ENSG00000006042.7	1	1	TMEM98
ENSG00000006118.10	1	1	TMEM132A
ENSG00000006282.15	1	1	SPATA20
ENSG00000006652.9	0	1	IFRD1
ENSG00000006715.11	0	1	VPS41
ENSG00000006747.10	1	1	SCIN
ENSG00000007237.14	1	1	GAS7
ENSG00000008394.8	0	1	MGST1
ENSG00000008513.10	1	1	ST3GAL1
ENSG00000010282.10	1	1	HHATL
ENSG00000011105.7	1	1	TSPAN9
ENSG00000013288.4	1	1	MAN2B2
ENSG00000013573.12	1	1	DDX11
ENSG00000013588.5	0	1	GPRC5A
ENSG00000016391.6	1	1	CHDH
ENSG00000018699.7	1	1	TTC27
ENSG00000019505.3	1	1	SYT13
ENSG00000020181.13	1	1	GPR124
ENSG00000021300.9	0	1	PLEKHB1
ENSG00000021762.15	0	1	OSBPL5
ENSG00000022556.11	1	1	NLRP2
ENSG00000022567.5	0	1	SLC45A4
ENSG00000023228.9	1	1	NDUFS1
ENSG00000026025.9	1	1	VIM
ENSG00000026508.12	1	1	CD44
ENSG00000035403.12	1	1	VCL
ENSG00000036448.5	1	1	MYOM2
ENSG00000038002.4	1	1	AGA
ENSG00000038427.11	1	0	VCAN
ENSG00000039068.14	0	1	CDH1
ENSG00000040531.10	1	1	CTNS
ENSG00000040933.11	0	1	INPP4A
ENSG00000041982.10	1	1	TNC
ENSG00000042286.10	1	0	AIFM2
ENSG00000042445.9	1	1	RETSAT
ENSG00000042493.11	1	0	CAPG
ENSG00000046604.8	1	1	DSG2
ENSG00000048342.11	1	1	CC2D2A
ENSG00000048471.9	1	1	SNX29
ENSG00000048544.5	1	1	MRPS10
ENSG00000049089.9	1	1	COL9A2
ENSG00000049239.8	1	1	H6PD
ENSG00000049323.11	1	1	LTBP1
ENSG00000049540.12	0	1	ELN
ENSG00000050130.13	1	0	JKAMP
ENSG00000050165.13	0	1	DKK3
ENSG00000050820.12	0	1	BCAR1
ENSG00000051620.6	1	0	HEBP2
ENSG00000053918.11	1	1	KCNQ1
ENSG00000054654.11	1	1	SYNE2
ENSG00000054983.12	1	1	GALC
ENSG00000055950.12	1	0	MRPL43
ENSG00000057019.11	0	1	DCBLD2
ENSG00000058085.10	1	1	LAMC2
ENSG00000059122.12	1	1	FLYWCH1
ENSG00000059378.8	1	1	PARP12
ENSG00000060982.10	1	1	BCAT1
ENSG00000062038.9	1	1	CDH3
ENSG00000063046.13	1	1	EIF4B
ENSG00000063854.8	1	1	HAGH
ENSG00000064042.13	0	1	LIMCH1
ENSG00000064666.10	1	1	CNN2
ENSG00000064687.8	1	1	ABCA7
ENSG00000065268.6	1	1	WDR18
ENSG00000065320.4	1	1	NTN1
ENSG00000065534.14	0	1	MYLK
ENSG00000065621.10	1	1	GSTO2
ENSG00000067057.12	1	1	PFKP
ENSG00000068615.12	0	1	REEP1
ENSG00000069424.10	1	1	KCNAB2
ENSG00000069482.6	0	1	GAL
ENSG00000069696.6	0	1	DRD4
ENSG00000069702.6	1	1	TGFBR3
ENSG00000069849.6	0	1	ATP1B3
ENSG00000070731.5	1	1	ST6GALNAC2
ENSG00000071082.6	1	1	RPL31
ENSG00000071242.7	1	1	RPS6KA2
ENSG00000071967.7	1	1	CYBRD1
ENSG00000072310.12	0	1	SREBF1
ENSG00000072778.15	1	1	ACADVL
ENSG00000072832.10	1	0	CRMP1
ENSG00000072840.8	1	1	EVC
ENSG00000073050.7	1	1	XRCC1
ENSG00000073150.9	0	1	PANX2
ENSG00000073578.12	1	1	SDHA
ENSG00000074755.10	0	1	ZZEF1
ENSG00000075223.9	1	0	SEMA3C
ENSG00000075234.12	1	1	TTC38
ENSG00000075275.12	1	1	CELSR1
ENSG00000076003.4	1	0	MCM6
ENSG00000077009.9	1	1	NMRK2
ENSG00000077232.12	1	1	DNAJC10
ENSG00000077498.8	1	1	TYR
ENSG00000078124.7	1	1	ACER3
ENSG00000078808.12	0	1	SDF4
ENSG00000079332.10	1	1	SAR1A
ENSG00000080031.5	0	1	PTPRH
ENSG00000080224.13	1	0	EPHA6
ENSG00000080644.11	0	1	CHRNA3
ENSG00000081052.10	1	0	COL4A4
ENSG00000081277.7	1	1	PKP1
ENSG00000081665.9	0	1	ZNF506
ENSG00000082397.11	1	1	EPB41L3
ENSG00000082781.7	1	1	ITGB5
ENSG00000083067.18	1	1	TRPM3
ENSG00000083857.9	1	1	FAT1
ENSG00000084090.9	0	1	STARD7
ENSG00000084453.12	0	1	SLCO1A2
ENSG00000084636.13	0	1	COL16A1
ENSG00000085719.7	1	1	CPNE3
ENSG00000085982.9	1	0	USP40
ENSG00000086062.8	0	1	B4GALT1
ENSG00000087008.11	0	1	ACOX3
ENSG00000087074.7	1	1	PPP1R15A
ENSG00000087245.8	1	1	MMP2
ENSG00000087253.7	1	1	LPCAT2
ENSG00000087258.9	1	1	GNAO1
ENSG00000087266.11	1	1	SH3BP2
ENSG00000087303.12	1	1	NID2
ENSG00000087995.11	1	1	METTL2A
ENSG00000088256.4	0	1	GNA11
ENSG00000088756.8	1	1	ARHGAP28
ENSG00000088833.13	1	0	NSFL1C
ENSG00000088986.6	1	1	DYNLL1
ENSG00000089057.10	1	1	SLC23A2
ENSG00000090661.7	1	1	CERS4
ENSG00000090920.9	1	1	FCGBP
ENSG00000091136.9	1	1	LAMB1
ENSG00000091490.6	1	0	SEL1L3
ENSG00000091513.10	0	1	TF
ENSG00000091542.8	0	1	ALKBH5
ENSG00000091592.11	0	1	NLRP1
ENSG00000092203.9	1	1	TOX4
ENSG00000092621.7	0	1	PHGDH
ENSG00000092758.11	1	1	COL9A3
ENSG00000092929.7	0	1	UNC13D
ENSG00000093072.11	1	1	CECR1
ENSG00000093217.5	1	1	XYLB
ENSG00000094916.9	0	1	CBX5
ENSG00000094963.9	0	1	FMO2
ENSG00000095380.10	1	1	NANS
ENSG00000095539.11	1	0	SEMA4G
ENSG00000095713.9	1	1	CRTAC1
ENSG00000096093.10	1	1	EFHC1
ENSG00000099194.5	1	0	SCD
ENSG00000099204.14	1	1	ABLIM1
ENSG00000099330.4	0	1	OCEL1
ENSG00000099377.9	1	1	HSD3B7
ENSG00000099785.6	0	1	MARCH2
ENSG00000099834.14	0	1	CDHR5
ENSG00000099889.9	0	1	ARVCF
ENSG00000099940.7	1	1	SNAP29
ENSG00000099960.8	0	1	SLC7A4
ENSG00000100033.12	1	1	PRODH
ENSG00000100065.10	1	1	CARD10
ENSG00000100099.16	0	1	HPS4
ENSG00000100106.15	1	1	TRIOBP
ENSG00000100181.17	1	1	TPTEP1
ENSG00000100234.11	0	1	TIMP3
ENSG00000100285.9	1	1	NEFH
ENSG00000100304.12	0	1	TTLL12
ENSG00000100316.11	1	1	RPL3
ENSG00000100341.7	1	0	PNPLA5
ENSG00000100344.6	1	1	PNPLA3
ENSG00000100347.10	1	1	SAMM50
ENSG00000100364.14	1	1	KIAA0930
ENSG00000100373.5	1	1	UPK3A
ENSG00000100376.7	1	1	FAM118A
ENSG00000100403.10	1	1	ZC3H7B
ENSG00000100422.9	0	1	CERK
ENSG00000100441.5	0	1	KHNYN
ENSG00000100445.12	1	1	SDR39U1
ENSG00000100599.11	0	1	RIN3
ENSG00000100625.8	1	1	SIX4
ENSG00000100726.10	0	1	TELO2
ENSG00000100994.7	1	0	PYGB
ENSG00000100997.14	1	1	ABHD12
ENSG00000101076.12	1	0	HNF4A
ENSG00000101104.8	1	1	PABPC1L
ENSG00000101144.8	1	1	BMP7
ENSG00000101197.8	1	0	BIRC7
ENSG00000101203.12	0	1	COL20A1
ENSG00000101204.11	1	1	CHRNA4
ENSG00000101265.11	1	1	RASSF2
ENSG00000101310.10	1	0	SEC23B
ENSG00000101474.7	1	0	APMAP
ENSG00000101670.7	1	1	LIPG
ENSG00000101752.7	1	1	MIB1
ENSG00000102452.11	1	0	NALCN
ENSG00000102547.14	0	1	CAB39L
ENSG00000102572.10	1	1	STK24
ENSG00000102580.10	1	1	DNAJC3
ENSG00000102606.13	0	1	ARHGEF7
ENSG00000102699.5	1	1	PARP4
ENSG00000102805.9	0	1	CLN5
ENSG00000102996.4	1	1	MMP15
ENSG00000103034.10	1	1	NDRG4
ENSG00000103154.5	0	1	NECAB2
ENSG00000103175.6	1	1	WFDC1
ENSG00000103187.6	0	1	COTL1
ENSG00000103196.7	1	1	CRISPLD2
ENSG00000103248.13	1	1	MTHFSD
ENSG00000103257.4	1	1	SLC7A5
ENSG00000103319.7	0	1	EEF2K
ENSG00000103335.15	1	1	PIEZO1
ENSG00000103647.8	0	1	CORO2B
ENSG00000103811.11	1	1	CTSH
ENSG00000103855.13	0	1	CD276
ENSG00000103942.8	1	1	HOMER2
ENSG00000103966.5	1	1	EHD4
ENSG00000103994.12	1	1	ZNF106
ENSG00000104312.6	1	0	RIPK2
ENSG00000104341.12	0	1	LAPTM4B
ENSG00000104419.10	1	1	NDRG1
ENSG00000104497.9	1	1	SNX16
ENSG00000104529.13	1	1	EEF1D
ENSG00000104660.13	1	1	LEPROTL1
ENSG00000104714.9	0	1	ERICH1
ENSG00000104728.11	1	0	ARHGEF10
ENSG00000104731.9	1	0	KLHDC4
ENSG00000104763.13	1	1	ASAH1
ENSG00000104774.8	1	0	MAN2B1
ENSG00000104853.11	0	1	CLPTM1
ENSG00000105053.6	1	1	VRK3
ENSG00000105072.4	0	1	C19orf44
ENSG00000105290.7	1	1	APLP1
ENSG00000105329.5	0	1	TGFB1
ENSG00000105339.6	1	1	DENND3
ENSG00000105373.14	0	1	GLTSCR2
ENSG00000105392.11	1	1	CRX
ENSG00000105426.10	1	1	PTPRS
ENSG00000105499.9	1	1	PLA2G4C
ENSG00000105509.6	0	1	HAS1
ENSG00000105825.7	1	1	TFPI2
ENSG00000105855.5	0	1	ITGB8
ENSG00000105875.9	0	1	WDR91
ENSG00000105877.13	1	1	DNAH11
ENSG00000105929.11	1	1	ATP6V0A4
ENSG00000105939.8	1	1	ZC3HAV1
ENSG00000105971.10	1	1	CAV2
ENSG00000106025.4	1	1	TSPAN12
ENSG00000106066.9	1	1	CPVL
ENSG00000106069.16	1	1	CHN2
ENSG00000106246.13	1	1	PTCD1
ENSG00000106392.6	0	1	C1GALT1
ENSG00000106537.7	1	1	TSPAN13
ENSG00000106538.5	1	1	RARRES2
ENSG00000106565.13	1	1	TMEM176B
ENSG00000106771.8	1	1	TMEM245
ENSG00000106853.12	1	1	PTGR1
ENSG00000106948.12	1	0	AKNA
ENSG00000107099.11	1	1	DOCK8
ENSG00000107165.8	1	1	TYRP1
ENSG00000107438.4	1	1	PDLIM1
ENSG00000107521.14	1	1	HPS1
ENSG00000107611.10	1	1	CUBN
ENSG00000107731.8	0	1	UNC5B
ENSG00000107736.15	1	1	CDH23
ENSG00000107959.11	1	1	PITRM1
ENSG00000107968.5	1	1	MAP3K8
ENSG00000108107.8	1	1	RPL28
ENSG00000108759.3	1	1	KRT32
ENSG00000108821.9	1	1	COL1A1
ENSG00000108852.10	1	0	MPP2
ENSG00000108947.4	0	1	EFNB3
ENSG00000109265.8	0	1	KIAA1211
ENSG00000109323.4	1	1	MANBA
ENSG00000109501.9	1	1	WFS1
ENSG00000109610.5	1	0	SOD3
ENSG00000109625.14	1	1	CPZ
ENSG00000109956.8	1	1	B3GAT1
ENSG00000110002.11	0	1	VWA5A
ENSG00000110060.4	1	1	PUS3
ENSG00000110092.3	1	1	CCND1
ENSG00000110104.7	1	1	CCDC86
ENSG00000110274.10	1	1	CEP164
ENSG00000110435.7	1	1	PDHX
ENSG00000110651.7	1	0	CD81
ENSG00000110665.7	1	1	C11orf21
ENSG00000110900.10	1	1	TSPAN11
ENSG00000111254.3	0	1	AKAP3
ENSG00000111271.10	1	0	ACAD10
ENSG00000111321.6	1	0	LTBR
ENSG00000111341.5	1	1	MGP
ENSG00000111364.11	1	1	DDX55
ENSG00000111452.8	1	1	GPR133
ENSG00000111490.8	1	1	TBC1D30
ENSG00000111652.5	0	1	COPS7A
ENSG00000111674.4	0	1	ENO2
ENSG00000111816.6	0	1	FRK
ENSG00000111863.8	0	1	ADTRP
ENSG00000112096.12	1	1	SOD2
ENSG00000112149.5	1	1	CD83
ENSG00000112249.9	0	1	ASCC3
ENSG00000112297.10	1	1	AIM1
ENSG00000112394.12	1	1	SLC16A10
ENSG00000112562.14	1	1	SMOC2
ENSG00000112769.14	0	1	LAMA4
ENSG00000112796.5	1	1	ENPP5
ENSG00000112851.10	0	1	ERBB2IP
ENSG00000113048.12	0	1	MRPS27
ENSG00000113140.6	1	0	SPARC
ENSG00000113296.10	0	1	THBS4
ENSG00000113389.11	1	0	NPR3
ENSG00000113396.8	1	1	SLC27A6
ENSG00000113494.12	1	1	PRLR
ENSG00000113504.15	0	1	SLC12A7
ENSG00000113621.10	1	1	TXNDC15
ENSG00000114120.7	1	0	SLC25A36
ENSG00000114354.8	0	1	TFG
ENSG00000114450.5	1	1	GNB4
ENSG00000114770.12	1	1	ABCC5
ENSG00000114796.11	0	1	KLHL24
ENSG00000115112.7	1	1	TFCP2L1
ENSG00000115306.11	1	1	SPTBN1
ENSG00000115414.14	1	1	FN1
ENSG00000115461.4	1	1	IGFBP5
ENSG00000115648.9	1	1	MLPH
ENSG00000115677.12	1	1	HDLBP
ENSG00000115687.9	1	1	PASK
ENSG00000115750.12	0	1	TAF1B
ENSG00000115816.9	0	1	CEBPZ
ENSG00000115993.7	1	1	TRAK2
ENSG00000116032.5	1	0	GRIN3B
ENSG00000116157.5	1	1	GPX7
ENSG00000116260.12	1	1	QSOX1
ENSG00000116574.4	1	0	RHOU
ENSG00000116745.6	1	1	RPE65
ENSG00000116791.9	0	1	CRYZ
ENSG00000116852.10	1	1	KIF21B
ENSG00000116874.7	1	0	WARS2
ENSG00000116977.14	1	0	LGALS8
ENSG00000117115.8	1	1	PADI2
ENSG00000117226.7	1	1	GBP3
ENSG00000117280.8	1	1	RAB7L1
ENSG00000117298.10	0	1	ECE1
ENSG00000117410.9	0	1	ATP6V0B
ENSG00000117595.6	0	1	IRF6
ENSG00000117868.11	1	1	ESYT2
ENSG00000118217.5	1	1	ATF6
ENSG00000118257.12	1	1	NRP2
ENSG00000118271.5	1	1	TTR
ENSG00000118322.8	1	1	ATP10B
ENSG00000118579.7	1	1	MED28
ENSG00000118785.9	1	1	SPP1
ENSG00000118816.5	0	1	CCNI
ENSG00000118849.5	1	0	RARRES1
ENSG00000118900.10	1	0	UBN1
ENSG00000119147.5	1	1	C2orf40
ENSG00000119681.7	1	1	LTBP2
ENSG00000119689.10	1	1	DLST
ENSG00000119943.6	1	1	PYROXD2
ENSG00000119979.11	1	1	FAM45A
ENSG00000120149.7	1	1	MSX2
ENSG00000120539.10	0	1	MASTL
ENSG00000120645.7	1	1	IQSEC3
ENSG00000120675.4	1	1	DNAJC15
ENSG00000120800.4	1	0	UTP20
ENSG00000120899.13	1	1	PTK2B
ENSG00000120915.9	1	1	EPHX2
ENSG00000121005.4	0	1	CRISPLD1
ENSG00000121039.5	1	1	RDH10
ENSG00000121270.11	1	1	ABCC11
ENSG00000121898.8	1	1	CPXM2
ENSG00000122694.11	0	1	GLIPR2
ENSG00000123094.11	1	0	RASSF8
ENSG00000123191.9	1	0	ATP7B
ENSG00000123243.10	1	1	ITIH5
ENSG00000123453.12	1	1	SARDH
ENSG00000123472.8	0	1	ATPAF1
ENSG00000123836.10	0	1	PFKFB2
ENSG00000123892.7	1	1	RAB38
ENSG00000123989.9	1	1	CHPF
ENSG00000124006.10	1	1	OBSL1
ENSG00000124116.14	1	1	WFDC3
ENSG00000124212.5	1	1	PTGIS
ENSG00000124422.7	1	1	USP22
ENSG00000124508.12	1	1	BTN2A2
ENSG00000124587.9	1	1	PEX6
ENSG00000124588.15	1	1	NQO2
ENSG00000124615.13	1	0	MOCS1
ENSG00000124772.7	1	1	CPNE5
ENSG00000124839.8	1	1	RAB17
ENSG00000124942.9	1	0	AHNAK
ENSG00000125089.12	0	1	SH3TC1
ENSG00000125166.8	1	1	GOT2
ENSG00000125257.9	0	1	ABCC4
ENSG00000125618.12	1	1	PAX8
ENSG00000125648.10	1	1	SLC25A23
ENSG00000125730.12	1	1	C3
ENSG00000125734.9	1	1	GPR108
ENSG00000125772.8	0	1	GPCPD1
ENSG00000125848.9	0	1	FLRT3
ENSG00000125863.13	0	1	MKKS
ENSG00000125877.8	1	0	ITPA
ENSG00000125967.12	0	1	NECAB3
ENSG00000126500.3	1	1	FLRT1
ENSG00000126773.8	1	1	PCNXL4
ENSG00000126785.8	0	1	RHOJ
ENSG00000126790.7	1	0	L3HYPDH
ENSG00000126878.8	1	1	AIF1L
ENSG00000127054.14	0	1	CPSF3L
ENSG00000127241.12	1	0	MASP1
ENSG00000127415.8	0	1	IDUA
ENSG00000127838.9	1	1	PNKD
ENSG00000127863.11	0	1	TNFRSF19
ENSG00000128272.10	1	1	ATF4
ENSG00000128274.11	1	0	A4GALT
ENSG00000128335.9	1	1	APOL2
ENSG00000128510.6	1	1	CPA4
ENSG00000128791.7	1	1	TWSG1
ENSG00000128833.8	1	0	MYO5C
ENSG00000128849.9	1	1	CGNL1
ENSG00000128891.11	0	1	C15orf57
ENSG00000129422.9	1	1	MTUS1
ENSG00000129451.7	1	1	KLK10
ENSG00000129595.8	1	0	EPB41L4A
ENSG00000129625.8	1	1	REEP5
ENSG00000129925.6	1	1	TMEM8A
ENSG00000130037.3	1	1	KCNA5
ENSG00000130309.6	0	1	COLGALT1
ENSG00000130508.6	1	1	PXDN
ENSG00000130635.11	1	1	COL5A1
ENSG00000130702.9	1	1	LAMA5
ENSG00000130720.8	0	1	FIBCD1
ENSG00000130723.13	1	0	PRRC2B
ENSG00000130768.10	1	0	SMPDL3B
ENSG00000130844.12	1	0	ZNF331
ENSG00000130957.4	1	1	FBP2
ENSG00000131100.8	1	0	ATP6V1E1
ENSG00000131389.12	1	1	SLC6A6
ENSG00000131435.8	1	1	PDLIM4
ENSG00000131459.8	1	0	GFPT2
ENSG00000131558.10	0	1	EXOC4
ENSG00000131669.5	1	0	NINJ1
ENSG00000132000.7	1	1	PODNL1
ENSG00000132182.7	1	1	NUP210
ENSG00000132196.9	1	0	HSD17B7
ENSG00000132334.12	1	1	PTPRE
ENSG00000132383.7	1	0	RPA1
ENSG00000132386.6	1	1	SERPINF1
ENSG00000132406.7	1	1	TMEM128
ENSG00000132561.9	1	1	MATN2
ENSG00000132692.14	1	1	BCAN
ENSG00000132849.14	0	1	INADL
ENSG00000133030.15	1	1	MPRIP
ENSG00000133256.8	1	1	PDE6B
ENSG00000133401.11	1	1	PDZD2
ENSG00000133687.11	1	1	TMTC1
ENSG00000133872.9	1	1	TMEM66
ENSG00000134013.11	0	1	LOXL2
ENSG00000134086.7	1	1	VHL
ENSG00000134160.9	1	1	TRPM1
ENSG00000134247.9	0	1	PTGFRN
ENSG00000134343.8	0	1	ANO3
ENSG00000134369.11	1	1	NAV1
ENSG00000134440.7	1	1	NARS
ENSG00000134463.10	1	1	ECHDC3
ENSG00000134765.5	1	1	DSC1
ENSG00000134871.13	1	1	COL4A2
ENSG00000134905.12	1	0	CARS2
ENSG00000135269.13	1	0	TES
ENSG00000135324.5	1	1	MRAP2
ENSG00000135437.5	1	1	RDH5
ENSG00000135480.10	1	1	KRT7
ENSG00000135697.5	0	1	BCMO1
ENSG00000135698.5	0	1	MPHOSPH6
ENSG00000135744.7	1	0	AGT
ENSG00000135778.7	1	0	NTPCR
ENSG00000135821.12	1	1	GLUL
ENSG00000135828.7	1	1	RNASEL
ENSG00000135842.12	0	1	FAM129A
ENSG00000135912.6	1	1	TTLL4
ENSG00000135916.11	1	1	ITM2C
ENSG00000135919.8	1	1	SERPINE2
ENSG00000135951.10	0	1	TSGA10
ENSG00000135968.15	1	1	GCC2
ENSG00000136002.12	1	1	ARHGEF4
ENSG00000136068.10	1	1	FLNB
ENSG00000136108.10	0	1	CKAP2
ENSG00000136193.12	1	0	SCRN1
ENSG00000136205.12	0	1	TNS3
ENSG00000136378.10	1	1	ADAMTS7
ENSG00000136425.8	0	1	CIB2
ENSG00000136478.3	1	1	TEX2
ENSG00000136720.6	1	1	HS6ST1
ENSG00000136802.7	1	1	LRRC8A
ENSG00000136827.11	1	1	TOR1A
ENSG00000136848.12	1	1	DAB2IP
ENSG00000136928.4	1	1	GABBR2
ENSG00000136960.8	1	1	ENPP2
ENSG00000136982.5	1	0	DSCC1
ENSG00000136999.4	0	1	NOV
ENSG00000137033.7	0	1	IL33
ENSG00000137124.6	1	0	ALDH1B1
ENSG00000137177.14	0	1	KIF13A
ENSG00000137411.12	1	1	VARS2
ENSG00000137434.7	1	1	C6orf52
ENSG00000137474.15	1	1	MYO7A
ENSG00000137507.7	1	1	LRRC32
ENSG00000137513.5	1	1	NARS2
ENSG00000137801.9	1	1	THBS1
ENSG00000137806.4	0	1	NDUFAF1
ENSG00000137809.12	1	1	ITGA11
ENSG00000137868.14	1	1	STRA6
ENSG00000137877.8	1	1	SPTBN5
ENSG00000137944.12	1	1	CCBL2
ENSG00000138030.8	0	1	KHK
ENSG00000138061.7	1	1	CYP1B1
ENSG00000138071.9	1	0	ACTR2
ENSG00000138078.11	0	1	PREPL
ENSG00000138119.12	1	0	MYOF
ENSG00000138316.6	1	1	ADAMTS14
ENSG00000138326.14	0	1	RPS24
ENSG00000138376.6	1	1	BARD1
ENSG00000138640.10	1	0	FAM13A
ENSG00000138685.8	1	1	FGF2
ENSG00000138696.6	1	1	BMPR1B
ENSG00000138759.13	1	1	FRAS1
ENSG00000138760.4	0	1	SCARB2
ENSG00000138777.15	1	0	PPA2
ENSG00000138835.18	0	1	RGS3
ENSG00000138944.7	1	1	KIAA1644
ENSG00000139514.8	1	1	SLC7A1
ENSG00000139971.11	1	1	C14orf37
ENSG00000140025.11	0	1	EFCAB11
ENSG00000140043.7	1	1	PTGR2
ENSG00000140323.4	1	1	DISP2
ENSG00000140326.8	0	1	CDAN1
ENSG00000140332.11	1	1	TLE3
ENSG00000140416.15	1	1	TPM1
ENSG00000140450.7	1	0	ARRDC4
ENSG00000140479.12	1	0	PCSK6
ENSG00000140526.12	1	1	ABHD2
ENSG00000140545.10	1	1	MFGE8
ENSG00000140577.11	1	0	CRTC3
ENSG00000140950.11	1	1	TLDC1
ENSG00000140955.6	1	1	ADAD2
ENSG00000141012.8	1	1	GALNS
ENSG00000141219.11	1	1	C17orf80
ENSG00000141424.8	1	1	SLC39A6
ENSG00000141519.10	0	1	CCDC40
ENSG00000141540.6	0	1	TTYH2
ENSG00000141560.10	1	0	FN3KRP
ENSG00000141569.6	0	1	TRIM65
ENSG00000141664.5	1	1	ZCCHC2
ENSG00000141698.12	1	1	NT5C3B
ENSG00000141934.5	1	1	PPAP2C
ENSG00000142046.10	0	1	TMEM91
ENSG00000142156.10	1	1	COL6A1
ENSG00000142173.10	1	1	COL6A2
ENSG00000142207.5	1	1	URB1
ENSG00000142528.11	1	0	ZNF473
ENSG00000142541.12	0	1	RPL13A
ENSG00000142552.3	1	1	RCN3
ENSG00000142583.13	1	0	SLC2A5
ENSG00000142733.10	1	1	MAP3K6
ENSG00000142794.14	1	1	NBPF3
ENSG00000142798.12	1	1	HSPG2
ENSG00000143036.12	0	1	SLC44A3
ENSG00000143126.7	1	1	CELSR2
ENSG00000143195.8	1	1	ILDR2
ENSG00000143382.9	0	1	ADAMTSL4
ENSG00000143653.9	1	1	SCCPDH
ENSG00000143772.5	1	1	ITPKB
ENSG00000143799.8	1	0	PARP1
ENSG00000143850.8	1	1	PLEKHA6
ENSG00000144115.12	1	1	THNSL2
ENSG00000144283.17	1	1	PKP4
ENSG00000144451.14	1	0	SPAG16
ENSG00000144455.9	1	1	SUMF1
ENSG00000144488.10	0	1	ESPNL
ENSG00000144712.7	0	1	CAND2
ENSG00000144730.12	1	1	IL17RD
ENSG00000144791.5	1	1	LIMD1
ENSG00000144824.15	0	1	PHLDB2
ENSG00000145012.8	1	1	LPP
ENSG00000145014.13	0	1	TMEM44
ENSG00000145284.7	1	1	SCD5
ENSG00000145358.2	1	1	DDIT4L
ENSG00000145390.7	1	0	USP53
ENSG00000145476.11	1	1	CYP4V2
ENSG00000145779.7	1	0	TNFAIP8
ENSG00000145794.12	1	1	MEGF10
ENSG00000146038.7	1	1	DCDC2
ENSG00000146094.9	0	1	DOK3
ENSG00000146281.5	1	1	PM20D2
ENSG00000146555.14	1	1	SDK1
ENSG00000146648.11	1	1	EGFR
ENSG00000146701.7	1	1	MDH2
ENSG00000146707.10	1	1	POMZP3
ENSG00000146833.11	1	1	TRIM4
ENSG00000147526.15	0	1	TACC1
ENSG00000147677.6	1	1	EIF3H
ENSG00000148120.10	0	1	C9orf3
ENSG00000148204.7	0	1	CRB2
ENSG00000148300.7	0	1	REXO4
ENSG00000148482.7	1	1	SLC39A12
ENSG00000148484.13	1	0	RSU1
ENSG00000148600.10	1	1	CDHR1
ENSG00000148604.9	1	1	RGR
ENSG00000148690.10	1	0	FRA10AC1
ENSG00000148700.9	1	0	ADD3
ENSG00000148730.6	0	1	EIF4EBP2
ENSG00000148734.7	1	1	NPFFR1
ENSG00000148841.11	0	1	ITPRIP
ENSG00000148950.5	0	1	IMMP1L
ENSG00000149084.7	1	1	HSD17B12
ENSG00000149089.8	1	1	APIP
ENSG00000149115.9	1	0	TNKS1BP1
ENSG00000149218.4	1	1	ENDOD1
ENSG00000149257.9	1	1	SERPINH1
ENSG00000149292.12	1	1	TTC12
ENSG00000149328.10	1	1	GLB1L2
ENSG00000149451.13	1	1	ADAM33
ENSG00000149573.4	1	1	MPZL2
ENSG00000149575.5	1	1	SCN2B
ENSG00000149596.6	1	1	JPH2
ENSG00000150093.14	1	1	ITGB1
ENSG00000150403.13	1	1	TMCO3
ENSG00000150656.10	1	1	CNDP1
ENSG00000150756.9	0	1	FAM173B
ENSG00000150893.9	1	1	FREM2
ENSG00000151062.10	0	1	CACNA2D4
ENSG00000151150.16	1	1	ANK3
ENSG00000151376.12	1	1	ME3
ENSG00000151474.15	1	0	FRMD4A
ENSG00000151498.7	1	0	ACAD8
ENSG00000151552.7	1	1	QDPR
ENSG00000151640.8	1	1	DPYSL4
ENSG00000151882.7	0	1	CCL28
ENSG00000152061.17	1	0	RABGAP1L
ENSG00000152076.14	1	1	CCDC74B
ENSG00000152092.11	1	0	ASTN1
ENSG00000152104.7	1	1	PTPN14
ENSG00000152137.2	0	1	HSPB8
ENSG00000152291.9	1	1	TGOLN2
ENSG00000152749.7	0	1	GPR180
ENSG00000152767.11	0	1	FARP1
ENSG00000152926.10	1	1	ZNF117
ENSG00000153162.8	0	1	BMP6
ENSG00000153404.9	1	1	PLEKHG4B
ENSG00000153898.8	1	0	MCOLN2
ENSG00000154027.14	0	1	AK5
ENSG00000154035.6	0	1	C17orf103
ENSG00000154358.15	1	1	OBSCN
ENSG00000154518.5	0	1	ATP5G3
ENSG00000154639.14	1	0	CXADR
ENSG00000154856.8	0	1	APCDD1
ENSG00000154864.7	1	1	PIEZO2
ENSG00000155252.12	1	1	PI4K2A
ENSG00000155269.7	1	1	GPR78
ENSG00000155304.4	1	1	HSPA13
ENSG00000155542.7	1	1	SETD9
ENSG00000155660.6	1	1	PDIA4
ENSG00000155760.1	1	1	FZD7
ENSG00000156011.12	0	1	PSD3
ENSG00000156218.8	1	1	ADAMTSL3
ENSG00000156239.7	1	1	N6AMT1
ENSG00000156411.5	1	1	C14orf2
ENSG00000156508.13	1	1	EEF1A1
ENSG00000156521.9	0	1	TYSND1
ENSG00000156675.11	1	1	RAB11FIP1
ENSG00000156795.2	0	1	WDYHV1
ENSG00000156804.3	1	1	FBXO32
ENSG00000156968.8	0	1	MPV17L
ENSG00000157087.12	0	1	ATP2B2
ENSG00000157227.8	0	1	MMP14
ENSG00000157353.12	1	1	FUK
ENSG00000157483.4	1	1	MYO1E
ENSG00000157557.7	1	1	ETS2
ENSG00000157570.7	1	0	TSPAN18
ENSG00000157601.9	1	0	MX1
ENSG00000158258.11	1	1	CLSTN2
ENSG00000158270.10	1	1	COLEC12
ENSG00000158296.9	1	1	SLC13A3
ENSG00000158467.12	1	1	AHCYL2
ENSG00000159199.9	1	1	ATP5G1
ENSG00000159212.8	0	1	CLIC6
ENSG00000159399.5	0	1	HK2
ENSG00000159423.12	1	1	ALDH4A1
ENSG00000159674.7	1	1	SPON2
ENSG00000159871.10	0	1	LYPD5
ENSG00000160190.9	1	1	SLC37A1
ENSG00000160200.13	1	1	CBS
ENSG00000160223.12	1	1	ICOSLG
ENSG00000160226.11	0	1	C21orf2
ENSG00000160284.10	1	1	SPATC1L
ENSG00000160305.13	1	1	DIP2A
ENSG00000160307.5	1	1	S100B
ENSG00000160352.11	1	1	ZNF714
ENSG00000160695.10	1	0	VPS11
ENSG00000161010.10	1	1	C5orf45
ENSG00000161011.15	1	1	SQSTM1
ENSG00000161048.7	1	0	NAPEPLD
ENSG00000161091.8	1	1	MFSD12
ENSG00000161243.4	1	1	FBXO27
ENSG00000161249.16	1	1	DMKN
ENSG00000161328.10	1	1	LRRC56
ENSG00000161395.8	1	0	PGAP3
ENSG00000161896.6	1	1	IP6K3
ENSG00000161921.10	1	1	CXCL16
ENSG00000162039.10	1	1	MEIOB
ENSG00000162073.9	1	0	PAQR4
ENSG00000162482.4	1	1	AKR7A3
ENSG00000162493.12	0	1	PDPN
ENSG00000162551.9	1	1	ALPL
ENSG00000162595.4	1	0	DIRAS3
ENSG00000162769.8	0	1	FLVCR1
ENSG00000162804.9	1	1	SNED1
ENSG00000162836.7	1	1	ACP6
ENSG00000162849.11	1	1	KIF26B
ENSG00000162873.10	1	1	KLHDC8A
ENSG00000162909.13	1	1	CAPN2
ENSG00000162998.4	1	1	FRZB
ENSG00000163029.11	0	1	SMC6
ENSG00000163053.6	1	1	SLC16A14
ENSG00000163110.10	1	1	PDLIM5
ENSG00000163331.6	1	1	DAPL1
ENSG00000163430.5	1	1	FSTL1
ENSG00000163520.9	1	1	FBLN2
ENSG00000163531.11	1	1	NFASC
ENSG00000163576.13	1	1	EFHB
ENSG00000163629.8	1	1	PTPN13
ENSG00000163684.7	1	0	RPP14
ENSG00000163931.11	1	1	TKT
ENSG00000163945.11	1	0	UVSSA
ENSG00000163947.7	1	1	ARHGEF3
ENSG00000164007.6	1	1	CLDN19
ENSG00000164054.11	1	1	SHISA5
ENSG00000164112.8	1	1	TMEM155
ENSG00000164199.11	1	1	GPR98
ENSG00000164244.16	1	1	PRRC1
ENSG00000164307.8	0	1	ERAP1
ENSG00000164308.12	1	1	ERAP2
ENSG00000164366.3	1	1	CCDC127
ENSG00000164440.10	0	1	TXLNB
ENSG00000164484.7	1	1	TMEM200A
ENSG00000164543.5	1	1	STK17A
ENSG00000164574.11	1	1	GALNT10
ENSG00000164694.12	1	0	FNDC1
ENSG00000164733.16	1	1	CTSB
ENSG00000164764.10	0	1	SBSPON
ENSG00000164904.11	1	1	ALDH7A1
ENSG00000164916.9	1	1	FOXK1
ENSG00000164949.3	0	1	GEM
ENSG00000165029.11	0	1	ABCA1
ENSG00000165124.13	1	1	SVEP1
ENSG00000165171.6	0	1	WBSCR27
ENSG00000165566.11	1	1	AMER2
ENSG00000165650.7	1	1	PDZD8
ENSG00000165757.8	1	0	KIAA1462
ENSG00000165806.15	1	1	CASP7
ENSG00000166145.10	1	0	SPINT1
ENSG00000166183.11	1	1	ASPG
ENSG00000166257.4	1	1	SCN3B
ENSG00000166340.10	1	1	TPP1
ENSG00000166341.6	1	1	DCHS1
ENSG00000166394.10	1	1	CYB5R2
ENSG00000166435.11	1	1	XRRA1
ENSG00000166436.11	1	0	TRIM66
ENSG00000166441.8	1	0	RPL27A
ENSG00000166833.15	0	1	NAV2
ENSG00000166896.3	1	1	XRCC6BP1
ENSG00000166922.4	1	1	SCG5
ENSG00000166923.6	1	1	GREM1
ENSG00000166949.11	1	1	SMAD3
ENSG00000167216.12	1	1	KATNAL2
ENSG00000167280.12	1	1	ENGASE
ENSG00000167291.11	0	1	TBC1D16
ENSG00000167383.4	1	1	ZNF229
ENSG00000167552.9	1	1	TUBA1A
ENSG00000167562.7	1	1	ZNF701
ENSG00000167615.12	1	1	LENG8
ENSG00000167711.9	0	1	SERPINF2
ENSG00000167747.9	1	0	C19orf48
ENSG00000167766.14	1	1	ZNF83
ENSG00000167775.6	1	1	CD320
ENSG00000167889.8	0	1	MGAT5B
ENSG00000167981.4	1	1	ZNF597
ENSG00000167994.7	1	1	RAB3IL1
ENSG00000167995.11	0	1	BEST1
ENSG00000168032.4	0	1	ENTPD3
ENSG00000168038.6	1	1	ULK4
ENSG00000168394.9	1	1	TAP1
ENSG00000168461.8	0	1	RAB31
ENSG00000168502.13	1	1	SOGA2
ENSG00000168685.10	1	1	IL7R
ENSG00000168778.7	1	1	TCTN2
ENSG00000168803.10	1	1	ADAL
ENSG00000168952.11	0	1	STXBP6
ENSG00000168994.9	1	0	PXDC1
ENSG00000169062.10	1	1	UPF3A
ENSG00000169116.7	1	1	PARM1
ENSG00000169136.4	1	1	ATF5
ENSG00000169174.9	1	1	PCSK9
ENSG00000169442.4	1	0	CD52
ENSG00000169684.9	0	1	CHRNA5
ENSG00000169715.10	0	1	MT1E
ENSG00000169914.5	1	0	OTUD3
ENSG00000169925.12	1	1	BRD3
ENSG00000169946.9	1	1	ZFPM2
ENSG00000170088.9	0	1	TMEM192
ENSG00000170275.10	1	1	CRTAP
ENSG00000170289.8	1	1	CNGB3
ENSG00000170291.10	1	1	ELP5
ENSG00000170364.8	1	1	SETMAR
ENSG00000170430.9	1	1	MGMT
ENSG00000170456.10	1	0	DENND5B
ENSG00000170500.8	1	1	LONRF2
ENSG00000170542.5	1	1	SERPINB9
ENSG00000170624.9	1	1	SGCD
ENSG00000170632.9	1	1	ARMC10
ENSG00000170873.14	0	1	MTSS1
ENSG00000170962.8	1	1	PDGFD
ENSG00000171130.13	1	1	ATP6V0E2
ENSG00000171189.12	1	1	GRIK1
ENSG00000171246.5	1	0	NPTX1
ENSG00000171298.8	1	1	GAA
ENSG00000171310.6	1	1	CHST11
ENSG00000171345.9	1	1	KRT19
ENSG00000171444.13	1	1	MCC
ENSG00000171490.8	0	1	RSL1D1
ENSG00000171574.13	1	1	ZNF584
ENSG00000171603.12	1	1	CLSTN1
ENSG00000171617.9	1	1	ENC1
ENSG00000171724.2	1	1	VAT1L
ENSG00000171766.11	1	1	GATM
ENSG00000171812.6	1	0	COL8A2
ENSG00000171867.12	1	1	PRNP
ENSG00000172061.7	1	1	LRRC15
ENSG00000172379.14	1	1	ARNT2
ENSG00000172508.6	0	1	CARNS1
ENSG00000172548.10	1	1	NIPAL4
ENSG00000172572.6	1	1	PDE3A
ENSG00000172731.9	1	1	LRRC20
ENSG00000172893.11	0	1	DHCR7
ENSG00000173281.4	1	1	PPP1R3B
ENSG00000173442.7	1	0	EHBP1L1
ENSG00000173480.6	1	0	ZNF417
ENSG00000173530.5	1	1	TNFRSF10D
ENSG00000173566.9	1	1	NUDT18
ENSG00000173641.13	1	1	HSPB7
ENSG00000173705.4	1	1	SUSD5
ENSG00000173706.8	0	1	HEG1
ENSG00000173714.7	1	1	WFIKKN2
ENSG00000173801.12	0	1	JUP
ENSG00000173821.15	0	1	RNF213
ENSG00000173918.10	1	1	C1QTNF1
ENSG00000174100.5	1	0	MRPL45
ENSG00000174227.11	1	1	PIGG
ENSG00000174231.12	1	0	PRPF8
ENSG00000174348.9	1	1	PODN
ENSG00000174652.13	1	1	ZNF266
ENSG00000174748.14	0	1	RPL15
ENSG00000174804.3	0	1	FZD4
ENSG00000174808.7	1	1	BTC
ENSG00000174953.9	0	1	DHX36
ENSG00000174989.8	1	1	FBXW8
ENSG00000175287.14	0	1	PHYHD1
ENSG00000175390.8	1	1	EIF3F
ENSG00000175445.10	1	1	LPL
ENSG00000175538.6	1	0	KCNE3
ENSG00000175567.4	1	1	UCP2
ENSG00000175643.7	1	1	RMI2
ENSG00000175662.13	0	1	TOM1L2
ENSG00000175806.10	1	0	MSRA
ENSG00000175920.11	1	1	DOK7
ENSG00000175928.5	0	1	LRRN1
ENSG00000176105.9	1	1	YES1
ENSG00000176248.7	1	1	ANAPC2
ENSG00000176381.4	1	1	PRR18
ENSG00000176463.9	0	1	SLCO3A1
ENSG00000176490.4	1	1	DIRAS1
ENSG00000176593.3	0	1	CTD-2368P22.1
ENSG00000176595.3	0	1	KBTBD11
ENSG00000176641.6	1	1	RNF152
ENSG00000176715.11	1	0	ACSF3
ENSG00000176945.12	1	1	MUC20
ENSG00000176978.9	0	1	DPP7
ENSG00000177239.10	1	1	MAN1B1
ENSG00000177398.14	1	1	UMODL1
ENSG00000177469.12	1	1	PTRF
ENSG00000177613.7	0	1	CSTF2T
ENSG00000177663.9	1	1	IL17RA
ENSG00000177697.13	1	1	CD151
ENSG00000177990.7	1	1	DPY19L2
ENSG00000178053.13	0	1	MLF1
ENSG00000178078.7	1	1	STAP2
ENSG00000178295.10	1	1	GEN1
ENSG00000178445.8	1	1	GLDC
ENSG00000178538.5	1	1	CA8
ENSG00000178665.10	1	1	ZNF713
ENSG00000178878.8	0	1	APOLD1
ENSG00000178882.9	1	0	FAM101A
ENSG00000179023.7	1	1	KLHDC7A
ENSG00000179314.9	0	1	WSCD1
ENSG00000179344.12	1	1	HLA-DQB1
ENSG00000179604.8	1	0	CDC42EP4
ENSG00000179820.11	1	0	MYADM
ENSG00000179979.7	0	1	CRIPAK
ENSG00000180155.14	1	1	LYNX1
ENSG00000180185.7	1	1	FAHD1
ENSG00000180190.7	0	1	TDRP
ENSG00000180398.7	1	1	MCFD2
ENSG00000180481.6	1	0	GLIPR1L2
ENSG00000180822.7	0	1	PSMG4
ENSG00000180902.12	1	0	D2HGDH
ENSG00000180914.6	0	1	OXTR
ENSG00000181019.8	1	1	NQO1
ENSG00000181045.10	1	0	SLC26A11
ENSG00000181234.8	1	0	TMEM132C
ENSG00000181315.6	0	1	ZNF322
ENSG00000181467.2	0	1	RAP2B
ENSG00000181577.11	1	1	C6orf223
ENSG00000182013.13	1	1	PNMAL1
ENSG00000182446.9	1	1	NPLOC4
ENSG00000182578.9	1	1	CSF1R
ENSG00000182704.6	0	1	TSKU
ENSG00000182871.10	1	1	COL18A1
ENSG00000182919.10	1	1	C11orf54
ENSG00000182934.7	1	1	SRPR
ENSG00000182957.11	1	0	SPATA13
ENSG00000183020.9	1	1	AP2A2
ENSG00000183049.8	1	1	CAMK1D
ENSG00000183111.7	1	1	ARHGEF37
ENSG00000183255.7	1	1	PTTG1IP
ENSG00000183346.6	1	1	C10orf107
ENSG00000183688.4	1	1	FAM101B
ENSG00000183722.7	0	1	LHFP
ENSG00000183726.6	1	1	TMEM50A
ENSG00000183762.8	0	1	KREMEN1
ENSG00000183773.11	0	1	AIFM3
ENSG00000183853.13	0	1	KIRREL
ENSG00000183963.14	0	1	SMTN
ENSG00000184009.5	1	1	ACTG1
ENSG00000184144.5	1	1	CNTN2
ENSG00000184208.10	0	1	C22orf46
ENSG00000184313.15	1	1	MROH7
ENSG00000184408.5	1	0	KCND2
ENSG00000184428.8	1	0	TOP1MT
ENSG00000184584.8	1	1	TMEM173
ENSG00000184601.6	1	0	C14orf180
ENSG00000184602.5	0	1	SNN
ENSG00000184640.13	1	1	SEPT9
ENSG00000184908.13	1	0	CLCNKB
ENSG00000184925.7	1	0	LCN12
ENSG00000184985.12	1	1	SORCS2
ENSG00000185163.5	1	1	DDX51
ENSG00000185201.12	1	1	IFITM2
ENSG00000185215.4	0	1	TNFAIP2
ENSG00000185477.4	1	1	GPRIN3
ENSG00000185499.12	1	1	MUC1
ENSG00000185513.10	1	1	L3MBTL1
ENSG00000185518.7	1	0	SV2B
ENSG00000185567.6	1	1	AHNAK2
ENSG00000185585.15	1	1	OLFML2A
ENSG00000185615.11	1	1	PDIA2
ENSG00000185627.13	0	1	PSMD13
ENSG00000185658.9	0	1	BRWD1
ENSG00000185664.10	0	1	PMEL
ENSG00000185880.8	0	1	TRIM69
ENSG00000185896.9	1	1	LAMP1
ENSG00000185904.7	1	1	LINC00839
ENSG00000186184.11	1	1	POLR1D
ENSG00000186230.6	1	0	ZNF749
ENSG00000186235.6	1	1	AC016757.3
ENSG00000186283.9	0	1	TOR3A
ENSG00000186326.3	1	1	RGS9BP
ENSG00000186468.8	1	1	RPS23
ENSG00000186470.9	1	1	BTN3A2
ENSG00000186529.10	1	1	CYP4F3
ENSG00000186654.16	1	0	PRR5
ENSG00000186732.9	1	1	MPPED1
ENSG00000186951.12	1	1	PPARA
ENSG00000187097.8	0	1	ENTPD5
ENSG00000187098.10	0	1	MITF
ENSG00000187498.10	1	1	COL4A1
ENSG00000187554.7	1	1	TLR5
ENSG00000187624.7	1	1	C17orf97
ENSG00000187676.7	1	1	B3GALTL
ENSG00000187689.5	1	0	AMTN
ENSG00000187889.8	1	1	C1orf168
ENSG00000187955.7	1	0	COL14A1
ENSG00000188157.9	1	1	AGRN
ENSG00000188171.10	1	1	ZNF626
ENSG00000188488.9	1	1	SERPINA5
ENSG00000188659.5	0	1	FAM154B
ENSG00000188677.10	1	1	PARVB
ENSG00000188707.4	1	1	ZBED6CL
ENSG00000188732.6	0	1	FAM221A
ENSG00000188783.5	1	0	PRELP
ENSG00000188818.8	0	1	ZDHHC11
ENSG00000188859.5	1	0	FAM78B
ENSG00000189067.8	1	0	LITAF
ENSG00000189306.6	1	1	RRP7A
ENSG00000189350.8	1	1	FAM179A
ENSG00000196116.6	0	1	TDRD7
ENSG00000196136.12	1	0	SERPINA3
ENSG00000196151.6	1	1	WDSUB1
ENSG00000196268.7	1	1	ZNF493
ENSG00000196363.5	1	1	WDR5
ENSG00000196372.8	1	1	ASB13
ENSG00000196418.8	1	0	ZNF124
ENSG00000196547.10	1	1	MAN2A2
ENSG00000196557.6	1	0	CACNA1H
ENSG00000196569.7	1	1	LAMA2
ENSG00000196581.6	0	1	AJAP1
ENSG00000196663.11	1	0	TECPR2
ENSG00000196739.10	1	0	COL27A1
ENSG00000196975.10	1	1	ANXA4
ENSG00000197020.6	0	1	ZNF100
ENSG00000197226.8	1	0	TBC1D9B
ENSG00000197249.8	0	1	SERPINA1
ENSG00000197324.4	0	1	LRP10
ENSG00000197498.8	1	1	RPF2
ENSG00000197712.7	1	1	FAM114A1
ENSG00000197728.5	1	1	RPS26
ENSG00000197894.6	1	1	ADH5
ENSG00000198010.7	1	1	DLGAP2
ENSG00000198053.7	1	1	SIRPA
ENSG00000198075.5	1	1	SULT1C4
ENSG00000198189.6	0	1	HSD17B11
ENSG00000198231.8	1	0	DDX42
ENSG00000198300.8	1	1	PEG3
ENSG00000198373.8	1	0	WWP2
ENSG00000198570.5	1	1	RD3
ENSG00000198576.2	1	0	ARC
ENSG00000198585.7	1	0	NUDT16
ENSG00000198677.6	0	1	TTC37
ENSG00000198691.7	1	1	ABCA4
ENSG00000198755.6	1	0	RPL10A
ENSG00000198756.6	1	1	COLGALT2
ENSG00000198794.7	1	1	SCAMP5
ENSG00000198825.7	1	1	INPP5F
ENSG00000198948.7	1	1	MFAP3L
ENSG00000203666.8	0	1	EFCAB2
ENSG00000203778.3	1	1	FAM229B
ENSG00000203797.5	1	1	DDO
ENSG00000204138.8	1	0	PHACTR4
ENSG00000204186.3	1	1	ZDBF2
ENSG00000204267.9	1	1	TAP2
ENSG00000204514.5	1	0	ZNF814
ENSG00000204520.8	1	1	MICA
ENSG00000204525.10	1	1	HLA-C
ENSG00000204536.9	0	1	CCHCR1
ENSG00000204604.5	1	1	ZNF468
ENSG00000204642.9	1	1	HLA-F
ENSG00000204954.5	0	1	C12orf73
ENSG00000205084.6	0	1	TMEM231
ENSG00000205181.5	1	0	LINC00654
ENSG00000205208.4	1	0	C4orf46
ENSG00000205464.7	1	1	ATP6AP1L
ENSG00000205611.3	0	1	RP4-610C12.4
ENSG00000205959.3	0	1	RP11-689P11.2
ENSG00000213213.9	1	1	KIAA1984
ENSG00000213221.4	1	0	DNLZ
ENSG00000213462.4	1	1	ERV3-1
ENSG00000213563.2	1	0	C8orf82
ENSG00000213689.5	1	1	TREX1
ENSG00000213853.5	1	1	EMP2
ENSG00000214087.4	1	1	ARL16
ENSG00000214106.3	1	0	PAXIP1-AS2
ENSG00000214402.6	1	1	LCNL1
ENSG00000214491.4	0	1	SEC14L6
ENSG00000214548.10	1	1	MEG3
ENSG00000214941.3	0	1	ZSWIM7
ENSG00000218510.3	1	1	LINC00339
ENSG00000218537.1	1	1	AP000350.4
ENSG00000219200.6	1	1	RNASEK
ENSG00000219438.4	1	0	FAM19A5
ENSG00000221866.5	1	1	PLXNA4
ENSG00000221947.3	1	1	XKR9
ENSG00000221983.3	0	1	UBA52
ENSG00000222040.3	0	1	ADRA2B
ENSG00000223812.1	0	1	RP11-197K6.1
ENSG00000223865.6	1	1	HLA-DPB1
ENSG00000224397.1	1	1	RP11-290F20.3
ENSG00000225431.1	1	1	AP001626.1
ENSG00000226757.1	0	1	AC079341.1
ENSG00000227051.4	1	1	C14orf132
ENSG00000227184.3	1	0	EPPK1
ENSG00000227533.1	1	1	SLC2A1-AS1
ENSG00000230438.5	1	1	RP11-420G6.4
ENSG00000230658.1	1	1	KLHL7-AS1
ENSG00000231672.2	0	1	DIRC3
ENSG00000231925.7	1	1	TAPBP
ENSG00000232677.2	1	1	LINC00665
ENSG00000234719.4	1	1	RP11-166B2.1
ENSG00000234745.5	1	1	HLA-B
ENSG00000235049.1	1	1	LINC00940
ENSG00000235621.4	1	1	LINC00494
ENSG00000235718.3	1	1	MFRP
ENSG00000235750.5	1	1	KIAA0040
ENSG00000235770.1	0	1	LINC00607
ENSG00000236624.4	0	1	CCDC163P
ENSG00000236682.1	0	1	AC068282.3
ENSG00000237440.4	0	1	ZNF737
ENSG00000240065.3	1	1	PSMB9
ENSG00000240344.4	1	1	PPIL3
ENSG00000240583.6	1	1	AQP1
ENSG00000241288.3	1	0	RP11-379B18.5
ENSG00000241484.5	1	1	ARHGAP8
ENSG00000241935.4	0	1	HOGA1
ENSG00000241945.3	1	1	PWP2
ENSG00000243156.3	0	1	MICAL3
ENSG00000243244.1	1	0	STON1
ENSG00000243335.4	1	1	KCTD7
ENSG00000243566.2	1	1	UPK3B
ENSG00000244476.2	1	1	ERVFRD-1
ENSG00000245060.2	1	1	LINC00847
ENSG00000246375.2	0	1	RP11-10L7.1
ENSG00000247095.2	1	1	MIR210HG
ENSG00000247157.2	1	1	RP11-434C1.1
ENSG00000247400.3	1	1	DNAJC3-AS1
ENSG00000248905.4	0	1	FMN1
ENSG00000249915.3	0	1	PDCD6
ENSG00000250305.4	1	0	KIAA1456
ENSG00000250479.4	1	1	CHCHD10
ENSG00000250571.2	0	1	GLI4
ENSG00000250986.1	1	1	AC141928.1
ENSG00000251381.2	1	0	LINC00958
ENSG00000251533.2	0	1	LINC00605
ENSG00000251580.1	1	1	RP11-539L10.3
ENSG00000253117.4	0	1
ENSG00000253417.1	1	1	RP11-109J4.1
ENSG00000253873.1	1	0	PCDHGA11
ENSG00000254427.1	1	0	RP11-430H10.1
ENSG00000255198.3	1	1	SNHG9
ENSG00000255837.1	1	0	TAS2R20
ENSG00000256870.2	1	1	SLC5A8
ENSG00000257151.1	1	1	PWAR6
ENSG00000258417.2	1	0	OC90
ENSG00000258548.1	1	1	LINC00645
ENSG00000258711.2	0	1	RP11-218E20.3
ENSG00000258839.2	1	0	MC1R
ENSG00000259362.2	1	1	RP11-307C19.1
ENSG00000259439.1	0	1	RP11-89K21.1
ENSG00000259803.2	0	1	SLC22A31
ENSG00000260088.1	1	0	RP11-92G12.3
ENSG00000260230.2	1	1	FRRS1L
ENSG00000260423.1	0	1	RP13-735L24.1
ENSG00000260947.1	1	1	RP11-384P7.7
ENSG00000261069.2	1	1	SNORD116-20
ENSG00000261770.1	1	1	CTC-459F4.1
ENSG00000263753.2	1	1	LINC00667
ENSG00000264968.1	1	0	RP11-387H17.4
ENSG00000266714.2	1	1	MYO15B
ENSG00000267270.1	1	0	AC139100.2
ENSG00000267339.1	1	0	LINC00906
ENSG00000267506.1	1	1	RP11-13K12.1
ENSG00000268362.1	0	1	CTD-2017D11.1
ENSG00000270093.1	0	1	AP000473.8
ENSG00000270127.1	1	1	RP11-526I2.5
ENSG00000270346.1	1	1	RP1-90J20.12
ENSG00000271738.1	1	1	RP11-137H2.6
ENSG00000271780.1	1	1	RP11-1017G21.5
ENSG00000272221.1	1	1	XXbac-BPG181B23.7
ENSG00000272279.1	1	0	RP11-157J24.2
ENSG00000272505.1	1	1	RP11-981G7.6
ENSG00000272761.1	1	1	RP11-572C15.6
ENSG00000273117.1	1	1	AC144652.1
ENSG00000273270.1	1	1	RP11-212P7.2
ENSG00000273290.1	0	1	CTC-297N7.8
ENSG00000273295.1	1	1	AP000350.5
