# Supplementary material for: Genetic analyses of human fetal retinal pigment epithelium gene expression suggest ocular disease mechanisms
Source: Commun Biol. 2019 May 20;2:186. doi: 10.1038/s42003-019-0430-6 (PMC6527609; doi:10.1038/s42003-019-0430-6)
Supplement: Supplementary file 4 — Supplementary Data 13–30 [file 42003_2019_430_MOESM4_ESM.zip › data22.txt]

sample	genotype	residual	treatment
020206-2	GG	0.0158176581082043	Glucose
020206-2	GG	-0.203868314112538	Galactose
020310	GG	0.158736596326129	Glucose
020310	GG	0.253256782314504	Galactose
020311	GG	-0.312131790039122	Glucose
020311	GG	-0.301289309953031	Galactose
021010	GG	-0.104714003543185	Glucose
021010	GG	-0.105052638850278	Galactose
021512	Gc	-0.192977146544428	Glucose
021512	Gc	0.00120045531952237	Galactose
021611	GG	0.176725990631871	Glucose
021611	GG	0.0645767500772642	Galactose
030411	GG	0.437675676455364	Glucose
030411	GG	0.0909646437533376	Galactose
032411	GG	0.0403454202357895	Glucose
032411	GG	-0.127826598513618	Galactose
041212-2944	GG	-0.00178285627076531	Glucose
041212-2944	GG	-0.00474889859748658	Galactose
041212-9319	Gc	-0.260566097297463	Glucose
041212-9319	Gc	-0.00261129086982015	Galactose
051211	GG	-0.188563623506219	Glucose
051211	GG	-0.309778933545711	Galactose
052711-1	GG	-0.168848169774072	Glucose
052711-1	GG	-0.327766801084673	Galactose
052711-2	GG	0.08344942587422	Glucose
052711-2	GG	0.317616841890251	Galactose
070810	GG	-0.113982106183961	Glucose
070810	GG	-0.00514947453163228	Galactose
071709	GG	0.135012587568914	Glucose
071709	GG	0.642131625666723	Galactose
072910	GG	0.179661484444919	Glucose
072910	GG	0.493091373270033	Galactose
080410	GG	0.687868209960878	Glucose
080410	GG	0.553924442185184	Galactose
081209	GG	-0.0919978451940143	Glucose
081209	GG	-0.26896982157014	Galactose
081309	Gc	-0.0823136287882802	Glucose
081309	Gc	-0.0961896793954208	Galactose
081508	GG	-0.270927796676836	Glucose
081508	GG	-0.357868374333277	Galactose
081909	GG	-0.166399133378425	Glucose
081909	GG	-0.20223235591006	Galactose
082609	GG	0.010666591584673	Glucose
082609	GG	-0.201030884341113	Galactose
091109	GG	0.0292445560058079	Glucose
091109	GG	0.0976204611319804	Galactose
