# Supplementary material for: Genetic analyses of human fetal retinal pigment epithelium gene expression suggest ocular disease mechanisms
Source: Commun Biol. 2019 May 20;2:186. doi: 10.1038/s42003-019-0430-6 (PMC6527609; doi:10.1038/s42003-019-0430-6)
Supplement: Supplementary file 4 — Supplementary Data 13–30 [file 42003_2019_430_MOESM4_ESM.zip › data23.txt]

sample	genotype	residual	treatment
020206-2	CC	0.107671449946306	Glucose
020206-2	CC	-0.162061280951491	Galactose
020310	CC	0.158406174156017	Glucose
020310	CC	0.455659296399039	Galactose
020311	CC	-0.162871127694735	Glucose
020311	CC	-0.145752139134748	Galactose
021010	CC	-0.0180848872598411	Glucose
021010	CC	0.0828749323660576	Galactose
021512	Ct	-0.126512495191563	Glucose
021512	Ct	-0.0760642983175029	Galactose
021611	CC	0.0247414471695308	Glucose
021611	CC	-0.102283703586356	Galactose
030411	CC	0.534754096714617	Glucose
030411	CC	-0.0780014679731229	Galactose
032411	CC	0.328871929394549	Glucose
032411	CC	0.0632095787688498	Galactose
041212-2944	Ct	0.125570209029943	Glucose
041212-2944	Ct	-0.119201917650453	Galactose
041212-9319	CC	-0.293384221017006	Glucose
041212-9319	CC	-0.0915903788074808	Galactose
051211	CC	-0.465245903285383	Glucose
051211	CC	-0.544340703600962	Galactose
052711-1	CC	-0.287116197936081	Glucose
052711-1	CC	0.0259321791783128	Galactose
052711-2	CC	-0.047806845327987	Glucose
052711-2	CC	0.343661135985568	Galactose
070810	CC	-0.0389925332546986	Glucose
070810	CC	-0.0229641246959173	Galactose
071709	CC	-0.00427863432521383	Glucose
071709	CC	0.344298494467722	Galactose
072910	CC	0.231002347461264	Glucose
072910	CC	0.275428334279175	Galactose
080410	CC	0.435777761739693	Glucose
080410	CC	0.131956662173902	Galactose
081209	CC	0.226155479550135	Glucose
081209	CC	0.234338907325898	Galactose
081309	CC	-0.0646811385104793	Glucose
081309	CC	-0.0495873527859125	Galactose
081508	CC	-0.42280738526631	Glucose
081508	CC	-0.208933845263768	Galactose
081909	CC	-0.0697042946320801	Glucose
081909	CC	-0.0406094285946288	Galactose
082609	Ct	-0.145933389001389	Glucose
082609	Ct	-0.466633813030813	Galactose
091109	CC	-0.0255318424592888	Glucose
091109	CC	0.150664933448631	Galactose
