# Supplementary material for: Genetic analyses of human fetal retinal pigment epithelium gene expression suggest ocular disease mechanisms
Source: Commun Biol. 2019 May 20;2:186. doi: 10.1038/s42003-019-0430-6 (PMC6527609; doi:10.1038/s42003-019-0430-6)
Supplement: Supplementary file 4 — Supplementary Data 13–30 [file 42003_2019_430_MOESM4_ESM.zip › data24.txt]

sample	genotype	residual	treatment
020206-2	CC	-0.0686342723758326	Glucose
020206-2	CC	-0.339968742459216	Galactose
020310	tt	0.554705389356575	Glucose
020310	tt	0.438429917054952	Galactose
020311	Ct	-0.291279844997191	Glucose
020311	Ct	-0.107070722037383	Galactose
021010	tt	0.36511814185588	Glucose
021010	tt	0.312555113941916	Galactose
021512	Ct	-0.33405750198538	Glucose
021512	Ct	-0.127605501845326	Galactose
021611	tt	0.209784292098282	Glucose
021611	tt	0.0182347625378505	Galactose
030411	Ct	0.0825018755150237	Glucose
030411	Ct	-0.025266407063029	Galactose
032411	tt	0.505264510805097	Glucose
032411	tt	0.32610410421339	Galactose
041212-2944	Ct	-0.0179445898979816	Glucose
041212-2944	Ct	-0.161115053951694	Galactose
041212-9319	CC	-0.404879468598827	Glucose
041212-9319	CC	-0.235968325068276	Galactose
051211	Ct	-0.445294610643425	Glucose
051211	Ct	-0.561570082945049	Galactose
052711-1	tt	-0.0178964987557265	Glucose
052711-1	tt	0.23176677899331	Galactose
052711-2	Ct	-0.0400485162056507	Glucose
052711-2	Ct	0.268311492882895	Galactose
070810	Ct	0.0500094557456549	Glucose
070810	Ct	0.167141715543279	Galactose
071709	Ct	0.0112987879124454	Glucose
071709	Ct	-0.00682775666180506	Galactose
072910	CC	-0.0259938588256975	Glucose
072910	CC	-0.0604834361427573	Galactose
080410	tt	0.550600486084368	Glucose
080410	tt	0.157209660028767	Galactose
081209	Ct	0.225191883584969	Glucose
081209	Ct	0.314121099361062	Galactose
081309	Ct	-0.152221964073619	Glucose
081309	Ct	-0.10476241598917	Galactose
081508	CC	-0.0635025649632453	Glucose
081508	CC	0.0510217304555804	Galactose
081909	tt	-0.187951391536177	Glucose
081909	tt	-0.194821235901879	Galactose
082609	CC	-0.311964693812753	Glucose
082609	CC	-0.431730179431771	Galactose
091109	Ct	-0.192805046286791	Glucose
091109	Ct	0.0722934844843527	Galactose
