# Supplementary material for: Genetic analyses of human fetal retinal pigment epithelium gene expression suggest ocular disease mechanisms
Source: Commun Biol. 2019 May 20;2:186. doi: 10.1038/s42003-019-0430-6 (PMC6527609; doi:10.1038/s42003-019-0430-6)
Supplement: Supplementary file 4 — Supplementary Data 13–30 [file 42003_2019_430_MOESM4_ESM.zip › data25.txt]

tissue	FDR
Artery_Aorta	0.219656
Artery_Coronary	0.362479
Artery_Tibial	0.102522
Brain_Spinal_cord_cervical_c-1	0.418431
Minor_Salivary_Gland	0.506067
Skin_Not_Sun_Exposed_Suprapubic	0.321261
Skin_Sun_Exposed_Lower_leg	0.152243
Testis	0.312707
RPE - glucose	1.6860253884476e-05
RPE - galactose	4.51068747863392e-05
