# Supplementary material for: Genetic analyses of human fetal retinal pigment epithelium gene expression suggest ocular disease mechanisms
Source: Commun Biol. 2019 May 20;2:186. doi: 10.1038/s42003-019-0430-6 (PMC6527609; doi:10.1038/s42003-019-0430-6)
Supplement: Supplementary file 4 — Supplementary Data 13–30 [file 42003_2019_430_MOESM4_ESM.zip › data27.txt]

tissue	FDR
Brain_Caudate_basal_ganglia	0.338977
Brain_Hippocampus	0.198703
Brain_Hypothalamus	0.454483
Brain_Spinal_cord_cervical_c-1	0.43612
Brain_Substantia_nigra	0.434474
RPE - glucose	3.95901857671434e-20
RPE - galactose	1.38714406701271e-16
