# Supplementary material for: Genetic analyses of human fetal retinal pigment epithelium gene expression suggest ocular disease mechanisms
Source: Commun Biol. 2019 May 20;2:186. doi: 10.1038/s42003-019-0430-6 (PMC6527609; doi:10.1038/s42003-019-0430-6)
Supplement: Supplementary file 4 — Supplementary Data 13–30 [file 42003_2019_430_MOESM4_ESM.zip › data28.txt]

treatment	ase	ci	gene_name	genotype	type
Glucose	0.735649	0.0528636944489887	RDH5	C	eQTL
Glucose	0.264351	0.0528636944489887	RDH5	a	eQTL
