# Supplementary material for: Genetic analyses of human fetal retinal pigment epithelium gene expression suggest ocular disease mechanisms
Source: Commun Biol. 2019 May 20;2:186. doi: 10.1038/s42003-019-0430-6 (PMC6527609; doi:10.1038/s42003-019-0430-6)
Supplement: Supplementary file 4 — Supplementary Data 13–30 [file 42003_2019_430_MOESM4_ESM.zip › data29.txt]

start	end	startv	endv	log10counts	label	clu	Group	xtext	ytext	verdict
0	18.4053859729874	56115278	56117670	1.04268424168094	99 (4.3%)	clu_1202	2	9.20269298649371	-3.82035262271157	annotated
0	5.27811465923052	56115278	56115473	1.4490423756413	1036 (44.9%)	clu_1202	1	2.63905732961526	1.97428428959006	cryptic
10.8349427209301	18.4053859729874	56115731	56117670	1.50827338267776	1161 (50.8%)	clu_1202	3	14.6201643469587	2.36379805745653	cryptic
0	18.4053859729874	56115278	56117670	1.01244691197305	34 (1.2%)	clu_1202	2	9.20269298649371	-3.82035262271157	annotated
0	5.27811465923052	56115278	56115473	1.45183848204257	1257 (45.2%)	clu_1202	1	2.63905732961526	1.97428428959006	cryptic
10.8349427209301	18.4053859729874	56115731	56117670	1.53571460598438	1439 (53.6%)	clu_1202	3	14.6201643469587	2.36379805745653	cryptic
1	1	1	1	1	TRUE	TRUE	1	1	1	TRUE
