# Supplementary material for: Genetic analyses of human fetal retinal pigment epithelium gene expression suggest ocular disease mechanisms
Source: Commun Biol. 2019 May 20;2:186. doi: 10.1038/s42003-019-0430-6 (PMC6527609; doi:10.1038/s42003-019-0430-6)
Supplement: Supplementary file 4 — Supplementary Data 13–30 [file 42003_2019_430_MOESM4_ESM.zip › data30.txt]

value	condition
1.606508876	Normal
1.002695418	Normal
1.082429501	Normal
2.2594513	Misspliced
4.026455026	Misspliced
5.737931034	Misspliced
